# Supplementary material for: Zebrafish reward mutants reveal novel transcripts mediating the behavioral effects of amphetamine
Source: Genome Biol. 2009 Jul 31;10(7):R81. doi: 10.1186/gb-2009-10-7-r81 (PMC2728535; doi:10.1186/gb-2009-10-7-r81)
Supplement: Additional data file 1 — Complete Unigene list of genes recovered in microarray experiment 1 'wt+/wt-'. [file gb-2009-10-7-r81-S1.csv]

UniGene Cluster ID	Primary Sequence Cluster Name	Description	Chromosome Name	Entrez GeneID	Alternate Description	Unigene Code	Log(Error)	Log(Ratio)	Ratio	Fold Change	P-value	Benjamini-Hochberg FDR	Flagged?	Log(Intensity)	Intensity1	Intensity2	Control Type	Data Control?	Abs(Fold Change)	Raw Ratio	Log(Raw Ratio)	Raw Fold Change	Abs(Raw Fold Change)	Map Interval	Chromloc Text	Sequence Cluster Code	Sequence Cluster Name(s)
1937608	zgc:86896	Zgc:86896	3	336379	hypothetical protein LOC415190	Dr.104783	0,06748	1,04997	11,2195	11,2195	0	0	No	-1,86153	0,00398	0,04759		No	11,2195	11,96778	2,48222	11,96778	11,96778			Dr.104783	zgc:86896
1938079	wu:fe11d05	Wu:fe11d05	16	326730		Dr.106465	0,05272	0,77116	5,90421	5,90421	0	0	No	-1,95394	0,00455	0,02739		No	5,90421	6,02397	1,79575	6,02397	6,02397			Dr.106465	wu:fe11d05
1938090	Dr.106494	Transcribed locus	13			Dr.106494	0,06508	-2	0,01	-100	0	0	No	-2,53643	0,00954	0,00089		No	100	0,0934	-2,37084	-10,70642	10,70642			Dr.106494
1938393	LOC402797	Similar to synaptonemal complex protein 1	6	402797		Dr.107962	0,08011	-2	0,01	-100	0	0	No	-2,77933	0,00305	0,00091		No	100	0,2966	-1,21538	-3,37159	3,37159			Dr.107962	LOC402797
1938705	Dr.11115	Transcribed locus, weakly similar to NP_001038385.1 protein LOC560132 [Danio rerio]	6			Dr.11115	0,10235	2	100	100	0	0	No	-2,79813	0,00093	0,00273		No	100	2,93343	1,07617	2,93343	2,93343			Dr.11115
1940100	LOC568109	Hypothetical LOC568109	15	568109		Dr.118380	0,12318	1,99519	98,89849	98,89849	0	0	No	-2,55086	0,00092	0,02452		No	98,89849	26,56899	3,27974	26,56899	26,56899			Dr.118380	LOC568109
1940144	icn2	Ictacalcin-2	16	100005083	hypothetical protein LOC100005083	Dr.118565	0,0315	0,76274	5,79079	5,79079	0	0	No	-1,09954	0,03277	0,19318		No	5,79079	5,89423	1,77397	5,89423	5,89423			Dr.118565	icn2
1940201	LOC100004889	Hypothetical protein LOC100004889	17	100004889		Dr.118751	0,07759	2	100	100	0	0	No	-2,70858	0,00092	0,00743		No	100	8,11452	2,09366	8,11452	8,11452			Dr.118751	LOC100004889
1940532	LOC792612	Hypothetical protein LOC792612	22	792612		Dr.120139	0,03667	0,61839	4,15323	4,15323	0	0	No	-1,49783	0,01547	0,06576		No	4,15323	4,25117	1,44719	4,25117	4,25117			Dr.120139	LOC792612
1940577	LOC797351	Similar to Krt5 protein	23	797351		Dr.120340	0,05644	1,04768	11,1603	11,1603	0	0	No	0,28266	0,56981	6,54039		No	11,1603	11,47826	2,44045	11,47826	11,47826			Dr.120340	LOC797351
1940629	zgc:63920	Zgc:63920	24	394148	hypothetical protein LOC394148	Dr.120542	0,02189	0,35277	2,25304	2,25304	0	0	No	-1,00497	0,06534	0,1497		No	2,25304	2,29112	0,82904	2,29112	2,29112			Dr.120542	zgc:63920
1940737	LOC795885	Hypothetical protein LOC795885	Un	795885		Dr.120946	0,08844	-2	0,01	-100	0	0	No	-2,74417	0,00784	0,0009		No	100	0,11544	-2,15904	-8,66279	8,66279			Dr.120946	LOC795885
1940796	nitr3a	Novel immune-type receptor 3a	Un	60649	novel immune-type receptor 3a isoform 1; immune-type receptor; novel immuntype receptor; novel immune-type receptor 3.1; novel immune-type receptor 3.2; novel immune-type receptor 3.3; novel immune-type receptor 3.4; novel immune-type receptor 3a, isoform 1; dZ169I8.8 (novel protein similar to zebrafish novel immune-type receptors 3)	Dr.121301	0,06112	1,98545	96,70628	96,70628	0	0	No	-2,11855	0,00109	0,05326		No	96,70628	48,95792	3,89096	48,95792	48,95792			Dr.121301	nitr3a
1941093	wu:fd60b07	Wu:fd60b07	16	326059		Dr.122088	0,05302	2	100	100	0	0	No	-2,2779	0,00097	0,0288		No	100	29,8233	3,39529	29,8233	29,8233			Dr.122088	wu:fd60b07
1941223	Dr.122381	Transcribed locus	7			Dr.122381	0,04389	0,63723	4,33738	4,33738	0	0	No	-1,44059	0,01724	0,07731		No	4,33738	4,48478	1,50069	4,48478	4,48478			Dr.122381
1941466	Dr.122870	Transcribed locus, weakly similar to NP_001038891.1 protein LOC751716 [Danio rerio]	9			Dr.122870	0,09954	-2	0,01	-100	0	0	No	-2,84883	0,00332	0,0009		No	100	0,2695	-1,31118	-3,71056	3,71056			Dr.122870
1941617	Dr.123187	Transcribed locus	21			Dr.123187	0,09484	2	100	100	0	0	No	-2,4917	0,00097	0,01076		No	100	11,14336	2,41084	11,14336	11,14336			Dr.123187
1941639	Dr.123223	Transcribed locus	25			Dr.123223	0,13905	-2	0,01	-100	0	0	No	-2,76252	0,0033	0,00091		No	100	0,2758	-1,28807	-3,62578	3,62578			Dr.123223
1941858	Dr.123758	Transcribed locus, moderately similar to NP_001038759.1 protein LOC692327 [Danio rerio]	22			Dr.123758	0,03703	-0,52681	0,2973	-3,36364	0	0	No	-1,05404	0,16346	0,0477		No	3,36364	0,2918	-1,2317	-3,42704	3,42704			Dr.123758
1941892	Dr.123846	Transcribed locus, weakly similar to XP_001235387.1 hypothetical protein [Gallus gallus]	5			Dr.123846	0,04352	2	100	100	0	0	No	-2,0931	0,00097	0,06745		No	100	69,84961	4,24634	69,84961	69,84961			Dr.123846
1944367	Dr.140875	CDNA clone IMAGE:5916280	*			Dr.140875	0,10459	-2	0,01	-100	0	0	No	-2,82016	0,00297	0,0009		No	100	0,3013	-1,19965	-3,31894	3,31894			Dr.140875
1944540	es1	Es1 protein	8	30237	es1 protein	Dr.1461	0,04456	1,20087	15,88085	15,88085	0	0	No	-1,5234	0,00758	0,11851		No	15,88085	15,64296	2,75002	15,64296	15,64296			Dr.1461	es1
1944632	Dr.15119	Transcribed locus	3			Dr.15119	0,03746	2	100	100	0	0	No	-2,59942	0,00089	0,02644		No	100	29,61151	3,38816	29,61151	29,61151			Dr.15119
1944660	crygm6	Crystallin, gamma M6	9	553966	crystallin, gamma M6; gammaM6-crystallin	Dr.15363	0,10203	2	100	100	0	0	No	-2,9004	0,0009	0,00176		No	100	1,95082	0,66825	1,95082	1,95082			Dr.15363	crygm6
1945055	zgc:158610	Zgc:158610	25	100009661	hypothetical protein LOC100009661	Dr.18116	0,10435	-2	0,01	-100	0	0	No	-2,61283	0,00657	0,00091		No	100	0,13842	-1,97744	-7,22421	7,22421			Dr.18116	zgc:158610
1945264	Dr.19868	Transcribed locus	23			Dr.19868	0,10162	-2	0,01	-100	0	0	No	-2,65112	0,00563	0,00089		No	100	0,15836	-1,84288	-6,31467	6,31467			Dr.19868
1946110	zgc:65811	Zgc:65811	Un	393524	hypothetical protein LOC393524	Dr.28380	0,01898	0,30219	2,00535	2,00535	0	0	No	0,24714	1,21002	2,57923		No	2,00535	2,13156	0,75686	2,13156	2,13156			Dr.28380	zgc:65811
1946577	zgc:92061	Zgc:92061	22	436656	hypothetical protein LOC436656; krt17; cytokeratin E7	Dr.32396	0,03104	1,19835	15,78882	15,78882	0	0	No	-0,67151	0,05288	0,85839		No	15,78882	16,23298	2,78705	16,23298	16,23298			Dr.32396	zgc:92061
1946619	cldnh	Claudin h	21	81587	claudin h	Dr.3267	0,01654	0,28959	1,94801	1,94801	0	0	No	-1,52226	0,02134	0,04229		No	1,94801	1,98191	0,68406	1,98191	1,98191			Dr.3267	cldnh
1946921	zgc:136371	Zgc:136371	7	322545	cytochrome P450 like; cytochrome P450 CYP2X10	Dr.3552	0,12062	2	100	100	0	0	No	-2,66318	0,00082	0,00575		No	100	7,01379	1,94788	7,01379	7,01379			Dr.3552	zgc:136371
1948176	anxa1a	Annexin A1a	5	334724	annexin A1a; ANX Ia; annexin 1a; annexin A1, a	Dr.59	0,01823	0,30023	1,99634	1,99634	0	0	No	-0,19031	0,45254	0,91987		No	1,99634	2,03269	0,70936	2,03269	2,03269			Dr.59	anxa1a
1948812	krt4	Keratin 4	6	58021	keratin 4; keratin 8; etID20321.6	Dr.75111	0,03726	0,7717	5,91159	5,91159	0	0	No	-1,01582	0,03744	0,24834		No	5,91159	6,63311	1,89207	6,63311	6,63311			Dr.75111	krt4
1949247	CH211-212M21.4	Similar to clusterin-like 1 (retinal)	2	386819	novel protein similar to clusterin (clu)	Dr.75637	0,0557	0,8883	7,73207	7,73207	0	0	No	-1,69464	0,00724	0,05703		No	7,73207	7,8822	2,06461	7,8822	7,8822			Dr.75637	CH211-212M21.4
1949547	pdzk1l	PDZ domain containing 1 like	9	337325		Dr.75974	0,1387	-2	0,01	-100	0	0	No	-2,8387	0,00233	0,0009		No	100	0,3876	-0,94778	-2,57998	2,57998			Dr.75974	pdzk1l
1949585	cldnb	Claudin b	21	81581	claudin b	Dr.76013	0,04347	0,71545	5,19342	5,19342	0	0	No	-1,20116	0,02753	0,14381		No	5,19342	5,2229	1,65305	5,2229	5,2229			Dr.76013	cldnb
1949597	mb	Myoglobin	1	393558	myoglobin	Dr.76034	0,04606	-0,96045	0,10953	-9,12954	0	0	No	-0,52047	1,07137	0,08494		No	9,12954	0,07928	-2,53475	-12,61327	12,61327			Dr.76034	mb
1949712	cfl1	Cofilin 1 (non-muscle)	13	406738	non-muscle cofilin 1	Dr.76190	0,0414	0,6466	4,43196	4,43196	0	0	No	-0,5066	0,14702	0,66522		No	4,43196	4,52452	1,50951	4,52452	4,52452			Dr.76190	cfl1
1949726	aqp3	Aquaporin 3	5	406777	aquaporin 3	Dr.76207	0,03781	0,74491	5,55792	5,55792	0	0	No	-1,47667	0,01388	0,0802		No	5,55792	5,77694	1,75387	5,77694	5,77694			Dr.76207	aqp3
1950716	wu:fb78c10	Wu:fb78c10	5	322986		Dr.77469	0,04624	2	100	100	0	0	No	-2,18827	0,00097	0,04352		No	100	45,06255	3,80805	45,06255	45,06255			Dr.77469	wu:fb78c10
1950783	dlx3b	Distal-less homeobox gene 3b	12	30585	distal-less homeobox gene 3b	Dr.77568	0,06001	0,97778	9,50117	9,50117	0	0	No	-1,81131	0,00508	0,04696		No	9,50117	9,24929	2,22455	9,24929	9,24929			Dr.77568	dlx3b
1951513	wu:fc38b05	Wu:fc38b05	23	324684		Dr.78588	0,13881	-2	0,01	-100	0	0	No	-2,88646	0,00203	0,0009		No	100	0,44493	-0,80983	-2,24752	2,24752			Dr.78588	wu:fc38b05
1951634	wu:fc28d10	Wu:fc28d10	1	326690		Dr.78731	0,12135	2	100	100	0	0	No	-2,97322	0,00085	0,00133		No	100	1,56467	0,44768	1,56467	1,56467			Dr.78731	wu:fc28d10
1951709	zgc:55856	Zgc:55856	3	393204	hypothetical protein LOC393204	Dr.78824	0,0663	-2	0,01	-100	0	0	No	-2,79834	0,00281	0,0009		No	100	0,32147	-1,13484	-3,11068	3,11068			Dr.78824	zgc:55856
1951857	Dr.79026	Transcribed locus	12			Dr.79026	0,07267	-2	0,01	-100	0	0	No	-2,49061	0,01167	0,0009		No	100	0,07707	-2,56309	-12,97591	12,97591			Dr.79026
1952510	cebpb	CCAAT/enhancer binding protein (C/EBP), beta	8	140814	CCAAT/enhancer binding protein beta	Dr.79988	0,0151	0,25988	1,81918	1,81918	0	0	No	0,01216	0,75067	1,40883		No	1,81918	1,87676	0,62955	1,87676	1,87676			Dr.79988	cebpb
1953396	opn1sw2	Opsin 1 (cone pigments), short-wave-sensitive 2	11	30435	opsin 1 (cone pigments), short-wave-sensitive 2; blue-sensitive opsin	Dr.81284	0,0518	1,20986	16,21276	16,21276	0	0	No	-1,64544	0,0055	0,09305		No	16,21276	16,91759	2,82835	16,91759	16,91759			Dr.81284	opn1sw2
1953655	hm:zehl0637	Hm:zehl0637	2	337710		Dr.81710	0,13101	-2	0,01	-100	0	0	No	-2,82035	0,00295	0,0009		No	100	0,30384	-1,19124	-3,29115	3,29115			Dr.81710	hm:zehl0637
1953704	apnl	Actinoporin-like protein	7	336963		Dr.81795	0,09665	2	100	100	0	0	No	-2,3854	0,00088	0,01924		No	100	21,77567	3,08079	21,77567	21,77567			Dr.81795	apnl
1953757	pvalb9	Parvalbumin 9	12	360209	parvalbumin 9; oncomodulin B	Dr.81882	0,05012	-0,81691	0,15244	-6,56008	0	0	No	-1,34881	0,12268	0,01635		No	6,56008	0,1333	-2,01516	-7,50193	7,50193			Dr.81882	pvalb9
1953795	opn1sw1	Opsin 1 (cone pigments), short-wave-sensitive 1	4	30582	opsin 1 (cone pigments), short-wave-sensitive 1; ultraviolet-sensitive opsin; opsin 1 (cone pigments), short-wave-sensitive, 2	Dr.8194	0,05004	1,44508	27,86652	27,86652	0	0	No	-1,9149	0,00227	0,06529		No	27,86652	28,80776	3,36064	28,80776	28,80776			Dr.8194	opn1sw1
1953811	wu:fk54a10	Wu:fk54a10	Un	335663		Dr.81960	0,05208	1,30065	19,98231	19,98231	0	0	No	-0,90882	0,0274	0,55853		No	19,98231	20,3819	3,01465	20,3819	20,3819			Dr.81960	wu:fk54a10
1954644	Dr.83345	Transcribed locus	1			Dr.83345	0,06543	1,08101	12,05059	12,05059	0	0	No	-2,02174	0,00272	0,03391		No	12,05059	12,45514	2,52213	12,45514	12,45514			Dr.83345
1955757	zgc:103424	Zgc:103424	25	447877	hypothetical protein LOC447877	Dr.85277	0,04236	1,99861	99,68043	99,68043	0	0	No	-2,42246	0,00089	0,01602		No	99,68043	17,96433	2,88839	17,96433	17,96433			Dr.85277	zgc:103424
1956335	Dr.86426	Transcribed locus, weakly similar to XP_791112.2 hypothetical protein [Strongylocentrotus purpuratus]	1			Dr.86426	0,06073	-2	0,01	-100	0	0	No	-2,81617	0,00583	0,0009		No	100	0,1545	-1,86754	-6,47238	6,47238			Dr.86426
1956800	LOC794724	Hypothetical protein LOC794724	3	794724		Dr.87938	0,07595	2	100	100	0	0	No	-2,5522	0,00087	0,00909		No	100	10,50477	2,35183	10,50477	10,50477			Dr.87938	LOC794724
1957030	zgc:92368	Zgc:92368	12	445118	hypothetical protein LOC445118	Dr.88762	0,07113	1,9743	94,25462	94,25462	0	0	No	-2,30885	0,00097	0,02495		No	94,25462	25,81126	3,25081	25,81126	25,81126			Dr.88762	zgc:92368
1957274	LOC568647	Hypothetical LOC568647	14	568647		Dr.89820	0,07202	2	100	100	0	0	No	-2,64197	0,00092	0,01189		No	100	12,98202	2,56357	12,98202	12,98202			Dr.89820	LOC568647
1957349	LOC100002040	Similar to myosin heavy chain	6	100002040		Dr.90242	0,11966	2	100	100	0	0	No	-2,42212	0,00088	0,02193		No	100	24,80989	3,21124	24,80989	24,80989			Dr.90242	LOC100002040
1957580	zgc:123261	Zgc:123261	20	558674	hypothetical protein LOC558674; novel protein similar to vertebrate potassium voltage-gated channel, delayed-rectifier, subfamily S, member 3 (KCNS3)	Dr.91363	0,10133	2	100	100	0	0	No	-2,60847	0,00087	0,00702		No	100	8,10838	2,0929	8,10838	8,10838			Dr.91363	zgc:123261
1957589	Dr.91426	Transcribed locus	6			Dr.91426	0,09165	2	100	100	0	0	No	-2,50436	0,00097	0,01015		No	100	10,51248	2,35256	10,51248	10,51248			Dr.91426
1957778	LOC555931	Hypothetical LOC555931	22	555931		Dr.92637	0,064	0,94782	8,86789	8,86789	0	0	No	-1,69782	0,00671	0,06132		No	8,86789	9,142	2,21288	9,142	9,142			Dr.92637	LOC555931
1958063	opn1mw2	Opsin 1 (cone pigments), medium-wave-sensitive, 2	6	360151	opsin 1 (cone pigments), medium-wave-sensitive, 2; green-sensitive opsin	Dr.9850	0,05675	1,30672	20,2639	20,2639	0	0	No	-1,82169	0,00313	0,07254		No	20,2639	23,14581	3,14181	23,14581	23,14581			Dr.9850	opn1mw2
1958084	zgc:56548	Zgc:56548	14	393989	hypothetical protein LOC393989	Dr.9906	0,05092	0,75813	5,72966	5,72966	0	0	No	-1,48818	0,01338	0,07892		No	5,72966	5,89889	1,77476	5,89889	5,89889			Dr.9906	zgc:56548
1949709	krt15	Keratin 15	11	406844	keratin 15; cytokeratin	Dr.76187	0,0448	0,63541	4,31923	4,31923	1,40E-45	4,13E-43	No	-0,62225	0,10585	0,53803		No	4,31923	5,08289	1,62588	5,08289	5,08289			Dr.76187	krt15
1943094	wu:fj32f09	Wu:fj32f09	23	335645		Dr.132814	0,14178	-1,99279	0,01017	-98,35273	7,01E-45	2,04E-42	No	-2,85489	0,00374	0,00089		No	98,35273	0,23774	-1,43656	-4,20621	4,20621			Dr.132814	wu:fj32f09
1949958	LOC553371	Hypothetical protein LOC553371	19	553371		Dr.76499	0,10957	1,53689	34,42615	34,42615	1,12E-44	3,21E-42	No	-1,47271	0,00515	0,22029		No	34,42615	42,79852	3,7565	42,79852	42,79852			Dr.76499	LOC553371
1939125	LOC100003936	Hypothetical protein LOC100003936	4	100003936		Dr.114594	0,14199	1,98008	95,51583	95,51583	3,36E-44	9,48E-42	No	-2,68195	0,00089	0,02259		No	95,51583	25,33598	3,23223	25,33598	25,33598			Dr.114594	LOC100003936
1945286	si:ch211-152c2.3	Si:ch211-152c2.3	4	100006061		Dr.20055	0,14547	2	100	100	5,18E-43	1,44E-40	No	-2,72704	0,00082	0,00429		No	100	5,22903	1,65423	5,22903	5,22903			Dr.20055	si:ch211-152c2.3
1944008	Dr.135084	Transcribed locus	14			Dr.135084	0,14627	-2	0,01	-100	1,47E-42	4,03E-40	No	-2,70634	0,00432	0,0009		No	100	0,20809	-1,56979	-4,80566	4,80566			Dr.135084
1954240	LOC793599	Hypothetical protein LOC793599	14	793599		Dr.82678	0,14565	-1,95167	0,01118	-89,46777	6,06E-41	1,64E-38	No	-2,7802	0,00224	0,00123		No	89,46777	0,5503	-0,59729	-1,81718	1,81718			Dr.82678	LOC793599
1946112	krt5	Keratin 5	23	30392	keratin 5; type II cytokeratin	Dr.28410	0,06668	0,87429	7,48674	7,48674	2,81E-39	7,48E-37	No	-0,00055	0,33618	2,96703		No	7,48674	8,82581	2,17768	8,82581	8,82581			Dr.28410	krt5
1943866	Dr.134462	Transcribed locus	18			Dr.134462	0,15378	-2	0,01	-100	1,13E-38	2,97E-36	No	-2,76216	0,0033	0,00091		No	100	0,27535	-1,28971	-3,63172	3,63172			Dr.134462
1951996	si:dkeyp-89c11.3	Si:dkeyp-89c11.3	4	557032	hypothetical protein LOC557032; acyl-CoA thioester hydrolase/bile acid-CoA amino acid N-acetyltransferase domain containing	Dr.79231	0,15442	2	100	100	2,29E-38	5,93E-36	No	-2,95154	0,00088	0,00192		No	100	2,17099	0,77518	2,17099	2,17099			Dr.79231	si:dkeyp-89c11.3
1946975	si:dkey-236e20.5	Si:dkey-236e20.5	22	322415	hypothetical protein LOC322415	Dr.36001	0,15461	2	100	100	2,84E-38	7,25E-36	No	-2,92147	0,00084	0,00213		No	100	2,52282	0,92538	2,52282	2,52282			Dr.36001	si:dkey-236e20.5
1957372	LOC100002019	Hypothetical protein LOC100002019	7	100002019		Dr.90412	0,15655	-2	0,01	-100	2,25E-37	5,67E-35	No	-2,9067	0,00215	0,0009		No	100	0,41597	-0,87714	-2,40401	2,40401			Dr.90412	LOC100002019
1941104	wu:fc16c07	Wu:fc16c07	25	323992		Dr.12211	0,15714	-2	0,01	-100	4,16E-37	1,03E-34	No	-2,93336	0,00174	0,0009		No	100	0,52101	-0,65199	-1,91935	1,91935			Dr.12211	wu:fc16c07
1938649	LOC100002805	Hypothetical protein LOC100002805	12	100002805		Dr.110641	0,08571	1,08991	12,30009	12,30009	4,83E-37	1,19E-34	No	-1,31071	0,01366	0,1818		No	12,30009	13,3138	2,5888	13,3138	13,3138			Dr.110641	LOC100002805
1957310	zgc:112302	Zgc:112302	22	574008	hypothetical protein LOC574008	Dr.90040	0,15749	-2	0,01	-100	5,99E-37	1,45E-34	No	-2,91423	0,00183	0,0009		No	100	0,49346	-0,70632	-2,02651	2,02651			Dr.90040	zgc:112302
1950147	zgc:110715	Zgc:110715	7	550249	hypothetical protein LOC550249	Dr.76733	0,05163	0,65089	4,47601	4,47601	1,95E-36	4,67E-34	No	-1,55029	0,01316	0,06026		No	4,47601	4,577	1,52104	4,577	4,577			Dr.76733	zgc:110715
1951382	cdh1	Cadherin 1, epithelial	7	114424	cadherin 1, epithelial; hab; half baked	Dr.78411	0,04222	0,53152	3,40034	3,40034	2,40E-36	5,67E-34	No	-1,03578	0,04934	0,1719		No	3,40034	3,48433	1,24828	3,48433	3,48433			Dr.78411	cdh1
1950550	nusap1	Nucleolar and spindle associated protein 1	13	322888	fi37a11; nucleolar protein ANKT	Dr.77256	0,01166	0,14379	1,3925	1,3925	6,45E-35	1,51E-32	No	-1,249	0,04731	0,06716		No	1,3925	1,41962	0,35039	1,41962	1,41962			Dr.77256	nusap1
1948604	si:dkeyp-38g6.2	Si:dkeyp-38g6.2	8	556024	hypothetical protein LOC556024	Dr.74181	0,16311	-2	0,01	-100	1,46E-34	3,37E-32	No	-2,94696	0,00157	0,0009		No	100	0,5736	-0,55582	-1,74338	1,74338			Dr.74181	si:dkeyp-38g6.2
1945786	LOC563686	Similar to rhamnose binding lectin STL2	9	563686		Dr.24876	0,16178	-1,98063	0,01046	-95,63892	1,84E-34	4,19E-32	No	-2,84356	0,00221	0,00093		No	95,63892	0,41973	-0,86815	-2,38249	2,38249			Dr.24876	LOC563686
1953920	wu:fk96h01	Wu:fk96h01	1	335254		Dr.82155	0,16372	2	100	100	2,56E-34	5,76E-32	No	-2,58986	0,00097	0,00685		No	100	7,09404	1,95926	7,09404	7,09404			Dr.82155	wu:fk96h01
1955581	Dr.84953	Transcribed locus	9			Dr.84953	0,16377	-2	0,01	-100	2,68E-34	5,96E-32	No	-2,89791	0,00228	0,0009		No	100	0,39566	-0,92721	-2,52745	2,52745			Dr.84953
1939062	cldni	Claudin i	3	81588	claudin i; etID38174.3	Dr.114360	0,04152	0,50647	3,20971	3,20971	3,19E-34	7,01E-32	No	-0,98965	0,05545	0,18915		No	3,20971	3,4111	1,22703	3,4111	3,4111			Dr.114360	cldni
1946933	gapdh	Glyceraldehyde-3-phosphate dehydrogenase	16	317743		Dr.35640	0,04903	0,59734	3,95675	3,95675	3,86E-34	8,39E-32	No	-0,11938	0,35215	1,63872		No	3,95675	4,65342	1,5376	4,65342	4,65342			Dr.35640	gapdh
1945660	ba2	Ba2 globin	3	30217	ba2 globin	Dr.23445	0,01604	0,19463	1,56541	1,56541	7,11E-34	1,53E-31	No	1,24692	14,02334	22,23283		No	1,56541	1,58542	0,46085	1,58542	1,58542			Dr.23445	ba2
1954677	zgc:152960	Zgc:152960	*	767672	hypothetical protein LOC767672	Dr.83406	0,16547	-2	0,01	-100	1,24E-33	2,63E-31	No	-2,7759	0,0031	0,00091		No	100	0,29334	-1,22641	-3,40898	3,40898			Dr.83406	zgc:152960
1938941	LOC100006549	Hypothetical protein LOC100006549	2	100006549		Dr.113922	0,13707	1,65146	44,81918	44,81918	1,99E-33	4,18E-31	No	-0,60867	0,03512	1,88736		No	44,81918	53,73948	3,98415	53,73948	53,73948			Dr.113922	LOC100006549
1957269	zgc:136854	Zgc:136854	1	678638	hypothetical protein LOC678638	Dr.89783	0,16797	2	100	100	1,09E-32	2,26E-30	No	-2,65458	0,00097	0,00509		No	100	5,26923	1,66188	5,26923	5,26923			Dr.89783	zgc:136854
1941514	wu:fm82b06	Wu:fm82b06	23	337686		Dr.122949	0,17245	2	100	100	4,25E-31	8,73E-29	No	-2,93181	0,00084	0,00191		No	100	2,26779	0,81881	2,26779	2,26779			Dr.122949	wu:fm82b06
1945280	rbm35b	RNA binding motif protein 35B	7	321244	RNA binding motif protein 35B	Dr.200	0,06446	0,74486	5,55727	5,55727	6,93E-31	1,41E-28	No	-2,14399	0,00313	0,01646		No	5,55727	5,2562	1,65941	5,2562	5,2562			Dr.200	rbm35b
1942568	Dr.131194	Transcribed locus, weakly similar to XP_001114493.1 similar to Heterogeneous nuclear ribonucleoprotein A1 (Helix-destabilizing protein) (Single-strand binding protein) (hnRNP core protein A1) (HDP-1) (Topoisomerase-inhibitor suppressed) [Macaca mulatta]	14			Dr.131194	0,16748	1,93182	85,47028	85,47028	8,82E-31	1,76E-28	No	-2,4893	0,0009	0,01595		No	85,47028	17,71725	2,87454	17,71725	17,71725			Dr.131194
1940407	si:dkey-241l7.6	Si:dkey-241l7.6	20	567708	hypothetical protein LOC567708	Dr.119664	0,17339	2	100	100	8,84E-31	1,76E-28	No	-2,89065	0,00084	0,00249		No	100	2,95971	1,08509	2,95971	2,95971			Dr.119664	si:dkey-241l7.6
1945218	wu:fb09d04	Wu:fb09d04	22	550505	hypothetical protein LOC550505; novel protein similar to vertebrate calpain 2, (m/II) large subunit (CAPN2, zgc:112420)	Dr.1945	0,0287	0,33009	2,1384	2,1384	1,29E-30	2,54E-28	No	-1,42228	0,02568	0,05595		No	2,1384	2,17877	0,77876	2,17877	2,17877			Dr.1945	wu:fb09d04
1948639	jak1	Janus kinase 1	6	30280	Janus kinase 1; jak1 kinase; etID309794.6	Dr.74470	0,02327	0,2661	1,84543	1,84543	2,79E-30	5,44E-28	No	-0,41894	0,27526	0,52767		No	1,84543	1,91697	0,65075	1,91697	1,91697			Dr.74470	jak1
1955545	Dr.84897	Transcribed locus	7			Dr.84897	0,17325	-1,97961	0,01048	-95,41319	3,09E-30	5,96E-28	No	-2,98504	0,00118	0,00091		No	95,41319	0,76456	-0,26845	-1,30794	1,30794			Dr.84897
1951019	LOC566523	Similar to CIN85-associated multi-domain containing RhoGAP 1	3	566523		Dr.77920	0,16679	-1,90319	0,0125	-80,01852	3,70E-30	7,06E-28	No	-2,7701	0,00318	0,00091		No	80,01852	0,28453	-1,25691	-3,51453	3,51453			Dr.77920	LOC566523
1956712	Dr.87526	Transcribed locus	2			Dr.87526	0,17641	-2	0,01	-100	8,60E-30	1,63E-27	No	-2,99607	0,00118	0,0009		No	100	0,76289	-0,27064	-1,31081	1,31081			Dr.87526
1937455	efna1	Ephrin A1	16	494151	ephrin A1	Dr.104284	0,02011	-0,22769	0,59199	-1,68923	1,01E-29	1,89E-27	No	-0,40622	0,50903	0,30256		No	1,68923	0,59437	-0,52025	-1,68244	1,68244			Dr.104284	efna1
1946155	wu:fb08e07	Wu:fb08e07	3	336366		Dr.2877	0,06754	0,76247	5,78724	5,78724	1,49E-29	2,76E-27	No	-1,45853	0,01386	0,08736		No	5,78724	6,30547	1,84142	6,30547	6,30547			Dr.2877	wu:fb08e07
1938231	atp1a1a.3	ATPase, Na+/K+ transporting, alpha 1a.3 polypeptide	1	245703	ATPase, Na+/K+ transporting, alpha 1a.5 polypeptide	Dr.10713	0,02184	-0,2457	0,56793	-1,76077	2,37E-29	4,35E-27	No	-0,9232	0,15762	0,09036		No	1,76077	0,57326	-0,55641	-1,7444	1,7444			Dr.10713	atp1a1a.3
1939257	zgc:73336	Zgc:73336	5	393767	hypothetical protein LOC393767	Dr.115141	0,03265	0,36558	2,32048	2,32048	4,24E-29	7,71E-27	No	-1,43596	0,02383	0,05635		No	2,32048	2,36427	0,86047	2,36427	2,36427			Dr.115141	zgc:73336
1945291	col1a1	Collagen, type I, alpha 1	3	337158	collagen, type I, alpha 1; chi; chihuahua	Dr.20097	0,03649	0,40739	2,555	2,555	6,12E-29	1,10E-26	No	-0,76173	0,10235	0,29272		No	2,555	2,86006	1,05084	2,86006	2,86006			Dr.20097	col1a1
1953867	lhx8	LIM homeobox 8	2	378959	LIM homeobox 8	Dr.82056	0,02651	-0,29516	0,5068	-1,97316	8,74E-29	1,56E-26	No	-1,26473	0,07681	0,03847		No	1,97316	0,50084	-0,69148	-1,99666	1,99666			Dr.82056	lhx8
1942181	Dr.125429	Transcribed locus	23			Dr.125429	0,18061	-2	0,01	-100	1,69E-28	2,99E-26	No	-2,97536	0,00131	0,0009		No	100	0,68833	-0,37348	-1,45279	1,45279			Dr.125429
1957255	nitr3d	Novel immune-type receptor 3d	7	171006	novel immune-type receptor 3d; immune-type receptor; novel immune-type receptor 3, related 2; novel immune-type receptor 3, related 4	Dr.89728	0,17907	-1,97498	0,01059	-94,40161	2,77E-28	4,85E-26	No	-2,95988	0,00132	0,00091		No	94,40161	0,68569	-0,37733	-1,45838	1,45838			Dr.89728	nitr3d
1955115	LOC568321	Hypothetical LOC568321	22	568321		Dr.84163	0,16715	-1,84058	0,01443	-69,2762	3,36E-28	5,83E-26	No	-2,33639	0,02664	0,0009		No	69,2762	0,03379	-3,38759	-29,5946	29,5946			Dr.84163	LOC568321
1943656	LOC100007371	Similar to ovary-specific C1q-like factor	2	100007371		Dr.133734	0,18376	-2	0,01	-100	1,38E-27	2,37E-25	No	-2,94371	0,00164	0,0009		No	100	0,54839	-0,60077	-1,82353	1,82353			Dr.133734	LOC100007371
1947835	Dr.48188	Transcribed locus	22			Dr.48188	0,03684	0,40078	2,51642	2,51642	1,45E-27	2,47E-25	No	-1,05609	0,055	0,14182		No	2,51642	2,57851	0,94721	2,57851	2,57851			Dr.48188
1940898	cldni	Claudin i	3	81588	claudin i; etID38174.3	Dr.121667	0,0468	0,5057	3,20402	3,20402	3,23E-27	5,45E-25	No	-1,00003	0,05524	0,18326		No	3,20402	3,31734	1,19916	3,31734	3,31734			Dr.121667	cldni
1947359	LOC792743	Hypothetical protein LOC792743	7	792743		Dr.40677	0,07421	0,79952	6,30257	6,30257	4,58E-27	7,66E-25	No	-2,34563	0,00179	0,01158		No	6,30257	6,44996	1,86407	6,44996	6,44996			Dr.40677	LOC792743
1938627	Dr.109977	Transcribed locus, strongly similar to XP_001083731.1 similar to germinal histone H4 gene [Macaca mulatta]	2			Dr.109977	0,18569	-2	0,01	-100	4,74E-27	7,86E-25	No	-2,72937	0,00392	0,00089		No	100	0,22706	-1,48255	-4,40417	4,40417			Dr.109977
1944183	xx:sd49	Xx:sd49	15	692265		Dr.140281	0,02326	-0,25042	0,5618	-1,77999	5,05E-27	8,30E-25	No	-0,72231	0,25131	0,14325		No	1,77999	0,57001	-0,56211	-1,75437	1,75437			Dr.140281	xx:sd49
1955160	zgc:112055	Zgc:112055	20	550356	hypothetical protein LOC550356	Dr.84277	0,18631	-2	0,01	-100	6,97E-27	1,14E-24	No	-2,77147	0,00317	0,00091		No	100	0,28741	-1,24683	-3,47929	3,47929			Dr.84277	zgc:112055
1952554	zgc:112342	Zgc:112342	17	570456	hypothetical protein LOC570456	Dr.80053	0,03701	0,39535	2,48515	2,48515	1,24E-26	2,00E-24	No	-0,23077	0,35052	0,98571		No	2,48515	2,81217	1,03396	2,81217	2,81217			Dr.80053	zgc:112342
1957662	zgc:103650	Zgc:103650	25	492493	hypothetical protein LOC492493	Dr.91828	0,12403	1,29897	19,90537	19,90537	1,15E-25	1,84E-23	No	-2,51241	0,00096	0,00982		No	19,90537	10,20431	2,32281	10,20431	10,20431			Dr.91828	zgc:103650
1946451	fgfr2	Fibroblast growth factor receptor 2	13	352940	fibroblast growth factor receptor 2	Dr.31427	0,0226	0,2366	1,72424	1,72424	1,17E-25	1,86E-23	No	-0,22261	0,44896	0,79906		No	1,72424	1,77982	0,57651	1,77982	1,77982			Dr.31427	fgfr2
1944772	zbtb34	Zinc finger and BTB domain containing 34	8	573972		Dr.16162	0,19191	-2	0,01	-100	1,98E-25	3,12E-23	No	-2,65748	0,01429	0,0009		No	100	0,06299	-2,76472	-15,87467	15,87467			Dr.16162	zbtb34
1948418	icn	Ictacalcin	16	336655	ictacalcin; S100 calcium binding protein A4a (calcium protein, calvasculin, metastasin, murine placental homolog)	Dr.67796	0,0279	0,29012	1,95038	1,95038	2,49E-25	3,89E-23	No	-0,24384	0,40495	0,8069		No	1,95038	1,9926	0,68944	1,9926	1,9926			Dr.67796	icn
1953949	Dr.82197	Transcribed locus	Un			Dr.82197	0,02989	0,30967	2,04018	2,04018	3,78E-25	5,86E-23	No	-1,20618	0,04319	0,08971		No	2,04018	2,07678	0,73082	2,07678	2,07678			Dr.82197
1952621	LOC553515	Hypothetical protein LOC553515	10	553515		Dr.80149	0,05422	0,55726	3,60793	3,60793	8,94E-25	1,37E-22	No	-1,9207	0,00623	0,02314		No	3,60793	3,71512	1,31241	3,71512	3,71512			Dr.80149	LOC553515
1952331	Dr.79735	Transcribed locus	5			Dr.79735	0,19516	2	100	100	1,21E-24	1,84E-22	No	-2,46944	0,00089	0,0617		No	100	69,089	4,2354	69,089	69,089			Dr.79735
1950445	ighm	Immunoglobulin heavy constant mu	3	619194		Dr.77114	0,02815	-0,28812	0,51508	-1,94143	1,36E-24	2,06E-22	No	-0,69078	0,28663	0,14491		No	1,94143	0,50558	-0,68205	-1,97793	1,97793			Dr.77114	ighm
1952943	zgc:66242	Zgc:66242	5	393483	hypothetical protein LOC393483	Dr.80619	0,19473	-1,98282	0,0104	-96,12178	2,37E-24	3,56E-22	No	-2,97964	0,00128	0,00086		No	96,12178	0,67095	-0,39906	-1,49042	1,49042			Dr.80619	zgc:66242
1945388	wu:fc10e09	Wu:fc10e09	13	323804		Dr.2117	0,0467	0,47088	2,95718	2,95718	6,63E-24	9,87E-22	No	-1,42743	0,02157	0,06573		No	2,95718	3,04687	1,11411	3,04687	3,04687			Dr.2117	wu:fc10e09
1956137	Dr.86050	Transcribed locus, moderately similar to XP_001338378.1 hypothetical protein [Danio rerio]	25			Dr.86050	0,19906	-2	0,01	-100	9,47E-24	1,40E-21	No	-2,77405	0,00316	0,0009		No	100	0,28425	-1,2579	-3,51804	3,51804			Dr.86050
1938494	zgc:85869	Zgc:85869	21	406507	growth arrest and DNA damage 45 gamma like	Dr.108443	0,01024	0,10273	1,26686	1,26686	1,09E-23	1,60E-21	No	-0,69111	0,18016	0,23021		No	1,26686	1,27782	0,24516	1,27782	1,27782			Dr.108443	zgc:85869
1938505	zgc:153939	Zgc:153939	5	777717	hypothetical protein LOC777717	Dr.108510	0,19715	1,97236	93,83385	93,83385	1,45E-23	2,11E-21	No	-2,46712	0,00092	0,04633		No	93,83385	50,19468	3,91591	50,19468	50,19468			Dr.108510	zgc:153939
1948106	LOC100003501	Similar to frizzled-7A	6	100003501		Dr.5454	0,20055	-2	0,01	-100	2,01E-23	2,90E-21	No	-2,82916	0,00243	0,00091		No	100	0,37486	-0,98119	-2,66764	2,66764			Dr.5454	LOC100003501
1953603	guca1c	Guanylate cyclase activator 1C	15	373099	guanylate cyclase activator 1C	Dr.81617	0,06196	0,61773	4,14699	4,14699	2,07E-23	2,96E-21	No	-2,00833	0,0047	0,02047		No	4,14699	4,35375	1,47104	4,35375	4,35375			Dr.81617	guca1c
1945348	fabp7a	Fatty acid binding protein 7, brain, a	17	58128	fatty acid binding protein 7, brain, a	Dr.20850	0,00998	0,09915	1,25645	1,25645	3,02E-23	4,29E-21	No	1,42746	23,61076	30,3256		No	1,25645	1,2844	0,25029	1,2844	1,2844			Dr.20850	fabp7a
1938378	zgc:91835	Zgc:91835	10	431748	hypothetical protein LOC431748	Dr.107919	0,02291	0,22672	1,68548	1,68548	4,29E-23	6,03E-21	No	-1,37371	0,03214	0,05565		No	1,68548	1,73141	0,54893	1,73141	1,73141			Dr.107919	zgc:91835
1948588	col1a3	Collagen, type I, alpha 3	12	325675	collagen, type I, alpha 3; fj59a10	Dr.73918	0,06655	0,65863	4,55652	4,55652	4,32E-23	6,03E-21	No	-0,93432	0,04885	0,27703		No	4,55652	5,67144	1,73544	5,67144	5,67144			Dr.73918	col1a3
1951925	zgc:113034	Zgc:113034	18	554840	zgc:113034	Dr.79121	0,2021	-2	0,01	-100	4,34E-23	6,03E-21	No	-2,99578	0,00113	0,0009		No	100	0,79807	-0,22556	-1,25303	1,25303			Dr.79121	zgc:113034
1956844	ddef1	Development and differentiation enhancing	17	326709		Dr.88129	0,2023	-2	0,01	-100	4,77E-23	6,58E-21	No	-3,01792	0,00105	0,0009		No	100	0,85482	-0,15687	-1,16984	1,16984			Dr.88129	ddef1
1941823	Dr.123675	Transcribed locus	22			Dr.123675	0,20265	-2	0,01	-100	5,66E-23	7,75E-21	No	-2,98229	0,00128	0,0009		No	100	0,69684	-0,3612	-1,43504	1,43504			Dr.123675
1957383	Dr.90442	Transcribed locus	24			Dr.90442	0,20206	-1,98201	0,01042	-95,94322	1,03E-22	1,40E-20	No	-2,93193	0,00214	0,0009		No	95,94322	0,42033	-0,86671	-2,37906	2,37906			Dr.90442
1953154	wu:fj29h11	Wu:fj29h11	12	335618		Dr.80945	0,02006	0,1963	1,57145	1,57145	1,29E-22	1,74E-20	No	-0,21668	0,47763	0,77188		No	1,57145	1,61608	0,48	1,61608	1,61608			Dr.80945	wu:fj29h11
1944100	Dr.13780	Transcribed locus	2			Dr.13780	0,20438	2	100	100	1,30E-22	1,74E-20	No	-2,82153	0,00082	0,00278		No	100	3,38913	1,22057	3,38913	3,38913			Dr.13780
1944659	pvalb3	Parvalbumin 3	12	393181	parvalbumin isoform 1b; parvalbumin, beta	Dr.15359	0,02884	-0,28088	0,52375	-1,90933	2,06E-22	2,74E-20	No	-1,03535	0,126	0,06744		No	1,90933	0,53528	-0,62496	-1,86818	1,86818			Dr.15359	pvalb3
1952865	fzd10	Frizzled homolog 10	8	30366	frizzled 10; etID19312.8; frizzled homolog 4; frizzled homolog B	Dr.80513	0,01008	0,09817	1,25363	1,25363	2,14E-22	2,83E-20	No	-0,21335	0,5421	0,69059		No	1,25363	1,2739	0,24209	1,2739	1,2739			Dr.80513	fzd10
1940188	wu:fc31b01	Wu:fc31b01	16	324503		Dr.118718	0,20578	-2	0,01	-100	2,49E-22	3,27E-20	No	-3,03386	0,00096	0,0009		No	100	0,94699	-0,05447	-1,05598	1,05598			Dr.118718	wu:fc31b01
1957317	zgc:92312	Zgc:92312	13	402917	luteinizing hormone beta 2; LH beta 2; luteinizing hormone beta-subunit	Dr.90074	0,05826	-0,56575	0,2718	-3,67918	2,71E-22	3,53E-20	No	-0,5545	0,56225	0,13838		No	3,67918	0,24611	-1,40198	-4,06323	4,06323			Dr.90074	zgc:92312
1955131	zgc:110196	Zgc:110196	1	550526	hypothetical protein LOC550526	Dr.84208	0,20804	2	100	100	7,02E-22	9,09E-20	No	-2,80113	0,00087	0,0029		No	100	3,34675	1,20799	3,34675	3,34675			Dr.84208	zgc:110196
1948488	Dr.7114	Transcribed locus	14			Dr.7114	0,03629	0,34853	2,23118	2,23118	7,72E-22	9,93E-20	No	-1,06841	0,05667	0,12929		No	2,23118	2,28151	0,82484	2,28151	2,28151			Dr.7114
1953391	opn1lw1	Opsin 1 (cone pigments), long-wave-sensitive, 1	11	30413	opsin 1 (cone pigments), long-wave-sensitive, 1; LC opsin; red-sensitive opsin	Dr.81279	0,07057	0,67343	4,71444	4,71444	1,39E-21	1,78E-19	No	-1,2505	0,02357	0,13385		No	4,71444	5,67827	1,73665	5,67827	5,67827			Dr.81279	opn1lw1
1937593	fabp10	Fatty acid binding protein 10, liver basic	16	171481	fatty acid binding protein 10, liver basic; liver-type fatty acid binding protein; small cytosolic protein involved in lipid transport and metabolism	Dr.104721	0,06981	-0,66559	0,21598	-4,63007	1,52E-21	1,93E-19	No	-1,94495	0,02438	0,00529		No	4,63007	0,21687	-1,52846	-4,61105	4,61105			Dr.104721	fabp10
1947225	zgc:110304	Zgc:110304	13	550255	hypothetical protein LOC550255	Dr.39071	0,06562	0,62395	4,20681	4,20681	1,93E-21	2,43E-19	No	-0,97351	0,04904	0,23036		No	4,20681	4,69703	1,54693	4,69703	4,69703			Dr.39071	zgc:110304
1945969	dnd	Dead end	14	373074	dead end	Dr.26907	0,21088	-2	0,01	-100	2,44E-21	3,05E-19	No	-2,86923	0,00204	0,0009		No	100	0,43928	-0,82261	-2,27644	2,27644			Dr.26907	dnd
1956223	LOC565777	Hypothetical LOC565777	6	798514		Dr.86193	0,2091	-1,97495	0,01059	-94,39526	3,55E-21	4,41E-19	No	-3,02026	0,00102	0,00089		No	94,39526	0,87191	-0,13707	-1,14691	1,14691			Dr.86193	LOC565777
1951181	zgc:92380	Zgc:92380	9	445086	hypothetical protein LOC445086; krtt1c9	Dr.78136	0,04077	0,38404	2,42126	2,42126	4,55E-21	5,62E-19	No	-1,10378	0,05015	0,12538		No	2,42126	2,50024	0,91639	2,50024	2,50024			Dr.78136	zgc:92380
1946206	klf2a	Kruppel-like factor 2a	22	117508	Kruppel-like factor 2a; etID35223.22	Dr.29173	0,03571	0,33562	2,16579	2,16579	5,60E-21	6,87E-19	No	-0,19451	0,45224	0,90285		No	2,16579	1,99642	0,69135	1,99642	1,99642			Dr.29173	klf2a
1946847	wu:fk28d11	Wu:fk28d11	2	336918		Dr.34581	0,21316	2	100	100	6,45E-21	7,86E-19	No	-2,76912	0,00087	0,00335		No	100	3,87548	1,35467	3,87548	3,87548			Dr.34581	wu:fk28d11
1956136	Dr.86049	Transcribed locus	16			Dr.86049	0,21319	-2	0,01	-100	6,51E-21	7,89E-19	No	-2,90061	0,00175	0,00091		No	100	0,52075	-0,65249	-1,92031	1,92031			Dr.86049
1954224	guca1b	Guanylate cyclase activator 1B	23	140431	guanylate cyclase activator 1B; guanylyl cyclase-activating protein 2	Dr.82657	0,08519	0,79771	6,27645	6,27645	7,71E-21	9,28E-19	No	-2,10112	0,00315	0,01995		No	6,27645	6,34131	1,84709	6,34131	6,34131			Dr.82657	guca1b
1952342	wu:fd13g05	Wu:fd13g05	12	325845		Dr.79748	0,21512	-2	0,01	-100	1,44E-20	1,72E-18	No	-2,85589	0,00219	0,00089		No	100	0,40652	-0,90011	-2,45988	2,45988			Dr.79748	wu:fd13g05
1948389	dnmt3	DNA (cytosine-5-)-methyltransferase 3	23	30659	DNA (cytosine-5-)-methyltransferase 3; dnmt3-1; etID41458.23; DNA methyltransferase; de novo DNA methyltransferase 3	Dr.67521	0,21545	2	100	100	1,65E-20	1,96E-18	No	-3,0207	0,00089	0,00102		No	100	1,13998	0,13101	1,13998	1,13998			Dr.67521	dnmt3
1939746	opn1lw2	Opsin 1 (cone pigments), long-wave-sensitive, 2	11	436716	opsin 1 (cone pigments), long-wave-sensitive, 2	Dr.116975	0,05661	0,52299	3,33418	3,33418	2,49E-20	2,94E-18	No	-1,20224	0,03292	0,11968		No	3,33418	3,63488	1,29058	3,63488	3,63488			Dr.116975	opn1lw2
1949051	spint1l	Serine protease inhibitor, Kunitz type 1-like	9	406426	serine protease inhibitor, Kunitz type 1-like; serine protease inhibitor HGFAI	Dr.75391	0,04506	0,41369	2,59233	2,59233	4,24E-20	4,98E-18	No	-2,04175	0,00586	0,01409		No	2,59233	2,4052	0,87763	2,4052	2,4052			Dr.75391	spint1l
1948115	Dr.55183	Transcribed locus	2			Dr.55183	0,21867	-2	0,01	-100	5,91E-20	6,90E-18	No	-2,76119	0,00336	0,0009		No	100	0,26789	-1,31717	-3,73283	3,73283			Dr.55183
1946913	rho	Rhodopsin	8	30295	rhodopsin; rod opsin; opsin-like	Dr.354	0,09701	0,88192	7,61945	7,61945	9,81E-20	1,14E-17	No	-0,65516	0,08039	0,64332		No	7,61945	8,00215	2,07971	8,00215	8,00215			Dr.354	rho
1954738	si:ch211-51n14.2	Si:ch211-51n14.2	20	799868	hypothetical protein LOC799868; novel protein similar to vertebrate sialyltransferase 7 family	Dr.83479	0,21831	1,96959	93,23634	93,23634	1,85E-19	2,13E-17	No	-2,65404	0,00087	0,01188		No	93,23634	13,64859	2,61364	13,64859	13,64859			Dr.83479	si:ch211-51n14.2
1944189	Dr.140304	CDNA clone IMAGE:7402628	20			Dr.140304	0,08448	0,75486	5,68666	5,68666	4,08E-19	4,67E-17	No	-0,53689	0,1218	0,72168		No	5,68666	5,92518	1,77921	5,92518	5,92518			Dr.140304
1954439	LOC795119	Hypothetical protein LOC795119	13	795119		Dr.82998	0,028	0,24912	1,77469	1,77469	5,66E-19	6,44E-17	No	-0,54901	0,21548	0,37032		No	1,77469	1,71861	0,54152	1,71861	1,71861			Dr.82998	LOC795119
1946017	nkx2.7	NK2 transcription factor related 7	8	30694	NK2 transcription factor related 7	Dr.272	0,21918	-1,94786	0,01128	-88,68601	6,28E-19	7,11E-17	No	-2,92486	0,00155	0,00091		No	88,68601	0,58986	-0,52788	-1,69533	1,69533			Dr.272	nkx2.7
1938635	mhc1uea	Major histocompatibility complex class I UEA gene	*	64885	major histocompatibility complex class I UEA; UEA	Dr.11010	0,02551	0,22672	1,68546	1,68546	6,35E-19	7,14E-17	No	0,05265	0,85119	1,49715		No	1,68546	1,75889	0,56468	1,75889	1,75889			Dr.11010	mhc1uea
1954533	zgc:101630	Zgc:101630	7	447900	hypothetical protein LOC447900	Dr.83166	0,0288	-0,25563	0,5551	-1,80148	6,92E-19	7,74E-17	No	-0,90261	0,17266	0,0907		No	1,80148	0,52531	-0,64377	-1,90365	1,90365			Dr.83166	zgc:101630
1947994	zgc:123285	Zgc:123285	16	641492	hypothetical protein LOC641492	Dr.52077	0,02616	0,23108	1,70247	1,70247	1,03E-18	1,15E-16	No	-1,30954	0,03762	0,0639		No	1,70247	1,69864	0,52983	1,69864	1,69864			Dr.52077	zgc:123285
1942316	Dr.126625	Transcribed locus	10			Dr.126625	0,2265	2	100	100	1,05E-18	1,16E-16	No	-3,02526	0,00089	0,00103		No	100	1,15332	0,14265	1,15332	1,15332			Dr.126625
1943758	LOC799965	Similar to crystallin gamma EM2-7	9	799965		Dr.133986	0,22352	1,97306	93,98473	93,98473	1,07E-18	1,18E-16	No	-2,4661	0,00092	0,04669		No	93,98473	50,58714	3,9237	50,58714	50,58714			Dr.133986	LOC799965
1956944	cx33.8	Connexin 33.8	9	404725	connexin 33.8	Dr.88554	0,15766	-1,39116	0,04063	-24,61282	1,11E-18	1,21E-16	No	-2,17611	0,03906	0,00143		No	24,61282	0,03661	-3,30733	-27,31211	27,31211			Dr.88554	cx33.8
1945581	wu:fj59e12	Wu:fj59e12	13	336254		Dr.22810	0,2272	-2	0,01	-100	1,33E-18	1,44E-16	No	-2,94387	0,00143	0,00091		No	100	0,6353	-0,45365	-1,57405	1,57405			Dr.22810	wu:fj59e12
1957744	si:ch211-243g18.2	Si:ch211-243g18.2	10	559906	keratin family member	Dr.9236	0,11141	-0,97157	0,10677	-9,36633	2,76E-18	2,98E-16	No	-1,98449	0,03536	0,00304		No	9,36633	0,08589	-2,45464	-11,64221	11,64221			Dr.9236	si:ch211-243g18.2
1938010	wu:fc76h09	Wu:fc76h09	14	325446		Dr.106195	0,13747	1,19558	15,68858	15,68858	3,41E-18	3,66E-16	No	-1,18552	0,01529	0,31472		No	15,68858	20,57851	3,02425	20,57851	20,57851			Dr.106195	wu:fc76h09
1939195	oclnb	Occludin b	5	494075	occludin b	Dr.114903	0,0844	0,73255	5,40196	5,40196	3,96E-18	4,23E-16	No	-2,33335	0,00215	0,01004		No	5,40196	4,68126	1,54357	4,68126	4,68126			Dr.114903	oclnb
1944488	cav3	Caveolin 3	6	449679	caveolin 3; calveolin 3	Dr.1435	0,10068	0,8722	7,45077	7,45077	4,60E-18	4,88E-16	No	-2,07185	0,00298	0,0241		No	7,45077	8,08662	2,09021	8,08662	8,08662			Dr.1435	cav3
1957791	Dr.92689	Transcribed locus	17			Dr.92689	0,23147	-2	0,01	-100	5,60E-18	5,91E-16	No	-2,99656	0,00117	0,0009		No	100	0,77625	-0,25328	-1,28825	1,28825			Dr.92689
1955134	si:ch211-151h10.2	Si:ch211-151h10.2	18	567699	hypothetical protein LOC567699	Dr.84218	0,2291	-1,97431	0,01061	-94,25687	6,83E-18	7,17E-16	No	-2,76666	0,00558	0,00087		No	94,25687	0,15532	-1,86229	-6,43844	6,43844			Dr.84218	si:ch211-151h10.2
1944514	zgc:77231	Zgc:77231	9	336165	hypothetical protein LOC336165	Dr.1448	0,03554	0,30579	2,02202	2,02202	7,74E-18	8,08E-16	No	-1,69147	0,01385	0,02989		No	2,02202	2,15765	0,76902	2,15765	2,15765			Dr.1448	zgc:77231
1956347	Dr.86443	Transcribed locus	17			Dr.86443	0,23267	2	100	100	8,26E-18	8,58E-16	No	-2,80171	0,00087	0,00289		No	100	3,33795	1,20536	3,33795	3,33795			Dr.86443
1951609	plekhk1	Pleckstrin homology domain containing, family K member 1	17	449666	pleckstrin homology domain containing, family K member 1	Dr.78703	0,01974	0,16929	1,4767	1,4767	9,68E-18	1,00E-15	No	-1,69661	0,01641	0,02464		No	1,4767	1,50139	0,40639	1,50139	1,50139			Dr.78703	plekhk1
1946016	wu:fj15d12	Wu:fj15d12	13	335470		Dr.27197	0,06905	0,59221	3,91032	3,91032	9,82E-18	1,01E-15	No	-1,6151	0,01201	0,05003		No	3,91032	4,16488	1,42669	4,16488	4,16488			Dr.27197	wu:fj15d12
1948825	bactin2	Bactin2	3	57935	bactin2	Dr.75125	0,00427	-0,03658	0,91922	-1,08788	1,02E-17	1,04E-15	No	1,31406	21,5163	19,74005		No	1,08788	0,91745	-0,08616	-1,08998	1,08998			Dr.75125	bactin2
1953931	zgc:92480	Zgc:92480	22	445091	hypothetical protein LOC445091	Dr.82171	0,0363	0,31116	2,04718	2,04718	1,02E-17	1,04E-15	No	-1,68304	0,01416	0,03039		No	2,04718	2,14575	0,76349	2,14575	2,14575			Dr.82171	zgc:92480
1940217	LOC566639	Similar to AHNAK nucleoprotein	17	566639		Dr.118834	0,08149	0,69789	4,98753	4,98753	1,09E-17	1,10E-15	No	-2,14226	0,00331	0,01608		No	4,98753	4,86369	1,5818	4,86369	4,86369			Dr.118834	LOC566639
1942006	Dr.124292	Transcribed locus, weakly similar to XP_001107285.1 similar to tumor protein p53 binding protein, 1 isoform 4 [Macaca mulatta]	4			Dr.124292	0,23382	-2	0,01	-100	1,19E-17	1,20E-15	No	-2,90045	0,00175	0,00091		No	100	0,52037	-0,65322	-1,92171	1,92171			Dr.124292
1957092	gpsm2l	G-protein signalling modulator 2, like	23	449665	G-protein signalling modulator 2, like	Dr.89080	0,23422	-2	0,01	-100	1,35E-17	1,35E-15	No	-2,77885	0,00312	0,00089		No	100	0,28519	-1,25459	-3,50642	3,50642			Dr.89080	gpsm2l
1952614	dact2	Dapper homolog 2, antagonist of beta-catenin (xenopus)	6	619242	hypothetical protein LOC619242	Dr.80140	0,02096	0,1783	1,50766	1,50766	1,82E-17	1,81E-15	No	-1,20821	0,04943	0,07755		No	1,50766	1,56895	0,45041	1,56895	1,56895			Dr.80140	dact2
1951154	stard10	START domain containing 10	14	393189	START domain containing 10	Dr.78104	0,03612	0,30704	2,02786	2,02786	1,87E-17	1,85E-15	No	-1,68875	0,01436	0,0292		No	2,02786	2,03411	0,71006	2,03411	2,03411			Dr.78104	stard10
1955055	elac1	ElaC homolog 1 (E. coli)	5	445109	elaC homolog 1	Dr.84029	0,01362	-0,11556	0,76637	-1,30485	2,20E-17	2,17E-15	No	0,02103	1,18568	0,92915		No	1,30485	0,78364	-0,24381	-1,2761	1,2761			Dr.84029	elac1
1942030	ighv2-2	Immunoglobulin heavy variable 2-2	3	378757		Dr.124587	0,12525	-1,06026	0,08704	-11,48844	2,55E-17	2,50E-15	No	-1,75556	0,06492	0,00518		No	11,48844	0,0798	-2,52817	-12,53062	12,53062			Dr.124587	ighv2-2
1945422	wu:fc43d05	Wu:fc43d05	16	324793		Dr.21471	0,23643	2	100	100	2,69E-17	2,62E-15	No	-2,9085	0,00092	0,00183		No	100	2,00276	0,69453	2,00276	2,00276			Dr.21471	wu:fc43d05
1945749	cdkn3	Cyclin-dependent kinase inhibitor 3	13	402796		Dr.24317	0,23674	2	100	100	2,96E-17	2,86E-15	No	-2,80054	0,00087	0,0029		No	100	3,35586	1,21071	3,35586	3,35586			Dr.24317	cdkn3
1957554	si:dkey-122c11.2	Si:dkey-122c11.2	23	449698		Dr.91209	0,23675	-2	0,01	-100	2,97E-17	2,86E-15	No	-3,03695	0,00094	0,0009		No	100	0,96147	-0,0393	-1,04008	1,04008			Dr.91209	si:dkey-122c11.2
1949391	hoxd12a	Homeo box D12a	2	30406	homeobox gene D-12	Dr.75799	0,21605	1,82367	66,63058	66,63058	3,14E-17	3,01E-15	No	-2,65493	0,00182	0,00269		No	66,63058	1,47577	0,38918	1,47577	1,47577			Dr.75799	hoxd12a
1944690	Dr.15533	Transcribed locus, moderately similar to XP_706456.2 hypothetical protein [Danio rerio]	23			Dr.15533	0,23755	2	100	100	3,79E-17	3,62E-15	No	-2,64628	0,00097	0,00529		No	100	5,47408	1,70002	5,47408	5,47408			Dr.15533
1944595	zgc:136963	Zgc:136963	13	664694	hypothetical protein LOC664694; fb11g08	Dr.1489	0,07091	0,5964	3,94816	3,94816	4,07E-17	3,87E-15	No	-2,26194	0,00299	0,01002		No	3,94816	3,35765	1,21124	3,35765	3,35765			Dr.1489	zgc:136963
1942373	dlx1a	Distal-less homeobox gene 1a	9	30568	distal-less homeobox gene 1a	Dr.128	0,024	-0,20174	0,62843	-1,59127	4,29E-17	4,05E-15	No	0,03731	1,37785	0,86183		No	1,59127	0,62549	-0,46923	-1,59876	1,59876			Dr.128	dlx1a
1953524	si:ch211-235e18.3	Si:ch211-235e18.3	9	553465		Dr.81479	0,02722	0,22866	1,69302	1,69302	4,49E-17	4,22E-15	No	0,05563	0,86585	1,49216		No	1,69302	1,72334	0,54427	1,72334	1,72334			Dr.81479	si:ch211-235e18.3
1944326	Dr.140758	Transcribed locus, moderately similar to XP_001082054.1 kinesin family member 5C, partial [Macaca mulatta]	*			Dr.140758	0,23891	2	100	100	5,69E-17	5,32E-15	No	-2,78413	0,00082	0,0033		No	100	4,02331	1,3921	4,02331	4,02331			Dr.140758
1953017	zgc:55479	Zgc:55479	Un	393127	hypothetical protein LOC393127	Dr.80723	0,01523	0,12719	1,34027	1,34027	6,60E-17	6,14E-15	No	-0,251	0,47792	0,65864		No	1,34027	1,37815	0,32074	1,37815	1,37815			Dr.80723	zgc:55479
1953298	popdc3	Popeye domain containing 3	16	415108	popeye domain containing 3; popeye 3	Dr.81159	0,01148	0,09579	1,24677	1,24677	7,05E-17	6,53E-15	No	-1,35491	0,0392	0,04976		No	1,24677	1,26927	0,23844	1,26927	1,26927			Dr.81159	popdc3
1942261	Dr.125950	Transcribed locus	21			Dr.125950	0,23969	-2	0,01	-100	7,18E-17	6,62E-15	No	-2,80712	0,00272	0,0009		No	100	0,33099	-1,10565	-3,0212	3,0212			Dr.125950
1949271	mylip	Myosin regulatory light chain interacting protein	19	335888	myosin regulatory light chain interacting protein	Dr.75665	0,01621	0,13406	1,36164	1,36164	1,35E-16	1,24E-14	No	0,38933	2,07513	2,89481		No	1,36164	1,395	0,3329	1,395	1,395			Dr.75665	mylip
1952804	zgc:66473	Zgc:66473	14	327497	hypothetical protein LOC327497	Dr.80413	0,08432	0,69652	4,97187	4,97187	1,45E-16	1,32E-14	No	-1,59655	0,01084	0,05915		No	4,97187	5,45768	1,69702	5,45768	5,45768			Dr.80413	zgc:66473
1948441	wu:fk89f01	Wu:fk89f01	10	335212		Dr.691	0,07184	0,59335	3,9206	3,9206	1,47E-16	1,34E-14	No	-1,8958	0,00644	0,0251		No	3,9206	3,89816	1,3605	3,89816	3,89816			Dr.691	wu:fk89f01
1945991	nkx2.5	NK2 transcription factor related 5	14	30696	NK2 transcription factor related 5; tinman homeobox homolog	Dr.271	0,24292	-2	0,01	-100	1,82E-16	1,65E-14	No	-3,04336	0,0009	0,00091		No	100	1,0109	0,01085	1,0109	1,0109			Dr.271	nkx2.5
1953394	opn1mw1	Opsin 1 (cone pigments), medium-wave-sensitive, 1	6	30503	opsin 1 (cone pigments), medium-wave-sensitive, 1; green-sensitive opsin 1	Dr.81282	0,17434	1,42895	26,85011	26,85011	2,48E-16	2,23E-14	No	-2,22739	0,00133	0,02647		No	26,85011	19,9609	2,99378	19,9609	19,9609			Dr.81282	opn1mw1
1939033	wu:fj17a06	Wu:fj17a06	3	335488		Dr.114266	0,10274	0,83974	6,91414	6,91414	2,99E-16	2,68E-14	No	-1,14482	0,02624	0,20894		No	6,91414	7,9632	2,07483	7,9632	7,9632			Dr.114266	wu:fj17a06
1955728	zgc:158229	Zgc:158229	10	780839	hypothetical protein LOC780839	Dr.85210	0,24471	-2	0,01	-100	3,01E-16	2,68E-14	No	-3,04831	0,00089	0,0009		No	100	1,01485	0,01475	1,01485	1,01485			Dr.85210	zgc:158229
1955805	msxd	Muscle segment homeobox D	21	30531	muscle segment homeobox D	Dr.85388	0,04727	0,38521	2,4278	2,4278	3,64E-16	3,23E-14	No	-1,87686	0,00846	0,02084		No	2,4278	2,4642	0,90187	2,4642	2,4642			Dr.85388	msxd
1953174	LOC558957	Similar to FLJ46082 protein	5	558957		Dr.80977	0,24905	-2	0,01	-100	9,71E-16	8,58E-14	No	-3,02979	0,00097	0,0009		No	100	0,92793	-0,0748	-1,07766	1,07766			Dr.80977	LOC558957
1947765	scel	Sciellin	9	368684	sciellin	Dr.47187	0,09822	0,78824	6,14103	6,14103	1,01E-15	8,84E-14	No	-2,15822	0,00295	0,01638		No	6,14103	5,55843	1,71532	5,55843	5,55843			Dr.47187	scel
1952733	wu:fj66g07	Wu:fj66g07	23	337413		Dr.80310	0,24919	-2	0,01	-100	1,01E-15	8,84E-14	No	-2,9134	0,00165	0,00091		No	100	0,5523	-0,59367	-1,81062	1,81062			Dr.80310	wu:fj66g07
1957264	LOC569924	Hypothetical LOC569924	14	569924		Dr.89752	0,24953	2	100	100	1,10E-15	9,58E-14	No	-2,99671	0,00089	0,00115		No	100	1,29042	0,25497	1,29042	1,29042			Dr.89752	LOC569924
1951350	zgc:63474	Zgc:63474	6	394012		Dr.78366	0,24542	1,96274	91,77801	91,77801	1,27E-15	1,10E-13	No	-2,65439	0,00088	0,01166		No	91,77801	13,31386	2,58881	13,31386	13,31386			Dr.78366	zgc:63474
1943869	Dr.134466	Transcribed locus	7			Dr.134466	0,25094	-2	0,01	-100	1,59E-15	1,37E-13	No	-3,0511	0,00088	0,0009		No	100	1,01838	0,01822	1,01838	1,01838			Dr.134466
1954286	Dr.82757	Transcribed locus, weakly similar to NP_065646.1 receptor P2Y, G-protein coupled, 4 [Mus musculus]	10			Dr.82757	0,25274	-2	0,01	-100	2,51E-15	2,16E-13	No	-3,02102	0,00102	0,0009		No	100	0,88721	-0,11967	-1,12713	1,12713			Dr.82757
1945854	foxq1	Forkhead box Q1	20	405843	forkhead box Q1	Dr.25810	0,04403	0,34814	2,22914	2,22914	2,64E-15	2,26E-13	No	-1,50022	0,02098	0,04762		No	2,22914	2,27043	0,81997	2,27043	2,27043			Dr.25810	foxq1
1939193	LOC558956	Similar to ubquitin-like protein 1	5	558956		Dr.114892	0,06153	0,48577	3,06037	3,06037	2,91E-15	2,48E-13	No	-0,84541	0,07747	0,26305		No	3,06037	3,39548	1,22244	3,39548	3,39548			Dr.114892	LOC558956
1947178	col10a1	Collagen, type X, alpha 1	17	558919	collagen, type X, alpha 1; collagen type X alpha 1	Dr.38145	0,06189	0,48693	3,06852	3,06852	3,62E-15	3,07E-13	No	-2,11007	0,00467	0,01291		No	3,06852	2,76626	1,0175	2,76626	2,76626			Dr.38145	col10a1
1948815	mylz2	Myosin, light polypeptide 2, skeletal muscle	3	30429	myosin, light polypeptide 2, skeletal muscle; myosin light chain 2	Dr.75115	0,04786	0,37645	2,37932	2,37932	3,66E-15	3,09E-13	No	-0,29333	0,30184	0,85816		No	2,37932	2,84309	1,04489	2,84309	2,84309			Dr.75115	mylz2
1944095	LOC566690	Hypothetical LOC566690	14	566690		Dr.13764	0,02623	0,20594	1,60673	1,60673	4,14E-15	3,48E-13	No	-1,59901	0,01961	0,03232		No	1,60673	1,64787	0,49948	1,64787	1,64787			Dr.13764	LOC566690
1941166	Dr.122260	Transcribed locus	14			Dr.122260	0,2549	-2	0,01	-100	4,29E-15	3,59E-13	No	-3,00007	0,00114	0,0009		No	100	0,79501	-0,2294	-1,25784	1,25784			Dr.122260
1946011	sox7	SRY (sex determining region Y)-box 7	20	394203	SRY (sex determining region Y)-box 7	Dr.27174	0,0339	0,26557	1,8432	1,8432	4,71E-15	3,90E-13	No	-1,18115	0,04702	0,09234		No	1,8432	1,96379	0,67488	1,96379	1,96379			Dr.27174	sox7
1956784	LOC100000199	Similar to RAB32, member RAS oncogene family	17	100000199		Dr.87874	0,25528	-2	0,01	-100	4,71E-15	3,90E-13	No	-2,98121	0,00121	0,00091		No	100	0,7542	-0,2821	-1,32591	1,32591			Dr.87874	LOC100000199
1947033	wu:fa91g07	Wu:fa91g07	23	336666		Dr.36577	0,25544	-2	0,01	-100	4,90E-15	4,04E-13	No	-2,87967	0,00192	0,00091		No	100	0,47294	-0,74878	-2,11442	2,11442			Dr.36577	wu:fa91g07
1955962	LOC559097	Hypothetical LOC559097	7	559097		Dr.85695	0,23366	-1,81823	0,0152	-65,80009	7,16E-15	5,88E-13	No	-2,49942	0,00524	0,00191		No	65,80009	0,3649	-1,00813	-2,74048	2,74048			Dr.85695	LOC559097
1940323	zgc:110245	Zgc:110245	19	550290	hypothetical protein LOC550290	Dr.119324	0,25836	-2	0,01	-100	9,85E-15	8,06E-13	No	-3,05445	0,00088	0,0009		No	100	1,02248	0,02223	1,02248	1,02248			Dr.119324	zgc:110245
1954032	LOC556571	Hypothetical LOC556571	1	556571		Dr.82349	0,25885	2	100	100	1,11E-14	9,04E-13	No	-3,06956	0,00084	0,00086		No	100	1,02471	0,02441	1,02471	1,02471			Dr.82349	LOC556571
1954059	zgc:64227	Zgc:64227	1	393364	hypothetical protein LOC393364	Dr.82397	0,02753	0,21027	1,62283	1,62283	2,20E-14	1,78E-12	No	-1,6589	0,01711	0,02812		No	1,62283	1,64372	0,49696	1,64372	1,64372			Dr.82397	zgc:64227
1937563	wu:fk76c08	Wu:fk76c08	20	335139		Dr.104629	0,13878	1,05944	11,46663	11,46663	2,28E-14	1,84E-12	No	-2,15948	0,00225	0,02132		No	11,46663	9,47135	2,24827	9,47135	9,47135			Dr.104629	wu:fk76c08
1956802	crygm7	Crystallin, gamma M7	9	553967	crystallin, gamma M7; gammaM7 crystallin	Dr.87946	0,26226	2	100	100	2,42E-14	1,95E-12	No	-2,93432	0,00097	0,00142		No	100	1,46791	0,38384	1,46791	1,46791			Dr.87946	crygm7
1940353	zgc:154018	Zgc:154018	20	767791	hypothetical protein LOC767791	Dr.119448	0,23552	1,79599	62,51641	62,51641	2,43E-14	1,95E-12	No	-2,84781	0,00086	0,00415		No	62,51641	4,81804	1,57237	4,81804	4,81804			Dr.119448	zgc:154018
1955934	anxa3	Annexin A3	5	557323	hypothetical protein LOC557323	Dr.85627	0,14371	1,09518	12,45032	12,45032	2,52E-14	2,01E-12	No	-2,26435	0,00167	0,01774		No	12,45032	10,63323	2,36398	10,63323	10,63323			Dr.85627	anxa3
1950127	elf3	E74-like factor 3 (ets domain transcription factor, epithelial-specific )	22	336816		Dr.76707	0,05958	0,45207	2,83186	2,83186	3,27E-14	2,60E-12	No	-1,62108	0,01372	0,04174		No	2,83186	3,04245	1,11266	3,04245	3,04245			Dr.76707	elf3
1942494	Dr.129877	Transcribed locus	4			Dr.129877	0,26463	2	100	100	4,10E-14	3,24E-12	No	-2,75737	0,00097	0,00317		No	100	3,28743	1,19011	3,28743	3,28743			Dr.129877
1944152	zgc:153725	Zgc:153725	20	767634	MAP/microtubule affinity-regulating kinase 3	Dr.139441	0,26505	-2	0,01	-100	4,49E-14	3,54E-12	No	-3,04831	0,00089	0,0009		No	100	1,01485	0,01475	1,01485	1,01485			Dr.139441	zgc:153725
1948112	dspb	Desmoplakin b	20	324860		Dr.5502	0,03149	0,23745	1,72765	1,72765	4,70E-14	3,69E-12	No	-0,63514	0,17479	0,30906		No	1,72765	1,76815	0,56993	1,76815	1,76815			Dr.5502	dspb
1942282	Dr.126176	Transcribed locus, moderately similar to NP_001025288.2 protein LOC558531 [Danio rerio]	20			Dr.126176	0,26575	-2	0,01	-100	5,24E-14	4,09E-12	No	-2,9214	0,00162	0,00089		No	100	0,5493	-0,59911	-1,82051	1,82051			Dr.126176
1938840	zic2b	Zic family member 2 (odd-paired homolog, Drosophila) b	1	338192	zic family member 2 (odd-paired homolog, Drosophila) b; zinc finger cerebellum 2, like	Dr.113539	0,01461	0,10983	1,28773	1,28773	5,51E-14	4,29E-12	No	-0,82477	0,13052	0,17171		No	1,28773	1,31562	0,27431	1,31562	1,31562			Dr.113539	zic2b
1947448	zgc:113078	Zgc:113078	1	553811	hypothetical protein LOC553811	Dr.41750	0,06173	0,46405	2,91107	2,91107	5,57E-14	4,31E-12	No	-2,3442	0,00277	0,0074		No	2,91107	2,67422	0,98366	2,67422	2,67422			Dr.41750	zgc:113078
1943298	gpd1l	Glycerol-3-phosphate dehydrogenase 1-like	16	449663	glycerol-3-phosphate dehydrogenase 1-like	Dr.133135	0,26611	2	100	100	5,67E-14	4,37E-12	No	-2,98945	0,00089	0,0012		No	100	1,33933	0,29217	1,33933	1,33933			Dr.133135	gpd1l
1946337	mafg2	V-maf musculoaponeurotic fibrosarcoma oncogene homolog g (avian), 2	11	405877	v-maf musculoaponeurotic fibrosarcoma oncogene homolog g (avian), 2	Dr.30373	0,02617	0,19666	1,57275	1,57275	5,77E-14	4,43E-12	No	-1,29512	0,0401	0,06437		No	1,57275	1,60515	0,47322	1,60515	1,60515			Dr.30373	mafg2
1944698	Dr.15606	Transcribed locus	8			Dr.15606	0,26719	-2	0,01	-100	7,14E-14	5,46E-12	No	-2,84536	0,00225	0,00091		No	100	0,40389	-0,90661	-2,47591	2,47591			Dr.15606
1949479	wu:fa20f04	Wu:fa20f04	23	327054		Dr.75897	0,04009	0,29918	1,99149	1,99149	8,48E-14	6,46E-12	No	-1,34058	0,03204	0,0656		No	1,99149	2,04752	0,71663	2,04752	2,04752			Dr.75897	wu:fa20f04
1949467	arf2	ADP-ribosylation factor 2	3	399477	ADP-ribosylation factor 2	Dr.75882	0,0123	-0,09146	0,8101	-1,23441	1,03E-13	7,82E-12	No	0,76753	6,48508	5,28612		No	1,23441	0,81512	-0,20442	-1,22681	1,22681			Dr.75882	arf2
1946747	zgc:136656	Zgc:136656	25	692308	hypothetical protein LOC692308	Dr.33774	0,11192	0,83168	6,78697	6,78697	1,08E-13	8,16E-12	No	-2,10073	0,00312	0,02194		No	6,78697	7,03007	1,9502	7,03007	7,03007			Dr.33774	zgc:136656
1943123	pax6b	Paired box gene 6b	7	60639	paired box gene 6b	Dr.132861	0,03257	0,24161	1,74426	1,74426	1,19E-13	8,96E-12	No	-1,20616	0,04568	0,08471		No	1,74426	1,85454	0,61764	1,85454	1,85454			Dr.132861	pax6b
1937496	LOC566383	Similar to Elastase inhibitor	14	566383		Dr.104450	0,05557	0,41161	2,57995	2,57995	1,29E-13	9,68E-12	No	-1,37641	0,02602	0,06951		No	2,57995	2,6711	0,98249	2,6711	2,6711			Dr.104450	LOC566383
1951715	wu:fd19g08	Wu:fd19g08	16	327265		Dr.78831	0,27062	2	100	100	1,46E-13	1,09E-11	No	-2,77916	0,00087	0,0032		No	100	3,70111	1,30863	3,70111	3,70111			Dr.78831	wu:fd19g08
1945645	wu:fk56c03	Wu:fk56c03	23	335685		Dr.23266	0,27086	2	100	100	1,54E-13	1,15E-11	No	-2,94969	0,00088	0,00163		No	100	1,83935	0,60941	1,83935	1,83935			Dr.23266	wu:fk56c03
1946131	wu:fb06e02	Wu:fb06e02	6	336811		Dr.28545	0,0273	0,20114	1,58907	1,58907	1,73E-13	1,28E-11	No	-1,66358	0,01695	0,02778		No	1,58907	1,63936	0,49431	1,63936	1,63936			Dr.28545	wu:fb06e02
1949258	cd99l2	CD99 antigen-like 2	7	323266	CD99 antigen-like 2	Dr.75649	0,01222	-0,08999	0,81284	-1,23025	1,76E-13	1,30E-11	No	-0,76248	0,19026	0,15692		No	1,23025	0,82478	-0,19264	-1,21245	1,21245			Dr.75649	cd99l2
1955800	or2.6	Odorant receptor, family 2, member 6	15	58116	odorant receptor, family D, subfamily 111, member 1; Dr3OR15.31; odor receptor 1I; olfactory receptor protein 2.6; odorant receptor, family 2, member 6	Dr.85382	0,26262	1,9338	85,8609	85,8609	1,79E-13	1,32E-11	No	-2,84562	0,00088	0,00232		No	85,8609	2,65319	0,97576	2,65319	2,65319			Dr.85382	or2.6
1947286	LOC559754	Hypothetical LOC559754	15	559754		Dr.39738	0,06898	0,50749	3,21728	3,21728	1,88E-13	1,38E-11	No	-2,1017	0,00455	0,01375		No	3,21728	3,01899	1,10492	3,01899	3,01899			Dr.39738	LOC559754
1954454	Dr.83032	Transcribed locus	18			Dr.83032	0,27282	2	100	100	2,29E-13	1,67E-11	No	-2,89811	0,00084	0,00262		No	100	3,10394	1,13267	3,10394	3,10394			Dr.83032
1948884	sb:cb339	Sb:cb339	13	324233		Dr.75196	0,06906	-0,50491	0,31267	-3,19825	2,66E-13	1,93E-11	No	-2,02878	0,01691	0,00533		No	3,19825	0,31519	-1,15457	-3,17266	3,17266			Dr.75196	sb:cb339
1948995	pola1	Polymerase (DNA directed), alpha 1	24	317740		Dr.75324	0,01081	0,07873	1,19876	1,19876	3,19E-13	2,31E-11	No	-0,83636	0,13174	0,16126		No	1,19876	1,22407	0,20218	1,22407	1,22407			Dr.75324	pola1
1939628	LOC100002523	Hypothetical protein LOC100002523	9	100002523		Dr.116473	0,27465	-2	0,01	-100	3,29E-13	2,37E-11	No	-2,87137	0,00204	0,00089		No	100	0,43649	-0,82898	-2,29098	2,29098			Dr.116473	LOC100002523
1949367	or2.2	Odorant receptor, family 2, member 2	15	58115	odorant receptor, family D, subfamily 111, member 5; OR 2.2; Dr3OR15.36; olfactory receptor protein 2.2; odorant receptor, family 2, member 2	Dr.75770	0,27492	-2	0,01	-100	3,46E-13	2,49E-11	No	-3,0511	0,00088	0,0009		No	100	1,01838	0,01822	1,01838	1,01838			Dr.75770	or2.2
1956781	cyp24a1l	Cytochrome P450, family 24, subfamily A, polypeptide 1, like	6	100004700	cytochrome P450, family 24, subfamily A, polypeptide 1, like	Dr.87867	0,27499	-2	0,01	-100	3,52E-13	2,52E-11	No	-2,95329	0,0014	0,00089		No	100	0,63614	-0,45234	-1,57199	1,57199			Dr.87867	cyp24a1l
1943768	veph	Ventricular zone expressed PH domain protein	18	405756	ventricular zone expressed PH domain protein	Dr.134017	0,27524	-2	0,01	-100	3,69E-13	2,63E-11	No	-3,03108	0,00097	0,0009		No	100	0,93395	-0,06833	-1,07072	1,07072			Dr.134017	veph
1947047	zgc:101733	Zgc:101733	2	450044	hypothetical protein LOC450044	Dr.36673	0,06686	0,48476	3,05321	3,05321	4,16E-13	2,96E-11	No	-2,09328	0,00458	0,01441		No	3,05321	3,14561	1,14601	3,14561	3,14561			Dr.36673	zgc:101733
1938293	wu:fk62h05	Wu:fk62h05	5	335735		Dr.107491	0,27756	-2	0,01	-100	5,78E-13	4,09E-11	No	-2,9043	0,00174	0,0009		No	100	0,51758	-0,6586	-1,93208	1,93208			Dr.107491	wu:fk62h05
1954723	Dr.83462	Transcribed locus	5			Dr.83462	0,27792	-2	0,01	-100	6,18E-13	4,36E-11	No	-3,04831	0,00089	0,0009		No	100	1,01485	0,01475	1,01485	1,01485			Dr.83462
1950575	capn9	Calpain 9	1	445107	hypothetical protein LOC445107	Dr.77287	0,09229	0,6639	4,61214	4,61214	6,32E-13	4,44E-11	No	-1,80457	0,00699	0,03517		No	4,61214	5,02998	1,61542	5,02998	5,02998			Dr.77287	capn9
1955633	chrne	Cholinergic receptor, nicotinic, epsilon	5	445315	cholinergic receptor, nicotinic, epsilon	Dr.85037	0,06403	0,46034	2,88628	2,88628	6,48E-13	4,54E-11	No	-1,73054	0,01093	0,03163		No	2,88628	2,89293	1,06227	2,89293	2,89293			Dr.85037	chrne
1941775	Dr.123540	Transcribed locus	15			Dr.123540	0,11015	0,79146	6,18678	6,18678	6,69E-13	4,67E-11	No	-0,80384	0,06035	0,4538		No	6,18678	7,51996	2,01756	7,51996	7,51996			Dr.123540
1943018	CH211-133N4.6	Hypothetical protein LOC797776	19	797776	hypothetical protein LOC797776	Dr.132691	0,15388	-1,10468	0,07858	-12,72563	7,04E-13	4,89E-11	No	-1,74594	0,07751	0,00483		No	12,72563	0,06226	-2,77647	-16,06223	16,06223			Dr.132691	CH211-133N4.6
1953810	gnat2	Guanine nucleotide binding protein (G protein), alpha transducing activity polypeptide 2	8	140429	guanine nucleotide binding protein (G protein), alpha transducing activity polypeptide 2; nof; Tc alpha; no optokinetic response f; cone transducin alpha subunit	Dr.81958	0,06749	0,48268	3,03867	3,03867	8,54E-13	5,91E-11	No	-1,01571	0,05549	0,16764		No	3,03867	3,02128	1,10568	3,02128	3,02128			Dr.81958	gnat2
1945830	LOC795803	Similar to green sensitive cone opsin	Un	795803		Dr.25438	0,2666	1,89933	79,3097	79,3097	1,05E-12	7,24E-11	No	-2,70587	0,00088	0,0045		No	79,3097	5,08803	1,62689	5,08803	5,08803			Dr.25438	LOC795803
1944416	adora2b	Adenosine A2b receptor	5	560100	adenosine A2b receptor; adenosine receptor A2b	Dr.141253	0,28094	2	100	100	1,09E-12	7,49E-11	No	-3,04299	0,00088	0,00095		No	100	1,07059	0,06821	1,07059	1,07059			Dr.141253	adora2b
1947849	dynlt3	Dynein, light chain, Tctex-type 3	11	402901	dynein, light chain, Tctex-type 3; t-complex-associated-testis-expressed 1-like	Dr.4843	0,0118	-0,08387	0,82439	-1,21302	1,20E-12	8,22E-11	No	0,76256	6,3166	5,30431		No	1,21302	0,83974	-0,17466	-1,19084	1,19084			Dr.4843	dynlt3
1947908	c10orf119	Chromosome 10 open reading frame 119 (H. sapiens)	13	321119	chromosome 10 open reading frame 119	Dr.4989	0,01264	0,08976	1,2296	1,2296	1,24E-12	8,46E-11	No	-1,30111	0,04462	0,05601		No	1,2296	1,25535	0,22742	1,25535	1,25535			Dr.4989	c10orf119
1949196	col1a2	Collagen, type I, alpha 2	19	336471	collagen, type I, alpha 2	Dr.75575	0,04102	0,28928	1,94663	1,94663	1,76E-12	1,20E-10	No	-0,45224	0,23079	0,53989		No	1,94663	2,33932	0,84986	2,33932	2,33932			Dr.75575	col1a2
1937296	myca	Myelocytomatosis oncogene a	24	30686	myelocytomatosis oncogene a; cmyca; cellular myelocytomatosis oncogene	Dr.1	0,01133	-0,07981	0,83213	-1,20173	1,85E-12	1,25E-10	No	-0,21826	0,67044	0,5459		No	1,20173	0,81425	-0,20549	-1,22813	1,22813			Dr.1	myca
1950784	LOC798297	Hypothetical protein LOC798297	10	798297		Dr.77569	0,28392	-2	0,01	-100	1,87E-12	1,26E-10	No	-2,90107	0,00176	0,0009		No	100	0,50994	-0,67346	-1,96101	1,96101			Dr.77569	LOC798297
1955277	pmm2	Phosphomannomutase 2	1	368229	phosphomannomutase 2	Dr.84479	0,0185	0,13018	1,34953	1,34953	1,97E-12	1,33E-10	No	-0,83366	0,12452	0,17276		No	1,34953	1,38732	0,32738	1,38732	1,38732			Dr.84479	pmm2
1953096	zgc:101897	Zgc:101897	13	492500	hypothetical protein LOC492500	Dr.80846	0,02201	0,15482	1,42831	1,42831	2,02E-12	1,35E-10	No	-0,33006	0,39142	0,55879		No	1,42831	1,4276	0,35599	1,4276	1,4276			Dr.80846	zgc:101897
1941869	Dr.123780	Transcribed locus	1			Dr.123780	0,28451	-2	0,01	-100	2,07E-12	1,38E-10	No	-2,97073	0,00127	0,00091		No	100	0,71874	-0,33025	-1,39132	1,39132			Dr.123780
1944196	zgc:110333	Zgc:110333	4	550497	hypothetical protein LOC550497	Dr.140317	0,05961	0,4181	2,61878	2,61878	2,32E-12	1,54E-10	No	-1,71477	0,01102	0,03376		No	2,61878	3,06513	1,12009	3,06513	3,06513			Dr.140317	zgc:110333
1945179	tnrc5	Trinucleotide repeat containing 5	1	550136	trinucleotide repeat containing 5; canopy3; canopy 3	Dr.18916	0,28598	-2	0,01	-100	2,68E-12	1,78E-10	No	-3,04831	0,00089	0,0009		No	100	1,01485	0,01475	1,01485	1,01485			Dr.18916	tnrc5
1955775	zgc:73337	Zgc:73337	7	393768		Dr.85333	0,28617	-2	0,01	-100	2,77E-12	1,83E-10	No	-3,01417	0,00104	0,00091		No	100	0,87753	-0,13065	-1,13956	1,13956			Dr.85333	zgc:73337
1957967	ttnl	Titin-like	9	100001610	titin	Dr.96147	0,28619	-2	0,01	-100	2,78E-12	1,83E-10	No	-3,04036	0,00092	0,00091		No	100	0,99077	-0,00927	-1,00931	1,00931			Dr.96147	ttnl
1937674	wu:fb48g05	Wu:fb48g05	6	494033	transcription factor AP-2 gamma (activating enhancer binding protein 2 gamma)	Dr.105024	0,04933	0,34432	2,20964	2,20964	2,97E-12	1,95E-10	No	-2,03309	0,00618	0,01399		No	2,20964	2,26207	0,81628	2,26207	2,26207			Dr.105024	wu:fb48g05
1954255	Dr.82700	Transcribed locus	21			Dr.82700	0,12478	0,86982	7,40998	7,40998	3,15E-12	2,06E-10	No	-2,53812	0,00123	0,00683		No	7,40998	5,56015	1,71563	5,56015	5,56015			Dr.82700
1948152	LOC796684	Hypothetical protein LOC796684	16	796684		Dr.5715	0,04977	0,34612	2,21883	2,21883	3,54E-12	2,31E-10	No	-1,28152	0,03467	0,07974		No	2,21883	2,29978	0,83281	2,29978	2,29978			Dr.5715	LOC796684
1953693	zgc:154093	Zgc:154093	15	777623	hypothetical protein LOC777623	Dr.81779	0,26128	1,81596	65,45716	65,45716	3,65E-12	2,37E-10	No	-2,88222	0,00089	0,0035		No	65,45716	3,94312	1,37197	3,94312	3,94312			Dr.81779	zgc:154093
1953427	eif4e1b	Eukaryotic translation initiation factor 4e 1b	Un	30738	eukaryotic translation initiation factor 4e 1b	Dr.81315	0,27403	-1,9025	0,01252	-79,89169	3,85E-12	2,49E-10	No	-2,97256	0,00113	0,001		No	79,89169	0,88527	-0,12186	-1,12959	1,12959			Dr.81315	eif4e1b
1942573	Dr.131226	Transcribed locus	12			Dr.131226	0,26891	1,86398	73,11125	73,11125	4,16E-12	2,68E-10	No	-2,67127	0,00091	0,02367		No	73,11125	25,95247	3,25627	25,95247	25,95247			Dr.131226
1951908	Dr.79088	Transcribed locus	8			Dr.79088	0,28874	2	100	100	4,31E-12	2,77E-10	No	-2,97083	0,00089	0,00143		No	100	1,59719	0,46825	1,59719	1,59719			Dr.79088
1945194	Dr.19038	Transcribed locus	24			Dr.19038	0,28906	2	100	100	4,55E-12	2,92E-10	No	-2,94334	0,00089	0,00167		No	100	1,86904	0,62542	1,86904	1,86904			Dr.19038
1937690	cyp1a	Cytochrome P450, family 1, subfamily A	18	140634	cytochrome P450, family 1, subfamily A; cytochrome P450, subfamily I, polypeptide 1	Dr.105078	0,04901	0,33843	2,17987	2,17987	5,02E-12	3,21E-10	No	-2,14112	0,00484	0,01078		No	2,17987	2,22434	0,79946	2,22434	2,22434			Dr.105078	cyp1a
1943438	Dr.133351	Transcribed locus	8			Dr.133351	0,2777	1,90346	80,06824	80,06824	7,16E-12	4,55E-10	No	-2,64192	0,00099	0,04709		No	80,06824	47,78875	3,86679	47,78875	47,78875			Dr.133351
1951745	si:dkey-78l4.14	Si:dkey-78l4.14	22	558738	hypothetical protein LOC558738	Dr.78872	0,05661	0,388	2,44344	2,44344	7,18E-12	4,55E-10	No	-1,14307	0,04552	0,11641		No	2,44344	2,55721	0,93892	2,55721	2,55721			Dr.78872	si:dkey-78l4.14
1937924	wu:fc26b06	Wu:fc26b06	18	324341		Dr.105880	0,29232	2	100	100	7,82E-12	4,94E-10	No	-2,97272	0,00082	0,00139		No	100	1,69756	0,52919	1,69756	1,69756			Dr.105880	wu:fc26b06
1946513	zgc:77106	Zgc:77106	12	406461	hypothetical protein LOC406461; carbonic anhydrase	Dr.31955	0,28623	1,9493	88,98057	88,98057	9,75E-12	6,14E-10	No	-2,94005	0,00091	0,00145		No	88,98057	1,5994	0,46963	1,5994	1,5994			Dr.31955	zgc:77106
1949413	tie1	Endothelium-specific receptor tyrosine kinase 1	9	30746		Dr.75821	0,02339	0,15894	1,44191	1,44191	1,09E-11	6,84E-10	No	-1,33434	0,0381	0,05628		No	1,44191	1,47725	0,39018	1,47725	1,47725			Dr.75821	tie1
1939095	zgc:92161	Zgc:92161	3	447817	hypothetical protein LOC447817	Dr.114476	0,03208	0,21791	1,65162	1,65162	1,10E-11	6,88E-10	No	-1,12097	0,05782	0,09908		No	1,65162	1,71367	0,53864	1,71367	1,71367			Dr.114476	zgc:92161
1946961	tsc2	Tuberous sclerosis 2	Un	323982		Dr.35866	0,28465	1,93251	85,60797	85,60797	1,13E-11	7,03E-10	No	-2,93067	0,00092	0,0015		No	85,60797	1,62846	0,48764	1,62846	1,62846			Dr.35866	tsc2
1952349	zgc:153827	Zgc:153827	20	558677	hypothetical protein LOC558677; zona pellucida glycoprotein 3a, like	Dr.79755	0,2946	-2	0,01	-100	1,13E-11	7,03E-10	No	-3,02223	0,001	0,0009		No	100	0,89729	-0,10837	-1,11446	1,11446			Dr.79755	zgc:153827
1954639	nitr3b	Novel immune-type receptor 3b	7	60659	novel immune-type receptor 3b; immune-type receptor; novel immune-type receptor 3, related 1; novel immune-type receptor 3, related 3	Dr.83338	0,29466	2	100	100	1,14E-11	7,06E-10	No	-2,98913	0,00082	0,00129		No	100	1,57533	0,45446	1,57533	1,57533			Dr.83338	nitr3b
1953308	wu:fj55b07	Wu:fj55b07	25	336194		Dr.81177	0,05968	-0,40495	0,39359	-2,54068	1,16E-11	7,16E-10	No	-1,66212	0,03562	0,01331		No	2,54068	0,37351	-0,9848	-2,67728	2,67728			Dr.81177	wu:fj55b07
1950025	LOC100001359	Hypothetical protein LOC100001359	16	100001359		Dr.76583	0,2298	1,55765	36,112	36,112	1,22E-11	7,49E-10	No	-2,71876	0,00088	0,00589		No	36,112	6,66238	1,89648	6,66238	6,66238			Dr.76583	LOC100001359
1956569	si:ch211-240l19.7	Si:ch211-240l19.7	4	799219	hypothetical protein LOC799219	Dr.87002	0,27165	-1,84114	0,01442	-69,36441	1,22E-11	7,49E-10	No	-2,85161	0,00356	0,00092		No	69,36441	0,25809	-1,35446	-3,87468	3,87468			Dr.87002	si:ch211-240l19.7
1937417	tnnt3a	Troponin T3a, skeletal, fast	25	58084	troponin T3a, skeletal, fast; troponin T, skeletal, fast	Dr.10335	0,09317	0,63128	4,2784	4,2784	1,24E-11	7,58E-10	No	-2,08841	0,0039	0,01708		No	4,2784	4,38556	1,47832	4,38556	4,38556			Dr.10335	tnnt3a
1943922	Dr.134640	Transcribed locus	1			Dr.134640	0,29571	-2	0,01	-100	1,35E-11	8,20E-10	No	-3,04496	0,0009	0,00091		No	100	1,0109	0,01085	1,0109	1,0109			Dr.134640
1953483	wu:fi47b09	Wu:fi47b09	10	334397		Dr.81402	0,29574	-2	0,01	-100	1,35E-11	8,20E-10	No	-2,94187	0,00145	0,00091		No	100	0,62948	-0,46286	-1,58862	1,58862			Dr.81402	wu:fi47b09
1957718	Dr.92247	Transcribed locus	21			Dr.92247	0,29358	-1,98436	0,01037	-96,46367	1,39E-11	8,42E-10	No	-2,95907	0,00157	0,00089		No	96,46367	0,56759	-0,56636	-1,76185	1,76185			Dr.92247
1957489	Dr.90824	Transcribed locus	13			Dr.90824	0,29705	2	100	100	1,66E-11	1,00E-09	No	-2,74595	0,00097	0,00334		No	100	3,46377	1,24236	3,46377	3,46377			Dr.90824
1954670	Dr.83390	Transcribed locus	15			Dr.83390	0,29717	2	100	100	1,70E-11	1,02E-09	No	-2,9423	0,00082	0,0016		No	100	1,9499	0,66778	1,9499	1,9499			Dr.83390
1956888	or2.8	Odorant receptor, family 2, member 8	15	80362	odorant receptor, family D, subfamily 111, member 11; Dr3OR15.42; olfactory receptor protein 2.8; odorant receptor, family 2, member 8	Dr.88305	0,29725	-2	0,01	-100	1,72E-11	1,03E-09	No	-2,98747	0,00117	0,00091		No	100	0,77622	-0,25331	-1,28829	1,28829			Dr.88305	or2.8
1952328	wu:fd12h02	Wu:fd12h02	2	325824		Dr.79729	0,29729	2	100	100	1,73E-11	1,03E-09	No	-2,8724	0,00087	0,00209		No	100	2,4155	0,88191	2,4155	2,4155			Dr.79729	wu:fd12h02
1953133	sepw2b	Selenoprotein W, 2b	3	378438	selenoprotein W, 2b	Dr.80915	0,07544	0,50431	3,19381	3,19381	2,30E-11	1,37E-09	No	-2,20506	0,00337	0,01154		No	3,19381	3,42367	1,23071	3,42367	3,42367			Dr.80915	sepw2b
1937598	tacstd	Tumor-associated calcium signal transducer	Un	406454	tumor-associated calcium signal transducer; pan-epithelial glycoprotein	Dr.104752	0,05651	0,37745	2,38481	2,38481	2,39E-11	1,42E-09	No	-1,70693	0,01218	0,03166		No	2,38481	2,59956	0,95534	2,59956	2,59956			Dr.104752	tacstd
1947560	zgc:113232	Zgc:113232	16	541546	hypothetical protein LOC541546	Dr.43135	0,29949	-2	0,01	-100	2,42E-11	1,43E-09	No	-3,03033	0,00096	0,00091		No	100	0,94543	-0,05611	-1,05771	1,05771			Dr.43135	zgc:113232
1953830	zgc:73075	Zgc:73075	19	572207	photoreceptor protein s26	Dr.81999	0,06097	-0,40708	0,39167	-2,55316	2,44E-11	1,44E-09	No	-1,07036	0,13659	0,05413		No	2,55316	0,39628	-0,92564	-2,52348	2,52348			Dr.81999	zgc:73075
1939902	LOC562246	Similar to chemokine CXC-like protein	13	562246		Dr.117585	0,10699	0,71315	5,16598	5,16598	2,63E-11	1,55E-09	No	-2,46806	0,0016	0,00724		No	5,16598	4,5199	1,50849	4,5199	4,5199			Dr.117585	LOC562246
1946721	plk1	Polo-like kinase 1 (Drosophila)	1	280649	polo-like kinase 1	Dr.33492	0,02294	0,15281	1,42172	1,42172	2,69E-11	1,58E-09	No	-1,17759	0,0554	0,07968		No	1,42172	1,43829	0,36345	1,43829	1,43829			Dr.33492	plk1
1951308	zgc:77882	Zgc:77882	20	323671	CCCH zinc finger protein C3H-2	Dr.78307	0,01794	0,11929	1,31611	1,31611	2,98E-11	1,74E-09	No	-0,0557	0,7603	1,01767		No	1,31611	1,3385	0,29155	1,3385	1,3385			Dr.78307	zgc:77882
1945727	dusp1	Dual specificity phosphatase 1	14	406340	dual specificity phosphatase 1	Dr.2413	0,0261	0,17343	1,49082	1,49082	3,03E-11	1,77E-09	No	-0,79724	0,13042	0,19507		No	1,49082	1,49575	0,40263	1,49575	1,49575			Dr.2413	dusp1
1944213	Dr.140404	Transcribed locus, moderately similar to XP_001109195.1 similar to ribosomal protein L37 isoform 1 [Macaca mulatta]	16			Dr.140404	0,30119	2	100	100	3,13E-11	1,82E-09	No	-2,99634	0,00087	0,0012		No	100	1,38116	0,32292	1,38116	1,38116			Dr.140404
1949849	wu:fb11f04	Wu:fb11f04	11	336482		Dr.76364	0,09202	0,60681	4,04396	4,04396	4,28E-11	2,48E-09	No	-2,21729	0,00314	0,01169		No	4,04396	3,7191	1,31348	3,7191	3,7191			Dr.76364	wu:fb11f04
1940302	LOC100001418	Hypothetical protein LOC100001418	18	100001418		Dr.119174	0,02694	-0,17765	0,66427	-1,50541	4,29E-11	2,48E-09	No	-0,66895	0,26153	0,17601		No	1,50541	0,67301	-0,39599	-1,48586	1,48586			Dr.119174	LOC100001418
1941938	atp1b2b	ATPase, Na+/K+ transporting, beta 2b polypeptide	5	114457	ATPase, Na+/K+ transporting, beta 2b polypeptide	Dr.12400	0,03756	-0,24634	0,5671	-1,76336	5,44E-11	3,13E-09	No	-0,86516	0,18803	0,09896		No	1,76336	0,52628	-0,64192	-1,90013	1,90013			Dr.12400	atp1b2b
1945366	zgc:158407	Zgc:158407	4	64884	major histocompatibility complex class I UDA	Dr.21018	0,03259	0,2129	1,63267	1,63267	6,43E-11	3,69E-09	No	-0,02799	0,72893	1,21196		No	1,63267	1,66266	0,50842	1,66266	1,66266			Dr.21018	zgc:158407
1953806	Dr.81953	Transcribed locus	Un			Dr.81953	0,03538	-0,23064	0,58797	-1,70076	7,09E-11	4,06E-09	No	0,00576	1,31969	0,77811		No	1,70076	0,58962	-0,52828	-1,69602	1,69602			Dr.81953
1952669	khk	Ketohexokinase	17	436909	ketohexokinase	Dr.80216	0,05131	-0,33363	0,46384	-2,1559	7,94E-11	4,53E-09	No	-1,01342	0,14342	0,06555		No	2,1559	0,45701	-0,78304	-2,18812	2,18812			Dr.80216	khk
1947363	LOC566185	Similar to Caspase b	1	566185		Dr.40733	0,05325	0,34556	2,21593	2,21593	8,61E-11	4,90E-09	No	-1,70499	0,01308	0,03003		No	2,21593	2,29669	0,83147	2,29669	2,29669			Dr.40733	LOC566185
1940136	LOC556210	Hypothetical LOC556210	16	556210		Dr.118526	0,0852	0,55236	3,56749	3,56749	8,97E-11	5,09E-09	No	-2,13416	0,00397	0,01424		No	3,56749	3,5854	1,27687	3,5854	3,5854			Dr.118526	LOC556210
1955365	Dr.84626	Transcribed locus	5			Dr.84626	0,02721	0,17552	1,49804	1,49804	1,11E-10	6,28E-09	No	-0,79909	0,12732	0,19811		No	1,49804	1,55601	0,44212	1,55601	1,55601			Dr.84626
1941591	Dr.123136	Transcribed locus	18			Dr.123136	0,31068	-2	0,01	-100	1,22E-10	6,86E-09	No	-3,00729	0,00107	0,00091		No	100	0,85022	-0,16226	-1,17617	1,17617			Dr.123136
1955990	si:ch211-245h14.1	Si:ch211-245h14.1	20	563420		Dr.85745	0,03935	0,2533	1,79186	1,79186	1,22E-10	6,86E-09	No	-1,38334	0,03062	0,05627		No	1,79186	1,83774	0,60854	1,83774	1,83774			Dr.85745	si:ch211-245h14.1
1947778	wu:fa10g06	Wu:fa10g06	16	334957		Dr.47429	0,04108	0,26412	1,83704	1,83704	1,28E-10	7,18E-09	No	-1,24409	0,0418	0,07833		No	1,83704	1,87408	0,62812	1,87408	1,87408			Dr.47429	wu:fa10g06
1943212	Dr.132991	Transcribed locus	11			Dr.132991	0,11172	0,71786	5,22224	5,22224	1,31E-10	7,33E-09	No	-2,24475	0,00254	0,01351		No	5,22224	5,31727	1,67096	5,31727	5,31727			Dr.132991
1944385	hoxc12a	Homeobox c12a	23	562600		Dr.140970	0,28381	-1,8219	0,01507	-66,35972	1,37E-10	7,64E-09	No	-2,75353	0,00243	0,00128		No	66,35972	0,52518	-0,64402	-1,90412	1,90412			Dr.140970	hoxc12a
1946327	zgc:85838	Zgc:85838	Un	405870	hypothetical protein LOC405870	Dr.30318	0,0933	-0,59877	0,2519	-3,9698	1,38E-10	7,67E-09	No	-2,08151	0,0173	0,00425		No	3,9698	0,24575	-1,40344	-4,06918	4,06918			Dr.30318	zgc:85838
1950912	vcanb	Versican b	17	323465	versican b; dermacan; chondroitin sulfate proteoglycan 2b	Dr.77767	0,01236	0,07923	1,20012	1,20012	1,46E-10	8,07E-09	No	-0,71159	0,17553	0,21502		No	1,20012	1,22496	0,20291	1,22496	1,22496			Dr.77767	vcanb
1952917	wu:fi27c11	Wu:fi27c11	15	334024		Dr.80587	0,0791	0,50696	3,21337	3,21337	1,46E-10	8,07E-09	No	-2,12956	0,00418	0,01318		No	3,21337	3,15563	1,14919	3,15563	3,15563			Dr.80587	wu:fi27c11
1945002	Dr.17716	Transcribed locus	23			Dr.17716	0,31209	2	100	100	1,47E-10	8,10E-09	No	-3,04438	0,00089	0,00092		No	100	1,03246	0,03194	1,03246	1,03246			Dr.17716
1949910	LOC555375	Hypothetical LOC555375	8	555375		Dr.76442	0,25955	1,66102	45,81657	45,81657	1,56E-10	8,55E-09	No	-2,48798	0,00088	0,01261		No	45,81657	14,27116	2,65824	14,27116	14,27116			Dr.76442	LOC555375
1955036	Dr.83989	Transcribed locus	20			Dr.83989	0,31252	2	100	100	1,56E-10	8,55E-09	No	-3,03342	0,00092	0,00094		No	100	1,02882	0,02841	1,02882	1,02882			Dr.83989
1946046	six1	Sine oculis homeobox homolog 1 (Drosophila)	20	404627	sine oculis homeobox homolog 1; homeodomain transcription factor six1	Dr.27681	0,03144	-0,20097	0,62955	-1,58844	1,63E-10	8,90E-09	No	-1,19577	0,08108	0,05006		No	1,58844	0,61745	-0,48215	-1,61955	1,61955			Dr.27681	six1
1946790	zgc:100864	Zgc:100864	20	445134	hypothetical protein LOC445134	Dr.34118	0,02885	0,18441	1,52902	1,52902	1,64E-10	8,93E-09	No	-1,69165	0,0163	0,02543		No	1,52902	1,55943	0,44432	1,55943	1,55943			Dr.34118	zgc:100864
1945311	acta2	Actin, alpha 2, smooth muscle, aorta	12	322509	actin, alpha 2, smooth muscle, aorta	Dr.20277	0,02954	-0,18868	0,64762	-1,54411	1,69E-10	9,18E-09	No	-0,42449	0,45441	0,31158		No	1,54411	0,68569	-0,37733	-1,45839	1,45839			Dr.20277	acta2
1947648	zgc:123282	Zgc:123282	13	641567	hypothetical protein LOC641567	Dr.44424	0,10022	0,63795	4,34456	4,34456	1,95E-10	1,06E-08	No	-1,98033	0,00438	0,02497		No	4,34456	5,69401	1,73941	5,69401	5,69401			Dr.44424	zgc:123282
1949102	cldn7	Claudin 7	10	60635	claudin 7	Dr.75457	0,04723	0,30009	1,99568	1,99568	2,10E-10	1,13E-08	No	-0,88219	0,09069	0,18969		No	1,99568	2,09153	0,7379	2,09153	2,09153			Dr.75457	cldn7
1943845	si:dkey-13a21.3	Si:dkey-13a21.3	11	492819	hypothetical protein LOC492819	Dr.134351	0,27559	1,7423	55,24532	55,24532	2,58E-10	1,39E-08	No	-2,70693	0,00099	0,0201		No	55,24532	20,26143	3,00872	20,26143	20,26143			Dr.134351	si:dkey-13a21.3
1954588	Dr.83251	Transcribed locus	9			Dr.83251	0,03165	0,19955	1,58324	1,58324	2,89E-10	1,55E-08	No	-0,45169	0,27877	0,44926		No	1,58324	1,6116	0,47722	1,6116	1,6116			Dr.83251
1945770	Dr.2456	Transcribed locus	19			Dr.2456	0,31747	2	100	100	2,98E-10	1,60E-08	No	-3,06158	0,00084	0,0009		No	100	1,06768	0,06549	1,06768	1,06768			Dr.2456
1940967	wu:fb99g06	Transcribed locus	13	386979		Dr.121806	0,31795	2	100	100	3,17E-10	1,69E-08	No	-2,85598	0,00097	0,00202		No	100	2,09553	0,7398	2,09553	2,09553			Dr.121806	wu:fb99g06,fb99g06
1947515	si:dkey-265a7.5	Si:dkey-265a7.5	2	100038775	hypothetical protein LOC100038775	Dr.42552	0,31928	2	100	100	3,75E-10	2,00E-08	No	-2,88919	0,00097	0,00174		No	100	1,80124	0,58848	1,80124	1,80124			Dr.42552	si:dkey-265a7.5
1943791	Dr.134117	Transcribed locus	19			Dr.134117	0,31965	2	100	100	3,93E-10	2,09E-08	No	-3,07605	0,00084	0,00084		No	100	0,99265	-0,00737	-1,0074	1,0074			Dr.134117
1942616	Dr.131908	Transcribed locus, moderately similar to XP_692808.2 similar to hCG16936 [Danio rerio]	1			Dr.131908	0,31988	-2	0,01	-100	4,04E-10	2,14E-08	No	-3,04496	0,0009	0,00091		No	100	1,0109	0,01085	1,0109	1,0109			Dr.131908
1944438	Dr.141541	Wnt/beta-catenin target 23f-17 mRNA sequence	22			Dr.141541	0,32044	-2	0,01	-100	4,34E-10	2,29E-08	No	-2,92968	0,00155	0,0009		No	100	0,58154	-0,54208	-1,71958	1,71958			Dr.141541
1946106	Dr.28338	Transcribed locus	3			Dr.28338	0,06681	0,41628	2,60786	2,60786	4,65E-10	2,45E-08	No	-1,63894	0,01406	0,03846		No	2,60786	2,73552	1,00632	2,73552	2,73552			Dr.28338
1948398	klhl31	Kelch-like 31 (Drosophila)	13	407079	kelch repeat and BTB (POZ) domain containing 1; kelchlike	Dr.67647	0,0422	0,26271	1,83111	1,83111	4,79E-10	2,51E-08	No	-1,86185	0,01067	0,01771		No	1,83111	1,65972	0,50665	1,65972	1,65972			Dr.67647	klhl31
1954417	guca1a	Guanylate cyclase activator 1A	4	140430	guanylate cyclase activator 1A; guanylyl cyclase-activating protein 1	Dr.82952	0,07273	-0,44951	0,35521	-2,81523	6,40E-10	3,35E-08	No	-2,09556	0,01352	0,00476		No	2,81523	0,35215	-1,0437	-2,8397	2,8397			Dr.82952	guca1a
1942016	zgc:73213	Zgc:73213	2	393724	retinal pigment epithelium abundant protein RPE65; retinal pigment epithelium 65a	Dr.12451	0,04807	-0,29703	0,50463	-1,98165	6,46E-10	3,37E-08	No	-0,29196	0,7245	0,35979		No	1,98165	0,49661	-0,69996	-2,01367	2,01367			Dr.12451	zgc:73213
1937342	polr1a	Polymerase (RNA) I polypeptide A	14	327078	polymerase (RNA) I polypeptide A, 194kDa	Dr.101226	0,04519	0,27913	1,90164	1,90164	6,53E-10	3,40E-08	No	-1,28001	0,0361	0,07628		No	1,90164	2,11299	0,74811	2,11299	2,11299			Dr.101226	polr1a
1956501	si:ch211-227p7.1	Si:ch211-227p7.1	4	562532	novel	Dr.86856	0,3239	-2	0,01	-100	6,63E-10	3,44E-08	No	-3,04831	0,00089	0,0009		No	100	1,01485	0,01475	1,01485	1,01485			Dr.86856	si:ch211-227p7.1
1954866	lyz	Lysozyme	24	246089	lysozyme; lys C; lysozyme C	Dr.83681	0,02909	-0,17957	0,66135	-1,51207	6,71E-10	3,47E-08	No	-1,0061	0,12268	0,07926		No	1,51207	0,64609	-0,43682	-1,54778	1,54778			Dr.83681	lyz
1952586	rab28	RAB28, member RAS oncogene family	*	326923	RAB28, member RAS oncogene family	Dr.80105	0,01687	-0,10387	0,78729	-1,27018	7,37E-10	3,81E-08	No	0,73073	6,01905	4,80759		No	1,27018	0,79873	-0,22473	-1,25199	1,25199			Dr.80105	rab28
1947526	Dr.42665	Transcribed locus, weakly similar to NP_066962.1 glycosyltransferase 2 family, polypeptide B4 [Homo sapiens]	1			Dr.42665	0,02429	-0,14943	0,70888	-1,41067	7,63E-10	3,93E-08	No	-1,07684	0,09885	0,07127		No	1,41067	0,72098	-0,32715	-1,387	1,387			Dr.42665
1957660	zC4ST-2	Chondroitin 4-sulfotransferase-2	3	407076	chondroitin 4-sulfotransferase-2	Dr.91802	0,17329	1,06455	11,60257	11,60257	8,08E-10	4,15E-08	No	-2,49565	0,00191	0,01823		No	11,60257	9,54208	2,25571	9,54208	9,54208			Dr.91802	zC4ST-2
1954679	gadd45a	Growth arrest and DNA-damage-inducible, alpha	6	431763	growth arrest and DNA-damage-inducible, alpha	Dr.83410	0,01541	0,09458	1,24332	1,24332	8,28E-10	4,24E-08	No	0,03469	0,96049	1,22151		No	1,24332	1,27176	0,2404	1,27176	1,27176			Dr.83410	gadd45a
1947195	LOC561233	Similar to Hexosaminidase (glycosyl hydrolase family 20, catalytic domain) containing	3	561233		Dr.38412	0,32644	-2	0,01	-100	8,97E-10	4,58E-08	No	-3,04465	0,00091	0,0009		No	100	0,98787	-0,01221	-1,01228	1,01228			Dr.38412	LOC561233
1953379	foxn4	Forkhead box N4	5	30315	forkhead box N4; winged helix nude	Dr.81266	0,0299	0,1831	1,52441	1,52441	9,15E-10	4,66E-08	No	-1,26268	0,04218	0,07072		No	1,52441	1,67689	0,51694	1,67689	1,67689			Dr.81266	foxn4
1943202	wu:fk57d06	Wu:fk57d06	3	335695		Dr.132976	0,05539	-0,33819	0,459	-2,17866	1,03E-09	5,23E-08	No	-0,95853	0,16555	0,07312		No	2,17866	0,44169	-0,81716	-2,26405	2,26405			Dr.132976	wu:fk57d06
1940934	Dr.121741	Transcribed locus	14			Dr.121741	0,3277	-2	0,01	-100	1,04E-09	5,27E-08	No	-2,96311	0,00131	0,00091		No	100	0,694	-0,36529	-1,44093	1,44093			Dr.121741
1944583	hrb	HIV-1 Rev binding protein	23	327597	HIV-1 Rev binding protein	Dr.1483	0,01559	0,09497	1,24443	1,24443	1,11E-09	5,61E-08	No	-0,41045	0,34415	0,43888		No	1,24443	1,27528	0,24317	1,27528	1,27528			Dr.1483	hrb
1955568	Dr.84925	Transcribed locus, moderately similar to XP_001097857.1 similar to OTU domain containing 5 [Macaca mulatta]	24			Dr.84925	0,32885	-2	0,01	-100	1,19E-09	6,00E-08	No	-3,04496	0,0009	0,00091		No	100	1,0109	0,01085	1,0109	1,0109			Dr.84925
1949010	abca12	ATP-binding cassette, sub-family A (ABC1), member 12	9	321215		Dr.75341	0,02917	0,1773	1,50417	1,50417	1,22E-09	6,13E-08	No	-1,39685	0,0322	0,04995		No	1,50417	1,55129	0,43909	1,55129	1,55129			Dr.75341	abca12
1956220	zgc:86715	Zgc:86715	5	415236	hypothetical protein LOC415236	Dr.86190	0,01601	0,09727	1,25103	1,25103	1,24E-09	6,22E-08	No	-1,23041	0,05155	0,06714		No	1,25103	1,30251	0,26429	1,30251	1,30251			Dr.86190	zgc:86715
1950348	lect1	Leukocyte cell derived chemotaxin 1	9	114448	leukocyte cell derived chemotaxin 1; fb55b05; chondromodulin-1	Dr.76996	0,03568	-0,21648	0,60746	-1,64621	1,30E-09	6,50E-08	No	-1,32657	0,06071	0,03661		No	1,64621	0,60298	-0,50587	-1,65842	1,65842			Dr.76996	lect1
1956959	grk7b	G protein-coupled receptor kinase 7b	4	373871	G protein-coupled receptor kinase 7b; grk7-2; G-protein-coupled receptor kinase 7b	Dr.88577	0,06576	-0,39874	0,39926	-2,50462	1,33E-09	6,63E-08	No	-1,99423	0,01616	0,00648		No	2,50462	0,40112	-0,91349	-2,49302	2,49302			Dr.88577	grk7b
1943574	Dr.133588	Transcribed locus, moderately similar to XP_001109384.1 similar to F31D4.5 [Macaca mulatta]	23			Dr.133588	0,32999	-2	0,01	-100	1,35E-09	6,71E-08	No	-2,95049	0,00141	0,0009		No	100	0,63983	-0,44656	-1,56292	1,56292			Dr.133588
1954779	zgc:162225	Zgc:162225	Un	100037320	hypothetical protein LOC100037320	Dr.83529	0,3302	2	100	100	1,39E-09	6,90E-08	No	-2,86501	0,00087	0,00216		No	100	2,49812	0,91554	2,49812	2,49812			Dr.83529	zgc:162225
1938703	LOC563964	Similar to CXC chemokine	5	563964		Dr.111133	0,33063	-2	0,01	-100	1,46E-09	7,22E-08	No	-3,04831	0,00089	0,0009		No	100	1,01485	0,01475	1,01485	1,01485			Dr.111133	LOC563964
1940494	LOC556791	Hypothetical LOC556791	21	556791		Dr.119971	0,33115	-2	0,01	-100	1,55E-09	7,65E-08	No	-3,05445	0,00088	0,0009		No	100	1,02248	0,02223	1,02248	1,02248			Dr.119971	LOC556791
1956400	LOC569958	Hypothetical LOC569958	16	569958		Dr.86524	0,11787	0,71158	5,14725	5,14725	1,57E-09	7,73E-08	No	-1,73147	0,00811	0,04625		No	5,14725	5,70551	1,74143	5,70551	5,70551			Dr.86524	LOC569958
1944973	ahr1a	Aryl hydrocarbon receptor 1a	16	246224	aryl hydrocarbon receptor 1; aryl hydrocarbon receptor a	Dr.17547	0,30245	1,82565	66,93444	66,93444	1,58E-09	7,74E-08	No	-2,84568	0,00092	0,00222		No	66,93444	2,42851	0,88728	2,42851	2,42851			Dr.17547	ahr1a
1956806	zgc:153732	Zgc:153732	7	767681	hypothetical protein LOC767681	Dr.87957	0,33136	-2	0,01	-100	1,58E-09	7,74E-08	No	-2,97642	0,00125	0,0009		No	100	0,72068	-0,32757	-1,38759	1,38759			Dr.87957	zgc:153732
1943985	Dr.134958	Transcribed locus, strongly similar to NP_066390.1 histone family, member A [Homo sapiens]	7			Dr.134958	0,33201	-2	0,01	-100	1,70E-09	8,30E-08	No	-3,04496	0,0009	0,00091		No	100	1,0109	0,01085	1,0109	1,0109			Dr.134958
1947257	zgc:77495	Zgc:77495	21	406633	hypothetical protein LOC406633	Dr.39283	0,07251	0,43652	2,73227	2,73227	1,74E-09	8,48E-08	No	-1,81273	0,0094	0,0252		No	2,73227	2,68147	0,98637	2,68147	2,68147			Dr.39283	zgc:77495
1955232	Dr.84409	Transcribed locus	21			Dr.84409	0,32384	-1,9495	0,01123	-89,0232	1,75E-09	8,50E-08	No	-3,03424	0,00091	0,00094		No	89,0232	1,02611	0,02578	1,02611	1,02611			Dr.84409
1939034	slc4a1	Solute carrier family 4, anion exchanger, member 1	3	84703	solute carrier family 4, anion exchanger, member 1; ret; retsina; AE1/band 3; erythroid anion exchanger 1	Dr.114267	0,05838	0,35063	2,24198	2,24198	1,90E-09	9,21E-08	No	-0,90238	0,08217	0,19488		No	2,24198	2,37183	0,86366	2,37183	2,37183			Dr.114267	slc4a1
1937884	wu:fd14g04	Wu:fd14g04	21	327151		Dr.105753	0,33326	-2	0,01	-100	1,96E-09	9,47E-08	No	-3,04496	0,0009	0,00091		No	100	1,0109	0,01085	1,0109	1,0109			Dr.105753	wu:fd14g04
1952378	zgc:113342	Zgc:113342	14	503743	hypothetical protein LOC503743	Dr.79809	0,3337	-2	0,01	-100	2,05E-09	9,88E-08	No	-2,95675	0,00135	0,00091		No	100	0,674	-0,39452	-1,48367	1,48367			Dr.79809	zgc:113342
1939840	zgc:101843	Zgc:101843	12	494051	hypothetical protein LOC494051	Dr.117314	0,06832	-0,4083	0,39057	-2,56033	2,28E-09	1,10E-07	No	-2,09976	0,01271	0,00497		No	2,56033	0,39088	-0,93935	-2,55832	2,55832			Dr.117314	zgc:101843
1939629	LOC100002541	Hypothetical protein LOC100002541	9	100002541		Dr.116475	0,07948	0,47414	2,97949	2,97949	2,44E-09	1,17E-07	No	-2,18225	0,00384	0,01125		No	2,97949	2,92729	1,07408	2,92729	2,92729			Dr.116475	LOC100002541
1945710	wu:fb50d08	Wu:fb50d08	24	322111		Dr.23740	0,33238	1,98186	95,90836	95,90836	2,48E-09	1,19E-07	No	-3,01547	0,00086	0,00111		No	95,90836	1,28241	0,24874	1,28241	1,28241			Dr.23740	wu:fb50d08
1949135	mycn	V-myc myelocytomatosis viral related oncogene, neuroblastoma derived (avian)	20	252851	neuroblastoma myc-related oncogene 1; N-myc-like protein	Dr.75499	0,01015	0,0605	1,14947	1,14947	2,49E-09	1,19E-07	No	-0,67199	0,19782	0,22895		No	1,14947	1,15734	0,14612	1,15734	1,15734			Dr.75499	mycn
1951248	hsd11b3	Hydroxysteroid (11-beta) dehydrogenase 3	22	393293	hydroxysteroid (11-beta) dehydrogenase 3	Dr.78218	0,03985	0,23743	1,72755	1,72755	2,55E-09	1,21E-07	No	-1,47154	0,02506	0,04549		No	1,72755	1,81497	0,59607	1,81497	1,81497			Dr.78218	hsd11b3
1955380	Dr.84656	Transcribed locus	5			Dr.84656	0,07748	0,46162	2,89478	2,89478	2,56E-09	1,22E-07	No	-1,48902	0,01786	0,0589		No	2,89478	3,29771	1,19323	3,29771	3,29771			Dr.84656
1954081	Dr.82433	Transcribed locus	17			Dr.82433	0,33599	2	100	100	2,64E-09	1,25E-07	No	-2,81424	0,00097	0,00245		No	100	2,53504	0,93021	2,53504	2,53504			Dr.82433
1942029	fah	Fumarylacetoacetate hydrolase (fumarylacetoacetase)	Un	322372	fumarylacetoacetate hydrolase (fumarylacetoacetase)	Dr.124584	0,02195	-0,13059	0,74031	-1,35079	2,70E-09	1,28E-07	No	-0,25624	0,63859	0,48116		No	1,35079	0,75348	-0,28306	-1,32718	1,32718			Dr.124584	fah
1945510	wu:fe50d05	Wu:fe50d05	8	326937		Dr.22284	0,33662	2	100	100	2,82E-09	1,33E-07	No	-2,95677	0,00082	0,0015		No	100	1,82551	0,60186	1,82551	1,82551			Dr.22284	wu:fe50d05
1953786	zgc:73359	Zgc:73359	7	393810	hypothetical protein LOC393810	Dr.81929	0,07649	0,45373	2,84269	2,84269	2,99E-09	1,41E-07	No	-1,12128	0,04505	0,13217		No	2,84269	2,93359	1,07623	2,93359	2,93359			Dr.81929	zgc:73359
1943134	si:xx-51f19.2	Si:xx-51f19.2	9	334415	hypothetical protein LOC368481; signal transduction; activator of transcription; signal transducer and activator of transcription 1, 91kDa	Dr.132875	0,12701	0,75308	5,66348	5,66348	3,04E-09	1,43E-07	No	-2,23544	0,00236	0,01433		No	5,66348	6,07323	1,80389	6,07323	6,07323			Dr.132875	si:xx-51f19.2
1948306	RP71-10D23.3	Novel protein similar to vertebrate syntaxin binding protein 1 (STXBP1)	5	557717	hypothetical protein LOC557717	Dr.65703	0,0502	-0,29744	0,50415	-1,98355	3,12E-09	1,46E-07	No	-0,72722	0,25416	0,13818		No	1,98355	0,54366	-0,60943	-1,83939	1,83939			Dr.65703	RP71-10D23.3
1952072	asf1b	ASF1 anti-silencing function 1 homolog B (S. cerevisiae)	3	386897	anti-silencing function 1B	Dr.79347	0,02514	0,14898	1,40923	1,40923	3,12E-09	1,46E-07	No	-1,3673	0,0359	0,05132		No	1,40923	1,4295	0,35733	1,4295	1,4295			Dr.79347	asf1b
1952231	trip13	Thyroid hormone receptor interactor 13	Un	393554	thyroid hormone receptor interactor 13	Dr.79579	0,02168	0,12838	1,34395	1,34395	3,18E-09	1,48E-07	No	-1,46963	0,02892	0,03977		No	1,34395	1,37554	0,31884	1,37554	1,37554			Dr.79579	trip13
1956130	Dr.86040	Transcribed locus	14			Dr.86040	0,32914	1,94714	88,53922	88,53922	3,30E-09	1,53E-07	No	-2,87728	0,00087	0,00203		No	88,53922	2,35032	0,85455	2,35032	2,35032			Dr.86040
1953789	gnb3	Guanine nucleotide binding protein (G protein), beta polypeptide 3	19	406483	guanine nucleotide binding protein (G protein), beta polypeptide 3	Dr.81932	0,13481	0,79425	6,22656	6,22656	3,82E-09	1,77E-07	No	-1,50253	0,01076	0,09189		No	6,22656	8,54226	2,14503	8,54226	8,54226			Dr.81932	gnb3
1949646	zgc:103594	Zgc:103594	3	447942	hypothetical protein LOC447942	Dr.76097	0,01582	-0,09323	0,80682	-1,23944	3,83E-09	1,77E-07	No	-0,76171	0,18911	0,15844		No	1,23944	0,8378	-0,17697	-1,1936	1,1936			Dr.76097	zgc:103594
1956114	rel	V-rel reticuloendotheliosis viral oncogene homolog	13	415101	v-rel reticuloendotheliosis viral oncogene homolog	Dr.86023	0,01374	-0,08089	0,83006	-1,20474	3,96E-09	1,83E-07	No	-1,06346	0,09678	0,07714		No	1,20474	0,79714	-0,22672	-1,25448	1,25448			Dr.86023	rel
1945271	tph1	Tryptophan hydroxylase 1 (tryptophan 5-monooxygenase)	25	352943	tryptophan hydroxylase 1 (tryptophan 5-monooxygenase); tryptophan hydroxylase (tryptophan 5-monooxygenase	Dr.19931	0,03404	-0,20026	0,63058	-1,58584	4,03E-09	1,85E-07	No	-1,12272	0,09012	0,06306		No	1,58584	0,69968	-0,35713	-1,42922	1,42922			Dr.19931	tph1
1956451	caspxa	Caspase Xa	20	794756	hypothetical protein LOC794756	Dr.86735	0,34014	2	100	100	4,11E-09	1,89E-07	No	-2,98224	0,00097	0,00113		No	100	1,17495	0,16123	1,17495	1,17495			Dr.86735	caspxa
1937605	wu:fj22d03	Wu:fj22d03	10	335567		Dr.104779	0,2414	1,41812	26,1893	26,1893	4,24E-09	1,94E-07	No	-1,67982	0,00329	0,13265		No	26,1893	40,27772	3,6958	40,27772	40,27772			Dr.104779	wu:fj22d03
1939803	LOC558198	Hypothetical LOC558198	12	558198		Dr.117201	0,34079	-2	0,01	-100	4,39E-09	2,00E-07	No	-3,04831	0,00089	0,0009		No	100	1,01485	0,01475	1,01485	1,01485			Dr.117201	LOC558198
1942683	zgc:109868	Zgc:109868	19	550522	hypothetical protein LOC550522	Dr.132206	0,13009	0,76123	5,77066	5,77066	4,87E-09	2,22E-07	No	-0,54997	0,10786	0,73655		No	5,77066	6,82898	1,92117	6,82898	6,82898			Dr.132206	zgc:109868
1940703	LOC562793	Similar to LIM domains containing protein 1	25	562793		Dr.120779	0,34219	-2	0,01	-100	5,08E-09	2,31E-07	No	-3,05445	0,00088	0,0009		No	100	1,02248	0,02223	1,02248	1,02248			Dr.120779	LOC562793
1944497	LOC572175	Similar to Muc2 protein	25	572175		Dr.14396	0,14938	0,87187	7,44514	7,44514	5,33E-09	2,42E-07	No	-1,76763	0,00602	0,05486		No	7,44514	9,10735	2,20908	9,10735	9,10735			Dr.14396	LOC572175
1938250	oat	Organic anion transporter	21	404609	organic anion transporter; zfOat	Dr.107265	0,02801	-0,16333	0,68655	-1,45657	5,48E-09	2,48E-07	No	-1,2593	0,06654	0,04554		No	1,45657	0,68437	-0,37925	-1,46119	1,46119			Dr.107265	oat
1948408	zgc:153795	Zgc:153795	15	562009	hypothetical protein LOC562009	Dr.67738	0,05202	0,30291	2,00868	2,00868	5,79E-09	2,61E-07	No	-1,17954	0,04669	0,09551		No	2,00868	2,0457	0,71574	2,0457	2,0457			Dr.67738	zgc:153795
1957498	fshb	Follicle stimulating hormone, beta polypeptide	7	402919	follicle stimulating hormone, beta polypeptide; Gth I; FSH Beta; follicle-stimulating hormone beta subunit	Dr.90853	0,11195	-0,64967	0,22404	-4,46341	6,51E-09	2,93E-07	No	-1,98577	0,02328	0,00492		No	4,46341	0,21132	-1,5544	-4,73225	4,73225			Dr.90853	fshb
1945542	wu:fj10b02	Wu:fj10b02	14	335414		Dr.22535	0,34485	-2	0,01	-100	6,65E-09	2,99E-07	No	-3,03594	0,00094	0,00091		No	100	0,97104	-0,02939	-1,02982	1,02982			Dr.22535	wu:fj10b02
1945071	zgc:153284	Zgc:153284	23	751696	hypothetical protein LOC751696	Dr.18220	0,34542	2	100	100	7,04E-09	3,15E-07	No	-3,00176	0,00097	0,00103		No	100	1,06375	0,0618	1,06375	1,06375			Dr.18220	zgc:153284
1946385	Dr.30726	Transcribed locus	13			Dr.30726	0,34638	-2	0,01	-100	7,74E-09	3,46E-07	No	-3,01332	0,00106	0,0009		No	100	0,84578	-0,1675	-1,18234	1,18234			Dr.30726
1956932	zgc:158376	Zgc:158376	19	100101643	hypothetical protein LOC100101643	Dr.88502	0,32777	1,88916	77,47504	77,47504	8,23E-09	3,67E-07	No	-2,76403	0,00088	0,00475		No	77,47504	5,36934	1,6807	5,36934	5,36934			Dr.88502	zgc:158376
1941168	si:ch211-214c7.4	Si:ch211-214c7.4	1	334343		Dr.122266	0,3471	2	100	100	8,31E-09	3,70E-07	No	-2,97657	0,00087	0,0013		No	100	1,50729	0,41032	1,50729	1,50729			Dr.122266	si:ch211-214c7.4
1946646	wu:fd07b03	Wu:fd07b03	12	325727		Dr.32838	0,29332	1,68428	48,33714	48,33714	9,34E-09	4,14E-07	No	-2,77096	0,00089	0,00689		No	48,33714	7,777	2,05117	7,777	7,777			Dr.32838	wu:fd07b03
1951619	Dr.78714	Transcribed locus, weakly similar to XP_001110620.1 BCL2-associated athanogene 2 isoform 3 [Macaca mulatta]	13			Dr.78714	0,34852	-2	0,01	-100	9,55E-09	4,23E-07	No	-3,01742	0,00102	0,00091		No	100	0,89073	-0,11571	-1,12267	1,12267			Dr.78714
1940450	wu:fb66a01	Wu:fb66a01	21	322572		Dr.119799	0,30969	1,77601	59,70427	59,70427	9,77E-09	4,31E-07	No	-2,77928	0,0009	0,01431		No	59,70427	15,83915	2,76248	15,83915	15,83915			Dr.119799	wu:fb66a01
1952029	zgc:86661	Zgc:86661	4	415149	hypothetical protein LOC415149	Dr.79279	0,04257	0,24408	1,75421	1,75421	9,83E-09	4,33E-07	No	-2,25508	0,0043	0,00719		No	1,75421	1,67315	0,51471	1,67315	1,67315			Dr.79279	zgc:86661
1945750	tp73	Tumor protein p73	8	368221	tumor protein p73	Dr.24319	0,349	-2	0,01	-100	1,00E-08	4,40E-07	No	-3,03642	0,00093	0,00091		No	100	0,97322	-0,02715	-1,02752	1,02752			Dr.24319	tp73
1938243	tbr1	T-box 1, brain	12	58042		Dr.10723	0,04027	-0,23069	0,58791	-1,70095	1,01E-08	4,43E-07	No	-0,41551	0,49359	0,29896		No	1,70095	0,60568	-0,5014	-1,65103	1,65103			Dr.10723	tbr1
1943974	im:7136778	Im:7136778	8	492376		Dr.134870	0,29568	-1,69368	0,02024	-49,39494	1,02E-08	4,46E-07	No	-2,90928	0,00255	0,0009		No	49,39494	0,35344	-1,04004	-2,82933	2,82933			Dr.134870	im:7136778
1949643	uqcrq	Ubiquinol-cytochrome c reductase, complex III subunit VII	14	436768	ubiquinol-cytochrome c reductase, complex III subunit VII	Dr.76094	0,0164	0,09381	1,2411	1,2411	1,06E-08	4,63E-07	No	0,32067	1,87054	2,34088		No	1,2411	1,25144	0,2243	1,25144	1,25144			Dr.76094	uqcrq
1949281	zgc:86810	Zgc:86810	12	415209	tropomyosin 2 (beta)	Dr.75677	0,10672	0,60755	4,05092	4,05092	1,25E-08	5,44E-07	No	-0,44903	0,1672	0,8259		No	4,05092	4,93968	1,5973	4,93968	4,93968			Dr.75677	zgc:86810
1944671	otx5	Orthodenticle homolog 5	15	353179	orthodenticle homolog 5	Dr.15426	0,04112	-0,23389	0,58359	-1,71352	1,29E-08	5,60E-07	No	-1,02221	0,12434	0,07351		No	1,71352	0,5912	-0,5256	-1,69147	1,69147			Dr.15426	otx5
1942131	Dr.124983	Transcribed locus	22			Dr.124983	0,02867	0,16303	1,45557	1,45557	1,30E-08	5,64E-07	No	0,00994	0,82809	1,26414		No	1,45557	1,52658	0,42303	1,52658	1,52658			Dr.124983
1941973	Dr.124154	Transcribed locus	20			Dr.124154	0,35205	-2	0,01	-100	1,34E-08	5,80E-07	No	-3,05724	0,00087	0,00089		No	100	1,02614	0,0258	1,02614	1,02614			Dr.124154
1943261	Dr.133077	Transcribed locus	23			Dr.133077	0,03938	0,22271	1,66997	1,66997	1,56E-08	6,73E-07	No	-1,30934	0,03756	0,06406		No	1,66997	1,70523	0,5337	1,70523	1,70523			Dr.133077
1948936	col9a2	Procollagen, type IX, alpha 2	19	321212	type IX collagen alpha 2 precursor	Dr.75252	0,05629	-0,31811	0,48072	-2,08023	1,59E-08	6,85E-07	No	-1,07242	0,1232	0,05815		No	2,08023	0,472	-0,75077	-2,11862	2,11862			Dr.75252	col9a2
1952461	creb3l3	CAMP responsive element binding protein 3-like 3	8	406853	cAMP responsive element binding protein 3-like 3	Dr.79921	0,01425	0,08045	1,20352	1,20352	1,63E-08	7,00E-07	No	0,37074	2,12038	2,60052		No	1,20352	1,22644	0,20412	1,22644	1,22644			Dr.79921	creb3l3
1940636	zgc:64005	Zgc:64005	25	393378	hypothetical protein LOC393378	Dr.12056	0,01718	0,09693	1,25005	1,25005	1,68E-08	7,20E-07	No	-0,357	0,38906	0,49657		No	1,25005	1,27634	0,24399	1,27634	1,27634			Dr.12056	zgc:64005
1939612	LOC573781	Hypothetical LOC573781	9	573781		Dr.116413	0,35452	2	100	100	1,69E-08	7,23E-07	No	-2,86329	0,00097	0,00196		No	100	2,02685	0,70648	2,02685	2,02685			Dr.116413	LOC573781
1939292	dytn	Dystrotelin	6	563097	dystrotelin; dyt	Dr.115266	0,35549	-2	0,01	-100	1,84E-08	7,85E-07	No	-3,04496	0,0009	0,00091		No	100	1,0109	0,01085	1,0109	1,0109			Dr.115266	dytn
1941252	wu:fc17h04	Wu:fc17h04	16	324068		Dr.122420	0,06471	0,36386	2,31132	2,31132	1,88E-08	8,00E-07	No	0,49049	2,02572	4,85789		No	2,31132	2,39811	0,87468	2,39811	2,39811			Dr.122420	wu:fc17h04
1944751	Dr.1604	Transcribed locus	20			Dr.1604	0,35641	2	100	100	2,01E-08	8,54E-07	No	-2,99359	0,00087	0,00121		No	100	1,39797	0,33502	1,39797	1,39797			Dr.1604
1948746	LOC100007319	Hypothetical protein LOC100007319	15	100007319		Dr.74844	0,35667	2	100	100	2,05E-08	8,69E-07	No	-3,07372	0,00082	0,00087		No	100	1,06325	0,06133	1,06325	1,06325			Dr.74844	LOC100007319
1954872	Dr.83690	Transcribed locus	7			Dr.83690	0,05375	-0,3012	0,49981	-2,00077	2,10E-08	8,88E-07	No	-1,62231	0,0344	0,01655		No	2,00077	0,48106	-0,73176	-2,07874	2,07874			Dr.83690
1957750	LOC568452	Hypothetical LOC568452	10	568452		Dr.92372	0,35744	-2	0,01	-100	2,20E-08	9,28E-07	No	-3,03447	0,00094	0,00091		No	100	0,96437	-0,03628	-1,03695	1,03695			Dr.92372	LOC568452
1943533	LOC799946	Hypothetical protein LOC799946	12	799946		Dr.133504	0,35751	-2	0,01	-100	2,22E-08	9,34E-07	No	-3,00248	0,00113	0,0009		No	100	0,8026	-0,21989	-1,24594	1,24594			Dr.133504	LOC799946
1940141	zgc:91887	Zgc:91887	16	447803	hypothetical protein LOC447803	Dr.118552	0,11122	0,62085	4,1769	4,1769	2,37E-08	9,95E-07	No	-2,41696	0,00187	0,00809		No	4,1769	4,32812	1,46513	4,32812	4,32812			Dr.118552	zgc:91887
1943757	Dr.133983	Transcribed locus	5			Dr.133983	0,35866	-2	0,01	-100	2,46E-08	1,03E-06	No	-3,04496	0,0009	0,00091		No	100	1,0109	0,01085	1,0109	1,0109			Dr.133983
1941347	Dr.122621	Transcribed locus, weakly similar to NP_001038873.1 protein LOC751695 [Danio rerio]	1			Dr.122621	0,04722	0,26273	1,83119	1,83119	2,63E-08	1,10E-06	No	-1,39642	0,02956	0,0545		No	1,83119	1,84354	0,61168	1,84354	1,84354			Dr.122621
1957418	Dr.90562	Transcribed locus	6			Dr.90562	0,3595	2	100	100	2,65E-08	1,11E-06	No	-2,87713	0,00097	0,00184		No	100	1,90291	0,64339	1,90291	1,90291			Dr.90562
1939503	LOC793495	Similar to spondin	8	793495		Dr.116016	0,02059	-0,11444	0,76835	-1,3015	2,75E-08	1,14E-06	No	-0,8332	0,16622	0,12971		No	1,3015	0,78032	-0,24805	-1,28152	1,28152			Dr.116016	LOC793495
1956797	Dr.87922	Transcribed locus	15			Dr.87922	0,36041	-2	0,01	-100	2,87E-08	1,19E-06	No	-3,04405	0,00091	0,0009		No	100	0,98515	-0,01497	-1,01508	1,01508			Dr.87922
1949764	wu:fa94h05	Wu:fa94h05	12	386789		Dr.76256	0,03157	0,17517	1,49683	1,49683	2,88E-08	1,19E-06	No	-0,97246	0,08591	0,13214		No	1,49683	1,53813	0,43057	1,53813	1,53813			Dr.76256	wu:fa94h05
1942152	Dr.125127	Transcribed locus, weakly similar to XP_001117651.1 similar to integrin, alpha E (antigen CD103, human mucosal lymphocyte antigen 1; alpha polypeptide) [Macaca mulatta]	15			Dr.125127	0,36072	-2	0,01	-100	2,95E-08	1,22E-06	No	-3,05166	0,00088	0,0009		No	100	1,01888	0,01871	1,01888	1,01888			Dr.125127
1950489	wu:fb60c02	Wu:fb60c02	6	322409		Dr.77169	0,04095	0,22703	1,68665	1,68665	2,97E-08	1,23E-06	No	-0,54194	0,2187	0,37999		No	1,68665	1,73753	0,55246	1,73753	1,73753			Dr.77169	wu:fb60c02
1955901	Dr.85569	Transcribed locus	6			Dr.85569	0,36084	-2	0,01	-100	2,98E-08	1,23E-06	No	-2,98925	0,00121	0,0009		No	100	0,74778	-0,29065	-1,3373	1,3373			Dr.85569
1949291	serpina1	Serine (or cysteine) proteinase inhibitor, clade A (alpha-1 antiproteinase, antitrypsin), member 1	20	322701	serine (or cysteine) proteinase inhibitor, clade A (alpha-1 antiproteinase, antitrypsin), member 1	Dr.75688	0,094	-0,52087	0,30139	-3,31794	3,00E-08	1,23E-06	No	-2,1561	0,01272	0,00383		No	3,31794	0,30118	-1,20006	-3,3203	3,3203			Dr.75688	serpina1
1951107	wu:fc74g12	Wu:fc74g12	23	325408		Dr.78040	0,35566	1,96738	92,76382	92,76382	3,17E-08	1,30E-06	No	-2,86843	0,00087	0,0021		No	92,76382	2,39657	0,87404	2,39657	2,39657			Dr.78040	wu:fc74g12
1940009	LOC566888	Hypothetical LOC566888	15	566888		Dr.118097	0,30278	1,67424	47,23212	47,23212	3,21E-08	1,31E-06	No	-2,65476	0,00089	0,00802		No	47,23212	9,03111	2,20068	9,03111	9,03111			Dr.118097	LOC566888
1954501	coch	Coagulation factor C homolog, cochlin (Limulus polyphemus)	17	368851	coagulation factor C homolog, cochlin (Limulus polyphemus)	Dr.83116	0,10469	-0,5785	0,26394	-3,78877	3,28E-08	1,34E-06	No	-0,41289	0,82412	0,1943		No	3,78877	0,23576	-1,44493	-4,24157	4,24157			Dr.83116	coch
1947034	sf3b14	Splicing factor 3B	20	415157	splicing factor 3B	Dr.3658	0,01358	0,07493	1,18832	1,18832	3,43E-08	1,40E-06	No	0,42478	2,40683	2,93848		No	1,18832	1,22089	0,19958	1,22089	1,22089			Dr.3658	sf3b14
1949354	emx3	Empty spiracles homeobox 3	14	30536	empty spiracles homeobox 3; empty spiracles homeobox 1	Dr.75757	0,03251	-0,17909	0,66207	-1,51041	3,62E-08	1,47E-06	No	-0,92002	0,1469	0,09838		No	1,51041	0,66972	-0,4009	-1,49316	1,49316			Dr.75757	emx3
1950210	wu:fb34f02	Wu:fb34f02	17	321790		Dr.76820	0,04211	0,23171	1,70493	1,70493	3,74E-08	1,52E-06	No	-1,30763	0,0375	0,06508		No	1,70493	1,73558	0,55134	1,73558	1,73558			Dr.76820	wu:fb34f02
1953149	wu:fj22f09	Wu:fj22f09	24	335576		Dr.80938	0,02477	-0,1363	0,73063	-1,36867	3,75E-08	1,52E-06	No	-0,02764	1,09129	0,80859		No	1,36867	0,74095	-0,29983	-1,34963	1,34963			Dr.80938	wu:fj22f09
1948709	LOC561001	Hypothetical LOC561001	16	561001	hypothetical protein LOC561001	Dr.74671	0,02132	0,11729	1,31007	1,31007	3,76E-08	1,52E-06	No	-1,71876	0,01658	0,02203		No	1,31007	1,32912	0,28452	1,32912	1,32912			Dr.74671	LOC561001
1944792	LOC792645	Hypothetical protein LOC792645	18	792645		Dr.16350	0,06915	0,38042	2,40115	2,40115	3,77E-08	1,52E-06	No	-0,90399	0,07949	0,203		No	2,40115	2,55375	0,93756	2,55375	2,55375			Dr.16350	LOC792645
1947347	nutf2	Nuclear transport factor 2	19	445204	nuclear transport factor 2	Dr.4049	0,0208	0,11443	1,30146	1,30146	3,78E-08	1,52E-06	No	-1,13126	0,0636	0,08591		No	1,30146	1,35079	0,30069	1,35079	1,35079			Dr.4049	nutf2
1949031	sb:cb346	Sb:cb346	10	321213		Dr.75368	0,02578	0,14177	1,38602	1,38602	3,81E-08	1,53E-06	No	-1,34792	0,03804	0,05296		No	1,38602	1,39204	0,33077	1,39204	1,39204			Dr.75368	sb:cb346
1948949	gsnl1	Gelsolin, like 1	6	323285	gelsolin, like 1; C/L gelsolin; gelsolin (amyloidosis, Finnish type)	Dr.75268	0,02317	0,12728	1,34055	1,34055	3,94E-08	1,58E-06	No	-1,27541	0,04437	0,0634		No	1,34055	1,42868	0,35675	1,42868	1,42868			Dr.75268	gsnl1
1949058	six3b	Sine oculis homeobox homolog 3b	12	30636	sine oculis homeobox homolog 3b; sine oculis homeobox homolog 6	Dr.75402	0,01365	-0,0747	0,84198	-1,18768	4,43E-08	1,77E-06	No	-0,38356	0,44693	0,38251		No	1,18768	0,85587	-0,15564	-1,1684	1,1684			Dr.75402	six3b
1939334	LOC569183	Similar to protein tyrosine phosphatase gamma	6	569183		Dr.115400	0,02108	-0,11535	0,76675	-1,30421	4,47E-08	1,78E-06	No	-1,68695	0,02333	0,01816		No	1,30421	0,77854	-0,25034	-1,28446	1,28446			Dr.115400	LOC569183
1937929	neb	Nebulin	9	555656		Dr.105907	0,09024	0,49261	3,10894	3,10894	4,79E-08	1,91E-06	No	-2,02437	0,00543	0,01719		No	3,10894	3,1691	1,15345	3,1691	3,1691			Dr.105907	neb
1956255	si:ch211-81a5.5	Si:ch211-81a5.5	19	558774	hypothetical protein LOC558774	Dr.86261	0,36667	-2	0,01	-100	4,91E-08	1,95E-06	No	-3,04496	0,0009	0,00091		No	100	1,0109	0,01085	1,0109	1,0109			Dr.86261	si:ch211-81a5.5
1954381	Dr.82899	Transcribed locus	24			Dr.82899	0,3681	-2	0,01	-100	5,53E-08	2,19E-06	No	-3,05166	0,00088	0,0009		No	100	1,01888	0,01871	1,01888	1,01888			Dr.82899
1942673	zgc:92533	Zgc:92533	19	445051	keratin 12; fa97a07; krtt1c19a; cytokeratin; type I keratin	Dr.132195	0,12452	0,67624	4,74508	4,74508	5,61E-08	2,22E-06	No	0,02069	0,38957	2,82358		No	4,74508	7,24793	1,98072	7,24793	7,24793			Dr.132195	zgc:92533
1949718	gsnl2	Gelsolin, like 2	5	336623	gelsolin, like 2	Dr.76196	0,19325	1,048	11,16873	11,16873	5,86E-08	2,31E-06	No	-1,92687	0,00395	0,03548		No	11,16873	8,99116	2,19624	8,99116	8,99116			Dr.76196	gsnl2
1947139	zgc:153863	Zgc:153863	18	566132	hypothetical protein LOC566132	Dr.37700	0,03447	-0,18651	0,65086	-1,53643	6,27E-08	2,47E-06	No	-2,1811	0,00804	0,0054		No	1,53643	0,67161	-0,39808	-1,48896	1,48896			Dr.37700	zgc:153863
1953922	pvalb8	Parvalbumin 8	3	360208	parvalbumin 8; oncomodulin A	Dr.82157	0,03743	-0,2024	0,62748	-1,59367	6,38E-08	2,51E-06	No	-1,0234	0,1271	0,07064		No	1,59367	0,55575	-0,58744	-1,79937	1,79937			Dr.82157	pvalb8
1940452	hspb11	Small heat shock protein HSPB11	21	796767	hypothetical protein LOC796767	Dr.119808	0,07229	0,39069	2,45858	2,45858	6,51E-08	2,55E-06	No	-1,93129	0,00736	0,01863		No	2,45858	2,53014	0,92827	2,53014	2,53014			Dr.119808	hspb11
1947725	pvalb2	Parvalbumin 2	12	58028	parvalbumin 2; parvalbumin-like; parvalbumin, like	Dr.460	0,07754	-0,41896	0,3811	-2,62399	6,54E-08	2,56E-06	No	-0,70916	0,32271	0,12387		No	2,62399	0,38386	-0,95749	-2,60515	2,60515			Dr.460	pvalb2
1943697	Dr.133819	Transcribed locus	5			Dr.133819	0,37126	2	100	100	7,16E-08	2,80E-06	No	-3,04438	0,00089	0,00092		No	100	1,03246	0,03194	1,03246	1,03246			Dr.133819
1946325	zgc:154027	Zgc:154027	7	767757	hypothetical protein LOC767757	Dr.30306	0,04501	0,24233	1,74715	1,74715	7,27E-08	2,83E-06	No	-1,71881	0,01442	0,02567		No	1,74715	1,78025	0,57675	1,78025	1,78025			Dr.30306	zgc:154027
1953850	wu:fk68g02	Wu:fk68g02	9	335104		Dr.82022	0,02763	0,14877	1,40855	1,40855	7,29E-08	2,84E-06	No	-0,91161	0,09837	0,15273		No	1,40855	1,55256	0,4399	1,55256	1,55256			Dr.82022	wu:fk68g02
1952055	wu:fj35c01	Wu:fj35c01	6	556348		Dr.79320	0,03189	-0,17152	0,67372	-1,48429	7,48E-08	2,90E-06	No	0,04245	1,35454	0,89764		No	1,48429	0,66269	-0,41145	-1,509	1,509			Dr.79320	wu:fj35c01
1956257	Dr.86264	Transcribed locus	4			Dr.86264	0,02412	-0,12965	0,74191	-1,34787	7,68E-08	2,97E-06	No	-0,30694	0,56877	0,42872		No	1,34787	0,75377	-0,28267	-1,32667	1,32667			Dr.86264
1953643	mical3	Flavoprotein oxidoreductase MICAL3	18	402881		Dr.81685	0,03504	0,1883	1,54276	1,54276	7,69E-08	2,97E-06	No	-1,29955	0,03983	0,0632		No	1,54276	1,58674	0,46168	1,58674	1,58674			Dr.81685	mical3
1946887	LOC100004969	Hypothetical protein LOC100004969	16	100004969		Dr.35147	0,37218	2	100	100	7,71E-08	2,97E-06	No	-3,04489	0,00082	0,001		No	100	1,22277	0,20112	1,22277	1,22277			Dr.35147	LOC100004969
1947309	wu:fd10a10	Wu:fd10a10	16	325758		Dr.4005	0,04068	0,21859	1,65421	1,65421	7,75E-08	2,98E-06	No	-1,34469	0,03503	0,05913		No	1,65421	1,68806	0,52358	1,68806	1,68806			Dr.4005	wu:fd10a10
1939529	LOC559948	Similar to Notch 2	8	559948		Dr.116090	0,37281	2	100	100	8,11E-08	3,12E-06	No	-2,94722	0,00087	0,00149		No	100	1,71882	0,54164	1,71882	1,71882			Dr.116090	LOC559948
1954897	LOC569854	Similar to MGC83741 protein	7	569854		Dr.83734	0,37285	-2	0,01	-100	8,13E-08	3,12E-06	No	-3,02866	0,00097	0,00091		No	100	0,938	-0,064	-1,06609	1,06609			Dr.83734	LOC569854
1949925	si:ch211-117m20.5	Si:ch211-117m20.5	5	321361		Dr.76461	0,085	0,45575	2,85597	2,85597	8,25E-08	3,15E-06	No	-1,01984	0,0533	0,17122		No	2,85597	3,21215	1,16694	3,21215	3,21215			Dr.76461	si:ch211-117m20.5
1957307	casp6l1	Caspase 6, apoptosis-related cysteine peptidase, like 1	3	449800	caspase 6, apoptosis-related cysteine peptidase, like 1; caspase-6b	Dr.90030	0,37304	2	100	100	8,26E-08	3,15E-06	No	-2,72408	0,00088	0,00434		No	100	4,9082	1,59091	4,9082	4,9082			Dr.90030	casp6l1
1941865	Dr.123771	Transcribed locus	5			Dr.123771	0,37414	2	100	100	9,02E-08	3,44E-06	No	-3,03342	0,00092	0,00094		No	100	1,02882	0,02841	1,02882	1,02882			Dr.123771
1940218	zgc:55521	Zgc:55521	17	406778	exonuclease 1	Dr.118843	0,04161	0,22233	1,66853	1,66853	9,11E-08	3,46E-06	No	-2,01929	0,00731	0,01252		No	1,66853	1,71411	0,53889	1,71411	1,71411			Dr.118843	zgc:55521
1941861	Dr.123761	Transcribed locus, moderately similar to XP_001337099.1 hypothetical protein [Danio rerio]	Un			Dr.123761	0,37428	-2	0,01	-100	9,11E-08	3,46E-06	No	-3,05166	0,00088	0,0009		No	100	1,01888	0,01871	1,01888	1,01888			Dr.123761
1937492	crabp2a	Cellular retinoic acid binding protein 2, a	16	324997	cellular retinoic acid binding protein 2, a; etID50793.16	Dr.104443	0,01925	0,10279	1,26705	1,26705	9,26E-08	3,51E-06	No	-1,54526	0,02492	0,03258		No	1,26705	1,30781	0,26836	1,30781	1,30781			Dr.104443	crabp2a
1953862	Dr.82046	Transcribed locus	3			Dr.82046	0,14524	0,77462	5,95144	5,95144	9,63E-08	3,64E-06	No	-2,22776	0,00268	0,01309		No	5,95144	4,88784	1,58675	4,88784	4,88784			Dr.82046
1944037	Dr.135358	Transcribed locus	5			Dr.135358	0,37517	-2	0,01	-100	9,78E-08	3,69E-06	No	-3,01468	0,00103	0,00091		No	100	0,87961	-0,12827	-1,13686	1,13686			Dr.135358
1946246	ncf1	Neutrophil cytosolic factor 1	5	378966	neutrophil cytosolic factor 1	Dr.2973	0,0216	-0,11506	0,76726	-1,30334	9,98E-08	3,76E-06	No	-0,47226	0,38323	0,2965		No	1,30334	0,7737	-0,25656	-1,29248	1,29248			Dr.2973	ncf1
1948761	col2a1a	Collagen type II, alpha-1a	8	30550	collagen type II, alpha-1; fc10c01; collagen type II, alpha 1	Dr.75057	0,05925	-0,31546	0,48366	-2,06755	1,01E-07	3,80E-06	No	-1,11227	0,1223	0,04876		No	2,06755	0,39864	-0,91969	-2,50851	2,50851			Dr.75057	col2a1a
1950441	Dr.77110	Transcribed locus	11			Dr.77110	0,37623	2	100	100	1,06E-07	3,98E-06	No	-3,04047	0,00089	0,00094		No	100	1,05007	0,04886	1,05007	1,05007			Dr.77110
1957155	Dr.89357	Transcribed locus	4			Dr.89357	0,03618	-0,19212	0,64251	-1,55639	1,09E-07	4,08E-06	No	-1,74385	0,02244	0,01457		No	1,55639	0,64935	-0,43179	-1,54	1,54			Dr.89357
1942382	Dr.128050	Transcribed locus	17			Dr.128050	0,03503	-0,18585	0,65186	-1,53408	1,12E-07	4,18E-06	No	-1,33509	0,05705	0,03764		No	1,53408	0,65982	-0,41578	-1,51556	1,51556			Dr.128050
1946589	wu:fj33d02	Wu:fj33d02	2	406508	ubiquitin specific peptidase 33	Dr.32515	0,0148	0,07848	1,19807	1,19807	1,14E-07	4,25E-06	No	0,28233	1,72729	2,12464		No	1,19807	1,23004	0,20705	1,23004	1,23004			Dr.32515	wu:fj33d02
1940501	LOC100005758	Hypothetical protein LOC100005758	22	100005758		Dr.120012	0,37729	-2	0,01	-100	1,15E-07	4,28E-06	No	-3,03115	0,00096	0,00091		No	100	0,9492	-0,05213	-1,05352	1,05352			Dr.120012	LOC100005758
1942140	Dr.125037	Transcribed locus, strongly similar to XP_683147.2 hypothetical protein [Danio rerio]	7			Dr.125037	0,21737	1,15083	14,15234	14,15234	1,19E-07	4,42E-06	No	-2,50234	0,00121	0,01151		No	14,15234	9,52466	2,25388	9,52466	9,52466			Dr.125037
1947087	LOC562614	Hypothetical LOC562614	7	562614		Dr.37010	0,37785	-2	0,01	-100	1,20E-07	4,45E-06	No	-3,04496	0,0009	0,00091		No	100	1,0109	0,01085	1,0109	1,0109			Dr.37010	LOC562614
1941323	Dr.122576	Transcribed locus	13			Dr.122576	0,37799	2	100	100	1,22E-07	4,51E-06	No	-2,8261	0,00088	0,00428		No	100	4,84366	1,57767	4,84366	4,84366			Dr.122576
1949350	notch1a	Notch homolog 1a	21	30718	notch homolog 1a; des; deadly seven; neurogenic locus notch homolog protein	Dr.75753	0,01659	0,08764	1,2236	1,2236	1,28E-07	4,73E-06	No	-1,23763	0,05184	0,06458		No	1,2236	1,24588	0,21984	1,24588	1,24588			Dr.75753	notch1a
1940153	LOC567320	Similar to chromosome 6 open reading frame 173	16	567320		Dr.118607	0,37935	-2	0,01	-100	1,35E-07	4,97E-06	No	-2,89572	0,00181	0,0009		No	100	0,49758	-0,698	-2,00974	2,00974			Dr.118607	LOC567320
1954795	si:dkeyp-47c5.1	Si:dkeyp-47c5.1	22	559154	novel protein similar to vertebrate protein tyrosine phosphatase receptor type C (PTPRC)	Dr.83560	0,37948	-2	0,01	-100	1,36E-07	5,00E-06	No	-3,0242	0,00099	0,00091		No	100	0,91902	-0,08444	-1,08811	1,08811			Dr.83560	si:dkeyp-47c5.1
1950338	adh8a	Alcohol dehydrogenase 8a	13	322482	alcohol dehydrogenase 8a	Dr.76984	0,04065	0,2142	1,63757	1,63757	1,37E-07	5,03E-06	No	-1,12796	0,0607	0,09139		No	1,63757	1,50564	0,40922	1,50564	1,50564			Dr.76984	adh8a
1940538	si:dkey-94n12.2	Si:dkey-94n12.2	22	561930	similar to CDC28 protein kinase regulatory subunit 2	Dr.120154	0,0221	0,11628	1,30702	1,30702	1,42E-07	5,20E-06	No	-1,14686	0,06093	0,08346		No	1,30702	1,36986	0,31471	1,36986	1,36986			Dr.120154	si:dkey-94n12.2
1939632	LOC566620	Hypothetical LOC566620	9	566620		Dr.116491	0,32971	-1,7336	0,01847	-54,15079	1,46E-07	5,34E-06	No	-2,79567	0,00275	0,00093		No	54,15079	0,33903	-1,08166	-2,94958	2,94958			Dr.116491	LOC566620
1951836	LOC794151	Hypothetical protein LOC794151	7	794151		Dr.79000	0,02836	-0,14911	0,7094	-1,40963	1,47E-07	5,36E-06	No	-1,15578	0,08285	0,05891		No	1,40963	0,71106	-0,341	-1,40636	1,40636			Dr.79000	LOC794151
1955337	Dr.84573	Transcribed locus	21			Dr.84573	0,05072	-0,26622	0,54172	-1,84597	1,53E-07	5,57E-06	No	-0,98564	0,14116	0,07568		No	1,84597	0,53613	-0,62337	-1,8652	1,8652			Dr.84573
1957427	Dr.90594	Transcribed locus	13			Dr.90594	0,05296	0,27697	1,89223	1,89223	1,70E-07	6,18E-06	No	-0,03232	0,66873	1,30545		No	1,89223	1,95214	0,66892	1,95214	1,95214			Dr.90594
1937579	Dr.104693	Transcribed locus	2			Dr.104693	0,37577	-1,96306	0,01089	-91,84641	1,75E-07	6,35E-06	No	-2,90525	0,00298	0,00083		No	91,84641	0,27971	-1,274	-3,57514	3,57514			Dr.104693
1952522	Dr.80001	Transcribed locus	2			Dr.80001	0,03268	0,17067	1,4814	1,4814	1,76E-07	6,37E-06	No	-0,97849	0,08548	0,12917		No	1,4814	1,51115	0,41287	1,51115	1,51115			Dr.80001
1946250	bfb	Complement component bfb	21	30489	complement component bfb	Dr.29756	0,38318	-2	0,01	-100	1,79E-07	6,44E-06	No	-3,03474	0,00094	0,00091		No	100	0,96118	-0,0396	-1,04039	1,04039			Dr.29756	bfb
1955814	cx44.1	Connexin 44.1	1	114403	connexin 44.1; connexin44.1	Dr.85399	0,38312	-2	0,01	-100	1,79E-07	6,44E-06	No	-3,05724	0,00087	0,00089		No	100	1,02614	0,0258	1,02614	1,02614			Dr.85399	cx44.1
1956411	sfrp5	Secreted frizzled-related protein 5	13	117510	secreted frizzled-related protein 5	Dr.86566	0,0261	-0,13626	0,7307	-1,36855	1,79E-07	6,44E-06	No	-0,00547	1,1053	0,88222		No	1,36855	0,79817	-0,22543	-1,25286	1,25286			Dr.86566	sfrp5
1944133	Dr.138924	Transcribed locus	3			Dr.138924	0,04765	0,24818	1,77084	1,77084	1,91E-07	6,86E-06	No	-1,71642	0,01447	0,02551		No	1,77084	1,76282	0,56692	1,76282	1,76282			Dr.138924
1955320	LOC561810	Similar to RCL	13	561810		Dr.84538	0,03793	0,19746	1,57564	1,57564	1,93E-07	6,92E-06	No	-1,76786	0,01362	0,02139		No	1,57564	1,5707	0,45152	1,5707	1,5707			Dr.84538	LOC561810
1956939	Dr.88530	Transcribed locus, strongly similar to XP_692237.2 hypothetical protein [Danio rerio]	7			Dr.88530	0,38554	-2	0,01	-100	2,13E-07	7,62E-06	No	-2,98651	0,00119	0,0009		No	100	0,75482	-0,28128	-1,32483	1,32483			Dr.88530
1946844	cldne	Claudin e	15	81584	claudin e	Dr.3454	0,11206	0,58011	3,80287	3,80287	2,26E-07	8,07E-06	No	-2,3309	0,00253	0,0086		No	3,80287	3,39203	1,22143	3,39203	3,39203			Dr.3454	cldne
1954809	zgc:123068	Zgc:123068	13	403118	putative ISG12-1 protein	Dr.83585	0,07237	0,37429	2,36748	2,36748	2,32E-07	8,27E-06	No	0,02306	0,62982	1,76568		No	2,36748	2,80348	1,03086	2,80348	2,80348			Dr.83585	zgc:123068
1951232	ocln	Occludin	15	405757	occludin	Dr.78199	0,06048	0,31233	2,05271	2,05271	2,41E-07	8,58E-06	No	-1,24483	0,03777	0,08573		No	2,05271	2,26955	0,81958	2,26955	2,26955			Dr.78199	ocln
1953200	Dr.81022	Transcribed locus	8			Dr.81022	0,38801	-2	0,01	-100	2,54E-07	9,02E-06	No	-2,86343	0,00219	0,0009		No	100	0,41116	-0,88878	-2,43217	2,43217			Dr.81022
1946031	wu:fb92b08	Wu:fb92b08	20	323190		Dr.27337	0,01811	-0,09331	0,80665	-1,23969	2,55E-07	9,04E-06	No	-0,30448	0,54827	0,4488		No	1,23969	0,81857	-0,20019	-1,22164	1,22164			Dr.27337	wu:fb92b08
1946157	oaz2	Ornithine decarboxylase antizyme 2	21	259193	ornithine decarboxylase antizyme 2	Dr.28785	0,01108	0,05711	1,14053	1,14053	2,58E-07	9,13E-06	No	1,42263	24,51305	28,56676		No	1,14053	1,16537	0,15304	1,16537	1,16537			Dr.28785	oaz2
1953536	wu:fj81d02	Wu:fj81d02	7	406421	pristanoyl acyl-Coenzyme A oxidase 3	Dr.81505	0,02917	-0,15009	0,70781	-1,41282	2,67E-07	9,43E-06	No	-1,57459	0,03142	0,02257		No	1,41282	0,71832	-0,33084	-1,39213	1,39213			Dr.81505	wu:fj81d02
1950021	LOC557257	Similar to autoantigen	1	557257		Dr.76578	0,25555	1,31412	20,61183	20,61183	2,71E-07	9,56E-06	No	-2,43593	0,00116	0,01358		No	20,61183	11,67171	2,45717	11,67171	11,67171			Dr.76578	LOC557257
1944610	Dr.14977	Transcribed locus	6			Dr.14977	0,09034	0,4643	2,91275	2,91275	2,75E-07	9,68E-06	No	-1,13555	0,04103	0,14106		No	2,91275	3,43785	1,23484	3,43785	3,43785			Dr.14977
1957904	klf11b	Kruppel-like factor 11b	17	559076	Kruppel-like factor 11b	Dr.9448	0,01924	0,09883	1,25553	1,25553	2,78E-07	9,77E-06	No	-1,19312	0,05634	0,07293		No	1,25553	1,29441	0,25806	1,29441	1,29441			Dr.9448	klf11b
1947919	Dr.50421	Transcribed locus	21			Dr.50421	0,38944	-2	0,01	-100	2,81E-07	9,85E-06	No	-2,9195	0,00162	0,0009		No	100	0,55498	-0,58881	-1,80185	1,80185			Dr.50421
1938779	zgc:158528	Zgc:158528	3	553708		Dr.11289	0,04653	-0,23861	0,57728	-1,73227	2,93E-07	1,03E-05	No	-1,32196	0,06295	0,03668		No	1,73227	0,58272	-0,54004	-1,71608	1,71608			Dr.11289	zgc:158528
1957994	si:ch211-87a14.2	Si:ch211-87a14.2	20	569633		Dr.96640	0,39007	-2	0,01	-100	2,94E-07	1,03E-05	No	-3,05445	0,00088	0,0009		No	100	1,02248	0,02223	1,02248	1,02248			Dr.96640	si:ch211-87a14.2
1948607	mycl1b	V-myc myelocytomatosis viral oncogene homolog 1, lung carcinoma derived (avian) b	19	567762	v-myc myelocytomatosis viral oncogene homolog 1, lung carcinoma derived b	Dr.74192	0,02584	-0,13241	0,73721	-1,35646	2,98E-07	1,04E-05	No	-0,8021	0,18718	0,13291		No	1,35646	0,71004	-0,34244	-1,40838	1,40838			Dr.74192	mycl1b
1945672	wu:fb13b07	Wu:fb13b07	17	336539		Dr.23569	0,07761	-0,39758	0,40033	-2,49792	3,01E-07	1,05E-05	No	-1,7321	0,02886	0,0119		No	2,49792	0,41225	-0,88612	-2,4257	2,4257			Dr.23569	wu:fb13b07
1937574	zgc:92639	Zgc:92639	9	447833	hypothetical protein LOC447833	Dr.104658	0,01492	-0,07626	0,83896	-1,19195	3,22E-07	1,12E-05	No	-0,00181	1,07893	0,91916		No	1,19195	0,85192	-0,16026	-1,17382	1,17382			Dr.104658	zgc:92639
1939640	LOC560794	Hypothetical LOC560794	9	560794		Dr.116534	0,02636	0,13453	1,3631	1,3631	3,33E-07	1,15E-05	No	-0,93977	0,0976	0,13578		No	1,3631	1,39121	0,33017	1,39121	1,39121			Dr.116534	LOC560794
1957615	Dr.91530	Transcribed locus	8			Dr.91530	0,33792	1,72099	52,60109	52,60109	3,53E-07	1,22E-05	No	-2,81109	0,00086	0,00609		No	52,60109	7,05651	1,95395	7,05651	7,05651			Dr.91530
1948735	LOC100006891	Hypothetical protein LOC100006891	1	100006891		Dr.74735	0,01888	-0,09616	0,80137	-1,24786	3,54E-07	1,22E-05	No	-1,17786	0,07407	0,05952		No	1,24786	0,80355	-0,21871	-1,24448	1,24448			Dr.74735	LOC100006891
1955374	tph2	Tryptophan hydroxylase 2 (tryptophan 5-monooxygenase)	18	407712	tryptophan hydroxylase 2 (tryptophan 5-monooxygenase); tryptophan hydroxylase R	Dr.84644	0,01831	-0,09318	0,8069	-1,23931	3,58E-07	1,23E-05	No	-0,604	0,2713	0,22832		No	1,23931	0,84158	-0,17247	-1,18824	1,18824			Dr.84644	tph2
1941425	Dr.122769	Transcribed locus, strongly similar to XP_690753.2 hypothetical protein, partial [Danio rerio]	23			Dr.122769	0,02476	0,12593	1,33638	1,33638	3,64E-07	1,25E-05	No	-0,40741	0,33596	0,45742		No	1,33638	1,36152	0,3086	1,36152	1,36152			Dr.122769
1948970	wu:fb69d01	Wu:fb69d01	1	322655		Dr.75298	0,0181	0,09201	1,23597	1,23597	3,72E-07	1,28E-05	No	-0,66135	0,19461	0,24442		No	1,23597	1,25594	0,22789	1,25594	1,25594			Dr.75298	wu:fb69d01
1951303	zgc:66479	Zgc:66479	6	327541	hypothetical protein LOC327541	Dr.78302	0,05078	0,25763	1,80979	1,80979	3,91E-07	1,34E-05	No	-1,36521	0,02868	0,06486		No	1,80979	2,26116	0,81588	2,26116	2,26116			Dr.78302	zgc:66479
1945097	zgc:92591	Zgc:92591	Un	436997	hypothetical protein LOC436997	Dr.18405	0,33577	-1,70304	0,01981	-50,47038	3,94E-07	1,35E-05	No	-2,8683	0,00326	0,0009		No	50,47038	0,27519	-1,29029	-3,63384	3,63384			Dr.18405	zgc:92591
1957723	Dr.92264	Transcribed locus	4			Dr.92264	0,39629	-2	0,01	-100	4,49E-07	1,53E-05	No	-3,04831	0,00089	0,0009		No	100	1,01485	0,01475	1,01485	1,01485			Dr.92264
1952711	plp1b	Proteolipid protein 1b	5	368234	proteolipid protein 1b; fv76c02	Dr.80279	0,02271	0,11446	1,30155	1,30155	4,65E-07	1,59E-05	No	1,22109	14,40364	19,21812		No	1,30155	1,33425	0,28837	1,33425	1,33425			Dr.80279	plp1b
1952371	zgc:112262	Zgc:112262	18	554146	hypothetical protein LOC554146	Dr.79799	0,03497	0,1762	1,50038	1,50038	4,68E-07	1,59E-05	No	-1,5258	0,02361	0,0376		No	1,50038	1,59253	0,46533	1,59253	1,59253			Dr.79799	zgc:112262
1937456	ankrd6	Ankyrin repeat domain 6	20	378477	ankyrin repeat domain 6	Dr.104285	0,01292	0,06507	1,16164	1,16164	4,73E-07	1,60E-05	No	-0,44728	0,32261	0,39516		No	1,16164	1,22489	0,20285	1,22489	1,22489			Dr.104285	ankrd6
1943029	cry3	Cryptochrome 3	25	83774	cryptochrome 3	Dr.132705	0,02344	0,11807	1,3124	1,3124	4,73E-07	1,60E-05	No	-0,442	0,3039	0,42981		No	1,3124	1,41429	0,34663	1,41429	1,41429			Dr.132705	cry3
1953886	si:ch211-284e13.1	Si:ch211-284e13.1	5	497506	fk87c04	Dr.82092	0,39726	-2	0,01	-100	4,79E-07	1,62E-05	No	-3,04951	0,0009	0,0009		No	100	1,00001	8,23E-06	1,00001	1,00001			Dr.82092	si:ch211-284e13.1
1943147	ik:tdsubc_2d11	Ik:tdsubc_2d11	21	337841	tdsubc_2d11; tdsubc_2d12	Dr.132891	0,02505	-0,12605	0,74809	-1,33674	4,87E-07	1,65E-05	No	-0,91162	0,14077	0,10717		No	1,33674	0,76136	-0,27265	-1,31344	1,31344			Dr.132891	ik:tdsubc_2d11
1952098	zgc:77868	Zgc:77868	4	336159	optineurin	Dr.79390	0,00946	0,04757	1,11575	1,11575	4,96E-07	1,67E-05	No	0,27514	1,76785	2,00835		No	1,11575	1,13604	0,12755	1,13604	1,13604			Dr.79390	zgc:77868
1937687	wu:fb59a11	Wu:fb59a11	8	322364		Dr.105056	0,36731	-1,84424	0,01431	-69,86237	5,14E-07	1,73E-05	No	-2,94432	0,00112	0,00116		No	69,86237	1,03849	0,03777	1,03849	1,03849			Dr.105056	wu:fb59a11
1949357	rx1	Retinal homeobox gene 1	22	30472	retinal homeobox gene 1; etID309857.22	Dr.75761	0,10406	0,52246	3,33014	3,33014	5,15E-07	1,73E-05	No	-2,54145	0,00168	0,00493		No	3,33014	2,94376	1,07969	2,94376	2,94376			Dr.75761	rx1
1939997	wu:fb11h10	Wu:fb11h10	14	336495		Dr.118032	0,07321	0,36755	2,33104	2,33104	5,16E-07	1,73E-05	No	-1,88157	0,00866	0,01993		No	2,33104	2,30208	0,83381	2,30208	2,30208			Dr.118032	wu:fb11h10
1944223	Dr.140503	Transcribed locus, weakly similar to NP_001074221.1 protein LOC559830 [Danio rerio]	8			Dr.140503	0,39853	2	100	100	5,21E-07	1,75E-05	No	-2,9879	0,00082	0,0013		No	100	1,58418	0,46007	1,58418	1,58418			Dr.140503
1950336	wu:fb55h10	Wu:fb55h10	20	322292		Dr.76980	0,02262	0,11349	1,29865	1,29865	5,24E-07	1,75E-05	No	-0,99747	0,08758	0,11565		No	1,29865	1,32046	0,27798	1,32046	1,32046			Dr.76980	wu:fb55h10
1951776	Dr.78917	Transcribed locus	13			Dr.78917	0,39877	2	100	100	5,29E-07	1,77E-05	No	-3,02875	0,00087	0,00103		No	100	1,1943	0,17756	1,1943	1,1943			Dr.78917
1937712	wu:fb77f07	Wu:fb77f07	3	322951		Dr.105149	0,3699	-1,85489	0,01397	-71,59591	5,32E-07	1,77E-05	No	-3,02032	0,00097	0,00094		No	71,59591	0,96101	-0,03977	-1,04057	1,04057			Dr.105149	wu:fb77f07
1947864	rab6b	RAB6B, member RAS oncogene family	6	558900	RAB6B, member RAS oncogene family	Dr.48576	0,01717	-0,08602	0,82032	-1,21903	5,47E-07	1,82E-05	No	-0,75019	0,19541	0,16168		No	1,21903	0,82739	-0,18948	-1,20863	1,20863			Dr.48576	rab6b
1938244	LOC100002007	Hypothetical protein LOC100002007	25	100002007		Dr.107250	0,03639	0,18225	1,52143	1,52143	5,48E-07	1,82E-05	No	-0,85385	0,11292	0,17452		No	1,52143	1,54549	0,43534	1,54549	1,54549			Dr.107250	LOC100002007
1957304	LOC100006042	Hypothetical protein LOC100006042	9	100006042		Dr.89993	0,39957	-2	0,01	-100	5,57E-07	1,85E-05	No	-3,01498	0,00105	0,0009		No	100	0,86029	-0,15049	-1,1624	1,1624			Dr.89993	LOC100006042
1957308	adra2c	Adrenergic, alpha-2C-, receptor	1	266752	adrenergic, alpha-2C-, receptor	Dr.90038	0,02339	-0,11696	0,76391	-1,30906	5,71E-07	1,89E-05	No	-0,5784	0,29722	0,23449		No	1,30906	0,78896	-0,23704	-1,26749	1,26749			Dr.90038	adra2c
1941105	Dr.122110	Transcribed locus	16			Dr.122110	0,39995	2	100	100	5,72E-07	1,89E-05	No	-3,00176	0,00097	0,00103		No	100	1,06375	0,0618	1,06375	1,06375			Dr.122110
1952031	wu:fd21c10	Wu:fd21c10	Un	327309		Dr.79283	0,37102	-1,85492	0,01397	-71,60175	5,75E-07	1,90E-05	No	-2,9387	0,00138	0,00096		No	71,60175	0,70122	-0,35494	-1,42609	1,42609			Dr.79283	wu:fd21c10
1951109	klf11	Kruppel-like factor 11	20	560787	hypothetical protein LOC560787	Dr.78042	0,02957	0,14781	1,40544	1,40544	5,77E-07	1,90E-05	No	-0,48813	0,26676	0,39593		No	1,40544	1,48421	0,39488	1,48421	1,48421			Dr.78042	klf11
1951115	zgc:73324	Zgc:73324	3	393762	hypothetical protein LOC393762	Dr.78050	0,02941	0,1469	1,4025	1,4025	5,87E-07	1,93E-05	No	-1,52367	0,02496	0,03593		No	1,4025	1,43973	0,36446	1,43973	1,43973			Dr.78050	zgc:73324
1954278	zgc:92689	Zgc:92689	25	436682	hypothetical protein LOC436682	Dr.82744	0,03603	0,17971	1,51254	1,51254	6,10E-07	2,00E-05	No	-1,46689	0,02711	0,04297		No	1,51254	1,58509	0,46064	1,58509	1,58509			Dr.82744	zgc:92689
1941353	LOC402824	Hypothetical protein LOC402824	7	402824		Dr.12263	0,02044	0,10182	1,2642	1,2642	6,28E-07	2,06E-05	No	-0,80547	0,13636	0,17963		No	1,2642	1,31735	0,27562	1,31735	1,31735			Dr.12263	LOC402824
1956809	LOC556703	Novel slow skeletal troponin T family protein	4	556703		Dr.87966	0,02997	0,14932	1,41033	1,41033	6,30E-07	2,06E-05	No	-1,74883	0,01489	0,02143		No	1,41033	1,43929	0,36415	1,43929	1,43929			Dr.87966	LOC556703
1939621	zgc:92692	Zgc:92692	9	436681	hypothetical protein LOC436681	Dr.116432	0,40154	2	100	100	6,33E-07	2,07E-05	No	-2,91646	0,00097	0,00154		No	100	1,59099	0,46436	1,59099	1,59099			Dr.116432	zgc:92692
1949028	amotl2	Angiomotin like 2	6	558920	angiomotin like 2	Dr.75364	0,03758	0,18701	1,5382	1,5382	6,48E-07	2,11E-05	No	-0,35119	0,35565	0,55796		No	1,5382	1,56884	0,45034	1,56884	1,56884			Dr.75364	amotl2
1956386	Dr.86505	Transcribed locus	21			Dr.86505	0,40222	2	100	100	6,61E-07	2,15E-05	No	-3,06811	0,00082	0,0009		No	100	1,0957	0,0914	1,0957	1,0957			Dr.86505
1944684	zgc:85866	Zgc:85866	Un	403033	cysteine rich protein 61	Dr.15501	0,04422	0,21957	1,65795	1,65795	6,84E-07	2,22E-05	No	-1,19158	0,04937	0,08382		No	1,65795	1,69783	0,52935	1,69783	1,69783			Dr.15501	zgc:85866
1939608	Dr.116403	Transcribed locus	9			Dr.116403	0,06343	0,31474	2,06416	2,06416	6,96E-07	2,26E-05	No	-1,68608	0,01433	0,03034		No	2,06416	2,11703	0,75001	2,11703	2,11703			Dr.116403
1939574	slc25a37	Solute carrier family 25, member 37	8	387000	solute carrier family 25, member 37; frs; mfrn; frascati; mitoferrin; erythroid-specific mitochondrial mitoferrin	Dr.116247	0,35894	-1,78044	0,01658	-60,31637	7,04E-07	2,28E-05	No	-2,91598	0,00156	0,00094		No	60,31637	0,60564	-0,50146	-1,65114	1,65114			Dr.116247	slc25a37
1946373	sort1	Sortilin 1	11	406511	sortilin 1	Dr.30598	0,02135	0,1059	1,27613	1,27613	7,06E-07	2,28E-05	No	-0,46784	0,29702	0,39043		No	1,27613	1,3145	0,27345	1,3145	1,3145			Dr.30598	sort1
1946718	zgc:110712	Zgc:110712	11	550250	hypothetical protein LOC550250; krtt1c11c	Dr.33453	0,31279	1,55052	35,52356	35,52356	7,16E-07	2,31E-05	No	-2,52451	0,00108	0,00825		No	35,52356	7,61675	2,03035	7,61675	7,61675			Dr.33453	zgc:110712
1937597	jup	Junction plakoglobin	11	30415	junction plakoglobin; plakoglobin; gama-catenin	Dr.104748	0,03175	0,15732	1,43655	1,43655	7,25E-07	2,33E-05	No	-0,34437	0,3834	0,53408		No	1,43655	1,39302	0,33148	1,39302	1,39302			Dr.104748	jup
1946149	mcm5	MCM5 minichromosome maintenance deficient 5 (S. cerevisiae)	3	286747	MCM5 minichromosome maintenance deficient 5	Dr.28707	0,02462	0,12182	1,32378	1,32378	7,48E-07	2,40E-05	No	-0,77809	0,14712	0,18887		No	1,32378	1,28376	0,2498	1,28376	1,28376			Dr.28707	mcm5
1949065	Dr.75413	Transcribed locus	25			Dr.75413	0,03907	-0,19314	0,641	-1,56006	7,68E-07	2,46E-05	No	-0,83098	0,18373	0,11919		No	1,56006	0,64874	-0,43272	-1,54144	1,54144			Dr.75413
1949259	nxn	Nucleoredoxin	15	553621	nucleoredoxin	Dr.75650	0,02107	-0,10401	0,78703	-1,27059	7,96E-07	2,55E-05	No	-0,79878	0,17708	0,14265		No	1,27059	0,80553	-0,21626	-1,24143	1,24143			Dr.75650	nxn
1940263	anxa1b	Annexin A1b	5	353358	annexin A1b; ANX Ib; annexin 1b; annexin A1, b	Dr.1190	0,10767	0,53103	3,39649	3,39649	8,13E-07	2,60E-05	No	-1,44846	0,01781	0,0712		No	3,39649	3,99793	1,38578	3,99793	3,99793			Dr.1190	anxa1b
1941250	wu:fc17a02	Wu:fc17a02	13	324020		Dr.122418	0,0394	0,19431	1,56427	1,56427	8,13E-07	2,60E-05	No	-1,37217	0,03232	0,05575		No	1,56427	1,7251	0,54528	1,7251	1,7251			Dr.122418	wu:fc17a02
1939697	zgc:55705	Zgc:55705	10	406351	protein kinase PKK	Dr.116756	0,03688	0,1817	1,51951	1,51951	8,33E-07	2,65E-05	No	-2,04046	0,00713	0,01164		No	1,51951	1,63291	0,49037	1,63291	1,63291			Dr.116756	zgc:55705
1944174	Dr.140133	Transcribed locus, weakly similar to NP_001004509.1 protein LOC368518 [Danio rerio]	14			Dr.140133	0,40605	-2	0,01	-100	8,42E-07	2,68E-05	No	-2,99832	0,00113	0,0009		No	100	0,79684	-0,22711	-1,25496	1,25496			Dr.140133
1957172	hamp1	Hepcidin antimicrobial peptide 1	1	402837	hepcidin antimicrobial peptide 1; preprohepcidin 1; antimicrobial peptide; iron regulatory peptide	Dr.89447	0,08466	0,41643	2,60871	2,60871	8,71E-07	2,77E-05	No	-2,1297	0,00459	0,01254		No	2,60871	2,73321	1,00548	2,73321	2,73321			Dr.89447	hamp1
1944702	Dr.15621	Transcribed locus	14			Dr.15621	0,40699	-2	0,01	-100	8,92E-07	2,83E-05	No	-3,03862	0,00093	0,00091		No	100	0,98307	-0,01707	-1,01722	1,01722			Dr.15621
1943584	ntf7	Neurotrophin 7	23	30270	neurotrophin 7; etID309941.23; neurotrophin-7	Dr.133608	0,38984	-1,91535	0,01215	-82,29121	8,96E-07	2,83E-05	No	-3,03947	0,0009	0,00093		No	82,29121	1,02867	0,02827	1,02867	1,02867			Dr.133608	ntf7
1949048	LOC100001897	Hypothetical protein LOC100001897	Un	100001897		Dr.75386	0,18358	0,90199	7,97968	7,97968	8,96E-07	2,83E-05	No	-2,58986	0,00119	0,00735		No	7,97968	6,17394	1,82034	6,17394	6,17394			Dr.75386	LOC100001897
1949872	wu:fa99f01	Wu:fa99f01	15	337166		Dr.76388	0,10182	0,50028	3,16428	3,16428	8,96E-07	2,83E-05	No	-1,29509	0,02786	0,09804		No	3,16428	3,51921	1,25824	3,51921	3,51921			Dr.76388	wu:fa99f01
1943401	Dr.133283	Transcribed locus, weakly similar to NP_055243.1 junction protein 3 (zona occludens 3) [Homo sapiens]	22			Dr.133283	0,40737	2	100	100	9,13E-07	2,88E-05	No	-2,97775	0,00097	0,00116		No	100	1,20171	0,18375	1,20171	1,20171			Dr.133283
1952398	ptpmt1	Protein tyrosine phosphatase, mitochondrial 1	7	567019	protein tyrosine phosphatase, mitochondrial 1	Dr.79837	0,01667	0,0818	1,20726	1,20726	9,20E-07	2,89E-05	No	-0,67751	0,18664	0,23657		No	1,20726	1,26753	0,23707	1,26753	1,26753			Dr.79837	ptpmt1
1944767	adh8b	Alcohol dehydrogenase 8b	13	402841	alcohol dehydrogenase 8b; mixed alcohol dehydrogenase Adh8b	Dr.16130	0,02433	0,11941	1,31647	1,31647	9,25E-07	2,90E-05	No	-0,81115	0,13646	0,17486		No	1,31647	1,2814	0,24795	1,2814	1,2814			Dr.16130	adh8b
1952119	LOC793157	Hypothetical protein LOC793157	1	793157		Dr.79416	0,03196	0,15679	1,43481	1,43481	9,30E-07	2,91E-05	No	-1,33682	0,03819	0,05567		No	1,43481	1,45771	0,37687	1,45771	1,45771			Dr.79416	LOC793157
1949342	zgc:112133	Zgc:112133	7	550434	hypothetical protein LOC550434	Dr.75744	0,02103	0,1031	1,26795	1,26795	9,42E-07	2,95E-05	No	-1,37751	0,03695	0,04775		No	1,26795	1,29217	0,25632	1,29217	1,29217			Dr.75744	zgc:112133
1952281	nkx6.1	NK6 transcription factor related, locus 1 (Drosophila)	21	436748	NK6 transcription factor related, locus 1	Dr.79658	0,0174	0,08527	1,21694	1,21694	9,53E-07	2,98E-05	No	-0,84086	0,12811	0,16244		No	1,21694	1,26799	0,23743	1,26799	1,26799			Dr.79658	nkx6.1
1939701	LOC100004347	Similar to Wu:fi20e01 protein	10	100004347		Dr.116764	0,04966	0,24293	1,74957	1,74957	1,00E-06	3,12E-05	No	-0,49908	0,2389	0,42037		No	1,74957	1,75964	0,56511	1,75964	1,75964			Dr.116764	LOC100004347
1949358	rx2	Retinal homeobox gene 2	2	30473	retinal homeobox gene 2	Dr.75762	0,10926	0,53423	3,42158	3,42158	1,01E-06	3,14E-05	No	-2,66692	0,00122	0,00381		No	3,42158	3,12554	1,13961	3,12554	3,12554			Dr.75762	rx2
1952632	zgc:56409	Zgc:56409	1	393295	hypothetical protein LOC393295	Dr.80164	0,01232	0,06024	1,1488	1,1488	1,01E-06	3,14E-05	No	-0,97612	0,09774	0,1142		No	1,1488	1,16832	0,15557	1,16832	1,16832			Dr.80164	zgc:56409
1938316	Dr.107610	Transcribed locus, weakly similar to XP_706569.2 hypothetical protein [Danio rerio]	Un			Dr.107610	0,23472	1,14744	14,04238	14,04238	1,02E-06	3,17E-05	No	-2,26835	0,00156	0,0207		No	14,04238	13,24415	2,58356	13,24415	13,24415			Dr.107610
1944976	zgc:112008	Zgc:112008	7	550379	hypothetical protein LOC550379	Dr.17571	0,40955	-2	0,01	-100	1,04E-06	3,22E-05	No	-2,99629	0,00113	0,00091		No	100	0,80832	-0,2128	-1,23713	1,23713			Dr.17571	zgc:112008
1956384	Dr.86502	Transcribed locus	22			Dr.86502	0,4101	2	100	100	1,08E-06	3,34E-05	No	-3,04394	0,00089	0,00092		No	100	1,03486	0,03427	1,03486	1,03486			Dr.86502
1944381	Dr.140946	Transcribed locus	8			Dr.140946	0,38949	1,89886	79,22428	79,22428	1,09E-06	3,37E-05	No	-2,79127	0,00087	0,00438		No	79,22428	5,03542	1,6165	5,03542	5,03542			Dr.140946
1953610	osbpl6	Oxysterol binding protein-like 6	12	449656	oxysterol binding protein-like 6	Dr.81634	0,06298	0,30693	2,02738	2,02738	1,10E-06	3,39E-05	No	-1,74933	0,01251	0,02535		No	2,02738	2,02578	0,70596	2,02578	2,02578			Dr.81634	osbpl6
1938993	zgc:63569	Zgc:63569	3	321056	choline transporter-like protein 2	Dr.114174	0,03929	0,19128	1,55338	1,55338	1,12E-06	3,45E-05	No	-0,77758	0,1334	0,21035		No	1,55338	1,57687	0,45544	1,57687	1,57687			Dr.114174	zgc:63569
1954139	or9.4	Odorant receptor, family 9, member 4	21	80360	odorant receptor, family F, subfamily 115, member 1; Dr3OR5.1; odorant receptor, family 9, member 4	Dr.82514	0,41098	-2	0,01	-100	1,14E-06	3,50E-05	No	-3,02365	0,00099	0,00091		No	100	0,9167	-0,08698	-1,09087	1,09087			Dr.82514	or9.4
1954669	Dr.83388	Transcribed locus	5			Dr.83388	0,06179	-0,30066	0,50042	-1,99832	1,14E-06	3,50E-05	No	-1,98012	0,01505	0,00739		No	1,99832	0,49139	-0,71052	-2,03505	2,03505			Dr.83388
1947700	si:busm1-180o5.3	Si:busm1-180o5.3	25	368518	hypothetical protein LOC368518; DNA polymerase	Dr.45761	0,36555	-1,77786	0,01668	-59,95912	1,15E-06	3,52E-05	No	-2,89794	0,00172	0,00093		No	59,95912	0,54297	-0,61071	-1,84174	1,84174			Dr.45761	si:busm1-180o5.3
1945272	pomca	Proopiomelanocortin a	17	353221	proopiomelanocortin; beta-endorphin	Dr.19934	0,0288	-0,14001	0,72441	-1,38043	1,16E-06	3,55E-05	No	-0,53845	0,33803	0,24849		No	1,38043	0,73511	-0,30774	-1,36035	1,36035			Dr.19934	pomca
1948028	tnnt3b	Troponin T3b, skeletal, fast	7	353249	troponin T3b, skeletal, fast	Dr.52554	0,04264	0,20713	1,61112	1,61112	1,19E-06	3,63E-05	No	-0,56708	0,1932	0,38004		No	1,61112	1,96704	0,67653	1,96704	1,96704			Dr.52554	tnnt3b
1942668	wu:fb64h05	Wu:fb64h05	22	322554		Dr.132187	0,13175	-0,6389	0,22967	-4,35407	1,24E-06	3,78E-05	No	-2,35239	0,00917	0,00215		No	4,35407	0,23458	-1,44997	-4,26297	4,26297			Dr.132187	wu:fb64h05
1953458	pthr2	Parathyroid hormone receptor 2	9	30650	parathyroid hormone receptor 2; hormone receptor	Dr.8136	0,01983	0,09612	1,24772	1,24772	1,25E-06	3,80E-05	No	-0,84339	0,1262	0,16299		No	1,24772	1,29148	0,25579	1,29148	1,29148			Dr.8136	pthr2
1954623	zic5	Zic family member 5 (odd-paired homolog, Drosophila)	9	403041	zic family member 5 (odd-paired homolog, Drosophila); zinc finger protein Zic5	Dr.83317	0,01872	0,0906	1,23198	1,23198	1,30E-06	3,95E-05	No	0,5306	3,03954	3,78787		No	1,23198	1,2462	0,2201	1,2462	1,2462			Dr.83317	zic5
1954473	dab2ip	DAB2 interacting protein	5	323729		Dr.83061	0,0394	0,19065	1,55115	1,55115	1,31E-06	3,97E-05	No	-1,04501	0,07204	0,11282		No	1,55115	1,56609	0,44858	1,56609	1,56609			Dr.83061	dab2ip
1945257	LOC797341	Hypothetical protein LOC797341	13	797341		Dr.19770	0,41362	2	100	100	1,33E-06	4,03E-05	No	-2,97383	0,00087	0,00132		No	100	1,52574	0,42248	1,52574	1,52574			Dr.19770	LOC797341
1951926	mespa	Mesoderm posterior a	7	58069	mesoderm posterior a	Dr.79124	0,36875	-1,78205	0,01652	-60,54111	1,35E-06	4,08E-05	No	-2,91955	0,00139	0,00104		No	60,54111	0,74923	-0,2887	-1,33469	1,33469			Dr.79124	mespa
1944740	traf4b	Tnf receptor-associated factor 4b	21	404035	tnf receptor-associated factor 4b	Dr.15893	0,02797	-0,13511	0,73264	-1,36492	1,36E-06	4,11E-05	No	-1,60608	0,02877	0,02132		No	1,36492	0,74107	-0,29965	-1,34939	1,34939			Dr.15893	traf4b
1948805	dld	DeltaD	13	30138	deltaD; aei; after eight; deltaD protein	Dr.75102	0,01531	0,07391	1,18551	1,18551	1,37E-06	4,13E-05	No	-1,4624	0,03138	0,03789		No	1,18551	1,20747	0,18853	1,20747	1,20747			Dr.75102	dld
1940007	rbp2a	Retinol binding protein 2a, cellular	15	171475	retinol binding protein 2a, cellular; retinol binding protein 2, cellular	Dr.118090	0,1257	-0,60686	0,24725	-4,04449	1,38E-06	4,15E-05	No	-1,36278	0,08632	0,02179		No	4,04449	0,25246	-1,37649	-3,96099	3,96099			Dr.118090	rbp2a
1947010	baz1a	Bromodomain adjacent to zinc finger domain, 1A	17	334173		Dr.36447	0,03352	0,16183	1,45153	1,45153	1,38E-06	4,15E-05	No	-1,71965	0,01574	0,0231		No	1,45153	1,46774	0,38373	1,46774	1,46774			Dr.36447	baz1a
1950889	wu:fb97g03	Wu:fb97g03	3	100003467		Dr.77735	0,4145	2	100	100	1,40E-06	4,20E-05	No	-3,04438	0,00089	0,00092		No	100	1,03246	0,03194	1,03246	1,03246			Dr.77735	wu:fb97g03
1945155	zgc:158286	Zgc:158286	7	793641	hypothetical protein LOC791200	Dr.18765	0,41492	2	100	100	1,43E-06	4,28E-05	No	-2,95653	0,00087	0,00143		No	100	1,64811	0,49963	1,64811	1,64811			Dr.18765	zgc:158286
1944420	zgc:103638	Zgc:103638	20	563805	enabled	Dr.14149	0,41533	-2	0,01	-100	1,47E-06	4,40E-05	No	-3,03061	0,00096	0,0009		No	100	0,94234	-0,05939	-1,06119	1,06119			Dr.14149	zgc:103638
1938190	Dr.106926	Transcribed locus	23			Dr.106926	0,41546	-2	0,01	-100	1,48E-06	4,41E-05	No	-3,05724	0,00087	0,00089		No	100	1,02614	0,0258	1,02614	1,02614			Dr.106926
1950153	wu:fc44a11	Wu:fc44a11	16	324811		Dr.76739	0,12237	0,58909	3,88235	3,88235	1,48E-06	4,41E-05	No	-2,01206	0,0046	0,02057		No	3,88235	4,47208	1,49785	4,47208	4,47208			Dr.76739	wu:fc44a11
1948065	LOC100003662	Similar to Tandem PH Domain Containing Protein-2	8	100003662		Dr.53337	0,41564	-2	0,01	-100	1,50E-06	4,46E-05	No	-3,05445	0,00088	0,0009		No	100	1,02248	0,02223	1,02248	1,02248			Dr.53337	LOC100003662
1957597	zgc:110410	Zgc:110410	16	553618	hypothetical protein LOC553618	Dr.91454	0,30958	1,48692	30,68464	30,68464	1,56E-06	4,64E-05	No	-2,66509	0,00089	0,00627		No	30,68464	7,0502	1,95306	7,0502	7,0502			Dr.91454	zgc:110410
1957402	zgc:103657	Zgc:103657	8	449775	hypothetical protein LOC449775; novel protein containing a vitamin K-dependent carboxylation/gamma-carboxyglutamic (GLA) domain	Dr.90502	0,04305	0,20664	1,60932	1,60932	1,59E-06	4,72E-05	No	-0,79273	0,12269	0,21171		No	1,60932	1,7256	0,54558	1,7256	1,7256			Dr.90502	zgc:103657
1946984	kif11	Kinesin family member 11	17	195818	kinesin family member 11; kinesin-like protein 1	Dr.36081	0,03736	0,17927	1,51101	1,51101	1,60E-06	4,74E-05	No	-1,31286	0,03749	0,06315		No	1,51101	1,68462	0,52154	1,68462	1,68462			Dr.36081	kif11
1948204	LOC100000433	Hypothetical protein LOC100000433	19	100000433		Dr.6064	0,41721	2	100	100	1,64E-06	4,85E-05	No	-2,86426	0,00088	0,0023		No	100	2,60483	0,95737	2,60483	2,60483			Dr.6064	LOC100000433
1938844	melk	Maternal embryonic leucine zipper kinase	1	30724	maternal embryonic leucine zipper kinase; zMelk-like	Dr.113545	0,04156	0,19896	1,58111	1,58111	1,69E-06	4,98E-05	No	-1,7596	0,0138	0,02193		No	1,58111	1,58885	0,46301	1,58885	1,58885			Dr.113545	melk
1945009	Dr.17763	Transcribed locus	Un			Dr.17763	0,41781	-2	0,01	-100	1,69E-06	4,98E-05	No	-3,03581	0,00095	0,0009		No	100	0,94805	-0,05334	-1,05479	1,05479			Dr.17763
1940545	LOC792730	Similar to Bromodomain containing 7	22	792730		Dr.120188	0,41808	-2	0,01	-100	1,72E-06	5,06E-05	No	-2,84705	0,00273	0,0009		No	100	0,33012	-1,10831	-3,02924	3,02924			Dr.120188	LOC792730
1949811	igfbp1	Insulin-like growth factor binding protein 1	20	317638	insulin-like growth factor binding protein 1; insulin-like growth factor binding protein-1	Dr.76315	0,01966	0,09406	1,24182	1,24182	1,72E-06	5,06E-05	No	-0,3345	0,40947	0,52334		No	1,24182	1,27811	0,24538	1,27811	1,27811			Dr.76315	igfbp1
1956488	si:dkeyp-114f9.2	Si:dkeyp-114f9.2	19	560417	similar to protein tyrosine phosphatase, non-receptor type 23	Dr.86837	0,36701	1,75135	56,40901	56,40901	1,82E-06	5,34E-05	No	-2,91924	0,00089	0,00181		No	56,40901	2,046	0,71589	2,046	2,046			Dr.86837	si:dkeyp-114f9.2
1953304	wu:fj53a09	Wu:fj53a09	17	336164		Dr.81171	0,01679	-0,08007	0,83162	-1,20247	1,86E-06	5,45E-05	No	0,60619	4,39561	3,71606		No	1,20247	0,8454	-0,16794	-1,18287	1,18287			Dr.81171	wu:fj53a09
1954068	zgc:110661	Zgc:110661	Un	553646	hypothetical protein LOC553646	Dr.82411	0,03014	-0,14363	0,71841	-1,39196	1,88E-06	5,49E-05	No	0,05199	1,32472	0,96368		No	1,39196	0,72746	-0,31819	-1,37464	1,37464			Dr.82411	zgc:110661
1955008	zgc:64214	Zgc:64214	19	393394	hypothetical protein LOC393394	Dr.83940	0,02864	0,13651	1,36935	1,36935	1,88E-06	5,49E-05	No	-1,51247	0,02554	0,03697		No	1,36935	1,4477	0,36998	1,4477	1,4477			Dr.83940	zgc:64214
1942135	Dr.125002	Transcribed locus, weakly similar to XP_001099933.1 similar to ankyrin repeat and SOCS box-containing protein 14 [Macaca mulatta]	25			Dr.125002	0,333	1,58402	38,37264	38,37264	1,97E-06	5,75E-05	No	-2,87116	0,00088	0,00355		No	38,37264	4,01631	1,39036	4,01631	4,01631			Dr.125002
1939025	psat1	Phosphoserine aminotransferase 1	5	327512	phosphoserine aminotransferase 1 isoform 1	Dr.11425	0,0141	0,06703	1,16689	1,16689	2,00E-06	5,82E-05	No	-0,13038	0,67596	0,81157		No	1,16689	1,20063	0,18284	1,20063	1,20063			Dr.11425	psat1
1951410	ism1	Isthmin 1	13	497617	isthmin 1; secreted protein Isthmin-1	Dr.78446	0,01604	0,07614	1,19163	1,19163	2,07E-06	6,02E-05	No	-0,73499	0,16575	0,20445		No	1,19163	1,2335	0,20985	1,2335	1,2335			Dr.78446	ism1
1953870	wu:fk81c02	Wu:fk81c02	8	335157		Dr.82060	0,42151	-2	0,01	-100	2,09E-06	6,07E-05	No	-3,00003	0,00116	0,0009		No	100	0,77331	-0,25707	-1,29314	1,29314			Dr.82060	wu:fk81c02
1946353	ghl	Growth hormone, like	3	407639	growth hormone	Dr.30452	0,20056	-0,95127	0,11187	-8,93858	2,11E-06	6,12E-05	No	-1,16872	0,22782	0,02018		No	8,93858	0,08859	-2,42379	-11,28852	11,28852			Dr.30452	ghl
1942637	Dr.132082	Transcribed locus	2			Dr.132082	0,20684	-0,97972	0,10478	-9,54383	2,17E-06	6,28E-05	No	-0,60801	1,09341	0,07656		No	9,54383	0,07002	-2,659	-14,28198	14,28198			Dr.132082
1943902	Dr.134564	Transcribed locus, weakly similar to XP_001090753.1 protein phosphatase 1, regulatory subunit 3D [Macaca mulatta]	23			Dr.134564	0,4229	-2	0,01	-100	2,25E-06	6,49E-05	No	-3,05166	0,00088	0,0009		No	100	1,01888	0,01871	1,01888	1,01888			Dr.134564
1947145	wnt2	Wingless-type MMTV integration site family member 2	18	30127	wingless-type MMTV integration site family member 2; etID309852.18	Dr.378	0,05096	-0,24101	0,5741	-1,74186	2,25E-06	6,49E-05	No	-1,88889	0,018	0,00926		No	1,74186	0,51458	-0,6644	-1,94333	1,94333			Dr.378	wnt2
1950927	wu:fb99f11	Wu:fb99f11	23	323489		Dr.77788	0,01659	-0,07841	0,83482	-1,19787	2,28E-06	6,57E-05	No	-0,73628	0,19928	0,16904		No	1,19787	0,84825	-0,16457	-1,17889	1,17889			Dr.77788	wu:fb99f11
1957587	wu:fd99d08	Wu:fd99d08	22	326096		Dr.91408	0,0256	0,12094	1,32112	1,32112	2,30E-06	6,62E-05	No	-1,5115	0,02705	0,03506		No	1,32112	1,29593	0,25923	1,29593	1,29593			Dr.91408	wu:fd99d08
1949173	wu:fd55e12	Wu:fd55e12	22	325992		Dr.75546	0,06676	-0,31533	0,4838	-2,06695	2,32E-06	6,65E-05	No	-2,03695	0,01342	0,00649		No	2,06695	0,48399	-0,72569	-2,06616	2,06616			Dr.75546	wu:fd55e12
1956687	rdh5	Retinol dehydrogenase 5 (11-cis/9-cis)	22	556528	retinol dehydrogenase 5	Dr.87441	0,09878	-0,46656	0,34154	-2,92791	2,32E-06	6,65E-05	No	-1,51102	0,05507	0,01874		No	2,92791	0,34031	-1,07789	-2,93846	2,93846			Dr.87441	rdh5
1949029	cited3	Cbp/p300-interacting transactivator, with Glu/Asp-rich carboxy-terminal domain, 3	16	338302	Cbp/p300-interacting transactivator, with Glu/Asp-rich carboxy-terminal domain, 3	Dr.75365	0,01624	0,07667	1,19307	1,19307	2,35E-06	6,73E-05	No	0,27338	1,70194	2,0693		No	1,19307	1,21585	0,19544	1,21585	1,21585			Dr.75365	cited3
1946369	zgc:77377	Zgc:77377	21	406556	hypothetical protein LOC406556	Dr.30564	0,01931	-0,09094	0,81108	-1,23293	2,48E-06	7,08E-05	No	-0,56987	0,2968	0,2445		No	1,23293	0,8238	-0,19383	-1,21388	1,21388			Dr.30564	zgc:77377
1953943	zgc:101687	Zgc:101687	8	450053	hypothetical protein LOC450053	Dr.82189	0,04727	0,22263	1,66967	1,66967	2,48E-06	7,08E-05	No	-1,17659	0,0474	0,09355		No	1,66967	1,97352	0,67982	1,97352	1,97352			Dr.82189	zgc:101687
1955673	zgc:56259	Zgc:56259	10	393188	hypothetical protein LOC393188	Dr.85121	0,02123	0,09984	1,25845	1,25845	2,58E-06	7,35E-05	No	-0,97768	0,09258	0,11971		No	1,25845	1,29301	0,25697	1,29301	1,29301			Dr.85121	zgc:56259
1939264	wu:fc23f12	Wu:fc23f12	5	324286		Dr.115161	0,03683	0,17308	1,48965	1,48965	2,61E-06	7,43E-05	No	-1,75245	0,01436	0,02191		No	1,48965	1,52588	0,42257	1,52588	1,52588			Dr.115161	wu:fc23f12
1952564	zgc:77825	Zgc:77825	16	402940	hypothetical protein LOC402940	Dr.80068	0,03417	-0,16051	0,69102	-1,44714	2,63E-06	7,47E-05	No	-2,06821	0,01019	0,00717		No	1,44714	0,70404	-0,35092	-1,42037	1,42037			Dr.80068	zgc:77825
1944726	dlx4a	Distal-less homeobox gene 4a	3	30561	distal-less homeobox gene 4a; distal-less homeobox gene 8	Dr.158	0,1077	0,50575	3,2044	3,2044	2,65E-06	7,52E-05	No	-2,71511	0,00122	0,00305		No	3,2044	2,50458	0,91812	2,50458	2,50458			Dr.158	dlx4a
1938972	zgc:101676	Zgc:101676	2	447897	hypothetical protein LOC447897	Dr.114036	0,03212	0,15034	1,41364	1,41364	2,87E-06	8,13E-05	No	-0,52493	0,26425	0,33738		No	1,41364	1,27672	0,2443	1,27672	1,27672			Dr.114036	zgc:101676
1942354	zgc:73355	Zgc:73355	23	393776	hypothetical protein LOC393776	Dr.12760	0,01298	0,06067	1,14994	1,14994	2,95E-06	8,35E-05	No	0,26832	1,71171	2,01006		No	1,14994	1,1743	0,16067	1,1743	1,1743			Dr.12760	zgc:73355
1946762	wu:fb64g06	Wu:fb64g06	18	322551		Dr.33915	0,23376	-1,09164	0,08098	-12,34916	3,01E-06	8,50E-05	No	-2,88709	0,00185	0,00091		No	12,34916	0,49028	-0,71278	-2,03966	2,03966			Dr.33915	wu:fb64g06
1953852	zgc:112208	Zgc:112208	1	550398	hypothetical protein LOC550398	Dr.82025	0,0537	0,25046	1,78018	1,78018	3,10E-06	8,74E-05	No	-1,77891	0,01224	0,02261		No	1,78018	1,84636	0,61322	1,84636	1,84636			Dr.82025	zgc:112208
1949134	zgc:92055	Zgc:92055	15	493608	hypothetical protein LOC493608	Dr.75498	0,0229	-0,10669	0,78218	-1,27848	3,19E-06	8,99E-05	No	-0,15391	0,79488	0,61927		No	1,27848	0,77907	-0,24965	-1,28358	1,28358			Dr.75498	zgc:92055
1943883	Dr.134511	Transcribed locus	15			Dr.134511	0,42997	-2	0,01	-100	3,30E-06	9,28E-05	No	-3,03851	0,00093	0,0009		No	100	0,96936	-0,03112	-1,03161	1,03161			Dr.134511
1955683	LOC795283	Similar to LIM homeobox protein 2	21	795283		Dr.85144	0,43005	-2	0,01	-100	3,31E-06	9,30E-05	No	-3,04946	0,00088	0,0009		No	100	1,01838	0,01822	1,01838	1,01838			Dr.85144	LOC795283
1955827	Dr.85423	Transcribed locus	7			Dr.85423	0,4305	2	100	100	3,39E-06	9,51E-05	No	-3,03925	0,00089	0,00095		No	100	1,06206	0,06021	1,06206	1,06206			Dr.85423
1951686	fkbp5	FK506 binding protein 5	6	368924	FK506 binding protein 5	Dr.78793	0,02595	-0,12027	0,75811	-1,31906	3,58E-06	0,00010024	No	0,38548	2,75965	2,13848		No	1,31906	0,77491	-0,25501	-1,29047	1,29047			Dr.78793	fkbp5
1953520	mmp13	Matrix metalloproteinase 13	Un	387293	matrix metalloproteinase 13	Dr.81475	0,0775	-0,35896	0,43756	-2,28538	3,62E-06	0,00010121	No	-1,83171	0,02284	0,0095		No	2,28538	0,41592	-0,87727	-2,40433	2,40433			Dr.81475	mmp13
1943432	Dr.133343	Transcribed locus	8			Dr.133343	0,43205	-2	0,01	-100	3,67E-06	0,000102456	No	-3,0511	0,00088	0,0009		No	100	1,01838	0,01822	1,01838	1,01838			Dr.133343
1955538	LOC561438	Hypothetical LOC561438	6	561438		Dr.84884	0,43263	-2	0,01	-100	3,78E-06	0,000105372	No	-3,05445	0,00088	0,0009		No	100	1,02248	0,02223	1,02248	1,02248			Dr.84884	LOC561438
1949835	Dr.76346	Transcribed locus	8			Dr.76346	0,07202	0,33234	2,14951	2,14951	3,94E-06	0,00010967	No	-1,61367	0,0163	0,03741		No	2,14951	2,29536	0,83089	2,29536	2,29536			Dr.76346
1942920	LOC100001785	Similar to cathepsin L	12	100001785		Dr.132540	0,34025	-1,5691	0,02697	-37,07673	4,00E-06	0,000111176	No	-2,71045	0,00406	0,00094		No	37,07673	0,23073	-1,4665	-4,33406	4,33406			Dr.132540	LOC100001785
1943175	rps6ka3	Ribosomal protein S6 kinase, polypeptide 3	5	338219	ribosomal protein S6 kinase polypeptide 3	Dr.132930	0,01334	0,06151	1,15215	1,15215	4,03E-06	0,000111846	No	-1,25683	0,05042	0,06078		No	1,15215	1,20544	0,18685	1,20544	1,20544			Dr.132930	rps6ka3
1949493	tuba8l	Tubulin, alpha 8 like	8	337223	tubulin, alpha 8 like	Dr.75912	0,01702	0,07844	1,19796	1,19796	4,05E-06	0,000112236	No	0,05643	1,03187	1,25671		No	1,19796	1,2179	0,19713	1,2179	1,2179			Dr.75912	tuba8l
1946670	mcm6	MCM6 minichromosome maintenance deficient 6, mitotin (S. cerevisiae)	6	378730		Dr.33010	0,02977	0,13696	1,37074	1,37074	4,22E-06	0,000116776	No	-0,88148	0,11044	0,15628		No	1,37074	1,41505	0,34717	1,41505	1,41505			Dr.33010	mcm6
1943639	LOC565844	Hypothetical LOC565844	11	565844		Dr.133708	0,03417	-0,15685	0,69687	-1,43498	4,43E-06	0,000122408	No	-1,94805	0,01341	0,00947		No	1,43498	0,70598	-0,34817	-1,41648	1,41648			Dr.133708	LOC565844
1948246	DKEY-240E12.6	Novel galactose binding lectin domain containing protein	22	562920	hypothetical protein LOC562920	Dr.62670	0,43578	2	100	100	4,44E-06	0,000122505	No	-3,0407	0,00088	0,00095		No	100	1,07119	0,06877	1,07119	1,07119			Dr.62670	DKEY-240E12.6
1954622	zgc:56093	Zgc:56093	21	393162	hypothetical protein LOC393162; 2720	Dr.83316	0,02259	0,10344	1,26894	1,26894	4,67E-06	0,000128663	No	-1,71058	0,01718	0,02208		No	1,26894	1,28527	0,25097	1,28527	1,28527			Dr.83316	zgc:56093
1939543	LOC565483	Hypothetical LOC565483	8	565483		Dr.116126	0,10025	0,45898	2,87726	2,87726	4,68E-06	0,000128751	No	-2,07049	0,0049	0,01475		No	2,87726	3,00874	1,10152	3,00874	3,00874			Dr.116126	LOC565483
1946173	zgc:136770	Zgc:136770	24	664769	hypothetical protein LOC664769	Dr.28990	0,00893	-0,04087	0,91019	-1,09867	4,74E-06	0,000130212	No	-0,26701	0,56255	0,51978		No	1,09867	0,92396	-0,07908	-1,0823	1,0823			Dr.28990	zgc:136770
1948089	rx3	Retinal homeobox gene 3	21	30474	retinal homeobox gene 3; chk; eym; chokh; eyes missing	Dr.540	0,04085	0,18692	1,53785	1,53785	4,75E-06	0,000130298	No	-1,33732	0,03704	0,05711		No	1,53785	1,54208	0,43314	1,54208	1,54208			Dr.540	rx3
1942205	Dr.125611	Transcribed locus	Un			Dr.125611	0,4376	2	100	100	4,87E-06	0,000133396	No	-2,97472	0,00082	0,00138		No	100	1,68215	0,52007	1,68215	1,68215			Dr.125611
1941774	Dr.123535	Transcribed locus	22			Dr.123535	0,04796	-0,21916	0,60372	-1,65639	4,89E-06	0,00013375	No	-0,26162	0,70327	0,43051		No	1,65639	0,61216	-0,49077	-1,63357	1,63357			Dr.123535
1949846	cyp26b1	Cytochrome P450, family 26, subfamily b, polypeptide 1	7	324188	cytochrome P450, family 26, subfamily b, polypeptide 1	Dr.76359	0,01395	0,06367	1,1579	1,1579	4,98E-06	0,000135818	No	0,42666	2,46062	2,89912		No	1,1579	1,17821	0,16399	1,17821	1,17821			Dr.76359	cyp26b1
1954529	Dr.83157	Transcribed locus, weakly similar to XP_001112624.1 similar to RUN domain containing 1 [Macaca mulatta]	3			Dr.83157	0,43806	2	100	100	4,98E-06	0,000135818	No	-2,82834	0,00097	0,0023		No	100	2,3771	0,86588	2,3771	2,3771			Dr.83157
1944754	LOC797938	Hypothetical protein LOC797938	20	797938		Dr.16053	0,43861	-2	0,01	-100	5,12E-06	0,000139435	No	-3,05724	0,00087	0,00089		No	100	1,02614	0,0258	1,02614	1,02614			Dr.16053	LOC797938
1937565	wu:fa97h07	Wu:fa97h07	10	337111		Dr.104634	0,43898	-2	0,01	-100	5,21E-06	0,000141682	No	-2,95644	0,00143	0,0009		No	100	0,62986	-0,46225	-1,58764	1,58764			Dr.104634	wu:fa97h07
1948324	wu:fj84d07	Wu:fj84d07	6	337573		Dr.66177	0,06803	0,30986	2,04107	2,04107	5,25E-06	0,000142565	No	0,14495	0,96056	2,0945		No	2,04107	2,18049	0,77955	2,18049	2,18049			Dr.66177	wu:fj84d07
1938883	zgc:85616	Zgc:85616	1	406356	transmembrane protein 41A	Dr.113645	0,26783	-1,21908	0,06038	-16,56059	5,32E-06	0,000144258	No	-2,76936	0,00724	0,00121		No	16,56059	0,16746	-1,787	-5,97153	5,97153			Dr.113645	zgc:85616
1951088	wu:fc11e11	Wu:fc11e11	24	323844		Dr.78015	0,44013	-2	0,01	-100	5,52E-06	0,000149467	No	-3,05166	0,00088	0,0009		No	100	1,01888	0,01871	1,01888	1,01888			Dr.78015	wu:fc11e11
1951825	dmbx1a	Diencephalon/mesencephalon homeobox 1a	Un	142987	diencephalon/mesencephalon homeobox 1 isoform Mbx-L; etID309750.1; homeoprotein Mbx; orthodenticle homolog 3; diencephalon/mesencephalon-expressed brain homeobox gene 1	Dr.78986	0,02126	0,09659	1,24908	1,24908	5,53E-06	0,000149524	No	-0,3568	0,3916	0,49382		No	1,24908	1,26105	0,23195	1,26105	1,26105			Dr.78986	dmbx1a
1957131	zgc:109998	Zgc:109998	Un	553569	hypothetical protein LOC553569	Dr.89238	0,44023	-2	0,01	-100	5,54E-06	0,00014958	No	-2,81409	0,0034	0,0009		No	100	0,26611	-1,32386	-3,75791	3,75791			Dr.89238	zgc:109998
1949368	or2.4	Odorant receptor, family 2, member 4	15	80367	odorant receptor, family D, subfamily 111, member 2; OR 2.4; DrOR15.32; olfactory receptor protein 2.4; odorant receptor, family 2, member 4	Dr.75771	0,41437	-1,882	0,01312	-76,20836	5,58E-06	0,000150445	No	-2,99483	0,00105	0,00097		No	76,20836	0,9264	-0,07645	-1,07945	1,07945			Dr.75771	or2.4
1957907	LOC793213	Similar to I-FBPL	7	793213	hypothetical protein LOC793213	Dr.94500	0,44048	-2	0,01	-100	5,61E-06	0,000151038	No	-2,97987	0,00123	0,0009		No	100	0,73219	-0,31171	-1,36576	1,36576			Dr.94500	LOC793213
1942654	wu:fa03e10	Wu:fa03e10	1	321406		Dr.132164	0,348	1,57872	37,90744	37,90744	5,72E-06	0,000153781	No	-2,63832	0,00088	0,00625		No	37,90744	7,06653	1,95537	7,06653	7,06653			Dr.132164	wu:fa03e10
1948886	wu:fb10h09	Wu:fb10h09	8	336447		Dr.75198	0,0273	0,12379	1,32981	1,32981	5,77E-06	0,000154905	No	-0,34904	0,38325	0,52294		No	1,32981	1,36448	0,31077	1,36448	1,36448			Dr.75198	wu:fb10h09
1954371	Dr.82883	Transcribed locus	7			Dr.82883	0,11551	0,52375	3,34001	3,34001	5,78E-06	0,000154953	No	-2,06346	0,00479	0,01715		No	3,34001	3,5789	1,27505	3,5789	3,5789			Dr.82883
1948296	LOC557270	Hypothetical LOC557270	1	557270		Dr.65130	0,01958	0,08874	1,2267	1,2267	5,84E-06	0,00015634	No	0,72671	4,72972	6,00612		No	1,2267	1,26987	0,23891	1,26987	1,26987			Dr.65130	LOC557270
1953898	LOC566268	Similar to Regulator of G-protein signalling 4	22	566268		Dr.82117	0,12629	0,57207	3,73311	3,73311	5,90E-06	0,000157723	No	-2,4924	0,00178	0,00582		No	3,73311	3,27502	1,18632	3,27502	3,27502			Dr.82117	LOC566268
1954008	tbx20	T-box 20	16	57936	T-box 20	Dr.8231	0,44158	2	100	100	5,92E-06	0,000158034	No	-3,08491	0,00082	0,00082		No	100	1,00549	0,00547	1,00549	1,00549			Dr.8231	tbx20
1949341	zgc:136227	Zgc:136227	13	565765	hypothetical protein LOC565765; cystatin	Dr.75743	0,01679	0,07591	1,191	1,191	6,16E-06	0,000164209	No	0,65243	4,06857	4,95922		No	1,191	1,21891	0,19796	1,21891	1,21891			Dr.75743	zgc:136227
1942123	Dr.124939	Transcribed locus	2			Dr.124939	0,44275	2	100	100	6,27E-06	0,000166906	No	-3,02678	0,00092	0,00098		No	100	1,06699	0,06484	1,06699	1,06699			Dr.124939
1942790	LOC100004873	Similar to NADH dehydrogenase (ubiquinone) 1 beta subcomplex, 10	3	100004873		Dr.132357	0,38109	1,71498	51,87791	51,87791	6,79E-06	0,000180494	No	-2,90982	0,00088	0,00227		No	51,87791	2,59415	0,95326	2,59415	2,59415			Dr.132357	LOC100004873
1955284	zgc:64042	Zgc:64042	16	393609	hypothetical protein LOC393609	Dr.84488	0,07579	0,34087	2,19216	2,19216	6,88E-06	0,000182629	No	-2,09641	0,00573	0,01119		No	2,19216	1,95361	0,66968	1,95361	1,95361			Dr.84488	zgc:64042
1953095	wu:fj22b05	Wu:fj22b05	17	335563	hypothetical protein LOC335563; NK-lysin; NK lysin-like	Dr.80845	0,04348	0,19527	1,56774	1,56774	7,10E-06	0,000188205	No	-1,77116	0,01308	0,02193		No	1,56774	1,67586	0,51632	1,67586	1,67586			Dr.80845	wu:fj22b05
1951013	zgc:100849	Zgc:100849	11	445144	hypothetical protein LOC445144	Dr.77914	0,02705	0,12143	1,32261	1,32261	7,14E-06	0,000189	No	-1,4757	0,02886	0,03898		No	1,32261	1,3506	0,30055	1,3506	1,3506			Dr.77914	zgc:100849
1948821	LOC100003836	Hypothetical protein LOC100003836	8	100003836		Dr.75121	0,02145	-0,09609	0,80151	-1,24764	7,44E-06	0,000196666	No	-0,25718	0,61357	0,49948		No	1,24764	0,81405	-0,20573	-1,22842	1,22842			Dr.75121	LOC100003836
1952599	Dr.80122	Transcribed locus	9			Dr.80122	0,44673	-2	0,01	-100	7,57E-06	0,000199823	No	-3,0511	0,00088	0,0009		No	100	1,01838	0,01822	1,01838	1,01838			Dr.80122
1954230	Dr.82667	Transcribed locus	8			Dr.82667	0,03214	0,14365	1,39202	1,39202	7,85E-06	0,000206925	No	-0,81033	0,13011	0,18563		No	1,39202	1,42669	0,35536	1,42669	1,42669			Dr.82667
1953280	pyy	Peptide YY	3	30211	peptide YY; PYYa	Dr.81113	0,02491	-0,11127	0,77398	-1,29202	7,95E-06	0,000209269	No	0,22685	1,93222	1,47113		No	1,29202	0,76137	-0,27264	-1,31342	1,31342			Dr.81113	pyy
1956618	zgc:112157	Zgc:112157	8	550421	hypothetical protein LOC550421	Dr.87159	0,04192	0,18679	1,53743	1,53743	8,34E-06	0,000219229	No	-1,13119	0,05899	0,09411		No	1,53743	1,59534	0,46709	1,59534	1,59534			Dr.87159	zgc:112157
1949301	Dr.75699	CDNA clone IMAGE:7295386	21			Dr.75699	0,39086	-1,74072	0,01817	-55,04535	8,44E-06	0,00022155	No	-2,73515	0,00163	0,00207		No	55,04535	1,26799	0,23744	1,26799	1,26799			Dr.75699
1946832	sb:cb367	Sb:cb367	23	321223		Dr.34437	0,02566	-0,11416	0,76884	-1,30066	8,62E-06	0,00022591	No	-1,34609	0,05138	0,03954		No	1,30066	0,76946	-0,26206	-1,29961	1,29961			Dr.34437	sb:cb367
1944974	gbx2	Gastrulation brain homeo box 2	6	325740	gastrulation brain homeo box 2	Dr.17548	0,02191	0,09749	1,25168	1,25168	8,63E-06	0,00022591	No	-1,0055	0,08705	0,112		No	1,25168	1,28652	0,25194	1,28652	1,28652			Dr.17548	gbx2
1943653	Dr.133729	Transcribed locus	3			Dr.133729	0,44963	-2	0,01	-100	8,66E-06	0,000226382	No	-3,04496	0,0009	0,00091		No	100	1,0109	0,01085	1,0109	1,0109			Dr.133729
1955040	serac1	Serine active site containing 1	20	568022	serine active site containing 1	Dr.83995	0,01558	0,06921	1,17275	1,17275	8,87E-06	0,000231551	No	-0,53632	0,26561	0,31851		No	1,17275	1,19914	0,18161	1,19914	1,19914			Dr.83995	serac1
1950055	wu:fk35f04	Wu:fk35f04	16	386925		Dr.76616	0,14442	0,64153	4,38061	4,38061	8,91E-06	0,000232274	No	-1,71071	0,01023	0,03703		No	4,38061	3,6183	1,286	3,6183	3,6183			Dr.76616	wu:fk35f04
1949274	cldn19	Claudin 19	2	81590	claudin 19	Dr.75668	0,07921	0,3516	2,247	2,247	9,04E-06	0,000235339	No	-1,07993	0,0543	0,12745		No	2,247	2,34721	0,85323	2,34721	2,34721			Dr.75668	cldn19
1938869	LOC402838	Hypothetical protein LOC402838	1	402838		Dr.113607	0,02945	0,13064	1,35096	1,35096	9,19E-06	0,000238915	No	-0,32853	0,39729	0,5544		No	1,35096	1,39546	0,33323	1,39546	1,39546			Dr.113607	LOC402838
1939981	cdx4	Caudal type homeo box transcription factor 4	14	30330	caudal type homeo box transcription factor 4; kgg; kugelig; caudal homeobox 1	Dr.117989	0,4071	1,80477	63,79317	63,79317	9,28E-06	0,000240923	No	-2,86529	0,00097	0,00193		No	63,79317	1,99622	0,69125	1,99622	1,99622			Dr.117989	cdx4
1940078	im:6901326	Im:6901326	15	552967	zinc finger protein 403	Dr.118304	0,01447	0,06414	1,15915	1,15915	9,35E-06	0,000242407	No	-0,3477	0,41266	0,48865		No	1,15915	1,18415	0,16902	1,18415	1,18415			Dr.118304	im:6901326
1958104	klf2b	Kruppel-like factor 2b	Un	117509	Kruppel-like factor 2b	Dr.9976	0,03368	0,14926	1,41014	1,41014	9,37E-06	0,000242593	No	-0,63319	0,19563	0,27681		No	1,41014	1,41495	0,34709	1,41495	1,41495			Dr.9976	klf2b
1944156	gins3	GINS complex subunit 3	25	442931	GINS complex subunit 3	Dr.13962	0,01503	0,06657	1,16565	1,16565	9,48E-06	0,000245105	No	-1,39631	0,03691	0,04368		No	1,16565	1,18353	0,1685	1,18353	1,18353			Dr.13962	gins3
1944366	Dr.140874	Transcribed locus, moderately similar to XP_001115197.1 hypothetical protein [Macaca mulatta]	17			Dr.140874	0,03251	0,14384	1,39265	1,39265	9,66E-06	0,000245455	No	-0,87886	0,11109	0,1587		No	1,39265	1,42856	0,35667	1,42856	1,42856			Dr.140874
1948010	rnf213	Ring finger protein 213	8	503775		Dr.52232	0,4524	-2	0,01	-100	9,83E-06	0,000245455	No	-3,04496	0,0009	0,00091		No	100	1,0109	0,01085	1,0109	1,0109			Dr.52232	rnf213
1942419	Dr.128692	Transcribed locus	11			Dr.128692	0,03695	0,1633	1,45647	1,45647	9,88E-06	0,000245455	No	-1,59556	0,0209	0,03102		No	1,45647	1,48445	0,39505	1,48445	1,48445			Dr.128692
1943294	Dr.133131	Transcribed locus	14			Dr.133131	0,06648	-0,29367	0,50855	-1,96639	9,97E-06	0,000245455	No	-0,08057	1,16229	0,59367		No	1,96639	0,51078	-0,67182	-1,95779	1,95779			Dr.133131
1937449	smyhc1	Slow myosin heavy chain 1	24	321552	slow myosin heavy chain 1	Dr.104262	0,40302	-1,75132	0,01773	-56,40499	0,00001	0,000245455	No	-2,7083	0,00231	0,00166		No	56,40499	0,71946	-0,32926	-1,38994	1,38994			Dr.104262	smyhc1
1938356	LOC570832	Similar to complement protein component C7-1	21	570832		Dr.107751	0,02337	0,10199	1,26472	1,26472	0,00001	0,000245455	No	-0,55643	0,23628	0,32638		No	1,26472	1,38136	0,32307	1,38136	1,38136			Dr.107751	LOC570832
1938756	zgc:158852	Zgc:158852	14	565497		Dr.112519	0,02596	0,11409	1,30045	1,30045	0,00001	0,000245455	No	-1,21463	0,05126	0,0726		No	1,30045	1,41634	0,34808	1,41634	1,41634			Dr.112519	zgc:158852
1938774	LOC565753	Hypothetical LOC565753	9	565753		Dr.112828	0,41005	1,79316	62,10945	62,10945	0,00001	0,000245455	No	-2,99883	0,00092	0,0011		No	62,10945	1,19587	0,17887	1,19587	1,19587			Dr.112828	LOC565753
1939859	LOC100005685	Similar to Pancreatic secretory granule membrane major glycoprotein GP2 precursor (Pancreatic zymogen granule membrane protein GP-2)	12	100005685		Dr.117400	0,14677	0,64107	4,37588	4,37588	0,00001	0,000245455	No	-2,11385	0,00382	0,01817		No	4,37588	4,759	1,56004	4,759	4,759			Dr.117400	LOC100005685
1940535	si:ch211-129c21.1	Si:ch211-129c21.1	22	563087	semaphorin 4D-like	Dr.120146	0,09309	0,40301	2,52934	2,52934	0,00001	0,000245455	No	-2,4529	0,00239	0,0052		No	2,52934	2,17313	0,77617	2,17313	2,17313			Dr.120146	si:ch211-129c21.1
1941512	Dr.122946	Transcribed locus	3			Dr.122946	0,45869	2	100	100	0,00001	0,000245455	No	-2,76711	0,00084	0,00354		No	100	4,20185	1,43552	4,20185	4,20185			Dr.122946
1941776	Dr.123541	Transcribed locus	3			Dr.123541	0,05056	0,21942	1,65738	1,65738	0,00001	0,000245455	No	0,08004	0,92169	1,60095		No	1,65738	1,73698	0,55215	1,73698	1,73698			Dr.123541
1943213	LOC559514	Similar to mKIAA1856 protein	3	559514		Dr.132993	0,46049	2	100	100	0,00001	0,000245455	No	-3,03301	0,00087	0,00101		No	100	1,169	0,15615	1,169	1,169			Dr.132993	LOC559514
1943229	tspan18a	Tetraspanin 18a	7	437007	tetraspanin 18a; tetraspanin 18	Dr.133013	0,01637	-0,07208	0,84707	-1,18054	0,00001	0,000245455	No	0,6251	4,5618	3,89999		No	1,18054	0,85492	-0,15674	-1,1697	1,1697			Dr.133013	tspan18a
1943309	rhov	Ras homolog gene family, member V	20	378852	ras homolog gene family, member V	Dr.133150	0,05134	0,22234	1,66856	1,66856	0,00001	0,000245455	No	-2,26548	0,00428	0,00688		No	1,66856	1,60865	0,47539	1,60865	1,60865			Dr.133150	rhov
1943926	Dr.134655	Transcribed locus	2			Dr.134655	0,45448	-2	0,01	-100	0,00001	0,000245455	No	-3,05724	0,00087	0,00089		No	100	1,02614	0,0258	1,02614	1,02614			Dr.134655
1944786	dusp6	Dual specificity phosphatase 6	25	353314	dual specificity phosphatase 6; etID14116.25	Dr.16301	0,01694	-0,07367	0,84398	-1,18486	0,00001	0,000245455	No	0,00858	1,08985	0,95453		No	1,18486	0,87584	-0,13257	-1,14176	1,14176			Dr.16301	dusp6
1945080	mab21l1	Mab-21-like 1	15	246091	mab-21-like 1	Dr.18293	0,02526	0,11013	1,28864	1,28864	0,00001	0,000245455	No	0,31638	1,81067	2,37697		No	1,28864	1,31276	0,27213	1,31276	1,31276			Dr.18293	mab21l1
1946103	zgc:103553	Zgc:103553	15	492463	hypothetical protein LOC492463	Dr.28324	0,03556	0,15422	1,42633	1,42633	0,00001	0,000245455	No	-1,59946	0,02087	0,03032		No	1,42633	1,45289	0,37355	1,45289	1,45289			Dr.28324	zgc:103553
1946578	wu:fb15e04	Wu:fb15e04	21	336624	krtt2c21	Dr.32406	0,20306	0,8817	7,61559	7,61559	0,00001	0,000245455	No	-0,88447	0,0355	0,4795		No	7,61559	13,5056	2,6031	13,5056	13,5056			Dr.32406	wu:fb15e04
1947089	zgc:112003	Zgc:112003	17	550381	hypothetical protein LOC550381	Dr.37018	0,4535	2	100	100	0,00001	0,000245455	No	-2,97693	0,00097	0,00117		No	100	1,20642	0,18766	1,20642	1,20642			Dr.37018	zgc:112003
1947181	zgc:112958	Zgc:112958	22	541369	hypothetical protein LOC541369	Dr.38203	0,45542	2	100	100	0,00001	0,000245455	No	-3,06509	0,00087	0,00086		No	100	0,98984	-0,01021	-1,01026	1,01026			Dr.38203	zgc:112958
1948100	arf1l	ADP-ribosylation factor 1 like	24	327026	ADP-ribosylation factor 1 like	Dr.5438	0,01893	-0,08244	0,8271	-1,20904	0,00001	0,000245455	No	0,23044	1,85186	1,56056		No	1,20904	0,8427	-0,17115	-1,18667	1,18667			Dr.5438	arf1l
1949206	matn3a	Matrilin 3a	20	445503	matrilin 3a	Dr.75586	0,45739	-2	0,01	-100	0,00001	0,000245455	No	-3,05724	0,00087	0,00089		No	100	1,02614	0,0258	1,02614	1,02614			Dr.75586	matn3a
1949499	wu:fa14a01	Wu:fa14a01	19	334589		Dr.75919	0,06245	0,27222	1,87164	1,87164	0,00001	0,000245455	No	-2,22291	0,00437	0,00827		No	1,87164	1,89089	0,63705	1,89089	1,89089			Dr.75919	wu:fa14a01
1950979	im:7144703	Im:7144703	2	492647	fiaf	Dr.77866	0,02054	0,09028	1,23106	1,23106	0,00001	0,000245455	No	-0,63223	0,209	0,26025		No	1,23106	1,24524	0,21933	1,24524	1,24524			Dr.77866	im:7144703
1950984	gopc	Golgi associated PDZ and coiled-coil motif containing	20	326887	golgi associated PDZ and coiled-coil motif containing; PDZ/coiled-coil domain binding partner for the rho-family GTPase TC10	Dr.77875	0,0273	-0,11912	0,76012	-1,31558	0,00001	0,000245455	No	-1,20575	0,07311	0,05303		No	1,31558	0,72526	-0,32123	-1,37883	1,37883			Dr.77875	gopc
1951565	si:dkey-217k21.2	Si:dkey-217k21.2	4	567941	hypothetical protein LOC567941	Dr.78654	0,04046	0,17533	1,49738	1,49738	0,00001	0,000245455	No	-1,6787	0,01702	0,026		No	1,49738	1,52717	0,42342	1,52717	1,52717			Dr.78654	si:dkey-217k21.2
1953533	si:dkey-220e7.5	Si:dkey-220e7.5	21	550630		Dr.81498	0,04362	0,18996	1,54869	1,54869	0,00001	0,000245455	No	-2,14535	0,00573	0,00899		No	1,54869	1,56956	0,4508	1,56956	1,56956			Dr.81498	si:dkey-220e7.5
1953976	zgc:153186	Zgc:153186	15	751758	hypothetical protein LOC751758	Dr.82256	0,02463	-0,10709	0,78147	-1,27964	0,00001	0,000245455	No	-0,35993	0,49157	0,38776		No	1,27964	0,78882	-0,23722	-1,26772	1,26772			Dr.82256	zgc:153186
1953997	zgc:77419	Zgc:77419	17	402997	hypothetical protein LOC402997	Dr.82287	0,03085	-0,13564	0,73174	-1,36661	0,00001	0,000245455	No	-1,36681	0,04986	0,03704		No	1,36661	0,74288	-0,29722	-1,34611	1,34611			Dr.82287	zgc:77419
1954580	LOC407664	Hypothetical protein LOC407664	21	407664	hypothetical protein LOC407664	Dr.83237	0,04806	0,2092	1,61884	1,61884	0,00001	0,000245455	No	-1,05517	0,06881	0,11457		No	1,61884	1,6649	0,50977	1,6649	1,6649			Dr.83237	LOC407664
1954590	Dr.83253	Transcribed locus	Un			Dr.83253	0,36736	1,60039	39,84675	39,84675	0,00001	0,000245455	No	-2,60303	0,00138	0,02243		No	39,84675	16,22151	2,78634	16,22151	16,22151			Dr.83253
1954987	LOC567193	Similar to galectin-4	18	567193		Dr.83897	0,26817	1,16521	14,6289	14,6289	0,00001	0,000245455	No	-2,5474	0,00091	0,00907		No	14,6289	9,91084	2,29363	9,91084	9,91084			Dr.83897	LOC567193
1955090	LOC572112	Similar to zinc finger protein 291	25	572112		Dr.84101	0,01382	-0,06017	0,87061	-1,14862	0,00001	0,000245455	No	-0,8636	0,14499	0,12926		No	1,14862	0,89148	-0,11487	-1,12173	1,12173			Dr.84101	LOC572112
1955919	LOC556803	Hypothetical LOC556803	5	556803		Dr.85593	0,46092	-2	0,01	-100	0,00001	0,000245455	No	-3,04831	0,00089	0,0009		No	100	1,01485	0,01475	1,01485	1,01485			Dr.85593	LOC556803
1957011	LOC799952	Hypothetical protein LOC799952	16	799952		Dr.88695	0,45956	-2	0,01	-100	0,00001	0,000245455	No	-2,97053	0,00129	0,00089		No	100	0,68865	-0,37302	-1,45212	1,45212			Dr.88695	LOC799952
1957257	nitr1o	Novel immune-type receptor 1o	Un	170968	novel immune-type receptor 1o; immune-type receptor; novel immune-type receptor 1.6; novel immune-type receptor 1.10	Dr.89731	0,45478	2	100	100	0,00001	0,000245455	No	-3,00176	0,00097	0,00103		No	100	1,06375	0,0618	1,06375	1,06375			Dr.89731	nitr1o
1957290	entpd2a.1	Ectonucleoside triphosphate diphosphohydrolase 2 a.1	5	447905	ectonucleoside triphosphate diphosphohydrolase 2 a.1; NTPDase2_mv	Dr.89883	0,05138	0,22271	1,66998	1,66998	0,00001	0,000245455	No	-1,40414	0,02999	0,05184		No	1,66998	1,72856	0,54729	1,72856	1,72856			Dr.89883	entpd2a.1
1937729	wu:fb66c11	Wu:fb66c11	1	322582		Dr.105221	0,1285	0,54484	3,50621	3,50621	0,00002	0,000468983	No	-1,67812	0,01108	0,04455		No	3,50621	4,02102	1,39154	4,02102	4,02102			Dr.105221	wu:fb66c11
1937783	rps14	Ribosomal protein S14	21	336687	ribosomal protein S14	Dr.1054	0,01265	0,05379	1,13184	1,13184	0,00002	0,000468983	No	1,46595	27,34007	31,26789		No	1,13184	1,14366	0,13424	1,14366	1,14366			Dr.1054	rps14
1938074	zgc:162944	Zgc:162944	9	569993	hypothetical protein LOC569993	Dr.106452	0,0202	0,08701	1,22183	1,22183	0,00002	0,000468983	No	0,11873	1,1751	1,47023		No	1,22183	1,25115	0,22406	1,25115	1,25115			Dr.106452	zgc:162944
1938469	c20orf11	C20orf11 homolog (human)	23	368244		Dr.108315	0,02097	-0,0884	0,81583	-1,22574	0,00002	0,000468983	No	-1,75489	0,01939	0,01595		No	1,22574	0,82267	-0,1952	-1,21555	1,21555			Dr.108315	c20orf11
1938696	LOC794934	Hypothetical protein LOC794934	4	794934		Dr.110986	0,06564	0,27696	1,89216	1,89216	0,00002	0,000468983	No	-2,21898	0,00429	0,00851		No	1,89216	1,98581	0,68602	1,98581	1,98581			Dr.110986	LOC794934
1938900	LOC791458	Hypothetical protein LOC791458	1	791458		Dr.113707	0,46484	-2	0,01	-100	0,00002	0,000468983	No	-3,04496	0,0009	0,00091		No	100	1,0109	0,01085	1,0109	1,0109			Dr.113707	LOC791458
1939590	cry2a	Cryptochrome 2a	8	83779	cryptochrome 2a	Dr.116325	0,01582	-0,06804	0,85499	-1,1696	0,00002	0,000468983	No	-0,63019	0,25087	0,21886		No	1,1696	0,8724	-0,13651	-1,14626	1,14626			Dr.116325	cry2a
1940915	Dr.121696	Transcribed locus	22			Dr.121696	0,46969	2	100	100	0,00002	0,000468983	No	-3,00191	0,00087	0,00117		No	100	1,34761	0,29833	1,34761	1,34761			Dr.121696
1942589	Dr.131428	Transcribed locus	13			Dr.131428	0,30405	1,30073	19,98601	19,98601	0,00002	0,000468983	No	-2,3181	0,00135	0,01973		No	19,98601	14,66052	2,68516	14,66052	14,66052			Dr.131428
1942634	Dr.132052	Transcribed locus	11			Dr.132052	0,47331	-2	0,01	-100	0,00002	0,000468983	No	-3,04496	0,0009	0,00091		No	100	1,0109	0,01085	1,0109	1,0109			Dr.132052
1943884	Dr.134512	Transcribed locus	12			Dr.134512	0,46439	-2	0,01	-100	0,00002	0,000468983	No	-2,99809	0,00112	0,00091		No	100	0,81505	-0,20451	-1,22693	1,22693			Dr.134512
1944582	gcdhl	Glutaryl-Coenzyme A dehydrogenase, like	3	450003	glutaryl-Coenzyme A dehydrogenase, like	Dr.14829	0,02803	0,11934	1,31625	1,31625	0,00002	0,000468983	No	-0,76237	0,14597	0,20464		No	1,31625	1,40193	0,33785	1,40193	1,40193			Dr.14829	gcdhl
1945465	lbr	Lamin B receptor	20	368360	lamin B receptor	Dr.21958	0,02172	0,09214	1,23635	1,23635	0,00002	0,000468983	No	-1,0119	0,08549	0,11074		No	1,23635	1,29533	0,25876	1,29533	1,29533			Dr.21958	lbr
1945761	wu:fc96h04	Wu:fc96h04	6	325665		Dr.24428	0,05445	0,22951	1,69634	1,69634	0,00002	0,000468983	No	-0,84044	0,11075	0,19156		No	1,69634	1,72958	0,54788	1,72958	1,72958			Dr.24428	wu:fc96h04
1946176	ift88	Intraflagellar transport 88 homolog	9	321855	intraflagellar transport 88 homolog; ovl; oval; tetratricopeptide repeat domain 10; intraflagellar transport protein 88	Dr.2900	0,01424	-0,06137	0,86822	-1,15178	0,00002	0,000468983	No	-0,2984	0,5539	0,45685		No	1,15178	0,82479	-0,19263	-1,21244	1,21244			Dr.2900	ift88
1946319	zgc:91787	Zgc:91787	1	407623	beta-3-galactosyltransferase; b3gnt7	Dr.30281	0,0232	0,09923	1,25671	1,25671	0,00002	0,000468983	No	-0,71817	0,17069	0,2145		No	1,25671	1,25666	0,22846	1,25666	1,25666			Dr.30281	zgc:91787
1946768	zgc:77867	Zgc:77867	24	406473	phosphoenolpyruvate carboxykinase	Dr.3394	0,04496	0,19036	1,5501	1,5501	0,00002	0,000468983	No	-1,78688	0,01306	0,02068		No	1,5501	1,58295	0,45929	1,58295	1,58295			Dr.3394	zgc:77867
1947385	zgc:63514	Zgc:63514	19	336412	hypothetical protein LOC336412	Dr.4097	0,02012	0,08611	1,2193	1,2193	0,00002	0,000468983	No	-0,83954	0,12958	0,16159		No	1,2193	1,24706	0,22079	1,24706	1,24706			Dr.4097	zgc:63514
1947670	wu:fc52h10	Wu:fc52h10	22	368387		Dr.4533	0,0338	-0,14527	0,71569	-1,39725	0,00002	0,000468983	No	0,21751	1,94122	1,4075		No	1,39725	0,72506	-0,32151	-1,3792	1,3792			Dr.4533	wu:fc52h10
1948930	Dr.75245	Transcribed locus	9			Dr.75245	0,2273	0,98072	9,5657	9,5657	0,00002	0,000468983	No	-2,17522	0,00238	0,02247		No	9,5657	9,45904	2,24697	9,45904	9,45904			Dr.75245
1949487	col5a2l	Collagen, type V, alpha 2-like	9	368682		Dr.75905	0,03512	0,15081	1,41516	1,41516	0,00002	0,000468983	No	-1,01059	0,08426	0,11303		No	1,41516	1,34139	0,29371	1,34139	1,34139			Dr.75905	col5a2l
1949748	wu:fa92h06	Wu:fa92h06	1	407680		Dr.76238	0,13838	0,59333	3,9204	3,9204	0,00002	0,000468983	No	-1,52656	0,0143	0,06819		No	3,9204	4,76814	1,56196	4,76814	4,76814			Dr.76238	wu:fa92h06
1950854	zgc:158619	Zgc:158619	9	100009622	hypothetical protein LOC100009622	Dr.77683	0,01318	-0,05603	0,87895	-1,13772	0,00002	0,000468983	No	-0,81957	0,16017	0,14331		No	1,13772	0,89469	-0,11128	-1,1177	1,1177			Dr.77683	zgc:158619
1952006	fut8	Fucosyltransferase 8 (alpha (1,6) fucosyltransferase)	17	445378	fucosyltransferase 8; alpha-6-fucosyltransferase	Dr.79249	0,01836	0,0783	1,19756	1,19756	0,00002	0,000468983	No	0,09105	1,10235	1,37968		No	1,19756	1,25158	0,22441	1,25158	1,25158			Dr.79249	fut8
1952421	wu:fd36c02	Wu:fd36c02	13	325867		Dr.79869	0,47207	2	100	100	0,00002	0,000468983	No	-2,96666	0,00097	0,00122		No	100	1,26757	0,2371	1,26757	1,26757			Dr.79869	wu:fd36c02
1952571	wu:fe50a12	Wu:fe50a12	1	326932		Dr.80077	0,47362	2	100	100	0,00002	0,000468983	No	-3,07605	0,00084	0,00084		No	100	0,99265	-0,00737	-1,0074	1,0074			Dr.80077	wu:fe50a12
1952908	cry1b	Cryptochrome 1b	18	554836	cryptochrome 1b	Dr.80577	0,03703	0,15753	1,43725	1,43725	0,00002	0,000468983	No	-0,83158	0,11814	0,18383		No	1,43725	1,55603	0,44214	1,55603	1,55603			Dr.80577	cry1b
1953203	wu:fj38b04	Wu:fj38b04	7	335928		Dr.81026	0,03289	0,1396	1,37912	1,37912	0,00002	0,000468983	No	0,90044	6,67901	9,46582		No	1,37912	1,41725	0,34872	1,41725	1,41725			Dr.81026	wu:fj38b04
1953320	LOC793458	Similar to Peptide Y	12	793458		Dr.81191	0,08013	-0,34249	0,45448	-2,20032	0,00002	0,000468983	No	-1,94474	0,01738	0,00782		No	2,20032	0,44975	-0,79907	-2,22347	2,22347			Dr.81191	LOC793458
1954120	tmem68	Transmembrane protein 68	2	393464	transmembrane protein 68	Dr.82493	0,06356	0,27122	1,86733	1,86733	0,00002	0,000468983	No	-1,53893	0,02158	0,03873		No	1,86733	1,79426	0,58459	1,79426	1,79426			Dr.82493	tmem68
1955792	or9.2	Odorant receptor, family 9, member 2	7	30294	odorant receptor, family F, subfamily 115, member 15; receptor 9; odorant receptor, family 9, member 2	Dr.85374	0,4669	-2	0,01	-100	0,00002	0,000468983	No	-3,05166	0,00088	0,0009		No	100	1,01888	0,01871	1,01888	1,01888			Dr.85374	or9.2
1956063	zgc:77486	Zgc:77486	8	405808	hypothetical protein LOC405808	Dr.85913	0,07126	0,30554	2,02085	2,02085	0,00002	0,000468983	No	-1,78994	0,01146	0,02383		No	2,02085	2,07927	0,73202	2,07927	2,07927			Dr.85913	zgc:77486
1956132	zgc:64116	Zgc:64116	5	393349	hypothetical protein LOC393349	Dr.86043	0,0197	0,08508	1,21642	1,21642	0,00002	0,000468983	No	-1,17394	0,0596	0,07531		No	1,21642	1,26359	0,23396	1,26359	1,26359			Dr.86043	zgc:64116
1956383	sult2st3	Sulfotransferase family 2, cytosolic sulfotransferase 3	16	777792	sulfotransferase family 2, cytosolic sulfotransferase 3	Dr.86501	0,02155	-0,09187	0,80934	-1,23557	0,00002	0,000468983	No	-0,65107	0,24537	0,20326		No	1,23557	0,82837	-0,18829	-1,20719	1,20719			Dr.86501	sult2st3
1957943	Dr.9543	Transcribed locus	1			Dr.9543	0,4676	2	100	100	0,00002	0,000468983	No	-2,91861	0,00087	0,00169		No	100	1,9573	0,67157	1,9573	1,9573			Dr.9543
1958082	bscv	Bscv (C20orf3) homolog	13	266637	bscv (C20orf3) homolog	Dr.99	0,02746	-0,11742	0,7631	-1,31044	0,00002	0,000468983	No	-0,59283	0,29829	0,21863		No	1,31044	0,73292	-0,31072	-1,3644	1,3644			Dr.99	bscv
1938757	zgc:56085	Zgc:56085	10	327506	hypothetical protein LOC327506	Dr.11252	0,06314	0,26273	1,83116	1,83116	0,00003	0,000671801	No	-1,11636	0,05602	0,10447		No	1,83116	1,86497	0,62325	1,86497	1,86497			Dr.11252	zgc:56085
1939047	gdpd3	Glycerophosphodiester phosphodiesterase domain containing 3	3	406482	glycerophosphodiester phosphodiesterase domain containing 1 like	Dr.114304	0,02865	0,11997	1,31818	1,31818	0,00003	0,000671801	No	-1,2693	0,04649	0,06245		No	1,31818	1,34333	0,29515	1,34333	1,34333			Dr.114304	gdpd3
1939766	LOC100003214	Hypothetical protein LOC100003214	11	100003214		Dr.117064	0,03509	0,14717	1,40335	1,40335	0,00003	0,000671801	No	-1,24134	0,04799	0,06942		No	1,40335	1,4464	0,36908	1,4464	1,4464			Dr.117064	LOC100003214
1940785	LOC100000391	Hypothetical protein LOC100000391	Un	100000391		Dr.121203	0,483	-2	0,01	-100	0,00003	0,000671801	No	-3,05724	0,00087	0,00089		No	100	1,02614	0,0258	1,02614	1,02614			Dr.121203	LOC100000391
1941597	Dr.123152	Transcribed locus	4			Dr.123152	0,47474	2	100	100	0,00003	0,000671801	No	-2,99138	0,00082	0,00128		No	100	1,55927	0,44422	1,55927	1,55927			Dr.123152
1942679	hoxc8a	Homeo box C8a	23	449648	homeo box C8a; homeobox c8a; homeobox gene C-8	Dr.132201	0,03487	-0,14613	0,71428	-1,40002	0,00003	0,000671801	No	-1,88263	0,01493	0,0115		No	1,40002	0,76974	-0,2617	-1,29913	1,29913			Dr.132201	hoxc8a
1942696	wu:fb01f12	Wu:fb01f12	1	337201		Dr.132229	0,05604	0,23534	1,71925	1,71925	0,00003	0,000671801	No	-1,91525	0,00929	0,01625		No	1,71925	1,7504	0,55984	1,7504	1,7504			Dr.132229	wu:fb01f12
1942908	wu:fc58a12	Wu:fc58a12	19	325180		Dr.132522	0,02037	0,08563	1,21794	1,21794	0,00003	0,000671801	No	-1,18044	0,05888	0,07399		No	1,21794	1,25665	0,22845	1,25665	1,25665			Dr.132522	wu:fc58a12
1943041	atp2a1l	ATPase, Ca++ transporting, cardiac muscle, fast twitch 1 like	12	494489	ATPase, Ca++ transporting, cardiac muscle, fast twitch 1 like	Dr.132724	0,0695	0,28803	1,94104	1,94104	0,00003	0,000671801	No	-0,98238	0,07429	0,14598		No	1,94104	1,96488	0,67543	1,96488	1,96488			Dr.132724	atp2a1l
1943973	Dr.134863	Transcribed locus	9			Dr.134863	0,47862	-2	0,01	-100	0,00003	0,000671801	No	-3,04496	0,0009	0,00091		No	100	1,0109	0,01085	1,0109	1,0109			Dr.134863
1945072	Dr.18229	Transcribed locus	13			Dr.18229	0,48301	-2	0,01	-100	0,00003	0,000671801	No	-2,92567	0,00158	0,0009		No	100	0,57063	-0,56102	-1,75246	1,75246			Dr.18229
1945511	wu:fe50e05	Wu:fe50e05	Un	326938		Dr.22286	0,48307	-2	0,01	-100	0,00003	0,000671801	No	-3,05166	0,00088	0,0009		No	100	1,01888	0,01871	1,01888	1,01888			Dr.22286	wu:fe50e05
1945683	wu:fb08f10	Wu:fb08f10	22	336372		Dr.23616	0,36085	1,50919	32,29875	32,29875	0,00003	0,000671801	No	-2,65035	0,00125	0,01547		No	32,29875	12,40167	2,51783	12,40167	12,40167			Dr.23616	wu:fb08f10
1946184	LOC100003156	Similar to ubiquitin protein ligase E3 component n-recognin 2	13	100003156		Dr.29068	0,47705	-2	0,01	-100	0,00003	0,000671801	No	-3,04496	0,0009	0,00091		No	100	1,0109	0,01085	1,0109	1,0109			Dr.29068	LOC100003156
1946960	wu:fc17d04	Wu:fc17d04	11	324038		Dr.35859	0,34185	1,41681	26,11004	26,11004	0,00003	0,000671801	No	-2,58441	0,0013	0,02039		No	26,11004	15,74662	2,75663	15,74662	15,74662			Dr.35859	wu:fc17d04
1947697	lgals9l1	Lectin, galactoside-binding, soluble, 9 (galectin 9)-like 1	15	337597	lectin, galactoside-binding, soluble, 9 (galectin 9)-like 1	Dr.4573	0,02953	0,12433	1,33147	1,33147	0,00003	0,000671801	No	-0,40406	0,3401	0,45738		No	1,33147	1,34482	0,29626	1,34482	1,34482			Dr.4573	lgals9l1
1947861	si:busm1-234g15.1	Si:busm1-234g15.1	17	368848	hypothetical protein LOC368848	Dr.48567	0,05318	0,2207	1,66225	1,66225	0,00003	0,000671801	No	-2,05674	0,00669	0,01152		No	1,66225	1,72233	0,54368	1,72233	1,72233			Dr.48567	si:busm1-234g15.1
1948129	vsx1	Visual system homeobox 1 homolog, chx10-like	17	30598	visual system homeobox 1 homolog, chx10-like; etID309864.17; paired-like homeobox protein; visual system homeobox 1 protein	Dr.558	0,20318	0,85256	7,12129	7,12129	0,00003	0,000671801	No	-2,84762	0,00089	0,00227		No	7,12129	2,56005	0,94003	2,56005	2,56005			Dr.558	vsx1
1948724	im:7138629	Im:7138629	5	497376		Dr.74705	0,48294	2	100	100	0,00003	0,000671801	No	-2,91211	0,00088	0,00183		No	100	2,07538	0,73014	2,07538	2,07538			Dr.74705	im:7138629
1949826	si:dkey-169i5.4	Si:dkey-169i5.4	22	336751		Dr.76334	0,06306	-0,26192	0,54711	-1,82777	0,00003	0,000671801	No	-1,51558	0,04222	0,02205		No	1,82777	0,52218	-0,64973	-1,91503	1,91503			Dr.76334	si:dkey-169i5.4
1950070	nlz1	NocA related zinc finger 1	5	114429	nocA related zinc finger 1	Dr.76633	0,02719	0,11336	1,29824	1,29824	0,00003	0,000671801	No	-0,22133	0,51315	0,70323		No	1,29824	1,37043	0,31512	1,37043	1,37043			Dr.76633	nlz1
1950311	crtap	Cartilage associated protein	19	406626	cartilage associated protein	Dr.76949	0,02501	-0,1038	0,78741	-1,26998	0,00003	0,000671801	No	-0,5024	0,35068	0,28202		No	1,26998	0,80422	-0,21788	-1,24344	1,24344			Dr.76949	crtap
1950626	zgc:85956	Zgc:85956	7	407985	transcription factor 12	Dr.77355	0,01845	0,07655	1,19274	1,19274	0,00003	0,000671801	No	-0,43764	0,32644	0,40823		No	1,19274	1,25054	0,22358	1,25054	1,25054			Dr.77355	zgc:85956
1950946	wu:fc01e05	Wu:fc01e05	22	323520		Dr.77814	0,4825	2	100	100	0,00003	0,000671801	No	-3,00176	0,00097	0,00103		No	100	1,06375	0,0618	1,06375	1,06375			Dr.77814	wu:fc01e05
1951527	wu:fi40a01	Wu:fi40a01	10	334303		Dr.78605	0,43836	1,83126	67,80437	67,80437	0,00003	0,000671801	No	-2,99442	0,0009	0,00115		No	67,80437	1,27872	0,24586	1,27872	1,27872			Dr.78605	wu:fi40a01
1953103	fezf1	FEZ family zinc finger 1	25	558801	FEZ family zinc finger 2	Dr.80858	0,03271	-0,13574	0,73158	-1,36691	0,00003	0,000671801	No	-1,054	0,10262	0,07617		No	1,36691	0,74225	-0,29808	-1,34726	1,34726			Dr.80858	fezf1
1953294	psma6a	Proteasome (prosome, macropain) subunit, alpha type, 6a	17	171585	proteasome (prosome, macropain) subunit, alpha type, 6a	Dr.81152	0,03816	-0,16042	0,69116	-1,44683	0,00003	0,000671801	No	0,21366	1,90753	1,4023		No	1,44683	0,73514	-0,30769	-1,36029	1,36029			Dr.81152	psma6a
1953406	tmsb	Thymosin, beta	21	402820	thymosin, beta; beta-thymosin	Dr.81294	0,02483	0,10341	1,26885	1,26885	0,00003	0,000671801	No	-0,3152	0,4288	0,5462		No	1,26885	1,2738	0,24201	1,2738	1,2738			Dr.81294	tmsb
1953597	zgc:77038	Zgc:77038	12	406596	hypothetical protein LOC406596	Dr.81607	0,0424	-0,17817	0,66348	-1,5072	0,00003	0,000671801	No	-0,26112	0,67845	0,44284		No	1,5072	0,65273	-0,42659	-1,53203	1,53203			Dr.81607	zgc:77038
1953842	zgc:85976	Zgc:85976	12	405856	hypothetical protein LOC405856	Dr.82012	0,02307	0,09662	1,24918	1,24918	0,00003	0,000671801	No	-0,7193	0,16843	0,21626		No	1,24918	1,28396	0,24995	1,28396	1,28396			Dr.82012	zgc:85976
1953998	zgc:114121	Zgc:114121	25	555400	hypothetical protein LOC555400	Dr.82288	0,02166	0,09016	1,23071	1,23071	0,00003	0,000671801	No	-1,21318	0,0555	0,0675		No	1,23071	1,21618	0,19571	1,21618	1,21618			Dr.82288	zgc:114121
1954671	im:7136115	Im:7136115	16	497312		Dr.83392	0,47748	2	100	100	0,00003	0,000671801	No	-3,08701	0,00082	0,00082		No	100	0,99562	-0,00439	-1,0044	1,0044			Dr.83392	im:7136115
1955546	ssp2	Beta-3-galactosyltransferase	1	405766	beta-3-galactosyltransferase	Dr.84899	0,48098	2	100	100	0,00003	0,000671801	No	-3,02941	0,00089	0,00098		No	100	1,09512	0,09086	1,09512	1,09512			Dr.84899	ssp2
1955573	LOC798487	Hypothetical protein LOC798487	4	798487		Dr.84933	0,01295	0,05375	1,13174	1,13174	0,00003	0,000671801	No	-1,53814	0,02707	0,03099		No	1,13174	1,1446	0,13506	1,1446	1,1446			Dr.84933	LOC798487
1957524	zgc:100881	Zgc:100881	14	445507	hypothetical protein LOC445507	Dr.90968	0,47533	2	100	100	0,00003	0,000671801	No	-2,97672	0,00082	0,00137		No	100	1,6669	0,51097	1,6669	1,6669			Dr.90968	zgc:100881
1957596	zgc:158560	Zgc:158560	13	403117	putative ISG12-2 protein	Dr.9145	0,08669	0,36096	2,29592	2,29592	0,00003	0,000671801	No	-0,30731	0,32728	0,78384		No	2,29592	2,395	0,87338	2,395	2,395			Dr.9145	zgc:158560
1957757	zgc:92434	Zgc:92434	23	431720	nuclear receptor subfamily 4, group A, member 1; neural orphan nuclear receptor NUR77	Dr.9243	0,024	0,09939	1,25717	1,25717	0,00003	0,000671801	No	-0,37309	0,36859	0,48672		No	1,25717	1,32049	0,278	1,32049	1,32049			Dr.9243	zgc:92434
1957860	zgc:65944	Zgc:65944	10	393816	RAB guanine nucleotide exchange factor (GEF) 1	Dr.9342	0,02297	-0,09517	0,80322	-1,24499	0,00003	0,000671801	No	-0,18765	0,70626	0,59669		No	1,24499	0,84486	-0,16859	-1,18363	1,18363			Dr.9342	zgc:65944
1937582	tyms	Thymidylate synthase	7	81540	thymidylate synthase	Dr.1047	0,03933	0,16273	1,45455	1,45455	0,00004	0,000870968	No	-0,83444	0,11928	0,1797		No	1,45455	1,50657	0,40983	1,50657	1,50657			Dr.1047	tyms
1939358	LOC792834	Hypothetical protein LOC792834	6	792834		Dr.115490	0,04533	0,18637	1,53592	1,53592	0,00004	0,000870968	No	-1,70171	0,0159	0,02507		No	1,53592	1,57618	0,45501	1,57618	1,57618			Dr.115490	LOC792834
1939368	zgc:73310	Zgc:73310	6	393758	hypothetical protein LOC393758	Dr.115522	0,05207	0,21252	1,63125	1,63125	0,00004	0,000870968	No	0,24763	1,37954	2,30589		No	1,63125	1,67149	0,51372	1,67149	1,67149			Dr.115522	zgc:73310
1939905	zgc:165571	Zgc:165571	13	335309	hypothetical protein LOC335309	Dr.117604	0,05959	0,24491	1,75756	1,75756	0,00004	0,000870968	No	-1,0826	0,06162	0,11094		No	1,75756	1,80049	0,58806	1,80049	1,80049			Dr.117604	zgc:165571
1942447	Dr.129081	Transcribed locus	18			Dr.129081	0,04069	-0,16746	0,68005	-1,47048	0,00004	0,000870968	No	-0,34864	0,54082	0,37534		No	1,47048	0,69402	-0,36526	-1,44088	1,44088			Dr.129081
1942721	atp1a1a.4	ATPase, Na+/K+ transporting, alpha 1a.4 polypeptide	1	64615	ATPase, Na+/K+ transporting, alpha 1a.4 polypeptide; ATPase, Na+/K+ transporting, alpha 1 polypeptide like 4	Dr.132267	0,16306	-0,67062	0,21349	-4,68407	0,00004	0,000870968	No	-1,45032	0,09111	0,0138		No	4,68407	0,15142	-1,88767	-6,60399	6,60399			Dr.132267	atp1a1a.4
1943104	wu:fj44c04	Wu:fj44c04	7	336034		Dr.132827	0,0274	-0,11188	0,77289	-1,29385	0,00004	0,000870968	No	-0,87196	0,15171	0,11949		No	1,29385	0,78763	-0,23873	-1,26963	1,26963			Dr.132827	wu:fj44c04
1943173	si:ch211-240l19.1	Si:ch211-240l19.1	4	561159		Dr.132926	0,03441	-0,14074	0,72321	-1,38272	0,00004	0,000870968	No	-1,48907	0,03798	0,02799		No	1,38272	0,73684	-0,30538	-1,35714	1,35714			Dr.132926	si:ch211-240l19.1
1944034	hel_dr3	Helentron 3 helitron-like transposon replicase/helicase/endonuclease	4	386716	helentron 3 helitron-like transposon replicase/helicase/endonuclease	Dr.135311	0,48649	2	100	100	0,00004	0,000870968	No	-3,06725	0,00082	0,0009		No	100	1,10031	0,09559	1,10031	1,10031			Dr.135311	hel_dr3
1944469	Dr.14217	Transcribed locus	25			Dr.14217	0,48866	2	100	100	0,00004	0,000870968	No	-3,08701	0,00082	0,00082		No	100	0,99562	-0,00439	-1,0044	1,0044			Dr.14217
1945548	hesx1	Homeo box (expressed in ES cells) 1	Un	30620	homeo box (expressed in ES cells) 1; anterior neural folds homolog	Dr.226	0,02536	0,10367	1,26961	1,26961	0,00004	0,000870968	No	-1,45487	0,03094	0,03996		No	1,26961	1,29164	0,25591	1,29164	1,29164			Dr.226	hesx1
1946629	msxc	Muscle segment homeobox C	13	30526	muscle segment homeobox C; etID309953.13	Dr.32741	0,02438	0,1009	1,26153	1,26153	0,00004	0,000870968	No	-1,03298	0,08068	0,10648		No	1,26153	1,31978	0,27746	1,31978	1,31978			Dr.32741	msxc
1947555	cygb2	Cytoglobin 2	6	554176	cytoglobin 2; cytoglobin-2	Dr.43049	0,02568	-0,10582	0,78376	-1,2759	0,00004	0,000870968	No	-0,05726	0,97663	0,78659		No	1,2759	0,80541	-0,21641	-1,24161	1,24161			Dr.43049	cygb2
1948035	stmn1	Stathmin 1	19	678630	hypothetical protein LOC678630	Dr.52664	0,02252	0,09233	1,23689	1,23689	0,00004	0,000870968	No	0,12697	1,19512	1,50225		No	1,23689	1,25699	0,22872	1,25699	1,25699			Dr.52664	stmn1
1949068	wu:fb12h08	Wu:fb12h08	3	336388		Dr.75418	0,03725	0,15367	1,42451	1,42451	0,00004	0,000870968	No	-0,89406	0,10512	0,15495		No	1,42451	1,47396	0,38795	1,47396	1,47396			Dr.75418	wu:fb12h08
1950065	wu:fb13a10	Wu:fb13a10	2	336537		Dr.76627	0,0355	0,1453	1,39734	1,39734	0,00004	0,000870968	No	0,08377	1,01975	1,45462		No	1,39734	1,42645	0,35519	1,42645	1,42645			Dr.76627	wu:fb13a10
1950079	zgc:77481	Zgc:77481	2	406363	hypothetical protein LOC406363	Dr.76642	0,0396	0,16303	1,45556	1,45556	0,00004	0,000870968	No	-0,67229	0,17342	0,26081		No	1,45556	1,50387	0,40804	1,50387	1,50387			Dr.76642	zgc:77481
1951077	wu:fc03h03	Wu:fc03h03	9	323586		Dr.78000	0,04158	0,16984	1,47857	1,47857	0,00004	0,000870968	No	-0,39011	0,33674	0,49258		No	1,47857	1,46277	0,38033	1,46277	1,46277			Dr.78000	wu:fc03h03
1951758	hoxb3a	Homeo box B3a	3	30339	homeo box B3a; homeobox gene B-3	Dr.78889	0,48371	-2	0,01	-100	0,00004	0,000870968	No	-3,0511	0,00088	0,0009		No	100	1,01838	0,01822	1,01838	1,01838			Dr.78889	hoxb3a
1952590	zgc:55813	Zgc:55813	21	399488	hypothetical protein LOC399488; solute carrier family 3, member 2 like	Dr.80110	0,01868	-0,07706	0,83742	-1,19415	0,00004	0,000870968	No	0,24571	1,93296	1,60396		No	1,19415	0,82979	-0,18658	-1,20512	1,20512			Dr.80110	zgc:55813
1952912	ccnb2	Cyclin B2	7	368316	cyclin B2	Dr.80580	0,03278	0,13389	1,3611	1,3611	0,00004	0,000870968	No	-1,77329	0,01404	0,02023		No	1,3611	1,4405	0,36499	1,4405	1,4405			Dr.80580	ccnb2
1957125	Dr.89216	Transcribed locus	13			Dr.89216	0,41298	-1,70026	0,01994	-50,14924	0,00004	0,000870968	No	-2,90675	0,00232	0,0009		No	50,14924	0,38574	-0,95259	-2,59241	2,59241			Dr.89216
1957857	Dr.93293	CDNA clone IMAGE:7399992	7			Dr.93293	0,48653	-2	0,01	-100	0,00004	0,000870968	No	-2,95567	0,00148	0,0009		No	100	0,60943	-0,49523	-1,64087	1,64087			Dr.93293
1958072	camk1g	Calcium/calmodulin-dependent protein kinase IG	22	335654	calcium/calmodulin-dependent protein kinase IG	Dr.9874	0,04033	0,16533	1,4633	1,4633	0,00004	0,000870968	No	-1,35792	0,03564	0,05398		No	1,4633	1,51492	0,41536	1,51492	1,51492			Dr.9874	camk1g
1938977	zgc:56637	Zgc:56637	2	325799	SH3-domain GRB2-like 1b	Dr.114056	0,04374	0,17831	1,50767	1,50767	0,00005	0,001057047	No	-1,64191	0,01849	0,02854		No	1,50767	1,54335	0,43395	1,54335	1,54335			Dr.114056	zgc:56637
1939582	LOC100004861	Similar to epimorphin	8	100004861		Dr.116272	0,4513	1,83921	69,05682	69,05682	0,00005	0,001057047	No	-2,62386	0,00092	0,01442		No	69,05682	15,74715	2,75666	15,74715	15,74715			Dr.116272	LOC100004861
1940244	lpin1	Lipin 1	17	556810	lipin 1	Dr.118920	0,0373	0,15093	1,41556	1,41556	0,00005	0,001057047	No	-1,1052	0,06537	0,09424		No	1,41556	1,44172	0,36584	1,44172	1,44172			Dr.118920	lpin1
1940766	sc4mol	Sterol-C4-methyl oxidase-like	1	322394	sterol-C4-methyl oxidase-like	Dr.12110	0,01335	0,05398	1,13235	1,13235	0,00005	0,001057047	No	-0,39962	0,37169	0,42716		No	1,13235	1,14924	0,1391	1,14924	1,14924			Dr.12110	sc4mol
1943528	Dr.133494	Transcribed locus	2			Dr.133494	0,49535	-2	0,01	-100	0,00005	0,001057047	No	-3,0324	0,00095	0,00091		No	100	0,95495	-0,0461	-1,04718	1,04718			Dr.133494
1944513	LOC566622	Hypothetical LOC566622	1	566622		Dr.14474	0,04603	0,18651	1,53642	1,53642	0,00005	0,001057047	No	-2,18821	0,00517	0,00813		No	1,53642	1,57109	0,45177	1,57109	1,57109			Dr.14474	LOC566622
1945023	LOC556362	Hypothetical LOC556362	16	556362		Dr.17847	0,0357	-0,14422	0,71742	-1,39388	0,00005	0,001057047	No	-1,75253	0,02064	0,01514		No	1,39388	0,73364	-0,30973	-1,36306	1,36306			Dr.17847	LOC556362
1945159	bokb	BCL2-related ovarian killer b	2	394160	BCL2-related ovarian killer; zBok2	Dr.18807	0,04284	-0,17451	0,6691	-1,49454	0,00005	0,001057047	No	-1,97391	0,01303	0,00866		No	1,49454	0,66451	-0,4087	-1,50487	1,50487			Dr.18807	bokb
1945931	mef2a	Myocyte enhancer factor 2a	18	30564	myocyte enhancer factor 2a; etID309779.18; myocyte-specific enhancer factor 2A	Dr.266	0,01625	-0,0656	0,8598	-1,16306	0,00005	0,001057047	No	0,02326	1,13052	0,98456		No	1,16306	0,8709	-0,13823	-1,14824	1,14824			Dr.266	mef2a
1946063	zgc:110152	Zgc:110152	3	550551	hypothetical protein LOC550551	Dr.27897	0,04875	-0,19753	0,63455	-1,57591	0,00005	0,001057047	No	-0,58626	0,31162	0,2157		No	1,57591	0,6922	-0,36788	-1,44467	1,44467			Dr.27897	zgc:110152
1946914	LOC556702	Similar to Probable tyrosyl-tRNA synthetase, mitochondrial precursor (Tyrosine--tRNA ligase) (TyrRS)	25	556702		Dr.35436	0,02712	-0,11004	0,77618	-1,28837	0,00005	0,001057047	No	-1,73858	0,01985	0,01679		No	1,28837	0,84558	-0,16773	-1,18262	1,18262			Dr.35436	LOC556702
1947369	LOC563265	Similar to KAT protein	14	563265		Dr.40786	0,04186	0,1707	1,48148	1,48148	0,00005	0,001057047	No	-1,45127	0,02879	0,04374		No	1,48148	1,51899	0,41804	1,51899	1,51899			Dr.40786	LOC563265
1947689	zgc:110611	Zgc:110611	13	336741	hypothetical protein LOC336741	Dr.45587	0,02402	-0,09735	0,79918	-1,25128	0,00005	0,001057047	No	-0,94994	0,12533	0,10047		No	1,25128	0,80167	-0,22106	-1,2474	1,2474			Dr.45587	zgc:110611
1948617	stau1	Staufen, RNA binding protein, homolog 1 (Drosophila)	6	334440	staufen, RNA binding protein, homolog 1	Dr.7422	0,02614	-0,1063	0,78288	-1,27734	0,00005	0,001057047	No	0,55437	4,07984	3,1484		No	1,27734	0,7717	-0,25916	-1,29584	1,29584			Dr.7422	stau1
1948802	lpl	Lipoprotein lipase	*	30354	lipoprotein lipase	Dr.75099	0,0396	-0,16128	0,6898	-1,44969	0,00005	0,001057047	No	-0,98277	0,12539	0,08706		No	1,44969	0,69434	-0,36479	-1,44022	1,44022			Dr.75099	lpl
1950123	zgc:92116	Zgc:92116	2	492355	hypothetical protein LOC492355	Dr.76702	0,01858	0,07515	1,1889	1,1889	0,00005	0,001057047	No	-0,03205	0,84632	1,01943		No	1,1889	1,20454	0,18609	1,20454	1,20454			Dr.76702	zgc:92116
1952083	elovl6l	ELOVL family member 6, elongation of long chain fatty acids like	13	386713	ELOVL family member 6, elongation of long chain fatty acids like	Dr.79367	0,49452	-2	0,01	-100	0,00005	0,001057047	No	-3,05166	0,00088	0,0009		No	100	1,01888	0,01871	1,01888	1,01888			Dr.79367	elovl6l
1952813	wu:fi17a03	Wu:fi17a03	1	327550		Dr.80431	0,04928	-0,20051	0,63021	-1,58677	0,00005	0,001057047	No	-1,12271	0,09473	0,06089		No	1,58677	0,64279	-0,44194	-1,55573	1,55573			Dr.80431	wu:fi17a03
1953353	nmnat2	Nicotinamide nucleotide adenylyltransferase 2	2	336257	nicotinamide nucleotide adenylyltransferase 2	Dr.81237	0,01802	0,07336	1,18403	1,18403	0,00005	0,001057047	No	0,47264	2,69283	3,27393		No	1,18403	1,2158	0,1954	1,2158	1,2158			Dr.81237	nmnat2
1954119	tlr3	Toll-like receptor 3	1	403126	toll-like receptor 3	Dr.82491	0,03008	0,12159	1,32309	1,32309	0,00005	0,001057047	No	-1,93769	0,01001	0,01331		No	1,32309	1,32925	0,28461	1,32925	1,32925			Dr.82491	tlr3
1954594	si:dkey-183n20.16	Si:dkey-183n20.16	17	570437	hypothetical protein LOC570437	Dr.83269	0,49309	-2	0,01	-100	0,00005	0,001057047	No	-3,04496	0,0009	0,00091		No	100	1,0109	0,01085	1,0109	1,0109			Dr.83269	si:dkey-183n20.16
1954703	Dr.83441	Transcribed locus, strongly similar to XP_001334960.1 hypothetical protein [Danio rerio]	9			Dr.83441	0,08319	-0,33731	0,45993	-2,17426	0,00005	0,001057047	No	-2,34389	0,00664	0,00318		No	2,17426	0,4786	-0,73689	-2,08942	2,08942			Dr.83441
1956222	LOC559127	Similar to AWKS9372	21	559127	hypothetical protein LOC559127	Dr.86192	0,34882	1,40704	25,52947	25,52947	0,00005	0,001057047	No	-2,85096	0,00088	0,0029		No	25,52947	3,27803	1,18724	3,27803	3,27803			Dr.86192	LOC559127
1956908	hrh3	Histamine receptor H3	7	561773	histamine receptor H3; histamine H3 receptor	Dr.88379	0,05385	-0,21906	0,60386	-1,65601	0,00005	0,001057047	No	-0,88305	0,16827	0,10377		No	1,65601	0,61672	-0,48334	-1,62148	1,62148			Dr.88379	hrh3
1957604	dmbx1b	Diencephalon/mesencephalon homeobox 1b	6	550288	diencephalon/mesencephalon homeobox 1b; paired-type homeobox transcription factor Mbx2	Dr.91498	0,49209	2	100	100	0,00005	0,001057047	No	-2,8502	0,00092	0,00224		No	100	2,44681	0,89478	2,44681	2,44681			Dr.91498	dmbx1b
1957889	LOC100006598	Similar to Homeobox protein Hox-D12a (Hox-D12)	9	100006598		Dr.94076	0,40229	1,63555	43,20677	43,20677	0,00005	0,001057047	No	-2,81699	0,00086	0,00269		No	43,20677	3,11681	1,13681	3,11681	3,11681			Dr.94076	LOC100006598
1937469	Dr.104322	Transcribed locus	15			Dr.104322	0,5005	2	100	100	0,00006	0,001229935	No	-3,03	0,00092	0,00096		No	100	1,04442	0,04346	1,04442	1,04442			Dr.104322
1937804	wu:fc12a01	Wu:fc12a01	7	323852		Dr.105468	0,03125	0,1257	1,33568	1,33568	0,00006	0,001229935	No	-1,55591	0,02369	0,03263		No	1,33568	1,37704	0,31994	1,37704	1,37704			Dr.105468	wu:fc12a01
1937914	Dr.105849	Transcribed locus	14			Dr.105849	0,49895	2	100	100	0,00006	0,001229935	No	-2,89447	0,00097	0,0017		No	100	1,75841	0,56441	1,75841	1,75841			Dr.105849
1939538	rbm15	RNA binding motif protein 15	8	449932		Dr.116114	0,02454	0,09871	1,25519	1,25519	0,00006	0,001229935	No	-0,34751	0,39628	0,50932		No	1,25519	1,28525	0,25096	1,28525	1,28525			Dr.116114	rbm15
1939586	exorh	Extra-ocular rhodopsin	8	30459	extra-ocular rhodopsin; ExR; zfExR; exo-rhodopsin	Dr.116306	0,10563	-0,426	0,37497	-2,66687	0,00006	0,001229935	No	-0,24006	0,99483	0,36943		No	2,66687	0,37135	-0,99061	-2,69287	2,69287			Dr.116306	exorh
1941548	Dr.123019	Transcribed locus, weakly similar to XP_001337976.1 hypothetical protein [Danio rerio]	3			Dr.123019	0,02267	-0,09106	0,81084	-1,23329	0,00006	0,001229935	No	-0,73203	0,20448	0,16828		No	1,23329	0,82299	-0,19482	-1,21509	1,21509			Dr.123019
1943271	rs1	Retinoschisis (X-linked, juvenile) 1	11	445044	retinoschisis (X-linked, juvenile) 1	Dr.133096	0,02173	0,08719	1,22232	1,22232	0,00006	0,001229935	No	-1,323	0,04247	0,0532		No	1,22232	1,25261	0,22523	1,25261	1,25261			Dr.133096	rs1
1944055	Dr.135765	Transcribed locus	12			Dr.135765	0,49967	-2	0,01	-100	0,00006	0,001229935	No	-2,97194	0,00126	0,00091		No	100	0,72276	-0,32468	-1,38359	1,38359			Dr.135765
1944729	zgc:123339	Zgc:123339	24	567972	hypothetical protein LOC567972	Dr.15815	0,04457	0,1789	1,50974	1,50974	0,00006	0,001229935	No	-1,92648	0,01007	0,01393		No	1,50974	1,38309	0,32432	1,38309	1,38309			Dr.15815	zgc:123339
1946038	wu:fc32b07	Wu:fc32b07	20	324543		Dr.27493	0,06295	0,25286	1,79005	1,79005	0,00006	0,001229935	No	-1,90987	0,00918	0,01673		No	1,79005	1,82358	0,6008	1,82358	1,82358			Dr.27493	wu:fc32b07
1946660	wu:fc41a11	Wu:fc41a11	1	406638	hypothetical protein LOC406638	Dr.32955	0,03391	0,13639	1,36895	1,36895	0,00006	0,001229935	No	-0,911	0,10482	0,14373		No	1,36895	1,37129	0,31575	1,37129	1,37129			Dr.32955	wu:fc41a11
1946725	Dr.3353	Transcribed locus	25			Dr.3353	0,04451	0,17858	1,50861	1,50861	0,00006	0,001229935	No	-0,77706	0,13498	0,20895		No	1,50861	1,54803	0,43698	1,54803	1,54803			Dr.3353
1947637	LOC572200	Similar to vimentin	Un	572200		Dr.44225	0,04929	-0,19794	0,63396	-1,5774	0,00006	0,001229935	No	-2,06627	0,0108	0,00693		No	1,5774	0,64138	-0,44414	-1,55915	1,55915			Dr.44225	LOC572200
1948350	wu:fa03a10	Wu:fa03a10	6	334758		Dr.67	0,03212	0,12937	1,34702	1,34702	0,00006	0,001229935	No	-0,49922	0,27086	0,37291		No	1,34702	1,37677	0,31974	1,37677	1,37677			Dr.67	wu:fa03a10
1949595	LOC798291	Similar to H+ transporting F1 ATP synthase epsilon subunit	6	798291		Dr.76030	0,02988	0,12026	1,31906	1,31906	0,00006	0,001229935	No	0,40375	2,14147	2,99764		No	1,31906	1,39981	0,33633	1,39981	1,39981			Dr.76030	LOC798291
1949730	thbs3a	Thrombospondin 3a	16	252849	thrombospondin 3; Tsp-3a	Dr.76211	0,02547	0,10194	1,26457	1,26457	0,00006	0,001229935	No	-1,12181	0,06627	0,0861		No	1,26457	1,29921	0,26176	1,29921	1,29921			Dr.76211	thbs3a
1950514	cpa5	Carboxypeptidase A5	25	246092	carboxypeptidase A	Dr.77201	0,02129	-0,08571	0,82089	-1,21819	0,00006	0,001229935	No	-1,58655	0,02824	0,02377		No	1,21819	0,84197	-0,17201	-1,18769	1,18769			Dr.77201	cpa5
1951394	si:ch211-207n9.1	Si:ch211-207n9.1	20	494040	CD2-associated protein	Dr.78424	0,02363	0,09494	1,24435	1,24435	0,00006	0,001229935	No	-0,31884	0,42633	0,54023		No	1,24435	1,26716	0,23678	1,26716	1,26716			Dr.78424	si:ch211-207n9.1
1951608	zgc:92326	Zgc:92326	15	327284	galactoside-binding soluble lectin 9; galectin 9	Dr.78702	0,02651	0,10609	1,2767	1,2767	0,00006	0,001229935	No	-0,76633	0,15336	0,19127		No	1,2767	1,24719	0,22089	1,24719	1,24719			Dr.78702	zgc:92326
1951665	Dr.78764	Transcribed locus	12			Dr.78764	0,03001	0,12054	1,31989	1,31989	0,00006	0,001229935	No	0,00451	0,86448	1,18104		No	1,31989	1,36619	0,31203	1,36619	1,36619			Dr.78764
1951945	tcf7l1a	Transcription factor 7-like 1a (T-cell specific, HMG-box)	12	30523	transcription factor 7-like 1a (T-cell specific, HMG-box); hdl; headless; Headless/Tcf3; transcription factor tcf3; HMG-box transcription factor	Dr.79155	0,01841	0,07391	1,18552	1,18552	0,00006	0,001229935	No	-0,86675	0,12267	0,15058		No	1,18552	1,22744	0,20493	1,22744	1,22744			Dr.79155	tcf7l1a
1952207	ing5b	Inhibitor of growth family, member 5b	2	368450	inhibitor of growth; tumor suppressor; inhibitor of growth family, member 5 b	Dr.79544	0,02429	0,0979	1,25286	1,25286	0,00006	0,001229935	No	-1,40926	0,0351	0,04326		No	1,25286	1,23252	0,20906	1,23252	1,23252			Dr.79544	ing5b
1952940	hsd11b2	Hydroxysteroid 11-beta dehydrogenase 2	7	334098	hydroxysteroid 11-beta dehydrogenase 2	Dr.80613	0,03221	-0,1299	0,74148	-1,34865	0,00006	0,001229935	No	-0,25412	0,62421	0,49708		No	1,34865	0,79633	-0,22774	-1,25576	1,25576			Dr.80613	hsd11b2
1952946	hspe1	Heat shock 10kD protein 1 (chaperonin 10)	9	58041	heat shock 10kD protein 1 (chaperonin 10); chaperonin 10	Dr.80622	0,02621	0,10533	1,27448	1,27448	0,00006	0,001229935	No	0,08868	1,04689	1,43702		No	1,27448	1,37266	0,31675	1,37266	1,37266			Dr.80622	hspe1
1953454	zgc:112183	Zgc:112183	3	550410	hypothetical protein LOC550410	Dr.81352	0,0612	-0,24666	0,56668	-1,76467	0,00006	0,001229935	No	-0,69145	0,27176	0,15571		No	1,76467	0,57298	-0,55691	-1,74527	1,74527			Dr.81352	zgc:112183
1956009	Dr.85806	Transcribed locus	8			Dr.85806	0,49623	-2	0,01	-100	0,00006	0,001229935	No	-3,04496	0,0009	0,00091		No	100	1,0109	0,01085	1,0109	1,0109			Dr.85806
1956253	LOC569366	Hypothetical LOC569366	13	569366		Dr.86256	0,38494	-1,54975	0,0282	-35,46066	0,00006	0,001229935	No	-2,37907	0,00629	0,00277		No	35,46066	0,44063	-0,81956	-2,2695	2,2695			Dr.86256	LOC569366
1956329	Dr.86417	Transcribed locus	5			Dr.86417	0,49873	-2	0,01	-100	0,00006	0,001229935	No	-3,04831	0,00089	0,0009		No	100	1,01485	0,01475	1,01485	1,01485			Dr.86417
1940243	sb:cb467	Sb:cb467	17	321268		Dr.118917	0,19292	0,76591	5,83322	5,83322	0,00007	0,001411953	No	-2,30717	0,00214	0,01427		No	5,83322	6,67251	1,898	6,67251	6,67251			Dr.118917	sb:cb467
1941180	Dr.122295	Transcribed locus	15			Dr.122295	0,06053	0,24164	1,74437	1,74437	0,00007	0,001411953	No	-1,53245	0,02229	0,0396		No	1,74437	1,77652	0,57465	1,77652	1,77652			Dr.122295
1944014	Dr.135153	Transcribed locus	15			Dr.135153	0,50333	2	100	100	0,00007	0,001411953	No	-3,00176	0,00097	0,00103		No	100	1,06375	0,0618	1,06375	1,06375			Dr.135153
1944689	Dr.15519	Transcribed locus	15			Dr.15519	0,50191	-2	0,01	-100	0,00007	0,001411953	No	-3,03207	0,00095	0,00091		No	100	0,95344	-0,04768	-1,04884	1,04884			Dr.15519
1946475	wu:fb16f09	Wu:fb16f09	15	321480		Dr.31649	0,29544	1,17447	14,94411	14,94411	0,00007	0,001411953	No	-2,51516	0,001	0,00958		No	14,94411	9,5676	2,25838	9,5676	9,5676			Dr.31649	wu:fb16f09
1947206	wu:fc22h03	Wu:fc22h03	5	324253		Dr.38615	0,05102	0,20355	1,59788	1,59788	0,00007	0,001411953	No	-1,28716	0,04046	0,06748		No	1,59788	1,66752	0,51134	1,66752	1,66752			Dr.38615	wu:fc22h03
1949424	foxg1	Forkhead box G1	17	30274	forkhead box G1; brain factor 1	Dr.75832	0,05348	-0,21355	0,61158	-1,63512	0,00007	0,001411953	No	-0,62767	0,29243	0,18995		No	1,63512	0,64954	-0,43149	-1,53954	1,53954			Dr.75832	foxg1
1949817	wu:fa99c11	Wu:fa99c11	10	492287		Dr.76322	0,04013	0,15939	1,44342	1,44342	0,00007	0,001411953	No	-1,35851	0,03607	0,05319		No	1,44342	1,47436	0,38822	1,47436	1,47436			Dr.76322	wu:fa99c11
1951964	zgc:92458	Zgc:92458	14	431776	hypothetical protein LOC431776	Dr.79179	0,02863	0,11356	1,29887	1,29887	0,00007	0,001411953	No	-1,08425	0,07059	0,09611		No	1,29887	1,36146	0,30856	1,36146	1,36146			Dr.79179	zgc:92458
1952019	egfl6	EGF-like-domain, multiple 6	9	436730	EGF-like-domain, multiple 6; cb3	Dr.79266	0,03596	-0,14357	0,71851	-1,39178	0,00007	0,001411953	No	-0,86066	0,16497	0,11516		No	1,39178	0,69806	-0,35946	-1,43255	1,43255			Dr.79266	egfl6
1954865	angpt2	Angiopoietin 2	19	114408	angiopoietin 2	Dr.83679	0,02365	0,0937	1,2408	1,2408	0,00007	0,001411953	No	-1,4939	0,02805	0,03666		No	1,2408	1,30672	0,26752	1,30672	1,30672			Dr.83679	angpt2
1955371	Dr.84639	Transcribed locus	3			Dr.84639	0,50339	2	100	100	0,00007	0,001411953	No	-3,04458	0,00082	0,001		No	100	1,22454	0,20256	1,22454	1,22454			Dr.84639
1956637	LOC557407	Hypothetical LOC557407	23	557407		Dr.87240	0,50136	-2	0,01	-100	0,00007	0,001411953	No	-3,04496	0,0009	0,00091		No	100	1,0109	0,01085	1,0109	1,0109			Dr.87240	LOC557407
1957329	zgc:154040	Zgc:154040	14	767688	hypothetical protein LOC767688	Dr.90121	0,04681	0,18546	1,53272	1,53272	0,00007	0,001411953	No	-1,59784	0,0202	0,03204		No	1,53272	1,58584	0,46111	1,58584	1,58584			Dr.90121	zgc:154040
1957444	Dr.90668	Transcribed locus	Un			Dr.90668	0,05121	0,20291	1,59556	1,59556	0,00007	0,001411953	No	-0,81728	0,11914	0,19759		No	1,59556	1,6584	0,50585	1,6584	1,6584			Dr.90668
1940618	LOC569863	Hypothetical LOC569863	23	569863		Dr.120498	0,03366	0,13248	1,35668	1,35668	0,00008	0,001598309	No	-1,55364	0,02353	0,03319		No	1,35668	1,41042	0,34389	1,41042	1,41042			Dr.120498	LOC569863
1948036	rln3	Relaxin 3	*	503864	relaxin 3	Dr.52755	0,04422	0,17461	1,49488	1,49488	0,00008	0,001598309	No	-0,31948	0,38573	0,59533		No	1,49488	1,54338	0,43398	1,54338	1,54338			Dr.52755	rln3
1950502	hmgcs1	3-hydroxy-3-methylglutaryl-Coenzyme A synthase 1 (soluble)	12	394060	3-hydroxy-3-methylglutaryl-Coenzyme A synthase 1 (soluble)	Dr.77183	0,0181	0,07124	1,17826	1,17826	0,00008	0,001598309	No	-0,12567	0,6748	0,83079		No	1,17826	1,23116	0,20796	1,23116	1,23116			Dr.77183	hmgcs1
1951942	LOC564275	Similar to nuclear factor I-C1	8	564275		Dr.79150	0,50886	-2	0,01	-100	0,00008	0,001598309	No	-2,96929	0,00133	0,0009		No	100	0,67455	-0,3937	-1,48246	1,48246			Dr.79150	LOC564275
1952037	klf12	Kruppel-like factor 12	1	117603	Kruppel-like factor 12	Dr.79292	0,03138	0,12385	1,32999	1,32999	0,00008	0,001598309	No	-1,32357	0,04162	0,05415		No	1,32999	1,30101	0,26314	1,30101	1,30101			Dr.79292	klf12
1954308	arl3l1	ADP-ribosylation factor-like 3, like 1	21	393666	ADP-ribosylation factor-like 3, like 1	Dr.82794	0,03183	-0,12522	0,74951	-1,3342	0,00008	0,001598309	No	-1,13048	0,08571	0,06397		No	1,3342	0,74635	-0,29255	-1,33985	1,33985			Dr.82794	arl3l1
1955923	Dr.85601	Transcribed locus	5			Dr.85601	0,50554	2	100	100	0,00008	0,001598309	No	-2,95663	0,00087	0,00143		No	100	1,64735	0,49917	1,64735	1,64735			Dr.85601
1956183	Dr.86126	Transcribed locus	1			Dr.86126	0,02039	0,08032	1,20315	1,20315	0,00008	0,001598309	No	0,31056	1,85021	2,26235		No	1,20315	1,22275	0,2011	1,22275	1,22275			Dr.86126
1957640	LOC793037	Similar to C1q-like adipose specific protein	7	793037		Dr.91665	0,50862	-2	0,01	-100	0,00008	0,001598309	No	-3,04181	0,00092	0,0009		No	100	0,97498	-0,02534	-1,02566	1,02566			Dr.91665	LOC793037
1937441	magi1	Membrane associated guanylate kinase, WW and PDZ domain containing 1	11	474349	membrane associated guanylate kinase, WW and PDZ domain containing 1; BAI1-associated protein 1	Dr.103987	0,01371	-0,0535	0,8841	-1,1311	0,00009	0,001770031	No	0,14668	1,47972	1,32797		No	1,1311	0,89745	-0,1082	-1,11427	1,11427			Dr.103987	magi1
1938793	defbl1	Defensin, beta-like 1	21	100009619	beta-defensin-like 1; zfdb-1; defensin-like protein 1	Dr.113373	0,50937	2	100	100	0,00009	0,001770031	No	-2,98336	0,00097	0,00113		No	100	1,1677	0,15503	1,1677	1,1677			Dr.113373	defbl1
1939550	si:dkeyp-38g6.2	Si:dkeyp-38g6.2	8	337145		Dr.116160	0,06378	0,25057	1,78062	1,78062	0,00009	0,001770031	No	-0,86026	0,10168	0,19243		No	1,78062	1,8925	0,6379	1,8925	1,8925			Dr.116160	si:dkeyp-38g6.2
1942325	Dr.126747	Transcribed locus, moderately similar to XP_691106.2 hypothetical protein [Danio rerio]	13			Dr.126747	0,03069	0,12006	1,31843	1,31843	0,00009	0,001770031	No	-0,31398	0,419	0,5658		No	1,31843	1,35036	0,30037	1,35036	1,35036			Dr.126747
1942337	pitpna	Phosphatidylinositol transfer protein, alpha	Un	393909	phosphatidylinositol transfer protein, alpha; pitpa	Dr.12713	0,05369	0,21069	1,62438	1,62438	0,00009	0,001770031	No	-0,96544	0,08539	0,13731		No	1,62438	1,60801	0,475	1,60801	1,60801			Dr.12713	pitpna
1942445	Dr.129078	Transcribed locus	Un			Dr.129078	0,03077	-0,12052	0,75768	-1,31982	0,00009	0,001770031	No	-0,36609	0,49161	0,37799		No	1,31982	0,76887	-0,26283	-1,30061	1,30061			Dr.129078
1942492	fos	V-fos FBJ murine osteosarcoma viral oncogene homolog	20	394198	v-fos FBJ murine osteosarcoma viral oncogene homolog	Dr.12986	0,03496	0,13685	1,37041	1,37041	0,00009	0,001770031	No	-0,18489	0,53607	0,79614		No	1,37041	1,48513	0,3955	1,48513	1,48513			Dr.12986	fos
1946895	gmcl1	Germ cell-less homolog 1 (Drosophila)	10	322146	germ cell-less homolog 1	Dr.3520	0,02655	-0,10432	0,78647	-1,27151	0,00009	0,001770031	No	-0,31372	0,54371	0,4337		No	1,27151	0,79767	-0,22605	-1,25364	1,25364			Dr.3520	gmcl1
1948817	ckm	Creatine kinase, muscle	5	30095	creatine kinase, muscle	Dr.75117	0,0565	0,22057	1,66177	1,66177	0,00009	0,001770031	No	-0,57997	0,18383	0,37639		No	1,66177	2,04747	0,7166	2,04747	2,04747			Dr.75117	ckm
1949948	zgc:92763	Zgc:92763	16	436833	hypothetical protein LOC436833	Dr.76489	0,01575	0,06154	1,15224	1,15224	0,00009	0,001770031	No	0,23642	1,59147	1,86651		No	1,15224	1,17282	0,15941	1,17282	1,17282			Dr.76489	zgc:92763
1950832	wu:fb83g06	Wu:fb83g06	18	323172		Dr.77647	0,05364	0,2098	1,62106	1,62106	0,00009	0,001770031	No	-1,53525	0,02262	0,0386		No	1,62106	1,70644	0,53441	1,70644	1,70644			Dr.77647	wu:fb83g06
1951283	bnip3l	BCL2/adenovirus E1B interacting protein 3-like	10	554650	BCL2/adenovirus E1B interacting protein 3-like; BCL2/adenovirus E1b 19 kDa interacting protein 3a	Dr.78270	0,0213	-0,08352	0,82504	-1,21206	0,00009	0,001770031	No	-0,17111	0,72293	0,62905		No	1,21206	0,87013	-0,13911	-1,14925	1,14925			Dr.78270	bnip3l
1953788	Dr.81931	Transcribed locus	6			Dr.81931	0,02546	-0,10004	0,79426	-1,25904	0,00009	0,001770031	No	-1,65434	0,02468	0,01993		No	1,25904	0,80748	-0,21383	-1,23842	1,23842			Dr.81931
1954072	LOC563105	Hypothetical LOC563105	9	563105		Dr.82420	0,51136	-2	0,01	-100	0,00009	0,001770031	No	-2,80475	0,00288	0,0009		No	100	0,3131	-1,16123	-3,19385	3,19385			Dr.82420	LOC563105
1956598	zgc:113046	Zgc:113046	5	550610	hypothetical protein LOC550610	Dr.87062	0,51083	-2	0,01	-100	0,00009	0,001770031	No	-3,04496	0,0009	0,00091		No	100	1,0109	0,01085	1,0109	1,0109			Dr.87062	zgc:113046
1940744	lamb4	Laminin, beta 4	Un	286831	laminin, beta 4	Dr.120997	0,04165	0,16174	1,45125	1,45125	0,0001	0,001936475	No	-1,88756	0,01068	0,01577		No	1,45125	1,47609	0,3894	1,47609	1,47609			Dr.120997	lamb4
1940844	LOC560156	Similar to Beta-tubulin cofactor D	Un	560156		Dr.121533	0,0312	-0,12108	0,75669	-1,32154	0,0001	0,001936475	No	-0,5378	0,33107	0,25543		No	1,32154	0,77152	-0,25939	-1,29614	1,29614			Dr.121533	LOC560156
1942013	Dr.124457	Transcribed locus	14			Dr.124457	0,51498	2	100	100	0,0001	0,001936475	No	-3,04438	0,00089	0,00092		No	100	1,03246	0,03194	1,03246	1,03246			Dr.124457
1943382	Dr.133247	Transcribed locus	23			Dr.133247	0,51297	2	100	100	0,0001	0,001936475	No	-3,08701	0,00082	0,00082		No	100	0,99562	-0,00439	-1,0044	1,0044			Dr.133247
1944207	nfkbil1	Nuclear factor of kappa light polypeptide gene enhancer in B-cells inhibitor-like 1	19	394248		Dr.140367	0,01708	-0,06638	0,85827	-1,16514	0,0001	0,001936475	No	-0,66726	0,23772	0,19472		No	1,16514	0,81909	-0,19956	-1,22087	1,22087			Dr.140367	nfkbil1
1946115	wu:fj92h09	Wu:fj92h09	21	337656		Dr.28430	0,02829	0,11036	1,28933	1,28933	0,0001	0,001936475	No	-1,08937	0,07044	0,09407		No	1,28933	1,33553	0,28933	1,33553	1,33553			Dr.28430	wu:fj92h09
1946865	LOC792456	Hypothetical protein LOC792456	7	792456		Dr.34799	0,08242	0,32031	2,09081	2,09081	0,0001	0,001936475	No	-2,17063	0,00469	0,01015		No	2,09081	2,16694	0,77332	2,16694	2,16694			Dr.34799	LOC792456
1947045	zgc:153610	Zgc:153610	7	767763	hypothetical protein LOC767763	Dr.36660	0,03734	-0,1451	0,71598	-1,39669	0,0001	0,001936475	No	-1,70509	0,0232	0,01684		No	1,39669	0,72593	-0,32031	-1,37755	1,37755			Dr.36660	zgc:153610
1949738	si:ch211-262h13.1	Si:ch211-262h13.1	22	541539	hypothetical protein LOC541539	Dr.76225	0,05282	-0,2049	0,62387	-1,60289	0,0001	0,001936475	No	-1,32273	0,06025	0,03755		No	1,60289	0,62311	-0,47303	-1,60485	1,60485			Dr.76225	si:ch211-262h13.1
1949796	igf1rb	Insulin-like growth factor 1b receptor	7	245702	insulin-like growth factor 1b receptor	Dr.76293	0,03876	0,15082	1,41521	1,41521	0,0001	0,001936475	No	-1,43362	0,03067	0,04426		No	1,41521	1,44298	0,36671	1,44298	1,44298			Dr.76293	igf1rb
1950067	ifi30	Interferon gamma inducible protein 30	2	336503	interferon gamma inducible protein 30; LycGILT	Dr.76630	0,0313	0,1217	1,32343	1,32343	0,0001	0,001936475	No	-0,54953	0,23139	0,34403		No	1,32343	1,48681	0,39663	1,48681	1,48681			Dr.76630	ifi30
1950504	wu:fb48a08	Wu:fb48a08	16	322050		Dr.77186	0,08304	-0,32275	0,47561	-2,10258	0,0001	0,001936475	No	-1,51188	0,04662	0,02132		No	2,10258	0,45738	-0,78223	-2,18635	2,18635			Dr.77186	wu:fb48a08
1952676	bcl2l13	BCL2-like 13 (apoptosis facilitator)	18	559355	BCL2-like 13 (apoptosis facilitator)	Dr.80225	0,03264	0,12738	1,34086	1,34086	0,0001	0,001936475	No	-1,46315	0,03015	0,0393		No	1,34086	1,30327	0,26488	1,30327	1,30327			Dr.80225	bcl2l13
1956990	prl	Prolactin	3	791526	prolactin	Dr.88633	0,15198	-0,59044	0,25678	-3,89443	0,0001	0,001936475	No	-2,25973	0,0111	0,00301		No	3,89443	0,27143	-1,30404	-3,68416	3,68416			Dr.88633	prl
1957826	fgf5	Fibroblast growth factor 5	5	494454	fibroblast growth factor 5	Dr.92902	0,0616	0,23897	1,73368	1,73368	0,0001	0,001936475	No	-2,32294	0,0036	0,00634		No	1,73368	1,76112	0,56595	1,76112	1,76112			Dr.92902	fgf5
1939651	zgc:56363	Zgc:56363	10	394103	hypothetical protein LOC394103	Dr.116610	0,04345	0,16774	1,47144	1,47144	0,00011	0,00211066	No	-0,69099	0,16632	0,25355		No	1,47144	1,52448	0,42165	1,52448	1,52448			Dr.116610	zgc:56363
1946523	zgc:92621	Zgc:92621	5	436974	hypothetical protein LOC436974	Dr.32039	0,17327	0,67003	4,67773	4,67773	0,00011	0,00211066	No	-2,53865	0,00143	0,00584		No	4,67773	4,06894	1,40338	4,06894	4,06894			Dr.32039	zgc:92621
1946656	hsp47	Heat shock protein 47	15	30449	heat shock protein 47; fc56b02	Dr.32911	0,02667	0,1031	1,26794	1,26794	0,00011	0,00211066	No	-1,32845	0,043	0,05124		No	1,26794	1,19148	0,17519	1,19148	1,19148			Dr.32911	hsp47
1946831	hm:zehn0379	Hm:zehn0379	Un	553605	hypothetical protein LOC553605	Dr.34433	0,01635	-0,06324	0,86449	-1,15675	0,00011	0,00211066	No	-0,14348	0,76678	0,67355		No	1,15675	0,87841	-0,12964	-1,13842	1,13842			Dr.34433	hm:zehn0379
1947534	ctgf	Connective tissue growth factor	20	321449	connective tissue growth factor	Dr.42794	0,02853	-0,11057	0,77522	-1,28995	0,00011	0,00211066	No	-0,58277	0,29149	0,23434		No	1,28995	0,80394	-0,21823	-1,24387	1,24387			Dr.42794	ctgf
1948574	slc16a9a	Solute carrier family 16 (monocarboxylic acid transporters), member 9a	17	393382	solute carrier family 16 (monocarboxylic acid transporters), member 9a	Dr.7340	0,03416	-0,13189	0,73809	-1,35484	0,00011	0,00211066	No	-0,1618	0,79312	0,59849		No	1,35484	0,75461	-0,28156	-1,32519	1,32519			Dr.7340	slc16a9a
1954609	pycard	PYD and CARD domain containing	16	57923	PYD and CARD domain containing; apoptosis-associated speck-like protein containing a CARD	Dr.8329	0,03731	0,14443	1,39454	1,39454	0,00011	0,00211066	No	-1,35299	0,03726	0,05282		No	1,39454	1,41757	0,34894	1,41757	1,41757			Dr.8329	pycard
1957459	Dr.90735	Transcribed locus	9			Dr.90735	0,02564	0,09929	1,25687	1,25687	0,00011	0,00211066	No	-0,11677	0,67687	0,86449		No	1,25687	1,27719	0,24466	1,27719	1,27719			Dr.90735
1957790	Dr.92685	Transcribed locus	7			Dr.92685	0,4178	-1,61948	0,02402	-41,63726	0,00011	0,00211066	No	-2,70016	0,00602	0,00091		No	41,63726	0,15128	-1,88863	-6,61032	6,61032			Dr.92685
1938328	fgf4	Fibroblast growth factor 4	7	60311	fibroblast growth factor 4	Dr.107652	0,46687	-1,79229	0,01613	-61,98545	0,00012	0,002290909	No	-3,01717	0,00097	0,00095		No	61,98545	0,97644	-0,02384	-1,02413	1,02413			Dr.107652	fgf4
1942758	wu:fb63d05	Wu:fb63d05	11	322510		Dr.132313	0,05613	0,21536	1,64196	1,64196	0,00012	0,002290909	No	-1,81118	0,01244	0,01918		No	1,64196	1,54251	0,43341	1,54251	1,54251			Dr.132313	wu:fb63d05
1947906	fstl1	Follistatin-like 1	1	325423	follistatin-like 1	Dr.4964	0,02167	0,08335	1,21157	1,21157	0,00012	0,002290909	No	-1,00374	0,09082	0,10822		No	1,21157	1,19161	0,17531	1,19161	1,19161			Dr.4964	fstl1
1949838	wu:fa98e08	Wu:fa98e08	20	337128		Dr.76349	0,01658	0,06374	1,15809	1,15809	0,00012	0,002290909	No	0,10954	1,18642	1,39629		No	1,15809	1,17689	0,16287	1,17689	1,17689			Dr.76349	wu:fa98e08
1953371	exorh	Extra-ocular rhodopsin	Un	30459	extra-ocular rhodopsin; ExR; zfExR; exo-rhodopsin	Dr.81258	0,10373	-0,39948	0,39859	-2,50886	0,00012	0,002290909	No	-0,19317	1,0702	0,42462		No	2,50886	0,39677	-0,92441	-2,52038	2,52038			Dr.81258	exorh
1937581	erm	Ets related protein erm	6	30452	ets related protein erm	Dr.104699	0,02418	-0,0927	0,80779	-1,23795	0,00013	0,002454545	No	-0,15312	0,80425	0,6143		No	1,23795	0,76381	-0,26943	-1,30922	1,30922			Dr.104699	erm
1939761	hes5	Hairy and enhancer of split 5 (Drosophila)	11	359836	hairy and enhancer of split 5	Dr.117051	0,52238	-2	0,01	-100	0,00013	0,002454545	No	-3,05445	0,00088	0,0009		No	100	1,02248	0,02223	1,02248	1,02248			Dr.117051	hes5
1942688	Dr.132218	Transcribed locus	23			Dr.132218	0,36957	-1,4154	0,03842	-26,02566	0,00013	0,002454545	No	-2,72985	0,00487	0,00095		No	26,02566	0,19553	-1,63204	-5,11429	5,11429			Dr.132218
1944434	six4.2	Sine oculis homeobox homolog 4.2	13	65233	sine oculis homeobox homolog 4.2; etID19340.13; sine oculis homeobox homolog 4b	Dr.141528	0,02898	0,11085	1,29077	1,29077	0,00013	0,002454545	No	-1,73946	0,01601	0,02073		No	1,29077	1,29513	0,25861	1,29513	1,29513			Dr.141528	six4.2
1945263	LOC100007903	Similar to betaglycan; TGF-beta type III receptor	Un	100007903		Dr.19855	0,52331	-2	0,01	-100	0,00013	0,002454545	No	-3,05724	0,00087	0,00089		No	100	1,02614	0,0258	1,02614	1,02614			Dr.19855	LOC100007903
1947215	im:7138823	Im:7138823	7	497383	PHD finger protein 21A	Dr.38927	0,52254	-2	0,01	-100	0,00013	0,002454545	No	-3,04496	0,0009	0,00091		No	100	1,0109	0,01085	1,0109	1,0109			Dr.38927	im:7138823
1949719	si:dkey-24l11.8	Si:dkey-24l11.8	18	336673	cholesterol 25-hydroxylase	Dr.76197	0,31236	1,19329	15,60609	15,60609	0,00013	0,002454545	No	-2,62735	0,00089	0,0065		No	15,60609	7,32812	1,99172	7,32812	7,32812			Dr.76197	si:dkey-24l11.8
1951494	irx7	Iroquois homeobox protein 7	14	140746	iroquois homeobox protein 7	Dr.78562	0,04722	0,18026	1,51445	1,51445	0,00013	0,002454545	No	-1,55831	0,02305	0,03317		No	1,51445	1,43951	0,3643	1,43951	1,43951			Dr.78562	irx7
1952181	Dr.79498	Transcribed locus, strongly similar to XP_699436.2 similar to PAM [Danio rerio]	10			Dr.79498	0,02698	-0,10299	0,78888	-1,26762	0,00013	0,002454545	No	0,7855	6,82828	5,46073		No	1,26762	0,79972	-0,22349	-1,25043	1,25043			Dr.79498
1956338	Dr.86431	Transcribed locus	7			Dr.86431	0,52381	-2	0,01	-100	0,00013	0,002454545	No	-3,04496	0,0009	0,00091		No	100	1,0109	0,01085	1,0109	1,0109			Dr.86431
1956986	LOC794585	Hypothetical protein LOC794585	25	794585		Dr.88620	0,02281	0,08736	1,22282	1,22282	0,00013	0,002454545	No	0,05023	1,00833	1,25264		No	1,22282	1,2423	0,21696	1,2423	1,2423			Dr.88620	LOC794585
1938030	zgc:114095	Zgc:114095	8	619251	hypothetical protein LOC619251	Dr.106265	0,04659	-0,17738	0,6647	-1,50445	0,00014	0,002619802	No	-1,53006	0,0362	0,02441		No	1,50445	0,6742	-0,39423	-1,48325	1,48325			Dr.106265	zgc:114095
1943100	si:ch211-122c9.1	Si:ch211-122c9.1	18	565225	copine II-like	Dr.132822	0,02611	-0,09963	0,79501	-1,25784	0,00014	0,002619802	No	0,25733	1,98177	1,65048		No	1,25784	0,83283	-0,18293	-1,20073	1,20073			Dr.132822	si:ch211-122c9.1
1948369	Dr.67255	Transcribed locus	23			Dr.67255	0,41848	1,59299	39,17352	39,17352	0,00014	0,002619802	No	-2,8881	0,00089	0,00291		No	39,17352	3,27629	1,18671	3,27629	3,27629			Dr.67255
1949130	zgc:55645	Zgc:55645	3	406752	hypothetical protein LOC406752	Dr.75494	0,02763	-0,10511	0,78504	-1,27383	0,00014	0,002619802	No	0,84142	7,88619	6,10908		No	1,27383	0,77466	-0,25534	-1,2909	1,2909			Dr.75494	zgc:55645
1950047	zgc:162029	Zgc:162029	6	337595	hypothetical protein LOC337595	Dr.76608	0,05691	0,21644	1,64603	1,64603	0,00014	0,002619802	No	-1,30234	0,03793	0,06551		No	1,64603	1,72719	0,5465	1,72719	1,72719			Dr.76608	zgc:162029
1950536	irx1b	Iroquois homeobox protein 1, b	19	114430	iroquois homeobox protein 1, b	Dr.77235	0,02674	0,10204	1,26486	1,26486	0,00014	0,002619802	No	-0,69156	0,17944	0,23065		No	1,26486	1,28543	0,25109	1,28543	1,28543			Dr.77235	irx1b
1953025	wu:fj05f05	Wu:fj05f05	10	335362		Dr.80731	0,05482	0,20918	1,61876	1,61876	0,00014	0,002619802	No	0,09988	0,97399	1,62631		No	1,61876	1,66974	0,51267	1,66974	1,66974			Dr.80731	wu:fj05f05
1955460	Dr.84781	Transcribed locus	21			Dr.84781	0,02116	-0,08044	0,83092	-1,20348	0,00014	0,002619802	No	0,2382	1,8866	1,58752		No	1,20348	0,84147	-0,1726	-1,1884	1,1884			Dr.84781
1957325	arx	Aristaless related homeobox	24	30657	aristaless related homeobox; etID309855.24; paired-like (aristaless) homeobox 2a	Dr.9011	0,05081	-0,19393	0,63984	-1,56288	0,00014	0,002619802	No	-1,40023	0,05015	0,03157		No	1,56288	0,62943	-0,46294	-1,58873	1,58873			Dr.9011	arx
1938693	sb:cb565	Sb:cb565	21	368297	Sat1	Dr.110957	0,02523	0,09551	1,24597	1,24597	0,00015	0,002771261	No	-0,21728	0,5369	0,68479		No	1,24597	1,27547	0,24331	1,27547	1,27547			Dr.110957	sb:cb565
1938852	proml2	Prominin-like 2	1	378834	prominin-like 2	Dr.113565	0,0314	0,11908	1,31546	1,31546	0,00015	0,002771261	No	-0,94239	0,09617	0,13557		No	1,31546	1,40972	0,34339	1,40972	1,40972			Dr.113565	proml2
1940590	ada	Adenosine deaminase	23	436919	adenosine deaminase	Dr.120392	0,04522	0,17137	1,48378	1,48378	0,00015	0,002771261	No	-1,1604	0,05625	0,08664		No	1,48378	1,5403	0,43198	1,5403	1,5403			Dr.120392	ada
1944430	zgc:63791	Zgc:63791	7	338122	hypothetical protein LOC406759	Dr.141522	0,03618	-0,1374	0,72878	-1,37216	0,00015	0,002771261	No	0,34763	2,50444	1,97944		No	1,37216	0,79037	-0,23525	-1,26523	1,26523			Dr.141522	zgc:63791
1944661	Dr.15365	Transcribed locus	13			Dr.15365	0,02031	0,07687	1,19364	1,19364	0,00015	0,002771261	No	-0,45675	0,31747	0,38489		No	1,19364	1,21236	0,19257	1,21236	1,21236			Dr.15365
1945394	wu:fb93g07	Wu:fb93g07	6	323267		Dr.21210	0,05515	0,20901	1,61813	1,61813	0,00015	0,002771261	No	-1,17831	0,052	0,08637		No	1,61813	1,6609	0,50736	1,6609	1,6609			Dr.21210	wu:fb93g07
1946565	cahz	Carbonic anhydrase	2	30331	carbonic anhydrase	Dr.32297	0,02792	0,10583	1,27593	1,27593	0,00015	0,002771261	No	0,12446	1,15174	1,54017		No	1,27593	1,33726	0,29062	1,33726	1,33726			Dr.32297	cahz
1947219	wu:fc56c08	Wu:fc56c08	23	405879	hypothetical protein LOC405879	Dr.3898	0,02361	-0,08961	0,81357	-1,22915	0,00015	0,002771261	No	-0,08843	0,89777	0,74172		No	1,22915	0,82618	-0,19094	-1,21039	1,21039			Dr.3898	wu:fc56c08
1947529	si:ch211-244b2.4	Si:ch211-244b2.4	4	336755		Dr.42682	0,0565	0,21421	1,63762	1,63762	0,00015	0,002771261	No	-1,66133	0,01686	0,02896		No	1,63762	1,71743	0,54083	1,71743	1,71743			Dr.42682	si:ch211-244b2.4
1953207	wu:fj38e08	Wu:fj38e08	11	335938		Dr.81031	0,02186	-0,08274	0,82653	-1,20987	0,00015	0,002771261	No	0,87301	8,15184	6,85528		No	1,20987	0,84095	-0,17322	-1,18913	1,18913			Dr.81031	wu:fj38e08
1954404	fgf1	Fibroblast growth factor 1	14	393733	fibroblast growth factor 1; acidic fibroblast growth factor; heparin-binding growth factor 1	Dr.82932	0,02241	0,08487	1,21581	1,21581	0,00015	0,002771261	No	0,2266	1,52	1,86792		No	1,21581	1,2289	0,20612	1,2289	1,2289			Dr.82932	fgf1
1955227	Dr.84400	Transcribed locus	10			Dr.84400	0,52814	2	100	100	0,00015	0,002771261	No	-3,08701	0,00082	0,00082		No	100	0,99562	-0,00439	-1,0044	1,0044			Dr.84400
1957545	zgc:101801	Zgc:101801	8	450031	hypothetical protein LOC450031	Dr.91108	0,02666	0,10118	1,26235	1,26235	0,00015	0,002771261	No	-0,21439	0,53981	0,69222		No	1,26235	1,28235	0,24869	1,28235	1,28235			Dr.91108	zgc:101801
1937635	LOC572121	Similar to XL-INCENP	25	572121		Dr.104887	0,04059	0,15311	1,4227	1,4227	0,00016	0,002924565	No	-1,61854	0,02012	0,02915		No	1,4227	1,44928	0,37107	1,44928	1,44928			Dr.104887	LOC572121
1937751	zgc:113317	Zgc:113317	22	619243	hypothetical protein LOC619243	Dr.105275	0,46628	1,76129	57,71469	57,71469	0,00016	0,002924565	No	-2,96467	0,00086	0,00136		No	57,71469	1,57888	0,45672	1,57888	1,57888			Dr.105275	zgc:113317
1939883	zgc:92501	Zgc:92501	13	436646	hypothetical protein LOC436646	Dr.117484	0,03263	0,12327	1,32823	1,32823	0,00016	0,002924565	No	-1,15566	0,06027	0,08129		No	1,32823	1,34871	0,29915	1,34871	1,34871			Dr.117484	zgc:92501
1939946	smad5	MAD homolog 5 (Drosophila)	14	30641	MAD homolog 5; pgy; piggytail; somitabun; SMA- and MAD-related protein 5; MAD (mothers against decapentaplegic, Drosophila) homolog 5	Dr.117801	0,03385	0,12786	1,34235	1,34235	0,00016	0,002924565	No	-0,92982	0,09872	0,13994		No	1,34235	1,41757	0,34894	1,41757	1,41757			Dr.117801	smad5
1941352	Dr.122629	Transcribed locus	3			Dr.122629	0,52963	-2	0,01	-100	0,00016	0,002924565	No	-3,04496	0,0009	0,00091		No	100	1,0109	0,01085	1,0109	1,0109			Dr.122629
1943746	nitr9	Novel immune-type receptor 9	7	449533	novel immune-type receptor 9	Dr.133942	0,5297	-2	0,01	-100	0,00016	0,002924565	No	-3,05724	0,00087	0,00089		No	100	1,02614	0,0258	1,02614	1,02614			Dr.133942	nitr9
1948769	her6	Hairy-related 6	7	30288	hairy-related 6	Dr.75065	0,03618	0,13685	1,37041	1,37041	0,00016	0,002924565	No	0,19658	1,39229	1,77595		No	1,37041	1,27556	0,24339	1,27556	1,27556			Dr.75065	her6
1949094	wu:fc14h11	Wu:fc14h11	10	323945		Dr.75449	0,1349	-0,50961	0,30931	-3,23304	0,00016	0,002924565	No	-1,63179	0,04748	0,01328		No	3,23304	0,27965	-1,2742	-3,57584	3,57584			Dr.75449	wu:fc14h11
1949439	cthrc1a	Collagen triple helix repeat containing 1a	19	445308	collagen triple helix repeat containing 1a	Dr.75850	0,03557	-0,13435	0,73393	-1,36254	0,00016	0,002924565	No	-1,44499	0,04181	0,03081		No	1,36254	0,73699	-0,30519	-1,35688	1,35688			Dr.75850	cthrc1a
1951008	wu:fc10d11	Wu:fc10d11	11	503807		Dr.77908	0,02271	-0,08589	0,82055	-1,21869	0,00016	0,002924565	No	-1,48678	0,0358	0,02969		No	1,21869	0,82933	-0,18714	-1,2058	1,2058			Dr.77908	wu:fc10d11
1954991	zgc:112430	Zgc:112430	Un	550484		Dr.83908	0,04328	0,16341	1,45684	1,45684	0,00016	0,002924565	No	-1,49611	0,02622	0,03912		No	1,45684	1,49219	0,40025	1,49219	1,49219			Dr.83908	zgc:112430
1938111	zgc:152801	Zgc:152801	11	768304	hypothetical protein LOC768304	Dr.106565	0,0392	0,14719	1,40343	1,40343	0,00017	0,003074641	No	0,26307	1,50626	2,22964		No	1,40343	1,48025	0,39221	1,48025	1,48025			Dr.106565	zgc:152801
1939622	LOC568734	Hypothetical LOC568734	9	568734		Dr.116437	0,05477	0,20577	1,6061	1,6061	0,00017	0,003074641	No	-1,65813	0,01719	0,0289		No	1,6061	1,68072	0,51922	1,68072	1,68072			Dr.116437	LOC568734
1940128	LOC796656	Hypothetical protein LOC796656	16	796656		Dr.118483	0,0374	-0,14054	0,72353	-1,38211	0,00017	0,003074641	No	-0,23122	0,66731	0,5167		No	1,38211	0,7743	-0,2558	-1,29149	1,29149			Dr.118483	LOC796656
1943915	nitr1l	Novel immune-type receptor 1l	7	368781	novel immune-type receptor 1h; immune-type receptor	Dr.134595	0,53165	-2	0,01	-100	0,00017	0,003074641	No	-3,04496	0,0009	0,00091		No	100	1,0109	0,01085	1,0109	1,0109			Dr.134595	nitr1l
1946815	si:dkey-14a7.4	Si:dkey-14a7.4	20	560132	hypothetical protein LOC560132; novel protein similar to vertebrate PIM family oncogenes	Dr.34296	0,53115	-2	0,01	-100	0,00017	0,003074641	No	-3,05166	0,00088	0,0009		No	100	1,01888	0,01871	1,01888	1,01888			Dr.34296	si:dkey-14a7.4
1948260	zgc:77387	Zgc:77387	Un	324010	hypothetical protein LOC324010	Dr.6336	0,27724	-1,04322	0,09053	-11,0465	0,00017	0,003074641	No	-2,94767	0,00184	0,0009		No	11,0465	0,48999	-0,71337	-2,04085	2,04085			Dr.6336	zgc:77387
1951204	foxo5	Forkhead box O5	20	30296	forkhead box O5; forkhead protein	Dr.78161	0,02473	0,09309	1,23907	1,23907	0,00017	0,003074641	No	0,28637	1,73201	2,1587		No	1,23907	1,24636	0,22023	1,24636	1,24636			Dr.78161	foxo5
1953576	wu:fj85h12	Wu:fj85h12	6	337599		Dr.81581	0,01345	-0,05051	0,89021	-1,12333	0,00017	0,003074641	No	-1,21648	0,06392	0,05773		No	1,12333	0,90326	-0,10175	-1,1071	1,1071			Dr.81581	wu:fj85h12
1953821	Dr.81981	Transcribed locus	9			Dr.81981	0,03295	0,12387	1,33004	1,33004	0,00017	0,003074641	No	-0,8541	0,12073	0,16294		No	1,33004	1,34957	0,29979	1,34957	1,34957			Dr.81981
1953837	si:ch211-284a13.1	Si:ch211-284a13.1	19	564009		Dr.82007	0,05358	0,20146	1,59025	1,59025	0,00017	0,003074641	No	-0,99957	0,0738	0,13578		No	1,59025	1,8399	0,60971	1,8399	1,8399			Dr.82007	si:ch211-284a13.1
1954870	irx1a	Iroquois homeobox protein 1, a	16	403019	iroquois homeobox protein 1, a isoform 1	Dr.83685	0,0207	0,07776	1,19607	1,19607	0,00017	0,003074641	No	0,05401	1,02055	1,25656		No	1,19607	1,23126	0,20804	1,23126	1,23126			Dr.83685	irx1a
1937564	mbd3a	Methyl-CpG binding domain protein 3a	2	337133	methyl-CpG binding domain protein 3a	Dr.104630	0,02175	0,08138	1,2061	1,2061	0,00018	0,003224645	No	-0,29858	0,45406	0,55685		No	1,2061	1,22637	0,20406	1,22637	1,22637			Dr.104630	mbd3a
1940489	zgc:103566	Zgc:103566	21	403071	interferon regulatory factor 1	Dr.119956	0,02568	0,09635	1,24838	1,24838	0,00018	0,003224645	No	0,1207	1,15933	1,5038		No	1,24838	1,29713	0,26015	1,29713	1,29713			Dr.119956	zgc:103566
1943222	LOC100001846	Hypothetical protein LOC100001846	8	100001846		Dr.133005	0,17311	0,64917	4,45833	4,45833	0,00018	0,003224645	No	-1,5375	0,01324	0,07725		No	4,45833	5,83448	1,76378	5,83448	5,83448			Dr.133005	LOC100001846
1943342	Dr.133197	Transcribed locus	22			Dr.133197	0,1297	0,48522	3,05646	3,05646	0,00018	0,003224645	No	-2,31255	0,00284	0,00895		No	3,05646	3,15232	1,14814	3,15232	3,15232			Dr.133197
1945193	zgc:92360	Zgc:92360	6	436988	hypothetical protein LOC436988	Dr.19030	0,04596	0,17218	1,48655	1,48655	0,00018	0,003224645	No	-1,04269	0,0735	0,11399		No	1,48655	1,55098	0,43889	1,55098	1,55098			Dr.19030	zgc:92360
1945585	rhag	Transcribed locus	20	336285	wu:fj61d12	Dr.22827	0,04554	0,17042	1,48053	1,48053	0,00018	0,003224645	No	-1,68122	0,01699	0,02554		No	1,48053	1,50327	0,40764	1,50327	1,50327			Dr.22827	rhag,fj61d12,wu:fj61d12
1948352	wu:fj05f01	Wu:fj05f01	2	335361		Dr.6703	0,17138	0,64111	4,37634	4,37634	0,00018	0,003224645	No	-1,18742	0,0252	0,16739		No	4,37634	6,64202	1,89342	6,64202	6,64202			Dr.6703	wu:fj05f01
1948796	dlx4b	Distal-less homeobox gene 4b	12	30581	distal-less homeobox gene 4b; distal-less homeobox gene 7	Dr.75093	0,16562	0,62003	4,16895	4,16895	0,00018	0,003224645	No	-2,38366	0,00203	0,00843		No	4,16895	4,1586	1,42518	4,1586	4,1586			Dr.75093	dlx4b
1954535	zgc:77002	Zgc:77002	17	405846	hypothetical protein LOC405846	Dr.83170	0,02382	-0,08935	0,81406	-1,22842	0,00018	0,003224645	No	-0,68722	0,23606	0,17887		No	1,22842	0,75773	-0,27742	-1,31972	1,31972			Dr.83170	zgc:77002
1956036	si:dkeyp-20e4.1	Si:dkeyp-20e4.1	22	407675		Dr.85860	0,03333	-0,12499	0,74992	-1,33348	0,00018	0,003224645	No	0,42464	3,01644	2,3431		No	1,33348	0,77677	-0,2526	-1,28737	1,28737			Dr.85860	si:dkeyp-20e4.1
1942158	Dr.125163	Transcribed locus	9			Dr.125163	0,05638	-0,21038	0,61605	-1,62324	0,00019	0,003371831	No	-0,54551	0,36433	0,22708		No	1,62324	0,62328	-0,47277	-1,60443	1,60443			Dr.125163
1943403	LOC100002042	Hypothetical protein LOC100002042	8	100002042		Dr.133287	0,16339	0,6107	4,08035	4,08035	0,00019	0,003371831	No	-1,68385	0,01025	0,05193		No	4,08035	5,0684	1,62302	5,0684	5,0684			Dr.133287	LOC100002042
1945708	wu:fb57f08	Wu:fb57f08	7	322318		Dr.23725	0,53511	2	100	100	0,00019	0,003371831	No	-3,07605	0,00084	0,00084		No	100	0,99265	-0,00737	-1,0074	1,0074			Dr.23725	wu:fb57f08
1946540	gnb3l	Guanine nucleotide binding protein (G protein), beta polypeptide 3, like	16	436710	guanine nucleotide binding protein (G protein), beta polypeptide 3, like	Dr.32120	0,06142	-0,22903	0,59016	-1,69444	0,00019	0,003371831	No	-1,49866	0,04183	0,02478		No	1,69444	0,59245	-0,52349	-1,68791	1,68791			Dr.32120	gnb3l
1948265	wu:fd16g01	Wu:fd16g01	10	327209		Dr.6360	0,05696	0,2126	1,63156	1,63156	0,00019	0,003371831	No	-1,41672	0,02992	0,0505		No	1,63156	1,6879	0,52349	1,6879	1,6879			Dr.6360	wu:fd16g01
1948843	plod3	Procollagen-lysine, 2-oxoglutarate 5-dioxygenase 3	23	266991	diw; lh3; diwanka	Dr.75149	0,0231	-0,08612	0,82012	-1,21933	0,00019	0,003371831	No	-0,5578	0,30551	0,25083		No	1,21933	0,82102	-0,1972	-1,21799	1,21799			Dr.75149	plod3
1950932	kifap3	Kinesin-associated protein 3	2	323499		Dr.77793	0,02587	0,09646	1,24869	1,24869	0,00019	0,003371831	No	0,16341	1,27361	1,66642		No	1,24869	1,30843	0,26883	1,30843	1,30843			Dr.77793	kifap3
1952451	Dr.79908	Transcribed locus	1			Dr.79908	0,53623	-2	0,01	-100	0,00019	0,003371831	No	-3,03405	0,00096	0,0009		No	100	0,94001	-0,06187	-1,06382	1,06382			Dr.79908
1955974	Dr.85718	Transcribed locus	12			Dr.85718	0,02119	-0,07909	0,8335	-1,19975	0,00019	0,003371831	No	-1,39644	0,04368	0,03688		No	1,19975	0,84437	-0,16916	-1,18431	1,18431			Dr.85718
1956658	zgc:153039	Zgc:153039	15	767698	hypothetical protein LOC767698	Dr.87314	0,21691	0,80962	6,45087	6,45087	0,00019	0,003371831	No	-2,28167	0,00227	0,01562		No	6,45087	6,86979	1,92713	6,86979	6,86979			Dr.87314	zgc:153039
1942701	igsf4d	Immunoglobulin superfamily, member 4d	10	393637	immunoglobulin superfamily, member 4d	Dr.132238	0,02028	0,07549	1,18984	1,18984	0,0002	0,003526119	No	0,4767	2,68386	3,34695		No	1,18984	1,24707	0,22079	1,24707	1,24707			Dr.132238	igsf4d
1943728	Dr.133882	Transcribed locus	12			Dr.133882	0,53857	2	100	100	0,0002	0,003526119	No	-3,08701	0,00082	0,00082		No	100	0,99562	-0,00439	-1,0044	1,0044			Dr.133882
1944288	zgc:112527	Zgc:112527	4	550447	hypothetical protein LOC550447	Dr.140640	0,02176	-0,08083	0,83017	-1,20457	0,0002	0,003526119	No	-0,03463	1,00201	0,85087		No	1,20457	0,84916	-0,16351	-1,17764	1,17764			Dr.140640	zgc:112527
1944649	Dr.15215	Transcribed locus	14			Dr.15215	0,01388	0,05167	1,12634	1,12634	0,0002	0,003526119	No	0,43265	2,52122	2,90865		No	1,12634	1,15367	0,14295	1,15367	1,15367			Dr.15215
1951568	wu:fi22b08	Wu:fi22b08	2	557992		Dr.78657	0,41506	1,5413	34,77745	34,77745	0,0002	0,003526119	No	-2,28905	0,00333	0,00793		No	34,77745	2,37768	0,86612	2,37768	2,37768			Dr.78657	wu:fi22b08
1955267	Dr.84464	Transcribed locus, strongly similar to XP_001336807.1 similar to RIKEN cDNA 1700041C02 gene [Danio rerio]	11			Dr.84464	0,53767	2	100	100	0,0002	0,003526119	No	-3,04438	0,00089	0,00092		No	100	1,03246	0,03194	1,03246	1,03246			Dr.84464
1955957	Dr.85684	Transcribed locus	12			Dr.85684	0,25685	0,95481	9,0117	9,0117	0,0002	0,003526119	No	-2,71417	0,00095	0,00508		No	9,0117	5,34009	1,67524	5,34009	5,34009			Dr.85684
1940790	LOC100008271	Similar to Cyclin B1	Un	100008271		Dr.121261	0,04979	0,18452	1,52938	1,52938	0,00021	0,003685237	No	-2,01151	0,00783	0,01226		No	1,52938	1,5646	0,44763	1,5646	1,5646			Dr.121261	LOC100008271
1941049	wu:fc46g07	Wu:fc46g07	11	386991		Dr.121991	0,0638	0,23671	1,72467	1,72467	0,00021	0,003685237	No	-1,75849	0,01316	0,02401		No	1,72467	1,82406	0,60106	1,82406	1,82406			Dr.121991	wu:fc46g07
1947792	si:dkey-30h14.2	Si:dkey-30h14.2	20	561832	lysophosphatidylglycerol acyltransferase like	Dr.47567	0,02488	-0,09223	0,80866	-1,23661	0,00021	0,003685237	No	-0,17024	0,74474	0,61306		No	1,23661	0,82319	-0,19457	-1,21478	1,21478			Dr.47567	si:dkey-30h14.2
1954181	runx3	Runt-related transcription factor 3	13	58127	runt-related transcription factor 3; runt-related transcription factor b	Dr.82593	0,05228	0,19395	1,56297	1,56297	0,00021	0,003685237	No	-1,79078	0,01276	0,02053		No	1,56297	1,60895	0,47558	1,60895	1,60895			Dr.82593	runx3
1954199	LOC555921	Similar to delayed rectifier potassium channel Kv2	2	555921		Dr.82619	0,04373	0,16217	1,45268	1,45268	0,00021	0,003685237	No	-1,73831	0,01506	0,02216		No	1,45268	1,47128	0,38614	1,47128	1,47128			Dr.82619	LOC555921
1938529	cacna1f	Calcium channel, voltage-dependent, alpha 1F subunit	8	386662	ZfCav1.4	Dr.108625	0,54161	-2	0,01	-100	0,00022	0,003828729	No	-3,04436	0,0009	0,00091		No	100	1,00832	0,00828	1,00832	1,00832			Dr.108625	cacna1f
1939351	LOC569609	Hypothetical LOC569609	6	569609		Dr.115454	0,25206	0,93246	8,55972	8,55972	0,00022	0,003828729	No	-2,34027	0,00148	0,01411		No	8,55972	9,53553	2,25502	9,53553	9,53553			Dr.115454	LOC569609
1941051	Dr.121997	Transcribed locus	18			Dr.121997	0,03102	-0,11445	0,76834	-1,30151	0,00022	0,003828729	No	0,25172	2,02479	1,58016		No	1,30151	0,78041	-0,24794	-1,28139	1,28139			Dr.121997
1946237	zgc:110771	Zgc:110771	16	541368	hypothetical protein LOC541368	Dr.29686	0,25974	-0,95896	0,10991	-9,09837	0,00022	0,003828729	No	-1,99779	0,04108	0,00246		No	9,09837	0,05987	-2,81565	-16,70403	16,70403			Dr.29686	zgc:110771
1951560	LOC573028	Similar to Zinc metalloproteinase (STE24 homolog, yeast)	17	573028		Dr.78648	0,01853	-0,06848	0,85413	-1,17079	0,00022	0,003828729	No	-0,06003	0,93359	0,81243		No	1,17079	0,87022	-0,13901	-1,14913	1,14913			Dr.78648	LOC573028
1953038	ttk	Ttk protein kinase	16	317763	ttk protein kinase; nightcap; monopolar spindle 1	Dr.80755	0,03055	0,11279	1,29656	1,29656	0,00022	0,003828729	No	-1,54831	0,02471	0,03239		No	1,29656	1,31079	0,27063	1,31079	1,31079			Dr.80755	ttk
1953508	ndufs5	NADH dehydrogenase (ubiquinone) Fe-S protein 5	19	553660	NADH dehydrogenase (ubiquinone) Fe-S protein 5	Dr.81452	0,01457	-0,05386	0,88336	-1,13204	0,00022	0,003828729	No	0,64729	4,71098	4,1829		No	1,13204	0,88791	-0,11889	-1,12625	1,12625			Dr.81452	ndufs5
1955162	chd1l	Chromodomain helicase DNA binding protein 1-like	6	393283	chromodomain helicase DNA binding protein 1-like	Dr.84280	0,02904	0,10718	1,27992	1,27992	0,00022	0,003828729	No	-0,60219	0,21624	0,28885		No	1,27992	1,33578	0,28951	1,33578	1,33578			Dr.84280	chd1l
1956239	dlgap1	Discs, large (Drosophila) homolog-associated protein 1	2	569898	disks large-associated protein 1	Dr.86221	0,54188	-2	0,01	-100	0,00022	0,003828729	No	-3,02039	0,00103	0,0009		No	100	0,87775	-0,13039	-1,13927	1,13927			Dr.86221	dlgap1
1938063	zgc:100959	Zgc:100959	25	445225	hypothetical protein LOC445225	Dr.106411	0,02879	0,10595	1,27629	1,27629	0,00023	0,003973492	No	-1,33609	0,03911	0,0544		No	1,27629	1,39096	0,32999	1,39096	1,39096			Dr.106411	zgc:100959
1938193	wu:fj15b03	Wu:fj15b03	21	335464		Dr.106933	0,49538	-1,82691	0,0149	-67,12931	0,00023	0,003973492	No	-2,98767	0,00129	0,00087		No	67,12931	0,67067	-0,39948	-1,49104	1,49104			Dr.106933	wu:fj15b03
1938428	zgc:165461	Zgc:165461	17	497419	hypothetical protein LOC497419	Dr.108135	0,13415	-0,49352	0,32098	-3,11543	0,00023	0,003973492	No	0,40126	4,79087	1,48581		No	3,11543	0,31013	-1,17075	-3,2244	3,2244			Dr.108135	zgc:165461
1938752	Dr.11235	Transcribed locus	8			Dr.11235	0,05326	0,19631	1,57149	1,57149	0,00023	0,003973492	No	-1,3595	0,03468	0,05652		No	1,57149	1,6295	0,48827	1,6295	1,6295			Dr.11235
1944287	zgc:55418	Zgc:55418	22	334109	hypothetical protein LOC334109	Dr.14064	0,03395	0,12502	1,33358	1,33358	0,00023	0,003973492	No	-0,92984	0,10051	0,13743		No	1,33358	1,3673	0,31284	1,3673	1,3673			Dr.14064	zgc:55418
1945807	Dr.2506	Transcribed locus	21			Dr.2506	0,03749	-0,13798	0,72781	-1,37398	0,00023	0,003973492	No	-1,93007	0,01371	0,01006		No	1,37398	0,73365	-0,30973	-1,36305	1,36305			Dr.2506
1951330	pknox1.1	Pbx/knotted 1 homeobox 1.1	9	170444	pbx/knotted 1 homeobox 1.1	Dr.78334	0,0231	0,0852	1,21674	1,21674	0,00023	0,003973492	No	-0,06672	0,76476	0,96171		No	1,21674	1,25753	0,22915	1,25753	1,25753			Dr.78334	pknox1.1
1953707	wu:fk36e01	Wu:fk36e01	24	336970		Dr.81801	0,02926	0,10781	1,28176	1,28176	0,00023	0,003973492	No	-1,1579	0,06101	0,07948		No	1,28176	1,30278	0,2645	1,30278	1,30278			Dr.81801	wu:fk36e01
1937925	wu:fc26e06	Wu:fc26e06	25	324354		Dr.105883	0,54514	-2	0,01	-100	0,00024	0,004112421	No	-2,995	0,00123	0,0009		No	100	0,73244	-0,31138	-1,36531	1,36531			Dr.105883	wu:fc26e06
1938103	wu:fe26g04	Wu:fe26g04	23	326801		Dr.106526	0,05216	0,19162	1,55461	1,55461	0,00024	0,004112421	No	-0,12411	0,5972	0,96567		No	1,55461	1,61701	0,48058	1,61701	1,61701			Dr.106526	wu:fe26g04
1939280	LOC799684	Hypothetical protein LOC799684	6	799684		Dr.115223	0,20382	0,74837	5,6023	5,6023	0,00024	0,004112421	No	-2,59805	0,00139	0,00459		No	5,6023	3,31066	1,19715	3,31066	3,31066			Dr.115223	LOC799684
1939568	zgc:55879	Zgc:55879	8	334217	hypothetical protein LOC334217	Dr.116223	0,02904	0,10664	1,27831	1,27831	0,00024	0,004112421	No	-0,47676	0,28718	0,38754		No	1,27831	1,34947	0,29971	1,34947	1,34947			Dr.116223	zgc:55879
1943861	LOC567150	Hypothetical LOC567150	15	567150		Dr.134437	0,54451	-2	0,01	-100	0,00024	0,004112421	No	-3,03991	0,00092	0,00091		No	100	0,98879	-0,01127	-1,01134	1,01134			Dr.134437	LOC567150
1947165	sb:cb307	Sb:cb307	2	321198		Dr.38	0,02386	0,08753	1,22329	1,22329	0,00024	0,004112421	No	-0,07052	0,76277	0,95032		No	1,22329	1,24588	0,21984	1,24588	1,24588			Dr.38	sb:cb307
1950314	wu:fb38h01	Wu:fb38h01	16	321941		Dr.76954	0,54418	-2	0,01	-100	0,00024	0,004112421	No	-3,04496	0,0009	0,00091		No	100	1,0109	0,01085	1,0109	1,0109			Dr.76954	wu:fb38h01
1955488	zgc:101132	Zgc:101132	14	445159	hypothetical protein LOC445159	Dr.84821	0,01683	0,06175	1,15279	1,15279	0,00024	0,004112421	No	-0,6998	0,18382	0,21677		No	1,15279	1,17921	0,16485	1,17921	1,17921			Dr.84821	zgc:101132
1957519	im:7140596	Im:7140596	10	492540		Dr.90952	0,40996	1,50581	32,04868	32,04868	0,00024	0,004112421	No	-2,87823	0,00086	0,00241		No	32,04868	2,7936	1,02733	2,7936	2,7936			Dr.90952	im:7140596
1938118	LOC799737	Similar to neurexin 3a beta	17	799737		Dr.106597	0,54613	2	100	100	0,00025	0,004245283	No	-3,06935	0,00082	0,00089		No	100	1,08833	0,08465	1,08833	1,08833			Dr.106597	LOC799737
1943993	Dr.135004	Transcribed locus	22			Dr.135004	0,38045	-1,39316	0,04044	-24,7263	0,00025	0,004245283	No	-2,82249	0,00531	0,00104		No	24,7263	0,19587	-1,63033	-5,10554	5,10554			Dr.135004
1946877	zgc:55423	Zgc:55423	21	394146	hypothetical protein LOC394146	Dr.35017	0,03861	-0,14143	0,72205	-1,38494	0,00025	0,004245283	No	-1,48297	0,03856	0,02818		No	1,38494	0,7308	-0,31362	-1,36836	1,36836			Dr.35017	zgc:55423
1947354	LOC569148	Hypothetical LOC569148	3	569148		Dr.40624	0,04211	-0,15432	0,70094	-1,42666	0,00025	0,004245283	No	-1,262	0,0655	0,0461		No	1,42666	0,70381	-0,35124	-1,42083	1,42083			Dr.40624	LOC569148
1950403	wu:fc51c09	Wu:fc51c09	17	325008		Dr.77064	0,40643	-1,48782	0,03252	-30,74811	0,00025	0,004245283	No	-2,83398	0,00347	0,00086		No	30,74811	0,24912	-1,38983	-4,01415	4,01415			Dr.77064	wu:fc51c09
1951592	Dr.78687	Transcribed locus	14			Dr.78687	0,06518	0,23873	1,73272	1,73272	0,00025	0,004245283	No	-1,03129	0,07025	0,1279		No	1,73272	1,82068	0,59921	1,82068	1,82068			Dr.78687
1951917	adcyap1b	Adenylate cyclase activating polypeptide 1b	2	335625	adenylate cyclase activating polypeptide 1b; (zf)PACAP38-2; growth hormone-releasing hormone; adenylate cyclase-activating peptide 1 like	Dr.79108	0,01914	-0,07014	0,85085	-1,17529	0,00025	0,004245283	No	0,9831	10,34762	8,94066		No	1,17529	0,86403	-0,14615	-1,15737	1,15737			Dr.79108	adcyap1b
1953328	zgc:110030	Zgc:110030	12	574421	hypothetical protein LOC574421	Dr.81203	0,03122	-0,11435	0,76851	-1,30122	0,00025	0,004245283	No	-0,77233	0,18959	0,1505		No	1,30122	0,79383	-0,23088	-1,25971	1,25971			Dr.81203	zgc:110030
1955768	fam49a	Family with sequence similarity 49, member A	19	445212	hypothetical protein LOC445212	Dr.85318	0,03433	-0,12561	0,74884	-1,3354	0,00025	0,004245283	No	0,21532	1,89369	1,42338		No	1,3354	0,75164	-0,28549	-1,33042	1,33042			Dr.85318	fam49a
1957249	Dr.89718	Transcribed locus	14			Dr.89718	0,03985	0,14583	1,39904	1,39904	0,00025	0,004245283	No	-1,42866	0,03132	0,04458		No	1,39904	1,42355	0,35316	1,42355	1,42355			Dr.89718
1942925	wu:fc62b05	Wu:fc62b05	22	325247		Dr.132546	0,0725	0,26479	1,83987	1,83987	0,00026	0,004399284	No	-1,31634	0,03524	0,06805		No	1,83987	1,93106	0,65807	1,93106	1,93106			Dr.132546	wu:fc62b05
1945796	wu:fb74h05	Wu:fb74h05	3	322848		Dr.2496	0,38547	1,40732	25,54597	25,54597	0,00026	0,004399284	No	-2,60352	0,00116	0,0111		No	25,54597	9,52985	2,25443	9,52985	9,52985			Dr.2496	wu:fb74h05
1951182	dicer1	Dicer1, Dcr-1 homolog (Drosophila)	17	555424	dsRNA-specific ribonuclease	Dr.78137	0,04521	0,16514	1,46266	1,46266	0,00026	0,004399284	No	-0,82673	0,12114	0,18334		No	1,46266	1,51341	0,41436	1,51341	1,51341			Dr.78137	dicer1
1952190	wu:fc85f10	Wu:fc85f10	13	325543		Dr.79512	0,04125	-0,15082	0,70661	-1,41521	0,00026	0,004399284	No	-1,04263	0,10743	0,07714		No	1,41521	0,71804	-0,33123	-1,39268	1,39268			Dr.79512	wu:fc85f10
1937989	wu:fc63c11	Wu:fc63c11	2	325265		Dr.106107	0,01374	-0,05002	0,8912	-1,12208	0,00027	0,004544078	No	0,36669	2,44868	2,2103		No	1,12208	0,90265	-0,10242	-1,10785	1,10785			Dr.106107	wu:fc63c11
1941226	Dr.122387	Transcribed locus	19			Dr.122387	0,02423	-0,08836	0,81591	-1,22563	0,00027	0,004544078	No	-0,0897	0,89015	0,74325		No	1,22563	0,83497	-0,18036	-1,19765	1,19765			Dr.122387
1947328	wu:fb58e08	Wu:fb58e08	9	322341		Dr.40298	0,0165	0,06007	1,14833	1,14833	0,00027	0,004544078	No	-0,68383	0,1918	0,2236		No	1,14833	1,16581	0,15342	1,16581	1,16581			Dr.40298	wu:fb58e08
1948669	zgc:154110	Zgc:154110	9	557725	hypothetical protein LOC557725	Dr.74560	0,02298	-0,08372	0,82466	-1,21262	0,00027	0,004544078	No	-0,90503	0,13591	0,11394		No	1,21262	0,83841	-0,17625	-1,19273	1,19273			Dr.74560	zgc:154110
1949776	mmp9	Matrix metalloproteinase 9	8	406397	matrix metalloproteinase 9; fj05a08	Dr.76275	0,02279	-0,08301	0,82601	-1,21063	0,00027	0,004544078	No	-1,23324	0,06475	0,05276		No	1,21063	0,81476	-0,20486	-1,22735	1,22735			Dr.76275	mmp9
1953642	rbpms2	RNA binding protein with multiple splicing 2	7	393229	RNA binding protein with multiple splicing 2	Dr.81683	0,02717	0,09883	1,25554	1,25554	0,00027	0,004544078	No	-0,76569	0,15367	0,19145		No	1,25554	1,24586	0,21982	1,24586	1,24586			Dr.81683	rbpms2
1945253	LOC100003249	Similar to voltage-gated calcium channel alpha(2)delta-3 subunit	8	100003249		Dr.19748	0,55066	-2	0,01	-100	0,00028	0,004670786	No	-2,86973	0,00208	0,0009		No	100	0,43438	-0,83383	-2,30211	2,30211			Dr.19748	LOC100003249
1947084	Dr.36985	Transcribed locus	4			Dr.36985	0,0467	0,16951	1,47745	1,47745	0,00028	0,004670786	No	-0,50024	0,25706	0,39534		No	1,47745	1,53794	0,43044	1,53794	1,53794			Dr.36985
1947907	eng2b	Engrailed 2b	2	30238	engrailed 2b; engrailed 3	Dr.498	0,01573	0,05714	1,14062	1,14062	0,00028	0,004670786	No	-0,80192	0,15153	0,16431		No	1,14062	1,08432	0,08095	1,08432	1,08432			Dr.498	eng2b
1948099	zgc:165571	Zgc:165571	9	335309	hypothetical protein LOC335309	Dr.5434	0,40768	1,4806	30,24115	30,24115	0,00028	0,004670786	No	-2,5431	0,00152	0,0054		No	30,24115	3,55055	1,2671	3,55055	3,55055			Dr.5434	zgc:165571
1948929	slc6a11	Solute carrier family 6 (neurotransmitter transporter, GABA), member 11	6	325006		Dr.75244	0,36175	1,31512	20,65958	20,65958	0,00028	0,004670786	No	-2,59876	0,00112	0,00567		No	20,65958	5,06389	1,62213	5,06389	5,06389			Dr.75244	slc6a11
1950492	zgc:153968	Zgc:153968	3	768292	hypothetical protein LOC768292	Dr.77172	0,34471	-1,25116	0,05608	-17,83051	0,00028	0,004670786	No	-2,75661	0,007	0,00118		No	17,83051	0,16894	-1,77824	-5,91942	5,91942			Dr.77172	zgc:153968
1952424	wu:fd36h06	Wu:fd36h06	21	325877		Dr.79872	0,433	-1,57216	0,02678	-37,33893	0,00028	0,004670786	No	-2,8554	0,00194	0,001		No	37,33893	0,51457	-0,66443	-1,94339	1,94339			Dr.79872	wu:fd36h06
1952722	zgc:91894	Zgc:91894	14	337382	hypothetical protein LOC445489; fj65e10	Dr.80294	0,02039	0,07402	1,18584	1,18584	0,00028	0,004670786	No	-0,36851	0,38613	0,4745		No	1,18584	1,22886	0,20609	1,22886	1,22886			Dr.80294	zgc:91894
1956935	zgc:103427	Zgc:103427	10	450018	hypothetical protein LOC450018	Dr.88511	0,03115	-0,11326	0,77044	-1,29796	0,00028	0,004670786	No	-1,48292	0,03699	0,02925		No	1,29796	0,79059	-0,23498	-1,26488	1,26488			Dr.88511	zgc:103427
1957476	Dr.90781	CDNA clone IMAGE:7147612	10			Dr.90781	0,55053	-2	0,01	-100	0,00028	0,004670786	No	-3,05724	0,00087	0,00089		No	100	1,02614	0,0258	1,02614	1,02614			Dr.90781
1939666	zgc:152900	Zgc:152900	8	768170	hypothetical protein LOC768170	Dr.11668	0,01444	-0,05235	0,88645	-1,1281	0,00029	0,004795276	No	-0,98262	0,10945	0,09898		No	1,1281	0,90436	-0,10053	-1,10576	1,10576			Dr.11668	zgc:152900
1940351	hsd3b1	Hydroxy-delta-5-steroid dehydrogenase, 3 beta- and steroid delta-isomerase 1	20	373131	3-beta-hydroxysteroid dehydrogenase; hydroxy-delta-5-steroid dehydrogenase, 3 beta-and steroid delta-isomerase 1	Dr.119436	0,5517	2	100	100	0,00029	0,004795276	No	-3,08701	0,00082	0,00082		No	100	0,99562	-0,00439	-1,0044	1,0044			Dr.119436	hsd3b1
1942080	Dr.124796	Transcribed locus	11			Dr.124796	0,55137	-2	0,01	-100	0,00029	0,004795276	No	-3,02178	0,00103	0,0009		No	100	0,87458	-0,13401	-1,1434	1,1434			Dr.124796
1942189	Dr.125492	Transcribed locus	7			Dr.125492	0,55195	2	100	100	0,00029	0,004795276	No	-3,0129	0,00082	0,00116		No	100	1,41388	0,34634	1,41388	1,41388			Dr.125492
1945171	LOC553507	Hypothetical protein LOC553507	14	553507		Dr.18867	0,0545	0,1975	1,57579	1,57579	0,00029	0,004795276	No	-0,55119	0,22955	0,34415		No	1,57579	1,49924	0,40496	1,49924	1,49924			Dr.18867	LOC553507
1947781	mcm7	MCM7 minichromosome maintenance deficient 7 (S. cerevisiae)	14	192333	minichromosome maintenance complex component 7	Dr.47436	0,01991	0,07213	1,18066	1,18066	0,00029	0,004795276	No	0,35995	2,0755	2,52796		No	1,18066	1,218	0,19721	1,218	1,218			Dr.47436	mcm7
1951834	Dr.78997	Transcribed locus	17			Dr.78997	0,09926	0,35985	2,29006	2,29006	0,00029	0,004795276	No	-2,15971	0,00464	0,01068		No	2,29006	2,30241	0,83396	2,30241	2,30241			Dr.78997
1953330	wu:fj53d07	Wu:fj53d07	13	336170		Dr.81206	0,28415	1,02919	10,69527	10,69527	0,00029	0,004795276	No	-2,87003	0,00088	0,00285		No	10,69527	3,22129	1,16978	3,22129	3,22129			Dr.81206	wu:fj53d07
1956228	Dr.86201	Transcribed locus	11			Dr.86201	0,03462	0,12559	1,33532	1,33532	0,00029	0,004795276	No	-1,69105	0,01737	0,02388		No	1,33532	1,37435	0,31798	1,37435	1,37435			Dr.86201
1957787	Dr.92665	Transcribed locus	6			Dr.92665	0,02554	0,09258	1,2376	1,2376	0,00029	0,004795276	No	0,1607	1,29212	1,62811		No	1,2376	1,26003	0,23114	1,26003	1,26003			Dr.92665
1937407	zgc:136734	Zgc:136734	24	677744		Dr.103079	0,04199	-0,1517	0,70519	-1,41806	0,0003	0,004921875	No	-0,81981	0,17949	0,12934		No	1,41806	0,72059	-0,32768	-1,38775	1,38775			Dr.103079	zgc:136734
1946511	wu:fb44e02	Wu:fb44e02	23	406427	deoxyribonuclease I-like 3	Dr.31936	0,03956	0,14311	1,39029	1,39029	0,0003	0,004921875	No	-1,77271	0,01423	0,02002		No	1,39029	1,40734	0,3417	1,40734	1,40734			Dr.31936	wu:fb44e02
1948480	wu:fb01b03	Wu:fb01b03	3	337182		Dr.70656	0,04451	0,16104	1,44891	1,44891	0,0003	0,004921875	No	0,1001	1,03913	1,54413		No	1,44891	1,48598	0,39607	1,48598	1,48598			Dr.70656	wu:fb01b03
1948711	Dr.74673	Transcribed locus	2			Dr.74673	0,1676	-0,60531	0,24813	-4,03009	0,0003	0,004921875	No	-1,56867	0,06656	0,01413		No	4,03009	0,21225	-1,54997	-4,71133	4,71133			Dr.74673
1951050	wu:fc08a03	Wu:fc08a03	13	323720		Dr.77962	0,02415	-0,08721	0,81807	-1,22239	0,0003	0,004921875	No	-0,31571	0,52802	0,4425		No	1,22239	0,83804	-0,17669	-1,19326	1,19326			Dr.77962	wu:fc08a03
1951707	LOC561421	Similar to FLJ16636 protein	19	561421		Dr.78821	0,06126	0,22131	1,6646	1,6646	0,0003	0,004921875	No	-0,99014	0,07946	0,13567		No	1,6646	1,70741	0,53498	1,70741	1,70741			Dr.78821	LOC561421
1952261	Dr.79623	Transcribed locus	23			Dr.79623	0,02877	-0,10394	0,78715	-1,2704	0,0003	0,004921875	No	-0,05079	1,0127	0,78152		No	1,2704	0,77172	-0,25913	-1,2958	1,2958			Dr.79623
1954136	vox	Ventral homeobox	13	64807	ventral homeobox	Dr.82511	0,03925	-0,14197	0,72117	-1,38664	0,0003	0,004921875	No	-2,04256	0,01046	0,00786		No	1,38664	0,75116	-0,28614	-1,33128	1,33128			Dr.82511	vox
1955076	LOC569227	Similar to small calcium-binding mitochondrial carrier 2	5	569227		Dr.84065	0,55351	-2	0,01	-100	0,0003	0,004921875	No	-3,05166	0,00088	0,0009		No	100	1,01888	0,01871	1,01888	1,01888			Dr.84065	LOC569227
1938191	zgc:77059	Zgc:77059	3	405809	hypothetical protein LOC405809	Dr.106930	0,03095	0,11158	1,29293	1,29293	0,00031	0,005063959	No	-0,45949	0,28708	0,41976		No	1,29293	1,46218	0,37993	1,46218	1,46218			Dr.106930	zgc:77059
1938541	Dr.108732	Transcribed locus, weakly similar to XP_001085451.1 tripartite motif-containing 16 [Macaca mulatta]	22			Dr.108732	0,04058	-0,14649	0,71369	-1,40117	0,00031	0,005063959	No	-0,76715	0,20144	0,14681		No	1,40117	0,72879	-0,31637	-1,37213	1,37213			Dr.108732
1950108	zgc:136228	Zgc:136228	11	570276	hypothetical protein LOC570276; plvap; Dr.9655; fb11a07; vessel-specific 1	Dr.76679	0,0257	0,09272	1,23799	1,23799	0,00031	0,005063959	No	-1,59013	0,02299	0,02872		No	1,23799	1,24943	0,22268	1,24943	1,24943			Dr.76679	zgc:136228
1952556	dhdds	Dehydrodolichyl diphosphate synthase	16	406468	dehydrodolichyl diphosphate synthase	Dr.80056	0,03687	-0,13297	0,73626	-1,35822	0,00031	0,005063959	No	-0,36476	0,50901	0,36624		No	1,35822	0,71952	-0,32918	-1,38982	1,38982			Dr.80056	dhdds
1957083	LOC569014	Hypothetical LOC569014	23	569014		Dr.89018	0,55472	2	100	100	0,00031	0,005063959	No	-2,98305	0,00097	0,00113		No	100	1,16973	0,15677	1,16973	1,16973			Dr.89018	LOC569014
1937442	zgc:109906	Zgc:109906	22	449687	calpain 2, (m/II) large subunit b	Dr.103989	0,05723	0,2058	1,60622	1,60622	0,00032	0,005209302	No	-1,12194	0,05962	0,09763		No	1,60622	1,63744	0,49313	1,63744	1,63744			Dr.103989	zgc:109906
1940576	LOC793063	Hypothetical protein LOC793063	23	793063		Dr.120328	0,02627	-0,09444	0,80456	-1,24292	0,00032	0,005209302	No	-0,58132	0,29026	0,2369		No	1,24292	0,81618	-0,20312	-1,22521	1,22521			Dr.120328	LOC793063
1940667	LOC560126	Similar to lysosomal alpha-N-acetyl glucosaminidase	24	560126		Dr.120636	0,55559	-2	0,01	-100	0,00032	0,005209302	No	-3,04496	0,0009	0,00091		No	100	1,0109	0,01085	1,0109	1,0109			Dr.120636	LOC560126
1954284	cxcr3.2	Chemokine (C-X-C motif) receptor 3.2	16	492348	chemokine (C-X-C motif) receptor 3.2	Dr.82754	0,01987	-0,07143	0,84833	-1,17878	0,00032	0,005209302	No	-1,53275	0,03153	0,02728		No	1,17878	0,86528	-0,1447	-1,1557	1,1557			Dr.82754	cxcr3.2
1939452	LOC100000911	Similar to RNA polymerase I transcription termination factor 1	7	100000911		Dr.115837	0,55688	2	100	100	0,00033	0,005339897	No	-2,99453	0,00082	0,00126		No	100	1,53711	0,4299	1,53711	1,53711			Dr.115837	LOC100000911
1939662	LOC794413	Hypothetical protein LOC794413	10	794413		Dr.116674	0,42235	-1,51738	0,03038	-32,91381	0,00033	0,005339897	No	-2,91467	0,00136	0,00109		No	32,91381	0,79748	-0,2263	-1,25395	1,25395			Dr.116674	LOC794413
1940651	LOC562744	Hypothetical LOC562744	24	562744		Dr.120600	0,1998	-0,71719	0,19178	-5,21424	0,00033	0,005339897	No	-2,43859	0,00948	0,00223		No	5,21424	0,23506	-1,44791	-4,25423	4,25423			Dr.120600	LOC562744
1941035	Dr.121959	Transcribed locus, weakly similar to NP_033742.2 A receptor, type II-like 1 [Mus musculus]	5			Dr.121959	0,02346	-0,0843	0,82357	-1,21423	0,00033	0,005339897	No	-0,69414	0,22141	0,18507		No	1,21423	0,83588	-0,17927	-1,19634	1,19634			Dr.121959
1945832	eif2s2	Eukaryotic translation initiation factor 2, subunit 2 beta	6	324365	eukaryotic translation initiation factor 2, subunit 2 beta; eukaryotic translation initiation factor 2, subunit 2 beta, 38kDa	Dr.25507	0,02655	-0,09528	0,803	-1,24533	0,00033	0,005339897	No	0,94339	10,04511	7,67046		No	1,24533	0,7636	-0,26971	-1,30958	1,30958			Dr.25507	eif2s2
1946297	zgc:92888	Zgc:92888	10	492336	hypothetical protein LOC492336	Dr.30129	0,02619	0,09401	1,24169	1,24169	0,00033	0,005339897	No	0,3291	1,76564	2,57815		No	1,24169	1,46018	0,37856	1,46018	1,46018			Dr.30129	zgc:92888
1954419	zgc:101089	Zgc:101089	19	447908	hypothetical protein LOC447908	Dr.82956	0,04635	0,16624	1,46637	1,46637	0,00033	0,005339897	No	-2,30349	0,00403	0,00614		No	1,46637	1,52563	0,42241	1,52563	1,52563			Dr.82956	zgc:101089
1944520	LOC564733	Hypothetical LOC564733	8	564733		Dr.14504	0,02862	0,10258	1,26642	1,26642	0,00034	0,005492308	No	-0,41403	0,32818	0,45272		No	1,26642	1,37947	0,3217	1,37947	1,37947			Dr.14504	LOC564733
1954646	sema3aa	Semaphorin 3aa	4	30266	semaphorin 3aa; sem1a; semaphorin 1a	Dr.83348	0,04686	-0,16802	0,67918	-1,47237	0,00034	0,005492308	No	-1,21984	0,07275	0,04994		No	1,47237	0,68647	-0,37619	-1,45672	1,45672			Dr.83348	sema3aa
1938738	Dr.11180	Transcribed locus	8			Dr.11180	0,02542	-0,09081	0,81132	-1,23256	0,00035	0,005629787	No	0,54669	3,88529	3,20759		No	1,23256	0,82557	-0,19168	-1,21128	1,21128			Dr.11180
1949498	LOC564830	Hypothetical LOC564830	13	327076		Dr.75918	0,03442	-0,12311	0,75317	-1,32772	0,00035	0,005629787	No	-0,56862	0,31386	0,23229		No	1,32772	0,7401	-0,30097	-1,35117	1,35117			Dr.75918	LOC564830
1954713	zgc:92134	Zgc:92134	15	494031	hypothetical protein LOC494031	Dr.83452	0,02454	-0,08781	0,81695	-1,22407	0,00035	0,005629787	No	-0,02058	1,05565	0,86163		No	1,22407	0,81621	-0,20309	-1,22518	1,22518			Dr.83452	zgc:92134
1956831	si:ch211-195k18.2	Si:ch211-195k18.2	19	378993	hypothetical protein LOC378993	Dr.88067	0,45507	1,62703	42,36732	42,36732	0,00035	0,005629787	No	-2,77676	0,00092	0,00461		No	42,36732	4,99612	1,60866	4,99612	4,99612			Dr.88067	si:ch211-195k18.2
1957108	Dr.89165	Transcribed locus	8			Dr.89165	0,5591	-2	0,01	-100	0,00035	0,005629787	No	-3,05724	0,00087	0,00089		No	100	1,02614	0,0258	1,02614	1,02614			Dr.89165
1945819	sult2st1	Sulfotransferase family 2, cytosolic sulfotransferase 1	Un	338214	sulfotransferase family 2, cytosolic sulfotransferase 1; sulfotransferase family, cytosolic sulfotransferase 2	Dr.25239	0,01404	-0,05006	0,89113	-1,12218	0,00036	0,005746622	No	-0,4085	0,41086	0,37094		No	1,12218	0,90282	-0,10223	-1,10764	1,10764			Dr.25239	sult2st1
1947109	LOC553272	Hypothetical protein LOC553272	23	553272		Dr.37171	0,02829	0,10098	1,26178	1,26178	0,00036	0,005746622	No	-1,26336	0,05031	0,05911		No	1,26178	1,17485	0,16114	1,17485	1,17485			Dr.37171	LOC553272
1948011	keap1	Kelch-like ECH-associated protein 1	2	321837	kelch-like ECH-associated protein 1	Dr.52260	0,0122	0,04357	1,10552	1,10552	0,00036	0,005746622	No	-0,7177	0,17969	0,2042		No	1,10552	1,13637	0,12784	1,13637	1,13637			Dr.52260	keap1
1950966	zgc:86838	Zgc:86838	20	323559	C10-like protein; C10-like protein (GRCC10)	Dr.77839	0,02773	0,09896	1,25593	1,25593	0,00036	0,005746622	No	-0,30067	0,43737	0,57253		No	1,25593	1,30902	0,26928	1,30902	1,30902			Dr.77839	zgc:86838
1951760	glud1a	Glutamate dehydrogenase 1a	13	317737	glutamate dehydrogenase 1a	Dr.78891	0,03241	0,11562	1,30504	1,30504	0,00036	0,005746622	No	-0,54902	0,24012	0,3323		No	1,30504	1,38388	0,32489	1,38388	1,38388			Dr.78891	glud1a
1952401	Dr.79842	Transcribed locus	Un			Dr.79842	0,0664	-0,23672	0,5798	-1,72473	0,00036	0,005746622	No	-1,94184	0,01518	0,00861		No	1,72473	0,56724	-0,56697	-1,76291	1,76291			Dr.79842
1955403	zgc:162301	Zgc:162301	16	797343	hypothetical protein LOC797343	Dr.84698	0,56047	2	100	100	0,00036	0,005746622	No	-3,06509	0,00087	0,00086		No	100	0,98984	-0,01021	-1,01026	1,01026			Dr.84698	zgc:162301
1956032	zgc:92710	Zgc:92710	4	436669	hypothetical protein LOC436669	Dr.85854	0,03939	0,14045	1,38182	1,38182	0,00036	0,005746622	No	0,04772	0,93304	1,33519		No	1,38182	1,43101	0,35838	1,43101	1,43101			Dr.85854	zgc:92710
1957516	prickle2	Prickle-like 2 (Drosophila)	11	368250	prickle-like 2	Dr.90941	0,03442	-0,12272	0,75384	-1,32655	0,00036	0,005746622	No	-0,3308	0,56023	0,38907		No	1,32655	0,69449	-0,36458	-1,43991	1,43991			Dr.90941	prickle2
1944478	LOC792326	Similar to TATA element modulatory factor 1	1	792326		Dr.14269	0,04031	0,14351	1,39158	1,39158	0,00037	0,005881413	No	-0,6319	0,19735	0,27604		No	1,39158	1,39871	0,33555	1,39871	1,39871			Dr.14269	LOC792326
1952085	zgc:56719	Zgc:56719	3	386899	hypothetical protein LOC386899	Dr.79369	0,01583	-0,05637	0,87828	-1,13858	0,00037	0,005881413	No	-0,90667	0,13126	0,11709		No	1,13858	0,89209	-0,11419	-1,12096	1,12096			Dr.79369	zgc:56719
1952302	wu:fd11a04	Wu:fd11a04	7	325767		Dr.79689	0,03088	0,10992	1,28802	1,28802	0,00037	0,005881413	No	-0,36729	0,37577	0,49244		No	1,28802	1,31049	0,2704	1,31049	1,31049			Dr.79689	wu:fd11a04
1953380	psen2	Presenilin2	1	58026	presenilin2	Dr.81267	0,01716	0,06113	1,15115	1,15115	0,00037	0,005881413	No	-0,61365	0,22456	0,26385		No	1,15115	1,17495	0,16123	1,17495	1,17495			Dr.81267	psen2
1954612	zgc:153772	Zgc:153772	14	557491	hypothetical protein LOC557491	Dr.83295	0,01795	-0,06384	0,86329	-1,15836	0,00037	0,005881413	No	-0,82752	0,1618	0,13676		No	1,15836	0,84526	-0,16811	-1,18307	1,18307			Dr.83295	zgc:153772
1941578	Dr.123115	Transcribed locus	13			Dr.123115	0,06262	0,2224	1,66879	1,66879	0,00038	0,006010042	No	-1,79153	0,01249	0,02123		No	1,66879	1,69979	0,53051	1,69979	1,69979			Dr.123115
1946582	wu:fb10c05	Wu:fb10c05	Un	553250	hypothetical protein LOC553250	Dr.32438	0,02311	-0,08218	0,82761	-1,2083	0,00038	0,006010042	No	0,60436	4,38714	3,69129		No	1,2083	0,84139	-0,1727	-1,18851	1,18851			Dr.32438	wu:fb10c05
1948153	wu:fb15h11	Wu:fb15h11	15	336638		Dr.5716	0,56256	-2	0,01	-100	0,00038	0,006010042	No	-3,00389	0,00111	0,00089		No	100	0,80293	-0,21949	-1,24544	1,24544			Dr.5716	wu:fb15h11
1951176	selt2	Selenoprotein T, 2	14	352917	selenoprotein T, 2	Dr.78130	0,01823	-0,06474	0,86151	-1,16075	0,00038	0,006010042	No	0,48011	3,22278	2,83138		No	1,16075	0,87855	-0,12948	-1,13823	1,13823			Dr.78130	selt2
1954774	LOC568832	Hypothetical LOC568832	25	568832		Dr.83524	0,14779	-0,52569	0,29807	-3,35496	0,00038	0,006010042	No	-2,1277	0,01527	0,00429		No	3,35496	0,28075	-1,27028	-3,56186	3,56186			Dr.83524	LOC568832
1955971	Dr.85714	Transcribed locus	10			Dr.85714	0,04907	0,17439	1,49415	1,49415	0,00038	0,006010042	No	-1,01454	0,07781	0,12019		No	1,49415	1,54459	0,43476	1,54459	1,54459			Dr.85714
1940256	zgc:91908	Zgc:91908	17	431726	hypothetical protein LOC431726	Dr.118948	0,23741	0,84212	6,95217	6,95217	0,00039	0,00613228	No	-2,77656	0,00092	0,00304		No	6,95217	3,29566	1,19261	3,29566	3,29566			Dr.118948	zgc:91908
1945711	krt1-19d	Keratin, type 1, gene 19d	19	664718	krtt1c19d	Dr.2377	0,22199	0,78763	6,13243	6,13243	0,00039	0,00613228	No	-1,65175	0,00801	0,06204		No	6,13243	7,74095	2,04652	7,74095	7,74095			Dr.2377	krt1-19d
1945916	slc5a12	Solute carrier family 5 (sodium/glucose cotransporter), member 12	Un	393339	solute carrier family 5 (sodium/glucose cotransporter), member 12; zSMCTn; electroneutral sodium monocarboxylate cotransporter	Dr.26480	0,0757	-0,26841	0,539	-1,8553	0,00039	0,00613228	No	-2,20294	0,00858	0,0047		No	1,8553	0,54829	-0,60095	-1,82385	1,82385			Dr.26480	slc5a12
1946579	wu:fb14c11	Wu:fb14c11	16	336586		Dr.32415	0,3639	1,29041	19,51681	19,51681	0,00039	0,00613228	No	-2,88423	0,00088	0,00212		No	19,51681	2,40128	0,876	2,40128	2,40128			Dr.32415	wu:fb14c11
1952090	LOC561658	Hypothetical LOC561658	7	561658		Dr.79378	0,03942	-0,13969	0,72495	-1,37941	0,00039	0,00613228	No	-1,46067	0,03784	0,03167		No	1,37941	0,83697	-0,17797	-1,19479	1,19479			Dr.79378	LOC561658
1953241	zgc:103663	Zgc:103663	11	492490	hypothetical protein LOC492490; fj45h10	Dr.81071	0,01535	0,05446	1,13359	1,13359	0,00039	0,00613228	No	1,14614	13,09696	14,96588		No	1,13359	1,1427	0,13339	1,1427	1,1427			Dr.81071	zgc:103663
1953853	LOC564158	Hypothetical LOC564158	11	564158		Dr.82026	0,04834	0,17153	1,48434	1,48434	0,00039	0,00613228	No	-2,03617	0,0075	0,01143		No	1,48434	1,52495	0,42196	1,52495	1,52495			Dr.82026	LOC564158
1939899	si:ch211-217g15.2	Si:ch211-217g15.2	13	447896	hypothetical protein LOC447896	Dr.117570	0,03612	0,12781	1,34217	1,34217	0,0004	0,006273859	No	-1,7927	0,0138	0,01887		No	1,34217	1,36687	0,31252	1,36687	1,36687			Dr.117570	si:ch211-217g15.2
1942024	Dr.124553	Transcribed locus, strongly similar to XP_001335903.1 hypothetical protein [Danio rerio]	21			Dr.124553	0,56469	-2	0,01	-100	0,0004	0,006273859	No	-3,04496	0,0009	0,00091		No	100	1,0109	0,01085	1,0109	1,0109			Dr.124553
1942286	Dr.126204	Transcribed locus, weakly similar to NP_065708.1 finger protein 304 [Homo sapiens]	14			Dr.126204	0,5652	2	100	100	0,0004	0,006273859	No	-3,03186	0,00087	0,00102		No	100	1,17573	0,16189	1,17573	1,17573			Dr.126204
1942672	wu:fb62f05	Wu:fb62f05	22	322484		Dr.132193	0,15157	-0,53547	0,29142	-3,43142	0,00041	0,006409429	No	-1,1248	0,14114	0,03988		No	3,43142	0,28255	-1,26392	-3,53925	3,53925			Dr.132193	wu:fb62f05
1947611	LOC556502	Similar to preproadrenomedullin	7	556502		Dr.43797	0,05903	0,20878	1,61726	1,61726	0,00041	0,006409429	No	-1,84187	0,0113	0,01872		No	1,61726	1,65667	0,50481	1,65667	1,65667			Dr.43797	LOC556502
1951411	zgc:77836	Zgc:77836	23	406477	UDP-N-acetyl-alpha-D-galactosamine:polypeptide N-acetylgalactosaminyltransferase 6	Dr.78447	0,01843	0,06509	1,16169	1,16169	0,00041	0,006409429	No	-0,49196	0,29273	0,3545		No	1,16169	1,211	0,19145	1,211	1,211			Dr.78447	zgc:77836
1953123	ndrg1l	N-myc downstream regulated gene 1, like	16	393665	N-myc downstream regulated gene 1, like	Dr.8090	0,0583	0,20615	1,60751	1,60751	0,00041	0,006409429	No	-1,12318	0,06197	0,09151		No	1,60751	1,47673	0,38983	1,47673	1,47673			Dr.8090	ndrg1l
1943055	pfkfb1	6-phosphofructo-2-kinase/fructose-2,6-biphosphatase 1	23	327453	6-phosphofructo-2-kinase/fructose-2,6-biphosphatase 1; 6-phosphofructo-2-kinase/fructose 2,6-bisphosphatase	Dr.132747	0,07366	0,25977	1,81874	1,81874	0,00042	0,006538715	No	-2,23542	0,00426	0,00794		No	1,81874	1,8624	0,62187	1,8624	1,8624			Dr.132747	pfkfb1
1946107	nfat5	Nuclear factor of activated T-cells 5, tonicity-responsive	25	334390	nuclear factor of activated T-cells 5, tonicity-responsive	Dr.28357	0,03849	0,13583	1,36721	1,36721	0,00042	0,006538715	No	-0,05029	0,8156	0,97262		No	1,36721	1,19252	0,17607	1,19252	1,19252			Dr.28357	nfat5
1948258	zgc:153295	Zgc:153295	17	751667	hypothetical protein LOC751667	Dr.63305	0,07346	-0,25892	0,55091	-1,81518	0,00042	0,006538715	No	-1,57537	0,03669	0,01991		No	1,81518	0,54267	-0,61125	-1,84273	1,84273			Dr.63305	zgc:153295
1954845	LOC100003757	Hypothetical protein LOC100003757	19	100003757		Dr.83647	0,02999	-0,10574	0,78391	-1,27566	0,00042	0,006538715	No	-0,56666	0,30433	0,24224		No	1,27566	0,79598	-0,22818	-1,25632	1,25632			Dr.83647	LOC100003757
1957490	Dr.90826	Transcribed locus	5			Dr.90826	0,56751	2	100	100	0,00042	0,006538715	No	-2,99648	0,00087	0,00119		No	100	1,38026	0,32227	1,38026	1,38026			Dr.90826
1943954	Dr.134765	Transcribed locus	8			Dr.134765	0,56838	-2	0,01	-100	0,00043	0,006677896	No	-3,04802	0,00089	0,0009		No	100	1,01361	0,01352	1,01361	1,01361			Dr.134765
1949191	rpl13	Ribosomal protein L13	7	378961	ribosomal protein L13	Dr.75569	0,01723	0,06068	1,14996	1,14996	0,00043	0,006677896	No	1,18508	14,09803	16,63399		No	1,14996	1,17988	0,16541	1,17988	1,17988			Dr.75569	rpl13
1957874	Dr.93901	Transcribed locus	21			Dr.93901	0,5679	2	100	100	0,00043	0,006677896	No	-2,97147	0,00087	0,00133		No	100	1,54179	0,43295	1,54179	1,54179			Dr.93901
1937410	Dr.103171	Transcribed locus	4			Dr.103171	0,56857	-2	0,01	-100	0,00044	0,006794118	No	-3,04496	0,0009	0,00091		No	100	1,0109	0,01085	1,0109	1,0109			Dr.103171
1940405	nkx2.2b	NK2 transcription factor related 2b	20	493627	NK2 transcription factor related 2b; homeobox transcription factor Nkx2.2b	Dr.119659	0,02765	0,09717	1,25074	1,25074	0,00044	0,006794118	No	-1,43578	0,03253	0,04132		No	1,25074	1,2705	0,23941	1,2705	1,2705			Dr.119659	nkx2.2b
1940941	lmo1	LIM domain only 1	7	280646	LIM domain only 1; etID41074.7	Dr.121761	0,03455	-0,12152	0,75593	-1,32288	0,00044	0,006794118	No	0,59157	4,48036	3,42014		No	1,32288	0,76336	-0,27002	-1,30999	1,30999			Dr.121761	lmo1
1944025	Dr.135217	Transcribed locus	5			Dr.135217	0,56896	-2	0,01	-100	0,00044	0,006794118	No	-3,04496	0,0009	0,00091		No	100	1,0109	0,01085	1,0109	1,0109			Dr.135217
1944321	Dr.140743	Transcribed locus	18			Dr.140743	0,11877	-0,41778	0,38213	-2,61689	0,00044	0,006794118	No	-1,59136	0,04594	0,01599		No	2,61689	0,34808	-1,05532	-2,87288	2,87288			Dr.140743
1946891	zgc:77139	Zgc:77139	20	406445	proteasome subunit alpha type 7	Dr.35180	0,03364	-0,11834	0,76147	-1,31324	0,00044	0,006794118	No	0,61521	4,72589	3,59704		No	1,31324	0,76113	-0,27295	-1,31383	1,31383			Dr.35180	zgc:77139
1952780	wu:fi04d09	Wu:fi04d09	12	327358		Dr.80380	0,02345	0,08237	1,20885	1,20885	0,00044	0,006794118	No	-0,92566	0,10705	0,13155		No	1,20885	1,22888	0,2061	1,22888	1,22888			Dr.80380	wu:fi04d09
1945949	mxc	Myxovirus (influenza virus) resistance C	5	282672	fructose-1,6-bisphosphatase 1	Dr.26703	0,40347	-1,41679	0,0383	-26,10915	0,00045	0,006925896	No	-2,92479	0,00178	0,0009		No	26,10915	0,50593	-0,68136	-1,97656	1,97656			Dr.26703	mxc
1950440	amy2a	Amylase, alpha 2A; pancreatic	2	406539	amylase-3 protein	Dr.77109	0,04077	-0,14309	0,71929	-1,39025	0,00045	0,006925896	No	-1,17388	0,07769	0,0578		No	1,39025	0,74398	-0,29574	-1,34412	1,34412			Dr.77109	amy2a
1954781	LOC557001	Hypothetical LOC557001	23	557001		Dr.83531	0,56969	-2	0,01	-100	0,00045	0,006925896	No	-3,04496	0,0009	0,00091		No	100	1,0109	0,01085	1,0109	1,0109			Dr.83531	LOC557001
1957469	Dr.90767	Transcribed locus	13			Dr.90767	0,03343	0,11723	1,30986	1,30986	0,00045	0,006925896	No	-1,14871	0,06153	0,08272		No	1,30986	1,34446	0,29599	1,34446	1,34446			Dr.90767
1949292	ccnb1	Cyclin B1	5	58025	cyclin B1; etID61116.5	Dr.75689	0,02965	0,1039	1,27028	1,27028	0,00046	0,007062551	No	-1,53877	0,02541	0,03292		No	1,27028	1,29583	0,25915	1,29583	1,29583			Dr.75689	ccnb1
1955361	Dr.84619	Transcribed locus	5			Dr.84619	0,02061	-0,07224	0,84676	-1,18097	0,00046	0,007062551	No	0,25423	1,93668	1,66916		No	1,18097	0,86187	-0,14865	-1,16027	1,16027			Dr.84619
1957178	gfi1	Growth factor independent 1	6	394238	growth factor independent 1	Dr.89476	0,07249	-0,25385	0,55738	-1,79412	0,00046	0,007062551	No	-1,83727	0,01992	0,01105		No	1,79412	0,55501	-0,58876	-1,80175	1,80175			Dr.89476	gfi1
1943967	Dr.13481	Transcribed locus	3			Dr.13481	0,0562	0,19665	1,57271	1,57271	0,00047	0,007192713	No	-0,41958	0,30227	0,47913		No	1,57271	1,58511	0,46065	1,58511	1,58511			Dr.13481
1946183	stk17b	Serine/threonine kinase 17b (apoptosis-inducing)	9	393507	serine/threonine kinase 17b	Dr.29058	0,03448	0,12066	1,32026	1,32026	0,00047	0,007192713	No	-0,24711	0,48774	0,65702		No	1,32026	1,34706	0,29793	1,34706	1,34706			Dr.29058	stk17b
1946666	slc38a3	Solute carrier family 38, member 3	8	436921	solute carrier family 38, member 3	Dr.32995	0,04026	0,14078	1,38287	1,38287	0,00047	0,007192713	No	-1,27843	0,04387	0,06324		No	1,38287	1,44175	0,36586	1,44175	1,44175			Dr.32995	slc38a3
1954073	zgc:63548	Zgc:63548	6	393574	hypothetical protein LOC393574	Dr.82422	0,02158	0,07553	1,18995	1,18995	0,00047	0,007192713	No	-0,68886	0,18621	0,22556		No	1,18995	1,21133	0,19172	1,21133	1,21133			Dr.82422	zgc:63548
1948553	sid1	Secreted immunoglobulin domain 1	11	246712		Dr.7283	0,5317	-1,85561	0,01394	-71,71472	0,00048	0,007304348	No	-3,0142	0,00102	0,00092		No	71,71472	0,89483	-0,11112	-1,11753	1,11753			Dr.7283	sid1
1949190	wu:fb37h06	Wu:fb37h06	10	777766	hypothetical protein LOC777766	Dr.75568	0,04636	-0,1619	0,68881	-1,45177	0,00048	0,007304348	No	0,79556	6,48463	6,01486		No	1,45177	0,92756	-0,0752	-1,0781	1,0781			Dr.75568	wu:fb37h06
1951618	tacc3	Transforming, acidic coiled-coil containing protein 3	13	321283	transforming, acidic coiled-coil containing protein 3; transforming acidic coiled coil 3 protein	Dr.78713	0,05441	0,19007	1,54907	1,54907	0,00048	0,007304348	No	-1,10571	0,06259	0,09819		No	1,54907	1,56862	0,4502	1,56862	1,56862			Dr.78713	tacc3
1953802	pdc1	Phosducin 1	2	386613		Dr.81948	0,17425	0,60875	4,06207	4,06207	0,00048	0,007304348	No	-2,28778	0,002	0,01328		No	4,06207	6,63884	1,89294	6,63884	6,63884			Dr.81948	pdc1
1954293	emx1	Empty spiracles homeobox 1	13	378964	empty spiracles homeobox 1	Dr.82768	0,05869	-0,205	0,62373	-1,60325	0,00048	0,007304348	No	-1,6924	0,02602	0,01585		No	1,60325	0,60912	-0,49574	-1,64171	1,64171			Dr.82768	emx1
1955094	im:7149538	Im:7149538	1	492690		Dr.84109	0,0333	0,11627	1,30698	1,30698	0,00048	0,007304348	No	-1,45008	0,03087	0,04102		No	1,30698	1,32915	0,28454	1,32915	1,32915			Dr.84109	im:7149538
1957788	Dr.92674	Transcribed locus	9			Dr.92674	0,57291	-2	0,01	-100	0,00048	0,007304348	No	-3,05724	0,00087	0,00089		No	100	1,02614	0,0258	1,02614	1,02614			Dr.92674
1939046	LOC100002744	Similar to Mitogen-activated protein kinase 3	3	100002744		Dr.114298	0,08714	-0,30363	0,49702	-2,01201	0,00049	0,007420673	No	-0,27362	0,667	0,42524		No	2,01201	0,63754	-0,45013	-1,56852	1,56852			Dr.114298	LOC100002744
1942338	si:dkey-24p1.6	Si:dkey-24p1.6	15	556294		Dr.12714	0,50582	-1,76233	0,01729	-57,853	0,00049	0,007420673	No	-3,02069	0,00104	0,00089		No	57,853	0,85835	-0,15274	-1,16502	1,16502			Dr.12714	si:dkey-24p1.6
1945967	nkx2.3	NK2 transcription factor related 3	13	30698	NK2 transcription factor related 3	Dr.269	0,02606	-0,09081	0,81132	-1,23255	0,00049	0,007420673	No	-1,89177	0,01406	0,0117		No	1,23255	0,83218	-0,18371	-1,20167	1,20167			Dr.269	nkx2.3
1947996	wu:fe14h10	Wu:fe14h10	9	326758		Dr.521	0,01604	0,05593	1,13744	1,13744	0,00049	0,007420673	No	-0,09779	0,73959	0,86186		No	1,13744	1,16533	0,153	1,16533	1,16533			Dr.521	wu:fe14h10
1949799	eif2b1	Eukaryotic translation initiation factor 2B, subunit 1 alpha	5	415150	eukaryotic translation initiation factor 2B, subunit 1 alpha	Dr.76300	0,03822	-0,13318	0,7359	-1,35888	0,00049	0,007420673	No	0,04585	1,24612	0,99114		No	1,35888	0,79538	-0,22894	-1,25727	1,25727			Dr.76300	eif2b1
1956692	crygs4	Crystallin, gamma S4	9	503586	crystallin, gamma S4; gammaSd-crystallin	Dr.87451	0,3845	1,33987	21,87093	21,87093	0,00049	0,007420673	No	-2,66458	0,001	0,0066		No	21,87093	6,6099	1,88857	6,6099	6,6099			Dr.87451	crygs4
1942979	zp3.2	Zona pellucida glycoprotein 3.2	2	574007	zona pellucida glycoprotein 3.2; zona pellucida glycoprotein 3.3	Dr.132632	0,5743	2	100	100	0,0005	0,007553957	No	-3,08701	0,00082	0,00082		No	100	0,99562	-0,00439	-1,0044	1,0044			Dr.132632	zp3.2
1943383	Dr.133249	Transcribed locus	2			Dr.133249	0,37681	1,31064	20,44728	20,44728	0,0005	0,007553957	No	-2,50817	0,00184	0,02738		No	20,44728	14,88482	2,70034	14,88482	14,88482			Dr.133249
1952553	Dr.80051	Transcribed locus	9			Dr.80051	0,0507	-0,17638	0,66622	-1,50101	0,0005	0,007553957	No	-0,76543	0,20983	0,14348		No	1,50101	0,68381	-0,38007	-1,46239	1,46239			Dr.80051
1941648	Dr.123240	Transcribed locus	20			Dr.123240	0,02534	-0,088	0,81658	-1,22462	0,00051	0,007680478	No	-1,5611	0,03023	0,02506		No	1,22462	0,82908	-0,18744	-1,20616	1,20616			Dr.123240
1942246	Dr.125885	Transcribed locus	8			Dr.125885	0,57579	2	100	100	0,00051	0,007680478	No	-3,00176	0,00097	0,00103		No	100	1,06375	0,0618	1,06375	1,06375			Dr.125885
1943634	Dr.133699	Transcribed locus	1			Dr.133699	0,04438	0,15435	1,42675	1,42675	0,00051	0,007680478	No	-1,37699	0,03507	0,05102		No	1,42675	1,45457	0,37471	1,45457	1,45457			Dr.133699
1945722	abcc2	ATP-binding cassette, sub-family C (CFTR/MRP), member 2	13	393561	ATP-binding cassette, sub-family C (CFTR/MRP), member 2	Dr.24063	0,03732	-0,12966	0,7419	-1,3479	0,00051	0,007680478	No	-0,74728	0,1958	0,16354		No	1,3479	0,83523	-0,18004	-1,19727	1,19727			Dr.24063	abcc2
1940096	LOC100005257	Similar to Si:dkeyp-20e4.1 protein	15	100005257		Dr.118373	0,03056	0,1061	1,27674	1,27674	0,00052	0,007812401	No	-0,61296	0,21443	0,27872		No	1,27674	1,29982	0,26223	1,29982	1,29982			Dr.118373	LOC100005257
1949741	wu:fk89a06	Wu:fk89a06	13	335205		Dr.76229	0,2233	0,77494	5,95586	5,95586	0,00052	0,007812401	No	-2,42878	0,00152	0,00913		No	5,95586	6,00488	1,79257	6,00488	6,00488			Dr.76229	wu:fk89a06
1956372	Dr.86482	Transcribed locus	10			Dr.86482	0,57668	-2	0,01	-100	0,00052	0,007812401	No	-3,05166	0,00088	0,0009		No	100	1,01888	0,01871	1,01888	1,01888			Dr.86482
1939252	zgc:136362	Zgc:136362	5	692259		Dr.115122	0,57683	-2	0,01	-100	0,00053	0,007937401	No	-2,98754	0,0012	0,00089		No	100	0,74473	-0,29473	-1,34277	1,34277			Dr.115122	zgc:136362
1944749	nr2f1	Nuclear receptor subfamily 2, group F, member 1	5	30418	nuclear receptor subfamily 2, group F, member 1; etID309751.5; seven-up related 44	Dr.16	0,02387	-0,08271	0,82659	-1,20979	0,00053	0,007937401	No	0,62584	4,65936	3,83128		No	1,20979	0,82228	-0,19568	-1,21614	1,21614			Dr.16	nr2f1
1950593	rbp2a	Retinol binding protein 2a, cellular	15	171475	retinol binding protein 2a, cellular; retinol binding protein 2, cellular	Dr.77311	0,03568	0,12366	1,32943	1,32943	0,00053	0,007937401	No	-1,29347	0,0447	0,0579		No	1,32943	1,2953	0,25874	1,2953	1,2953			Dr.77311	rbp2a
1953532	Dr.81496	Transcribed locus	4			Dr.81496	0,01632	0,05655	1,13908	1,13908	0,00053	0,007937401	No	0,28561	1,78662	2,08535		No	1,13908	1,1672	0,15461	1,1672	1,1672			Dr.81496
1938308	LOC100003013	Hypothetical protein LOC100003013	3	335296		Dr.107569	0,04867	0,16833	1,47344	1,47344	0,00054	0,008055249	No	-1,79591	0,01313	0,01989		No	1,47344	1,51444	0,41505	1,51444	1,51444			Dr.107569	LOC100003013
1938508	LOC792424	Hypothetical protein LOC792424	16	792424		Dr.108516	0,03896	-0,13476	0,73324	-1,36382	0,00054	0,008055249	No	-1,55617	0,03237	0,02395		No	1,36382	0,73994	-0,30119	-1,35146	1,35146			Dr.108516	LOC792424
1940564	zgc:76891	Zgc:76891	23	405815	hypothetical protein LOC405815	Dr.120287	0,57808	2	100	100	0,00054	0,008055249	No	-3,08701	0,00082	0,00082		No	100	0,99562	-0,00439	-1,0044	1,0044			Dr.120287	zgc:76891
1940749	LOC100000553	Similar to furinA preproprotein	Un	100000553		Dr.121018	0,02794	0,09672	1,24947	1,24947	0,00054	0,008055249	No	-1,6796	0,0186	0,0236		No	1,24947	1,26893	0,23818	1,26893	1,26893			Dr.121018	LOC100000553
1945579	zgc:92105	Zgc:92105	6	447808	hypothetical protein LOC447808	Dr.22793	0,03356	-0,11604	0,76553	-1,30628	0,00054	0,008055249	No	-0,06105	0,93098	0,8109		No	1,30628	0,87102	-0,13809	-1,14807	1,14807			Dr.22793	zgc:92105
1946777	prpf39	PRP39 pre-mRNA processing factor 39 homolog (yeast)	20	368864	PRP39 pre-mRNA processing factor 39 homolog; pre-mRNA processing	Dr.340	0,02167	-0,07484	0,84171	-1,18806	0,00055	0,008185039	No	0,18139	1,62276	1,42078		No	1,18806	0,87553	-0,13292	-1,14216	1,14216			Dr.340	prpf39
1946978	myod	Myogenic differentiation	25	30513	myogenic differentiation; myogenic factor 1; myoblast determination 1	Dr.36017	0,0445	0,15386	1,42515	1,42515	0,00055	0,008185039	No	-2,2259	0,005	0,00707		No	1,42515	1,41446	0,34675	1,41446	1,41446			Dr.36017	myod
1955963	Dr.85696	Transcribed locus	3			Dr.85696	0,03452	-0,11936	0,75969	-1,31633	0,00055	0,008185039	No	-0,18429	0,7463	0,57587		No	1,31633	0,77163	-0,25924	-1,29595	1,29595			Dr.85696
1938590	Dr.10938	Transcribed locus	5			Dr.10938	0,57946	-2	0,01	-100	0,00056	0,008307692	No	-3,04831	0,00089	0,0009		No	100	1,01485	0,01475	1,01485	1,01485			Dr.10938
1938895	LOC795785	Hypothetical protein LOC795785	1	795785		Dr.113696	0,05928	0,20441	1,60108	1,60108	0,00056	0,008307692	No	-0,78278	0,13494	0,20151		No	1,60108	1,49339	0,40105	1,49339	1,49339			Dr.113696	LOC795785
1948457	calm2a	Calmodulin 2a (phosphorylase kinase, delta)	13	336121	calmodulin 2a; calmodulin 2, alpha; calmodulin 2, delta	Dr.6963	0,03905	0,13479	1,36391	1,36391	0,00056	0,008307692	No	1,26248	15,54355	21,81068		No	1,36391	1,4032	0,33875	1,4032	1,4032			Dr.6963	calm2a
1949837	zgc:63504	Zgc:63504	12	393849		Dr.76348	0,13704	0,4726	2,9689	2,9689	0,00056	0,008307692	No	-2,14093	0,0048	0,0127		No	2,9689	2,6443	0,97241	2,6443	2,6443			Dr.76348	zgc:63504
1937527	si:dkey-238c7.12	Si:dkey-238c7.12	18	336386		Dr.104534	0,01527	0,05259	1,12873	1,12873	0,00057	0,00844279	No	0,72336	4,9023	5,70585		No	1,12873	1,16391	0,15179	1,16391	1,16391			Dr.104534	si:dkey-238c7.12
1955981	Dr.85729	Transcribed locus	22			Dr.85729	0,09359	0,32241	2,10094	2,10094	0,00057	0,00844279	No	-2,23951	0,00407	0,00815		No	2,10094	1,99902	0,69266	1,99902	1,99902			Dr.85729
1938380	zgc:110606	Zgc:110606	19	553636	hypothetical protein LOC553636; novel protein similar to vertebrate tRNA selenocysteine associated protein (SECP43)	Dr.107924	0,01935	0,06654	1,16558	1,16558	0,00058	0,008564063	No	-1,38358	0,03803	0,04495		No	1,16558	1,18196	0,16718	1,18196	1,18196			Dr.107924	zgc:110606
1938594	si:ch211-253p2.2	Si:ch211-253p2.2	12	492697		Dr.109480	0,58147	-2	0,01	-100	0,00058	0,008564063	No	-2,90705	0,00173	0,0009		No	100	0,51921	-0,65545	-1,92602	1,92602			Dr.109480	si:ch211-253p2.2
1944486	crx	Cone-rod homeobox	5	81881	cone-rod homeobox	Dr.14325	0,04258	-0,14655	0,7136	-1,40135	0,00058	0,008564063	No	-1,22093	0,0727	0,04973		No	1,40135	0,68394	-0,37988	-1,46211	1,46211			Dr.14325	crx
1947814	LOC556081	Hypothetical LOC556081	5	556081		Dr.47970	0,03115	-0,10712	0,78141	-1,27974	0,00058	0,008564063	No	-0,44747	0,39594	0,32168		No	1,27974	0,81246	-0,20769	-1,23083	1,23083			Dr.47970	LOC556081
1937311	sb:cb339	Sb:cb339	13	321210		Dr.100378	0,1257	-0,43184	0,36996	-2,70297	0,00059	0,008671073	No	-1,52618	0,05492	0,01787		No	2,70297	0,32544	-1,12258	-3,07279	3,07279			Dr.100378	sb:cb339
1942153	Dr.125133	Transcribed locus, weakly similar to NP_066269.1 gamma C [Homo sapiens]	9			Dr.125133	0,58185	-2	0,01	-100	0,00059	0,008671073	No	-3,05166	0,00088	0,0009		No	100	1,01888	0,01871	1,01888	1,01888			Dr.125133
1946840	wu:fb44b02	Wu:fb44b02	15	322020		Dr.34513	0,03584	0,12313	1,32778	1,32778	0,00059	0,008671073	No	-1,78985	0,01391	0,01893		No	1,32778	1,3609	0,30815	1,3609	1,3609			Dr.34513	wu:fb44b02
1947541	dlx5a	Distal-less homeobox gene 5a	19	30569	distal-less homeobox gene 5a; distal-less homeobox gene 4	Dr.429	0,04167	-0,14327	0,719	-1,39082	0,00059	0,008671073	No	-0,31444	0,60612	0,38777		No	1,39082	0,63976	-0,44666	-1,56309	1,56309			Dr.429	dlx5a
1952184	si:dkey-110c1.6	Si:dkey-110c1.6	22	553572	high mobility group box domain containing isoform 1	Dr.79503	0,0176	0,06045	1,14935	1,14935	0,00059	0,008671073	No	-0,14853	0,65069	0,77546		No	1,14935	1,19174	0,17542	1,19174	1,19174			Dr.79503	si:dkey-110c1.6
1957203	lgals3bp	Lectin, galactoside-binding, soluble, 3 binding protein	3	677742	lectin, galactoside-binding, soluble, 3 binding protein	Dr.89547	0,04507	0,15491	1,4286	1,4286	0,00059	0,008671073	No	-0,75592	0,14972	0,20554		No	1,4286	1,37287	0,3169	1,37287	1,37287			Dr.89547	lgals3bp
1940449	zgc:153275	Zgc:153275	21	560273	hypothetical protein LOC560273	Dr.119795	0,44409	-1,52294	0,03	-33,33827	0,0006	0,008783888	No	-2,91041	0,00234	0,00089		No	33,33827	0,38051	-0,96625	-2,62808	2,62808			Dr.119795	zgc:153275
1944992	slc46a1	Solute carrier family 46, member 1	15	393255	solute carrier family 46, member 1	Dr.17681	0,05963	0,20457	1,60165	1,60165	0,0006	0,008783888	No	-1,57009	0,01948	0,03718		No	1,60165	1,90893	0,64654	1,90893	1,90893			Dr.17681	slc46a1
1948637	wu:fb15g10	Wu:fb15g10	14	336631		Dr.74463	0,0311	0,10667	1,27841	1,27841	0,0006	0,008783888	No	0,62441	3,69351	4,84704		No	1,27841	1,31231	0,27179	1,31231	1,31231			Dr.74463	wu:fb15g10
1949007	cldn8	Claudin 8	15	445278	claudin 8	Dr.75338	0,58305	2	100	100	0,0006	0,008783888	No	-3,07232	0,00082	0,00088		No	100	1,07113	0,06871	1,07113	1,07113			Dr.75338	cldn8
1957720	Dr.92257	Transcribed locus	17			Dr.92257	0,23285	0,79886	6,29306	6,29306	0,0006	0,008783888	No	-2,58584	0,00135	0,00722		No	6,29306	5,34249	1,67569	5,34249	5,34249			Dr.92257
1938987	LOC100004767	Similar to Vtn protein	2	100004767		Dr.114121	0,06831	-0,23401	0,58343	-1,71399	0,00061	0,008902703	No	-1,57423	0,03534	0,02064		No	1,71399	0,58409	-0,53771	-1,71208	1,71208			Dr.114121	LOC100004767
1951249	Dr.78219	Transcribed locus	20			Dr.78219	0,42609	1,45998	28,83871	28,83871	0,00061	0,008902703	No	-2,54815	0,00192	0,045		No	28,83871	23,44902	3,15483	23,44902	23,44902			Dr.78219
1951284	zgc:158414	Zgc:158414	5	791144	hypothetical protein LOC791144; lysyl oxidase-like 2b	Dr.78271	0,03519	0,12061	1,32011	1,32011	0,00061	0,008902703	No	-1,34261	0,03998	0,05164		No	1,32011	1,29157	0,25586	1,29157	1,29157			Dr.78271	zgc:158414
1958066	pde6a	Phosphodiesterase 6A, cGMP-specific, rod, alpha	14	368410	phosphodiesterase 6A, cGMP-specific, rod, alpha; cGMP-specific	Dr.9853	0,04603	-0,15764	0,6956	-1,43761	0,00061	0,008902703	No	-1,13488	0,09096	0,05907		No	1,43761	0,64942	-0,43167	-1,53983	1,53983			Dr.9853	pde6a
1940661	LOC792230	Hypothetical protein LOC792230	24	792230		Dr.120621	0,51933	1,77706	59,84998	59,84998	0,00062	0,009020785	No	-2,8316	0,00088	0,00257		No	59,84998	2,90525	1,06652	2,90525	2,90525			Dr.120621	LOC792230
1946379	Dr.30692	Transcribed locus	11			Dr.30692	0,58438	2	100	100	0,00062	0,009020785	No	-2,98815	0,00097	0,0011		No	100	1,13808	0,12934	1,13808	1,13808			Dr.30692
1952155	LOC794145	Hypothetical protein LOC794145	5	794145		Dr.79465	0,03624	-0,12401	0,75161	-1,33048	0,00062	0,009020785	No	-1,65881	0,02512	0,01916		No	1,33048	0,76293	-0,27059	-1,31074	1,31074			Dr.79465	LOC794145
1954429	zgc:76875	Zgc:76875	5	405849	hypothetical protein LOC405849	Dr.82970	0,03767	0,12884	1,34536	1,34536	0,00062	0,009020785	No	-1,11487	0,06568	0,09025		No	1,34536	1,37401	0,31774	1,37401	1,37401			Dr.82970	zgc:76875
1937330	LOC557752	Similar to retinitis pigmentosa GTPase regulator	11	557752		Dr.100975	0,37726	-1,28944	0,05135	-19,47331	0,00063	0,009152191	No	-2,94586	0,00178	0,0009		No	19,47331	0,50525	-0,6827	-1,97922	1,97922			Dr.100975	LOC557752
1941374	Dr.122673	Transcribed locus	20			Dr.122673	0,07982	-0,27289	0,53348	-1,8745	0,00063	0,009152191	No	-1,10143	0,11171	0,05861		No	1,8745	0,52461	-0,64509	-1,90617	1,90617			Dr.122673
1942839	wu:fc21g02	Wu:fc21g02	1	324205		Dr.132418	0,47362	1,61663	41,36467	41,36467	0,00064	0,009261868	No	-2,81143	0,00088	0,00369		No	41,36467	4,1794	1,43017	4,1794	4,1794			Dr.132418	wu:fc21g02
1943129	zgc:56152	Zgc:56152	6	394173	hypothetical protein LOC394173	Dr.132868	0,08793	0,30028	1,99653	1,99653	0,00064	0,009261868	No	-1,75418	0,01226	0,02717		No	1,99653	2,21685	0,79609	2,21685	2,21685			Dr.132868	zgc:56152
1947855	wu:fb24e01	Wu:fb24e01	12	321648		Dr.4851	0,45432	-1,55057	0,02815	-35,52764	0,00064	0,009261868	No	-2,66979	0,00287	0,0016		No	35,52764	0,55734	-0,58458	-1,79425	1,79425			Dr.4851	wu:fb24e01
1950358	nova1a	Neurological oncogenic ventral antigen protein	15	553201		Dr.77006	0,03702	0,12632	1,33759	1,33759	0,00064	0,009261868	No	-1,06497	0,07242	0,10238		No	1,33759	1,41364	0,34617	1,41364	1,41364			Dr.77006	nova1a
1954730	zgc:136916	Zgc:136916	2	556485	hypothetical protein LOC556485	Dr.83471	0,06041	-0,20635	0,6218	-1,60824	0,00064	0,009261868	No	-2,34886	0,00558	0,0036		No	1,60824	0,64501	-0,43849	-1,55037	1,55037			Dr.83471	zgc:136916
1937507	tnw	Tenascin W	2	30234	etID309873.2	Dr.104489	0,11433	-0,38966	0,4077	-2,4528	0,00065	0,009392202	No	-2,34427	0,00728	0,00281		No	2,4528	0,38631	-0,95112	-2,58861	2,58861			Dr.104489	tnw
1946445	ascl1a	Achaete-scute complex-like 1a (Drosophila)	4	30466	achaete-scute complex-like 1a; pia; pituitary absent	Dr.314	0,01588	0,05414	1,13275	1,13275	0,00065	0,009392202	No	-0,30114	0,46293	0,53977		No	1,13275	1,16599	0,15357	1,16599	1,16599			Dr.314	ascl1a
1953037	ccdc80	Coiled-coil domain containing 80	9	368419	coiled-coil domain containing 80; steroid sensitive gene 1	Dr.80749	0,02791	-0,095	0,80353	-1,2445	0,00066	0,009522137	No	-1,11488	0,08563	0,06881		No	1,2445	0,80357	-0,21869	-1,24445	1,24445			Dr.80749	ccdc80
1953709	LOC799462	Hypothetical protein LOC799462	23	799462		Dr.81804	0,58733	-2	0,01	-100	0,00066	0,009522137	No	-3,04496	0,0009	0,00091		No	100	1,0109	0,01085	1,0109	1,0109			Dr.81804	LOC799462
1938391	gria2a	Glutamate receptor, ionotropic, AMPA 2a	1	170450	glutamate receptor, ionotropic, AMPA 2a; glutamate receptor, ionotropic, AMPA 2.1	Dr.107958	0,03258	-0,11086	0,77472	-1,29079	0,00067	0,009629658	No	-0,01223	1,09725	0,86366		No	1,29079	0,78711	-0,23938	-1,27046	1,27046			Dr.107958	gria2a
1941981	Dr.124179	Transcribed locus	4			Dr.124179	0,58816	-2	0,01	-100	0,00067	0,009629658	No	-3,04496	0,0009	0,00091		No	100	1,0109	0,01085	1,0109	1,0109			Dr.124179
1947064	zgc:123078	Zgc:123078	7	641579	hypothetical protein LOC641579	Dr.36846	0,58765	2	100	100	0,00067	0,009629658	No	-3,00176	0,00097	0,00103		No	100	1,06375	0,0618	1,06375	1,06375			Dr.36846	zgc:123078
1947130	wu:fa99h06	Wu:fa99h06	11	492329	hypothetical protein LOC492329	Dr.37609	0,02983	0,10149	1,26324	1,26324	0,00067	0,009629658	No	-0,30997	0,43057	0,5572		No	1,26324	1,29409	0,25781	1,29409	1,29409			Dr.37609	wu:fa99h06
1954815	DKEY-77F17.8	Hypothetical protein LOC798102	18	798102	hypothetical protein LOC798102	Dr.83595	0,06833	0,23249	1,70799	1,70799	0,00067	0,009629658	No	-1,04754	0,06747	0,12338		No	1,70799	1,82884	0,60368	1,82884	1,82884			Dr.83595	DKEY-77F17.8
1950922	prdm11	PR domain containing 11	25	565473		Dr.77783	0,0408	0,13856	1,37581	1,37581	0,00068	0,009765957	No	-0,35265	0,37563	0,52473		No	1,37581	1,39694	0,33429	1,39694	1,39694			Dr.77783	prdm11
1938718	Dr.11148	Transcribed locus, moderately similar to XP_001086120.1 YTH domain family, member 1 [Macaca mulatta]	12			Dr.11148	0,05319	0,18045	1,51512	1,51512	0,00069	0,009879545	No	0,17089	1,2006	1,87204		No	1,51512	1,55926	0,44421	1,55926	1,55926			Dr.11148
1939858	uros	Uroporphyrinogen III synthase	12	404731	uroporphyrinogen III synthase	Dr.117396	0,02317	0,0786	1,19839	1,19839	0,00069	0,009879545	No	0,1604	1,30354	1,60577		No	1,19839	1,23186	0,20852	1,23186	1,23186			Dr.117396	uros
1945919	erh	Enhancer of rudimentary homolog (Drosophila)	20	30475	enhancer of rudimentary homolog	Dr.265	0,02091	0,07095	1,17748	1,17748	0,00069	0,009879545	No	0,40755	2,3408	2,79089		No	1,17748	1,19228	0,17587	1,19228	1,19228			Dr.265	erh
1946893	uba52	Ubiquitin A-52 residue ribosomal protein fusion product 1	18	641289	ubiquitin A-52 residue ribosomal protein fusion product 1	Dr.35198	0,02117	0,07182	1,17983	1,17983	0,00069	0,009879545	No	1,43541	24,59971	30,19181		No	1,17983	1,22732	0,20484	1,22732	1,22732			Dr.35198	uba52
1939378	Capon	Capon protein	6	553539		Dr.115550	0,10122	0,34308	2,20331	2,20331	0,0007	0,009984906	No	-0,7995	0,10468	0,25811		No	2,20331	2,46562	0,90244	2,46562	2,46562			Dr.115550	Capon
1942312	Dr.126564	Transcribed locus	5			Dr.126564	0,14459	-0,48997	0,32361	-3,0901	0,0007	0,009984906	No	-2,61886	0,00427	0,00144		No	3,0901	0,3381	-1,08442	-2,95773	2,95773			Dr.126564
1947635	LOC100001935	Hypothetical protein LOC100001935	16	100001935		Dr.44195	0,04398	-0,14911	0,7094	-1,40965	0,0007	0,009984906	No	-1,70196	0,02355	0,01701		No	1,40965	0,72248	-0,32506	-1,38411	1,38411			Dr.44195	LOC100001935
1951347	zgc:154009	Zgc:154009	20	768287	hypothetical protein LOC768287	Dr.78362	0,02898	-0,09828	0,79747	-1,25396	0,0007	0,009984906	No	-1,52277	0,03336	0,02699		No	1,25396	0,80903	-0,21191	-1,23604	1,23604			Dr.78362	zgc:154009
1953422	dbx1b	Developing brain homeobox 1b	25	30416	developing brain homeobox 1b; H2.0-like homeobox 2	Dr.81310	0,04032	0,1366	1,36963	1,36963	0,0007	0,009984906	No	-1,43257	0,03118	0,04376		No	1,36963	1,40357	0,33902	1,40357	1,40357			Dr.81310	dbx1b
1940448	rbp4l	Retinol binding protein 4, like	21	335651	retinol binding protein 4, like	Dr.119793	0,07975	-0,26986	0,5372	-1,8615	0,00071	0,010097065	No	-0,07705	1,16545	0,60175		No	1,8615	0,51632	-0,66102	-1,93677	1,93677			Dr.119793	rbp4l
1943805	Dr.134191	Transcribed locus	11			Dr.134191	0,59067	2	100	100	0,00071	0,010097065	No	-3,08701	0,00082	0,00082		No	100	0,99562	-0,00439	-1,0044	1,0044			Dr.134191
1950955	coro2a	Coronin, actin binding protein, 2A	1	323538	coronin, actin binding protein, 2A	Dr.77826	0,03712	0,12571	1,3357	1,3357	0,00071	0,010097065	No	-0,52484	0,24876	0,35854		No	1,3357	1,44132	0,36556	1,44132	1,44132			Dr.77826	coro2a
1953675	rab25	RAB25, member RAS oncogene family	19	494098	RAB25, member RAS oncogene family	Dr.81751	0,0843	0,28527	1,92873	1,92873	0,00071	0,010097065	No	-2,2823	0,0038	0,00717		No	1,92873	1,88554	0,63421	1,88554	1,88554			Dr.81751	rab25
1943193	Dr.132962	Transcribed locus	11			Dr.132962	0,0375	-0,1269	0,74662	-1,33937	0,00072	0,010223892	No	0,55734	4,16977	3,13967		No	1,33937	0,75296	-0,28374	-1,32809	1,32809			Dr.132962
1950825	smurf2	SMAD specific E3 ubiquitin protein ligase 2	3	323110		Dr.77630	0,05458	0,18451	1,52935	1,52935	0,00072	0,010223892	No	-1,83386	0,01172	0,01834		No	1,52935	1,56539	0,44813	1,56539	1,56539			Dr.77630	smurf2
1938068	pla1a	Phospholipase A1 member A	9	334017	phospholipase A1 member A	Dr.106430	0,05394	0,18218	1,52117	1,52117	0,00073	0,010334831	No	-0,11934	0,58202	0,9917		No	1,52117	1,7039	0,53292	1,7039	1,7039			Dr.106430	pla1a
1940347	zgc:92823	Zgc:92823	19	436783	hypothetical protein LOC436783	Dr.119429	0,02177	0,07354	1,18453	1,18453	0,00073	0,010334831	No	-0,83	0,1349	0,16241		No	1,18453	1,20396	0,18562	1,20396	1,20396			Dr.119429	zgc:92823
1957542	LOC558285	Hypothetical LOC558285	13	558285		Dr.91093	0,07364	0,24869	1,77293	1,77293	0,00073	0,010334831	No	-1,56381	0,02023	0,03822		No	1,77293	1,88897	0,63603	1,88897	1,88897			Dr.91093	LOC558285
1957734	LOC100002742	Hypothetical protein LOC100002742	20	100002742		Dr.92334	0,59177	-2	0,01	-100	0,00073	0,010334831	No	-3,05166	0,00088	0,0009		No	100	1,01888	0,01871	1,01888	1,01888			Dr.92334	LOC100002742
1937416	casp8	Caspase 8, apoptosis-related cysteine peptidase	20	58022	caspase 8, apoptosis-related cysteine peptidase; caspase-8a; cysteine protease	Dr.10334	0,02567	0,08663	1,22077	1,22077	0,00074	0,01042953	No	-0,89891	0,11461	0,13899		No	1,22077	1,21272	0,19286	1,21272	1,21272			Dr.10334	casp8
1940134	rhbg	Rhesus blood group, B glycoprotein	16	337596	Rhesus blood group, B glycoprotein	Dr.118521	0,03525	0,11892	1,31497	1,31497	0,00074	0,01042953	No	-1,41571	0,03319	0,04442		No	1,31497	1,33833	0,29142	1,33833	1,33833			Dr.118521	rhbg
1946382	zgc:103652	Zgc:103652	2	492492	hypothetical protein LOC492492	Dr.30701	0,01551	-0,05234	0,88647	-1,12807	0,00074	0,01042953	No	0,47665	3,16572	2,83675		No	1,12807	0,89608	-0,10972	-1,11597	1,11597			Dr.30701	zgc:103652
1950283	eif3s6ip	Eukaryotic translation initiation factor 3, subunit 6 interacting protein	13	791874	eukaryotic translation initiation factor 3, subunit 6 interacting protein	Dr.76913	0,04009	-0,13531	0,73231	-1,36554	0,00074	0,01042953	No	0,1276	1,56418	1,15057		No	1,36554	0,73558	-0,3071	-1,35948	1,35948			Dr.76913	eif3s6ip
1951685	titf1b	Thyroid transcription factor 1b	17	81883	NK2 homeobox 1b; thyroid transcription factor 1b	Dr.78792	0,03954	-0,1335	0,73536	-1,35988	0,00074	0,01042953	No	-0,68469	0,2436	0,17536		No	1,35988	0,71988	-0,32868	-1,38913	1,38913			Dr.78792	titf1b
1956660	zgc:163057	Zgc:163057	12	563335	hypothetical protein LOC563335	Dr.87319	0,59267	2	100	100	0,00074	0,01042953	No	-3,08701	0,00082	0,00082		No	100	0,99562	-0,00439	-1,0044	1,0044			Dr.87319	zgc:163057
1943301	zgc:92097	Zgc:92097	12	403013	interferon-stimulated transcription factor 3, gamma 48kDa	Dr.133138	0,01917	0,06459	1,16035	1,16035	0,00075	0,010539033	No	-0,54277	0,2723	0,30159		No	1,16035	1,10759	0,10218	1,10759	1,10759			Dr.133138	zgc:92097
1947115	axin2	Axin 2 (conductin, axil)	3	58080	axin 2 (conductin, axil); etID37069.3	Dr.3727	0,03226	0,10873	1,28447	1,28447	0,00075	0,010539033	No	-0,10639	0,69351	0,88342		No	1,28447	1,27384	0,24204	1,27384	1,27384			Dr.3727	axin2
1947239	krt18	Keratin 18	23	352912	keratin 18; dorsal aorta proneprin kinesin-1	Dr.39128	0,02853	-0,09621	0,80128	-1,248	0,00075	0,010539033	No	-0,45016	0,39574	0,31788		No	1,248	0,80324	-0,21911	-1,24496	1,24496			Dr.39128	krt18
1954202	uts1	Urotensin 1	20	563732	urotensin 1; UI; urocortin	Dr.82623	0,03457	-0,11648	0,76474	-1,30763	0,00075	0,010539033	No	0,04275	1,30242	0,93485		No	1,30763	0,71778	-0,3316	-1,39319	1,39319			Dr.82623	uts1
1942759	zgc:91794	Zgc:91794	25	431764	hypothetical protein LOC431764	Dr.132314	0,5939	-2	0,01	-100	0,00076	0,01067162	No	-3,04831	0,00089	0,0009		No	100	1,01485	0,01475	1,01485	1,01485			Dr.132314	zgc:91794
1942120	Dr.124927	Transcribed locus, strongly similar to XP_700295.1 similar to class I helical cytokine receptor member 13, partial [Danio rerio]	19			Dr.124927	0,02975	-0,10003	0,79427	-1,25902	0,00077	0,010772021	No	-1,34736	0,05188	0,03893		No	1,25902	0,75032	-0,28725	-1,33276	1,33276			Dr.124927
1946916	si:ch211-135f11.1	Si:ch211-135f11.1	5	334294		Dr.35445	0,1578	0,53049	3,39231	3,39231	0,00077	0,010772021	No	-2,54195	0,00174	0,00536		No	3,39231	3,08691	1,12717	3,08691	3,08691			Dr.35445	si:ch211-135f11.1
1953359	wu:fj61b08	Wu:fj61b08	16	336279		Dr.81243	0,0104	0,03495	1,08381	1,08381	0,00077	0,010772021	No	-0,59548	0,23989	0,26854		No	1,08381	1,11944	0,11283	1,11944	1,11944			Dr.81243	wu:fj61b08
1953439	zgc:63520	Zgc:63520	4	393851	hypothetical protein LOC393851	Dr.81331	0,04245	0,14284	1,38945	1,38945	0,00077	0,010772021	No	-1,23117	0,04964	0,06947		No	1,38945	1,3993	0,33597	1,3993	1,3993			Dr.81331	zgc:63520
1956123	LOC795804	Hypothetical protein LOC795804	1	795804		Dr.86032	0,34	-1,14354	0,07186	-13,9167	0,00077	0,010772021	No	-2,81254	0,00263	0,0009		No	13,9167	0,34349	-1,06859	-2,91126	2,91126			Dr.86032	LOC795804
1939924	hop	Homeodomain only protein	14	386589	homeobox only domain	Dr.117691	0,02351	0,07901	1,19952	1,19952	0,00078	0,010895787	No	-0,05231	0,80389	0,98009		No	1,19952	1,21918	0,19818	1,21918	1,21918			Dr.117691	hop
1941082	Dr.122070	Transcribed locus	5			Dr.122070	0,0244	-0,082	0,82794	-1,20782	0,00078	0,010895787	No	0,16299	1,58817	1,33505		No	1,20782	0,84062	-0,17361	-1,18959	1,18959			Dr.122070
1954013	per3	Period homolog 3 (Drosophila)	11	58107	period homolog 3	Dr.82317	0,04028	0,13524	1,36533	1,36533	0,00079	0,011027326	No	-1,98557	0,00861	0,01241		No	1,36533	1,44181	0,3659	1,44181	1,44181			Dr.82317	per3
1938669	Dr.110715	Transcribed locus	3			Dr.110715	0,33872	1,13446	13,62896	13,62896	0,00081	0,011273196	No	-2,63974	0,00162	0,00967		No	13,62896	5,97524	1,78762	5,97524	5,97524			Dr.110715
1940439	zgc:100989	Zgc:100989	24	445318	hypothetical protein LOC445318	Dr.11977	0,02694	0,09023	1,23093	1,23093	0,00081	0,011273196	No	-1,38337	0,03653	0,04684		No	1,23093	1,28238	0,24871	1,28238	1,28238			Dr.11977	zgc:100989
1944016	Dr.135157	Transcribed locus	10			Dr.135157	0,59715	-2	0,01	-100	0,00081	0,011273196	No	-3,04496	0,0009	0,00091		No	100	1,0109	0,01085	1,0109	1,0109			Dr.135157
1948961	syvn1	Synovial apoptosis inhibitor 1, synoviolin	14	335226	synoviolin 1; HRD1 protein	Dr.75288	0,01402	0,04697	1,11422	1,11422	0,00081	0,011273196	No	-0,2964	0,47395	0,53886		No	1,11422	1,13694	0,12834	1,13694	1,13694			Dr.75288	syvn1
1942241	Dr.125837	Transcribed locus	24			Dr.125837	0,59799	2	100	100	0,00082	0,011387215	No	-2,98113	0,00097	0,00114		No	100	1,18222	0,16739	1,18222	1,18222			Dr.125837
1956236	LOC556807	Hypothetical LOC556807	7	556807		Dr.86213	0,06012	-0,20118	0,62925	-1,5892	0,00082	0,011387215	No	-1,76024	0,02211	0,014		No	1,5892	0,63294	-0,45738	-1,57993	1,57993			Dr.86213	LOC556807
1957675	zgc:110053	Zgc:110053	21	553584	hypothetical protein LOC553584	Dr.91933	0,16454	-0,55056	0,28148	-3,55271	0,00082	0,011387215	No	-2,61131	0,00395	0,00152		No	3,55271	0,38417	-0,95668	-2,60304	2,60304			Dr.91933	zgc:110053
1942912	si:rp71-45k5.7	Si:rp71-45k5.7	19	562190	microfilament and actin filament cross-linker protein; novel protein similar to vertebrate microtubule-actin crosslinking factor 1 (MACF1)	Dr.132528	0,35163	-1,17444	0,06692	-14,94317	0,00084	0,011656388	No	-2,80693	0,00372	0,00093		No	14,94317	0,24953	-1,38817	-4,00752	4,00752			Dr.132528	si:rp71-45k5.7
1940801	LOC100008526	Hypothetical protein LOC100008526	Un	100008526		Dr.121323	0,04519	0,15069	1,41479	1,41479	0,00085	0,011769231	No	-1,73945	0,01523	0,02217		No	1,41479	1,45547	0,37533	1,45547	1,45547			Dr.121323	LOC100008526
1941928	Dr.123975	Transcribed locus	11			Dr.123975	0,05246	0,17501	1,49626	1,49626	0,00085	0,011769231	No	-0,84953	0,11218	0,17826		No	1,49626	1,58908	0,46315	1,58908	1,58908			Dr.123975
1945556	wu:fj41e01	Wu:fj41e01	14	335982		Dr.22689	0,59935	-2	0,01	-100	0,00085	0,011769231	No	-3,05166	0,00088	0,0009		No	100	1,01888	0,01871	1,01888	1,01888			Dr.22689	wu:fj41e01
1947749	gstp1	Glutathione S-transferase pi	14	79381	glutathione S-transferase pi	Dr.46820	0,03433	0,11438	1,30132	1,30132	0,00086	0,011881579	No	0,61677	3,53644	4,84144		No	1,30132	1,36901	0,31409	1,36901	1,36901			Dr.46820	gstp1
1949475	mut	Methylmalonyl Coenzyme A mutase	20	83912	methylmalonyl Coenzyme A mutase	Dr.75892	0,02509	-0,08361	0,82488	-1,2123	0,00086	0,011881579	No	-0,6844	0,22148	0,19314		No	1,2123	0,87204	-0,13692	-1,14673	1,14673			Dr.75892	mut
1957253	riok2	RIO kinase 2 (yeast)	5	406833	RIO kinase 2	Dr.89726	0,03309	-0,1103	0,77572	-1,28913	0,00086	0,011881579	No	-0,29736	0,56691	0,44851		No	1,28913	0,79115	-0,23426	-1,26398	1,26398			Dr.89726	riok2
1937691	zgc:110113	Zgc:110113	9	550236	hypothetical protein LOC550236	Dr.105079	0,0468	0,15587	1,43177	1,43177	0,00087	0,011975965	No	-0,6076	0,2061	0,29934		No	1,43177	1,4524	0,37321	1,4524	1,4524			Dr.105079	zgc:110113
1939877	tm9sf3	Transmembrane 9 superfamily member 3	13	406698	transmembrane 9 superfamily member 3	Dr.117473	0,60048	-2	0,01	-100	0,00087	0,011975965	No	-3,0511	0,00088	0,0009		No	100	1,01838	0,01822	1,01838	1,01838			Dr.117473	tm9sf3
1946665	mospd2	Motile sperm domain containing 2	9	492327	motile sperm domain containing 2	Dr.32984	0,03144	-0,10464	0,78588	-1,27246	0,00087	0,011975965	No	-0,64934	0,2542	0,19777		No	1,27246	0,77799	-0,25104	-1,28536	1,28536			Dr.32984	mospd2
1950511	pdcd4b	Programmed cell death 4b	22	321061	programmed cell death 4	Dr.77195	0,02273	-0,07567	0,8401	-1,19033	0,00087	0,011975965	No	0,20211	1,72923	1,46679		No	1,19033	0,84823	-0,1646	-1,17892	1,17892			Dr.77195	pdcd4b
1957748	Dr.92369	Transcribed locus	9			Dr.92369	0,50264	-1,67274	0,02125	-47,06948	0,00087	0,011975965	No	-2,95164	0,00155	0,00092		No	47,06948	0,59227	-0,5238	-1,68843	1,68843			Dr.92369
1948405	tcf7l2	Transcription factor 7-like 2 (T-cell specific, HMG-box)	12	30510	transcription factor 7-like 2 (T-cell specific, HMG-box); transcription factor tcf4	Dr.67692	0,02676	0,08898	1,2274	1,2274	0,00088	0,012087209	No	-1,66707	0,01927	0,02404		No	1,2274	1,24716	0,22087	1,24716	1,24716			Dr.67692	tcf7l2
1948442	rassf8	Ras association (RalGDS/AF-6) domain family 8	4	393334	Ras association (RalGDS/AF-6) domain family 8	Dr.6913	0,02164	0,07196	1,18021	1,18021	0,00088	0,012087209	No	-0,02791	0,84371	1,04229		No	1,18021	1,23537	0,21137	1,23537	1,23537			Dr.6913	rassf8
1956232	LOC798784	Hypothetical protein LOC798784	12	798784		Dr.86207	0,60108	-2	0,01	-100	0,00088	0,012087209	No	-3,05166	0,00088	0,0009		No	100	1,01888	0,01871	1,01888	1,01888			Dr.86207	LOC798784
1948156	dlb	DeltaB	5	30141	deltaB; etID309872.5	Dr.574	0,04043	0,13438	1,36263	1,36263	0,00089	0,01219797	No	-0,86628	0,11111	0,16661		No	1,36263	1,49952	0,40514	1,49952	1,49952			Dr.574	dlb
1949565	ddc	Dopa decarboxylase	16	406651	dopa decarboxylase	Dr.75993	0,0733	-0,24346	0,57087	-1,75172	0,00089	0,01219797	No	-1,17084	0,08827	0,05158		No	1,75172	0,58441	-0,53715	-1,71112	1,71112			Dr.75993	ddc
1951034	zgc:55876	Zgc:55876	3	323700	splicing factor, arginine/serine-rich 2 (SC-35)	Dr.77943	0,02346	0,07798	1,1967	1,1967	0,00089	0,01219797	No	-0,07232	0,76916	0,93183		No	1,1967	1,2115	0,19186	1,2115	1,2115			Dr.77943	zgc:55876
1941060	Dr.122013	Transcribed locus	23			Dr.122013	0,60258	-2	0,01	-100	0,0009	0,012317161	No	-3,04496	0,0009	0,00091		No	100	1,0109	0,01085	1,0109	1,0109			Dr.122013
1942311	Dr.126534	Transcribed locus	3			Dr.126534	0,061	-0,20245	0,62741	-1,59385	0,0009	0,012317161	No	-1,0777	0,10711	0,06741		No	1,59385	0,62935	-0,46307	-1,58895	1,58895			Dr.126534
1941062	Dr.122018	Transcribed locus	1			Dr.122018	0,10973	0,36392	2,31164	2,31164	0,00091	0,012436009	No	-2,01144	0,00635	0,01616		No	2,31164	2,54467	0,934	2,54467	2,54467			Dr.122018
1954460	eomesa	Eomesodermin homolog a	19	64603	eomesodermin homolog	Dr.83042	0,03935	-0,13056	0,74035	-1,35072	0,00091	0,012436009	No	-0,19236	0,73372	0,56202		No	1,35072	0,76598	-0,2666	-1,30552	1,30552			Dr.83042	eomesa
1942376	Dr.128015	Transcribed locus	6			Dr.128015	0,60369	-2	0,01	-100	0,00092	0,012545455	No	-2,91398	0,00194	0,0009		No	100	0,46481	-0,76612	-2,15141	2,15141			Dr.128015
1942937	wu:fc46a10	Wu:fc46a10	23	324871		Dr.132565	0,04411	0,1462	1,40022	1,40022	0,00092	0,012545455	No	-1,60386	0,02089	0,02993		No	1,40022	1,43293	0,35972	1,43293	1,43293			Dr.132565	wu:fc46a10
1944777	f13a1	Coagulation factor XIII, A1 polypeptide	7	561287	hypothetical protein LOC561287	Dr.16206	0,04376	0,14503	1,39645	1,39645	0,00092	0,012545455	No	-1,42369	0,0315	0,04512		No	1,39645	1,43226	0,35925	1,43226	1,43226			Dr.16206	f13a1
1939353	wu:fb16f04	Wu:fb16f04	14	321478		Dr.11546	0,03492	-0,11564	0,76623	-1,30508	0,00093	0,012672675	No	0,00606	1,14112	0,90112		No	1,30508	0,78968	-0,23613	-1,26634	1,26634			Dr.11546	wu:fb16f04
1954237	fbxl3a	F-box and leucine-rich repeat protein 3A	18	378451	F-box and leucine-rich repeat protein 3A	Dr.82675	0,03288	0,10874	1,28452	1,28452	0,00094	0,012790497	No	-0,29069	0,44063	0,59505		No	1,28452	1,35046	0,30045	1,35046	1,35046			Dr.82675	fbxl3a
1954750	nanos	Nanos homolog (Drosophila)	1	140631	nanos homolog	Dr.83493	0,06612	0,2187	1,65463	1,65463	0,00094	0,012790497	No	-2,03873	0,00639	0,01309		No	1,65463	2,04946	0,71757	2,04946	2,04946			Dr.83493	nanos
1940251	esrrg	Estrogen-related receptor gamma	17	405890	estrogen-related receptor gamma	Dr.118937	0,01019	0,03368	1,08064	1,08064	0,00095	0,012917266	No	-0,44578	0,3385	0,37922		No	1,08064	1,12028	0,11358	1,12028	1,12028			Dr.118937	esrrg
1938662	zgc:77752	Zgc:77752	18	393862	hypothetical protein LOC393862	Dr.11069	0,05157	0,17029	1,48008	1,48008	0,00096	0,013015782	No	-1,77265	0,01389	0,02051		No	1,48008	1,47583	0,38922	1,47583	1,47583			Dr.11069	zgc:77752
1948683	wu:fc47e11	Wu:fc47e11	1	324906		Dr.74596	0,04545	-0,15014	0,70772	-1,413	0,00096	0,013015782	No	-1,30941	0,05823	0,0421		No	1,413	0,72311	-0,3242	-1,38292	1,38292			Dr.74596	wu:fc47e11
1948786	raf1	V-raf-1 murine leukemia viral oncogene homolog 1	23	30716	v-raf-1 murine leukemia viral oncogene homolog 1; murine leukemia viral oncogene homolog; serine/threonine protein kinase RAF1 short form 2	Dr.75082	0,01764	0,05825	1,14353	1,14353	0,00096	0,013015782	No	-1,65458	0,02084	0,02355		No	1,14353	1,13026	0,12244	1,13026	1,13026			Dr.75082	raf1
1955988	zgc:111821	Zgc:111821	10	432385	spp1 protein; osteopontin	Dr.85739	0,08685	0,28676	1,93534	1,93534	0,00096	0,013015782	No	-2,12841	0,00526	0,01053		No	1,93534	2,00201	0,69415	2,00201	2,00201			Dr.85739	zgc:111821
1947842	alas1	Aminolevulinate, delta-, synthetase 1	11	64608	aminolevulinate, delta-, synthetase 1	Dr.4829	0,02504	-0,08252	0,82694	-1,20927	0,00098	0,013267908	No	0,87611	8,19422	6,89788		No	1,20927	0,8418	-0,17222	-1,18793	1,18793			Dr.4829	alas1
1950191	sb:cb283	Sb:cb283	8	767682	hypothetical protein LOC767682	Dr.76798	0,01845	0,06083	1,15036	1,15036	0,00098	0,013267908	No	-0,01984	0,88282	1,03381		No	1,15036	1,17102	0,15788	1,17102	1,17102			Dr.76798	sb:cb283
1940551	si:dkey-44g23.7	Si:dkey-44g23.7	22	448873		Dr.120210	0,03208	-0,10569	0,78399	-1,27553	0,00099	0,013393701	No	-0,63636	0,25474	0,20949		No	1,27553	0,82239	-0,19554	-1,21597	1,21597			Dr.120210	si:dkey-44g23.7
1947865	ppp1r14b	Protein phosphatase 1, regulatory (inhibitor) subunit 14B	7	368896	protein phosphatase 1, regulatory (inhibitor) subunit 14B	Dr.486	0,02368	0,07794	1,19657	1,19657	0,001	0,01350965	No	0,23629	1,5615	1,90127		No	1,19657	1,2176	0,19688	1,2176	1,2176			Dr.486	ppp1r14b
1952927	si:ch211-106h4.13	Si:ch211-106h4.13	2	492632		Dr.80599	0,60768	-2	0,01	-100	0,001	0,01350965	No	-3,04496	0,0009	0,00091		No	100	1,0109	0,01085	1,0109	1,0109			Dr.80599	si:ch211-106h4.13
1949142	wu:fc21h01	Wu:fc21h01	23	324212		Dr.7551	0,05514	-0,18125	0,65879	-1,51794	0,00101	0,013615549	No	-0,59123	0,31603	0,21145		No	1,51794	0,66908	-0,40185	-1,49458	1,49458			Dr.7551	wu:fc21h01
1954674	Dr.83398	Transcribed locus	2			Dr.83398	0,60854	2	100	100	0,00101	0,013615549	No	-2,89515	0,00092	0,00179		No	100	1,95142	0,66856	1,95142	1,95142			Dr.83398
1957046	c6ast4	Six-cysteine containing astacin protease 4	7	574001	six-cysteine containing astacin protease 4	Dr.88805	0,60856	-2	0,01	-100	0,00101	0,013615549	No	-3,04496	0,0009	0,00091		No	100	1,0109	0,01085	1,0109	1,0109			Dr.88805	c6ast4
1942358	Dr.12770	Transcribed locus	3			Dr.12770	0,07247	0,2381	1,73023	1,73023	0,00102	0,013740556	No	-2,06947	0,00645	0,01147		No	1,73023	1,77856	0,57581	1,77856	1,77856			Dr.12770
1939986	LOC573273	Similar to Clathrin interactor 1	14	573273		Dr.118004	0,02818	0,09246	1,23726	1,23726	0,00103	0,013835821	No	-0,57117	0,23969	0,30177		No	1,23726	1,25901	0,23033	1,25901	1,25901			Dr.118004	LOC573273
1940473	stx5al	Syntaxin 5A, like	21	323105	syntaxin 5A, like	Dr.119896	0,02801	-0,09195	0,80919	-1,23581	0,00103	0,013835821	No	-0,60261	0,27752	0,22463		No	1,23581	0,80942	-0,21144	-1,23545	1,23545			Dr.119896	stx5al
1948912	wu:fa11b04	Wu:fa11b04	18	334976		Dr.75224	0,09602	0,31519	2,06627	2,06627	0,00103	0,013835821	No	-2,42356	0,00263	0,00556		No	2,06627	2,11452	0,74883	2,11452	2,11452			Dr.75224	wu:fa11b04
1954804	Dr.83575	Transcribed locus	9			Dr.83575	0,60938	2	100	100	0,00103	0,013835821	No	-2,93168	0,00097	0,00143		No	100	1,48545	0,39572	1,48545	1,48545			Dr.83575
1937362	Dr.101870	Transcribed locus, weakly similar to XP_001111917.1 hypothetical protein [Macaca mulatta]	5			Dr.101870	0,06039	0,19805	1,57778	1,57778	0,00104	0,013910828	No	-0,59679	0,20233	0,32523		No	1,57778	1,60744	0,47464	1,60744	1,60744			Dr.101870
1940867	Dr.121590	Transcribed locus	21			Dr.121590	0,05854	-0,19194	0,64277	-1,55576	0,00104	0,013910828	No	-0,7361	0,23053	0,15058		No	1,55576	0,65321	-0,42586	-1,53091	1,53091			Dr.121590
1942191	acin1b	Apoptotic chromatin condensation inducer 1b	7	327495	apoptotic chromatin condensation inducer in the nucleus, b	Dr.12550	0,01567	-0,05138	0,88841	-1,1256	0,00104	0,013910828	No	-0,17121	0,71165	0,63873		No	1,1256	0,89752	-0,10812	-1,11418	1,11418			Dr.12550	acin1b
1946139	zgc:73293	Zgc:73293	3	406301	ATP synthase, H+ transporting, mitochondrial F0 complex, subunit c (subunit 9)	Dr.2860	0,02318	0,07604	1,19135	1,19135	0,00104	0,013910828	No	0,6061	3,63851	4,48004		No	1,19135	1,23128	0,20806	1,23128	1,23128			Dr.2860	zgc:73293
1953068	cluap1	Clusterin associated protein 1	24	406281	clusterin associated protein 1; qil; qilin	Dr.80808	0,02991	-0,09809	0,79784	-1,25339	0,00104	0,013910828	No	-0,81713	0,16833	0,1379		No	1,25339	0,81924	-0,19938	-1,22064	1,22064			Dr.80808	cluap1
1956815	zgc:109904	Zgc:109904	23	553761	hypothetical protein LOC553761	Dr.87998	0,02989	-0,098	0,798	-1,25313	0,00104	0,013910828	No	-1,2863	0,0576	0,04674		No	1,25313	0,81157	-0,20878	-1,23217	1,23217			Dr.87998	zgc:109904
1942192	Dr.125514	Transcribed locus, strongly similar to XP_001344826.1 similar to zonadhesin-like, partial [Danio rerio]	2			Dr.125514	0,61013	2	100	100	0,00105	0,014024735	No	-2,91109	0,00088	0,0021		No	100	2,37787	0,8662	2,37787	2,37787			Dr.125514
1955225	Dr.84392	Transcribed locus	14			Dr.84392	0,61053	-2	0,01	-100	0,00105	0,014024735	No	-3,05724	0,00087	0,00089		No	100	1,02614	0,0258	1,02614	1,02614			Dr.84392
1938589	im:7145752	Im:7145752	13	497495		Dr.109377	0,61084	2	100	100	0,00106	0,014118393	No	-3,00176	0,00097	0,00103		No	100	1,06375	0,0618	1,06375	1,06375			Dr.109377	im:7145752
1940036	LOC795728	Similar to cullin 5	15	795728		Dr.118187	0,0318	-0,10414	0,7868	-1,27097	0,00106	0,014118393	No	-1,06901	0,09553	0,07618		No	1,27097	0,79737	-0,22644	-1,25412	1,25412			Dr.118187	LOC795728
1947099	zgc:153349	Zgc:153349	20	555269	hypothetical protein LOC555269	Dr.37104	0,26513	0,86823	7,383	7,383	0,00106	0,014118393	No	-2,81906	0,00094	0,00313		No	7,383	3,32581	1,20171	3,32581	3,32581			Dr.37104	zgc:153349
1949005	zgc:162040	Zgc:162040	16	321236		Dr.75336	0,03415	-0,11183	0,77299	-1,29368	0,00106	0,014118393	No	-0,89602	0,14584	0,11068		No	1,29368	0,75893	-0,27585	-1,31765	1,31765			Dr.75336	zgc:162040
1941470	Dr.122876	Transcribed locus	19			Dr.122876	0,61139	2	100	100	0,00107	0,014241549	No	-2,85771	0,00097	0,00201		No	100	2,07906	0,73191	2,07906	2,07906			Dr.122876
1940205	mpp1	Membrane protein, palmitoylated 1	17	325542	membrane protein, palmitoylated 1	Dr.118764	0,02804	0,09169	1,23508	1,23508	0,00108	0,01435443	No	-1,45296	0,03224	0,03852		No	1,23508	1,19449	0,17772	1,19449	1,19449			Dr.118764	mpp1
1955705	LOC569595	Hypothetical LOC569595	25	569595		Dr.85173	0,5513	-1,80219	0,01577	-63,41455	0,00108	0,01435443	No	-3,05101	0,00089	0,00089		No	63,41455	1,00533	0,00531	1,00533	1,00533			Dr.85173	LOC569595
1937830	wu:fc05b06	Wu:fc05b06	10	323617		Dr.105584	0,06936	-0,22658	0,5935	-1,68492	0,00109	0,014456842	No	-1,21233	0,08058	0,04877		No	1,68492	0,60526	-0,5021	-1,65218	1,65218			Dr.105584	wu:fc05b06
1948428	zgc:63722	Zgc:63722	1	327165	phosphoglycerate mutase 1 like b	Dr.6819	0,01725	-0,05637	0,87828	-1,13859	0,00109	0,014456842	No	1,09227	13,03271	11,73539		No	1,13859	0,90046	-0,10485	-1,11055	1,11055			Dr.6819	zgc:63722
1954986	LOC100005060	Hypothetical protein LOC100005060	Un	100005060		Dr.83896	0,04376	-0,14297	0,7195	-1,38986	0,00109	0,014456842	No	-0,56806	0,31755	0,23259		No	1,38986	0,73244	-0,31138	-1,3653	1,3653			Dr.83896	LOC100005060
1940164	zgc:112009	Zgc:112009	16	550378	hypothetical protein LOC550378	Dr.118650	0,08305	0,27103	1,86652	1,86652	0,0011	0,014558824	No	-1,97603	0,00775	0,01512		No	1,86652	1,95137	0,66853	1,95137	1,95137			Dr.118650	zgc:112009
1950214	ilf2	Interleukin enhancer binding factor 2	19	406517	interleukin enhancer binding factor 2	Dr.76824	0,02167	0,0707	1,17679	1,17679	0,0011	0,014558824	No	0,64331	3,99395	4,84409		No	1,17679	1,21286	0,19298	1,21286	1,21286			Dr.76824	ilf2
1956951	wnt10b	Wingless-type MMTV integration site family, member 10b	23	30308	wingless-type MMTV integration site family, member 10b; wnt10b-related	Dr.88562	0,02026	0,06612	1,16444	1,16444	0,0011	0,014558824	No	-1,74219	0,01657	0,01978		No	1,16444	1,19369	0,17705	1,19369	1,19369			Dr.88562	wnt10b
1953534	Dr.81500	Transcribed locus	1			Dr.81500	0,0255	-0,08315	0,82575	-1,21102	0,00111	0,014660377	No	-0,68808	0,22439	0,1878		No	1,21102	0,83692	-0,17802	-1,19485	1,19485			Dr.81500
1956655	smad3a	MAD homolog 3a (Drosophila)	7	58092	MAD homolog 3	Dr.87309	0,03256	0,1062	1,27703	1,27703	0,00111	0,014660377	No	-1,74617	0,01523	0,02114		No	1,27703	1,38819	0,328	1,38819	1,38819			Dr.87309	smad3a
1957813	wu:fa02e07	Wu:fa02e07	5	334742		Dr.92842	0,03479	-0,11347	0,77007	-1,29858	0,00111	0,014660377	No	-1,19694	0,07087	0,05697		No	1,29858	0,80381	-0,21839	-1,24408	1,24408			Dr.92842	wu:fa02e07
1955319	si:xx-packtrz.3	Si:xx-packtrz.3	13	368655		Dr.84536	0,03702	0,1206	1,32008	1,32008	0,00112	0,014771807	No	-1,23865	0,04876	0,06833		No	1,32008	1,40129	0,33739	1,40129	1,40129			Dr.84536	si:xx-packtrz.3
1956695	zgc:162612	Zgc:162612	3	100037333	hypothetical protein LOC100037333	Dr.87458	0,0558	0,18181	1,51988	1,51988	0,00112	0,014771807	No	-1,8497	0,01136	0,0178		No	1,51988	1,56646	0,44882	1,56646	1,56646			Dr.87458	zgc:162612
1938195	rgl1	Ral guanine nucleotide dissociation stimulator-like 1	8	402933	ral guanine nucleotide dissociation stimulator-like 1	Dr.106940	0,03056	0,09947	1,25738	1,25738	0,00113	0,014851878	No	-1,16607	0,06027	0,07722		No	1,25738	1,28124	0,24783	1,28124	1,28124			Dr.106940	rgl1
1940835	LOC100007784	Similar to Pdc2 protein	Un	100007784		Dr.121473	0,03238	0,10546	1,27485	1,27485	0,00113	0,014851878	No	-1,26835	0,04621	0,06288		No	1,27485	1,36065	0,30796	1,36065	1,36065			Dr.121473	LOC100007784
1943014	LOC568360	Similar to MGC85118 protein	14	568360		Dr.132687	0,61449	2	100	100	0,00113	0,014851878	No	-3,03117	0,00092	0,00095		No	100	1,03894	0,0382	1,03894	1,03894			Dr.132687	LOC568360
1943877	zgc:92261	Zgc:92261	13	494494	hypothetical protein LOC494494	Dr.134501	0,02315	-0,07534	0,84073	-1,18944	0,00113	0,014851878	No	-1,34043	0,04948	0,04228		No	1,18944	0,8545	-0,15724	-1,17027	1,17027			Dr.134501	zgc:92261
1955145	coil	Coilin p80	3	58024	coilin p80	Dr.8425	0,0186	-0,06056	0,86985	-1,14963	0,00113	0,014851878	No	-0,60935	0,2641	0,22884		No	1,14963	0,86649	-0,1433	-1,15408	1,15408			Dr.8425	coil
1957746	Dr.92364	Transcribed locus	9			Dr.92364	0,0274	-0,08915	0,81443	-1,22786	0,00114	0,014972898	No	-0,67578	0,23217	0,19196		No	1,22786	0,82682	-0,19017	-1,20946	1,20946			Dr.92364
1952724	zgc:111859	Zgc:111859	23	335901	hypothetical protein LOC335901	Dr.80298	0,03206	0,10419	1,27114	1,27114	0,00115	0,015072816	No	-1,43054	0,03301	0,04172		No	1,27114	1,26382	0,23414	1,26382	1,26382			Dr.80298	zgc:111859
1953110	thrb	Thyroid hormone receptor beta	19	30607	thyroid hormone receptor beta	Dr.80868	0,03395	0,11037	1,28935	1,28935	0,00115	0,015072816	No	-1,22548	0,05179	0,06836		No	1,28935	1,31986	0,27753	1,31986	1,31986			Dr.80868	thrb
1955436	LOC799049	Similar to ORF2-encoded protein	7	799049		Dr.84751	0,50722	-1,64849	0,02247	-44,51356	0,00115	0,015072816	No	-2,87331	0,00142	0,00126		No	44,51356	0,88802	-0,11876	-1,1261	1,1261			Dr.84751	LOC799049
1950769	wu:fb82a05	Wu:fb82a05	25	323109		Dr.77549	0,05585	0,18144	1,5186	1,5186	0,00116	0,015172318	No	-0,81389	0,12321	0,19455		No	1,5186	1,57911	0,45686	1,57911	1,57911			Dr.77549	wu:fb82a05
1955334	bhlhb5	Basic helix-loop-helix domain containing, class B, 5	24	393930	basic helix-loop-helix domain containing, class B, 5	Dr.84568	0,04228	-0,13737	0,72883	-1,37206	0,00116	0,015172318	No	0,77078	6,84899	5,08083		No	1,37206	0,74184	-0,29863	-1,34801	1,34801			Dr.84568	bhlhb5
1956434	zgc:77245	Zgc:77245	9	402968	hypothetical protein LOC402968	Dr.86665	0,03419	0,1111	1,29152	1,29152	0,00116	0,015172318	No	0,08769	1,06868	1,41365		No	1,29152	1,32281	0,27976	1,32281	1,32281			Dr.86665	zgc:77245
1940876	wu:fa94a01	Wu:fa94a01	15	336728		Dr.121617	0,05531	0,17948	1,51176	1,51176	0,00117	0,01526087	No	-1,93588	0,00939	0,0146		No	1,51176	1,55461	0,44122	1,55461	1,55461			Dr.121617	wu:fa94a01
1945279	dlx2a	Distal-less homeobox gene 2a	9	30574	distal-less homeobox gene 2a	Dr.2	0,02169	-0,07044	0,85028	-1,17608	0,00117	0,01526087	No	-0,99318	0,10856	0,09506		No	1,17608	0,87564	-0,1328	-1,14202	1,14202			Dr.2	dlx2a
1950160	zgc:55690	Zgc:55690	22	321464	hypothetical protein LOC321464; cyclin T2	Dr.76751	0,0205	0,06656	1,16564	1,16564	0,00117	0,01526087	No	0,04814	1,01832	1,22575		No	1,16564	1,20371	0,18541	1,20371	1,20371			Dr.76751	zgc:55690
1954221	efnb3	Ephrin B3	7	114378	ephrin B3	Dr.82653	0,03357	0,10895	1,28514	1,28514	0,00117	0,01526087	No	-1,67198	0,01838	0,02464		No	1,28514	1,34047	0,29302	1,34047	1,34047			Dr.82653	efnb3
1949171	si:dkey-29g23.1	Si:dkey-29g23.1	15	321050	DR KIRREL2	Dr.75543	0,02039	0,06614	1,1645	1,1645	0,00118	0,015359504	No	-0,20219	0,58384	0,67504		No	1,1645	1,1562	0,14513	1,1562	1,1562			Dr.75543	si:dkey-29g23.1
1952508	wu:fe11c03	Wu:fe11c03	24	326726		Dr.79983	0,05506	0,17865	1,50885	1,50885	0,00118	0,015359504	No	-2,01114	0,0079	0,01202		No	1,50885	1,52204	0,42005	1,52204	1,52204			Dr.79983	wu:fe11c03
1954849	Dr.83654	Transcribed locus	14			Dr.83654	0,03848	-0,12479	0,75026	-1,33287	0,00118	0,015359504	No	-0,33444	0,53196	0,40554		No	1,33287	0,76235	-0,27135	-1,31173	1,31173			Dr.83654
1944293	Dr.140654	Transcribed locus	21			Dr.140654	0,02764	-0,08959	0,8136	-1,22911	0,00119	0,015457732	No	0,06917	1,29175	1,06662		No	1,22911	0,82571	-0,19151	-1,21107	1,21107			Dr.140654
1944419	zgc:91942	Zgc:91942	Un	431718	hypothetical protein LOC431718	Dr.14148	0,04258	0,13797	1,37396	1,37396	0,00119	0,015457732	No	-0,90675	0,10073	0,15253		No	1,37396	1,51433	0,41498	1,51433	1,51433			Dr.14148	zgc:91942
1950220	zgc:152929	Zgc:152929	5	767667	hypothetical protein LOC767667	Dr.76830	0,02257	0,07318	1,18353	1,18353	0,00119	0,015457732	No	-1,64781	0,02064	0,02453		No	1,18353	1,18828	0,17251	1,18828	1,18828			Dr.76830	zgc:152929
1944617	zgc:158223	Zgc:158223	12	563784	hypothetical protein LOC563784	Dr.15035	0,03617	-0,11714	0,76358	-1,30962	0,0012	0,015566232	No	-1,56456	0,03067	0,02422		No	1,30962	0,78944	-0,23643	-1,26672	1,26672			Dr.15035	zgc:158223
1951477	LOC556897	Similar to BTB domain protein 6	Un	556897		Dr.78541	0,0293	-0,09492	0,80367	-1,24428	0,0012	0,015566232	No	0,05248	1,25059	1,02008		No	1,24428	0,81568	-0,20374	-1,22598	1,22598			Dr.78541	LOC556897
1945567	wu:fj44e12	Wu:fj44e12	20	336039		Dr.22718	0,61793	2	100	100	0,00121	0,015685185	No	-3,07988	0,00082	0,00085		No	100	1,03032	0,02987	1,03032	1,03032			Dr.22718	wu:fj44e12
1950138	wdr12	WD repeat domain 12	6	321652	WD repeat domain 12	Dr.76721	0,02171	-0,07021	0,85073	-1,17547	0,00122	0,015782341	No	-0,53563	0,31604	0,26854		No	1,17547	0,8497	-0,16287	-1,17689	1,17689			Dr.76721	wdr12
1952918	zgc:158232	Zgc:158232	19	555969	hypothetical protein LOC555969	Dr.80588	0,0407	-0,13163	0,73852	-1,35405	0,00122	0,015782341	No	-1,6717	0,02466	0,01839		No	1,35405	0,74575	-0,29336	-1,34093	1,34093			Dr.80588	zgc:158232
1954539	Dr.83175	Transcribed locus	18			Dr.83175	0,06165	0,19936	1,58255	1,58255	0,00122	0,015782341	No	-1,89613	0,01002	0,01659		No	1,58255	1,65493	0,50376	1,65493	1,65493			Dr.83175
1938908	LOC560055	Similar to LOC553473 protein	1	560055	hypothetical protein LOC560055	Dr.113769	0,04466	-0,14429	0,71732	-1,39408	0,00124	0,01599727	No	-1,61245	0,02884	0,02092		No	1,39408	0,72528	-0,32119	-1,37877	1,37877			Dr.113769	LOC560055
1948780	pax2a	Paired box gene 2a	13	30425	paired box gene 2a; no isthmus; paired box gene 2.1; paired box homeotic gene 2a	Dr.75076	0,02609	0,08426	1,21412	1,21412	0,00124	0,01599727	No	-0,72405	0,16633	0,21425		No	1,21412	1,28815	0,2532	1,28815	1,28815			Dr.75076	pax2a
1954681	LOC100000849	Hypothetical protein LOC100000849	2	100000849		Dr.83412	0,032	-0,10337	0,78818	-1,26875	0,00124	0,01599727	No	-0,67261	0,23828	0,19036		No	1,26875	0,79891	-0,22451	-1,2517	1,2517			Dr.83412	LOC100000849
1956476	fa2h	Fatty acid 2-hydroxylase	25	394195		Dr.86804	0,07709	0,24891	1,77384	1,77384	0,00124	0,01599727	No	-1,95778	0,00829	0,01517		No	1,77384	1,82951	0,60405	1,82951	1,82951			Dr.86804	fa2h
1944932	si:ch211-81a5.3	Si:ch211-81a5.3	19	334169		Dr.17322	0,04104	0,13246	1,35662	1,35662	0,00125	0,016093324	No	0,25465	1,53819	2,12196		No	1,35662	1,37952	0,32174	1,37952	1,37952			Dr.17322	si:ch211-81a5.3
1951251	atad1b	ATPase family, AAA domain containing 1b	12	368412		Dr.78224	0,0558	-0,1801	0,66053	-1,51393	0,00125	0,016093324	No	-1,81605	0,01861	0,01287		No	1,51393	0,69156	-0,36881	-1,44602	1,44602			Dr.78224	atad1b
1957003	Dr.88664	Transcribed locus	1			Dr.88664	0,01623	0,05236	1,12812	1,12812	0,00125	0,016093324	No	0,07857	1,11937	1,28341		No	1,12812	1,14654	0,13675	1,14654	1,14654			Dr.88664
1948433	nr5a2	Nuclear receptor subfamily 5, group A, member 2	22	30749	nuclear receptor subfamily 5, group A, member 2; fushi tarazu; steroidogenic factor 1	Dr.6870	0,03268	0,10515	1,27394	1,27394	0,00129	0,016574439	No	-0,96984	0,09281	0,1238		No	1,27394	1,33391	0,28811	1,33391	1,33391			Dr.6870	nr5a2
1951054	wu:fc08b10	Wu:fc08b10	21	450034	hypothetical protein LOC450034	Dr.77968	0,03705	-0,11922	0,75994	-1,31589	0,00129	0,016574439	No	0,10707	1,46929	1,11439		No	1,31589	0,75845	-0,27648	-1,31848	1,31848			Dr.77968	wu:fc08b10
1954881	zgc:77056	Zgc:77056	16	327040	hypothetical protein LOC327040	Dr.8371	0,0185	0,05953	1,14691	1,14691	0,00129	0,016574439	No	0,31926	1,92613	2,25859		No	1,14691	1,17261	0,15923	1,17261	1,17261			Dr.8371	zgc:77056
1946329	dla	DeltaA	1	30131	deltaA	Dr.30326	0,03388	0,10895	1,28514	1,28514	0,0013	0,016657627	No	-0,88857	0,10956	0,15248		No	1,28514	1,39184	0,33063	1,39184	1,39184			Dr.30326	dla
1949213	marcks	Myristoylated alanine rich protein kinase C substrate	17	323201	myristoylated alanine rich protein kinase C substrate	Dr.75599	0,06977	-0,22432	0,59659	-1,6762	0,0013	0,016657627	No	0,40228	2,56789	2,48299		No	1,6762	0,96694	-0,03362	-1,03419	1,03419			Dr.75599	marcks
1951194	rhag	Rhesus blood group-associated glycoprotein	20	405771	Rhesus blood group-associated glycoprotein; Rh blood group-associated glycoprotein	Dr.78151	0,03553	0,11426	1,30096	1,30096	0,0013	0,016657627	No	-1,94554	0,00987	0,01303		No	1,30096	1,32036	0,27791	1,32036	1,32036			Dr.78151	rhag
1955355	Dr.84612	Transcribed locus	6			Dr.84612	0,04575	-0,14714	0,71263	-1,40326	0,0013	0,016657627	No	-0,32984	0,51952	0,42143		No	1,40326	0,81118	-0,20927	-1,23278	1,23278			Dr.84612
1943695	Dr.133809	CDNA clone IMAGE:8104255	21			Dr.133809	0,47817	1,53658	34,40178	34,40178	0,00131	0,016763033	No	-2,79967	0,00092	0,00392		No	34,40178	4,25075	1,44709	4,25075	4,25075			Dr.133809
1952642	DKEY-256M11.1	Electrogenic Na+ bicarbonate cotransporter	5	568631	hypothetical protein LOC568631; novel protein similar to vertebrate solute carrier family 4, sodium bicarbonate cotransporter, member 4 (SLC4A4)	Dr.80179	0,03046	0,09786	1,25275	1,25275	0,00131	0,016763033	No	-0,65467	0,19614	0,25008		No	1,25275	1,27499	0,24294	1,27499	1,27499			Dr.80179	DKEY-256M11.1
1941081	Dr.122069	Transcribed locus	Un			Dr.122069	0,04911	-0,15767	0,69556	-1,4377	0,00132	0,016856757	No	-1,85334	0,0169	0,01183		No	1,4377	0,70008	-0,35656	-1,42841	1,42841			Dr.122069
1947358	hm:zeh0537	Hm:zeh0537	5	321399		Dr.40669	0,02775	0,08912	1,22778	1,22778	0,00132	0,016856757	No	-0,50688	0,27915	0,34808		No	1,22778	1,2469	0,22066	1,2469	1,2469			Dr.40669	hm:zeh0537
1949698	sf3b3	Splicing factor 3b, subunit 3	18	406824	splicing factor 3b, subunit 3	Dr.76176	0,0284	0,09118	1,23361	1,23361	0,00132	0,016856757	No	-0,15979	0,61581	0,77799		No	1,23361	1,26336	0,23377	1,26336	1,26336			Dr.76176	sf3b3
1943333	Dr.133180	Transcribed locus	5			Dr.133180	0,62318	2	100	100	0,00133	0,016938679	No	-2,97698	0,00097	0,00116		No	100	1,20613	0,18741	1,20613	1,20613			Dr.133180
1945741	h1fx	H1 histone family, member X	6	322508	H1 histone family, member X	Dr.24246	0,0168	-0,05394	0,8832	-1,13224	0,00133	0,016938679	No	-0,33053	0,50743	0,4301		No	1,13224	0,8476	-0,16535	-1,17981	1,17981			Dr.24246	h1fx
1949393	neurod	Neurogenic differentiation	9	30169	neurogenic differentiation; Beta2/NeuroD; etID309883.9	Dr.75801	0,01681	0,05394	1,13224	1,13224	0,00133	0,016938679	No	0,97484	8,843	10,07126		No	1,13224	1,1389	0,13006	1,1389	1,1389			Dr.75801	neurod
1953679	si:ch211-124a3.4	Si:ch211-124a3.4	22	556504	hypothetical protein LOC556504; novel protein similar to vertebrate jumonji domain containing 2B (JMJD2B)	Dr.81759	0,03617	0,1161	1,30648	1,30648	0,00133	0,016938679	No	-1,36384	0,03725	0,05026		No	1,30648	1,34916	0,29948	1,34916	1,34916			Dr.81759	si:ch211-124a3.4
1942331	Dr.126961	Transcribed locus	Un			Dr.126961	0,37132	1,1898	15,48091	15,48091	0,00135	0,017158709	No	-2,75036	0,00088	0,00432		No	15,48091	4,89211	1,58762	4,89211	4,89211			Dr.126961
1949969	psmc4	Proteasome (prosome, macropain) 26S subunit, ATPase, 4	16	326884	proteasome (prosome, macropain) 26S subunit, ATPase, 4	Dr.76514	0,02979	-0,09546	0,80267	-1,24584	0,00135	0,017158709	No	0,73108	5,98237	4,84485		No	1,24584	0,80986	-0,2109	-1,23479	1,23479			Dr.76514	psmc4
1952630	zgc:100817	Zgc:100817	8	445152	hypothetical protein LOC445152	Dr.80161	0,03097	0,09924	1,25673	1,25673	0,00135	0,017158709	No	-0,99169	0,0902	0,1157		No	1,25673	1,28269	0,24896	1,28269	1,28269			Dr.80161	zgc:100817
1947721	LOC100002688	Hypothetical protein LOC100002688	15	100002688		Dr.45925	0,05457	0,17479	1,49552	1,49552	0,00136	0,017262592	No	-1,29961	0,04084	0,06298		No	1,49552	1,54209	0,43314	1,54209	1,54209			Dr.45925	LOC100002688
1952740	rhoh	Ras homolog gene family, member H	1	553413	ras-like protein Rhoh	Dr.80325	0,02381	-0,07626	0,83895	-1,19196	0,00136	0,017262592	No	-1,63247	0,02588	0,02099		No	1,19196	0,81088	-0,20963	-1,23323	1,23323			Dr.80325	rhoh
1947381	si:dkey-88f5.1	Si:dkey-88f5.1	5	572134	si:dkey-88f5.1; piwi like 2	Dr.40934	0,62479	2	100	100	0,00137	0,017342934	No	-2,93749	0,00089	0,00158		No	100	1,7736	0,57301	1,7736	1,7736			Dr.40934	si:dkey-88f5.1
1948276	socs3	Suppressor of cytokine signaling 3	3	335409	suppressor of cytokine signaling 3	Dr.6431	0,03875	0,12402	1,33051	1,33051	0,00137	0,017342934	No	0,14928	1,18465	1,67871		No	1,33051	1,41706	0,34858	1,41706	1,41706			Dr.6431	socs3
1952284	Dr.79664	Transcribed locus	12			Dr.79664	0,09344	0,29901	1,99071	1,99071	0,00137	0,017342934	No	-1,41347	0,02686	0,06059		No	1,99071	2,25588	0,81354	2,25588	2,25588			Dr.79664
1955415	zgc:136605	Zgc:136605	8	664695	hypothetical protein LOC664695	Dr.84715	0,35022	1,12102	13,21363	13,21363	0,00137	0,017342934	No	-2,50023	0,00194	0,01994		No	13,21363	10,29678	2,33183	10,29678	10,29678			Dr.84715	zgc:136605
1941189	Dr.122313	Transcribed locus	2			Dr.122313	0,05507	-0,17613	0,66661	-1,50013	0,00138	0,017457831	No	-0,6949	0,24749	0,16801		No	1,50013	0,67885	-0,38735	-1,47307	1,47307			Dr.122313
1939566	zgc:63767	Zgc:63767	8	393932	hypothetical protein LOC393932; bZ1L10.1 (novel peptide transporter)	Dr.116215	0,03213	0,10257	1,26641	1,26641	0,00141	0,01778972	No	-1,21469	0,05439	0,0684		No	1,26641	1,25752	0,22914	1,25752	1,25752			Dr.116215	zgc:63767
1939974	si:ch211-276g21.1	Si:ch211-276g21.1	14	497377	fa66c08; fa66e02; fd02c12; fu95c12	Dr.117960	0,62655	2	100	100	0,00141	0,01778972	No	-3,08701	0,00082	0,00082		No	100	0,99562	-0,00439	-1,0044	1,0044			Dr.117960	si:ch211-276g21.1
1943414	im:7151414	Im:7151414	1	492707		Dr.133309	0,62626	-2	0,01	-100	0,00141	0,01778972	No	-3,05166	0,00088	0,0009		No	100	1,01888	0,01871	1,01888	1,01888			Dr.133309	im:7151414
1948092	wu:fc93h12	Wu:fc93h12	5	325628		Dr.5413	0,05576	0,17795	1,50643	1,50643	0,00141	0,01778972	No	-1,23779	0,04609	0,07258		No	1,50643	1,57483	0,45415	1,57483	1,57483			Dr.5413	wu:fc93h12
1943136	Dr.132877	Transcribed locus	12			Dr.132877	0,62669	-2	0,01	-100	0,00142	0,017868176	No	-3,05724	0,00087	0,00089		No	100	1,02614	0,0258	1,02614	1,02614			Dr.132877
1950681	itih3	Inter-alpha (globulin) inhibitor H3	11	613141	hypothetical protein LOC613141	Dr.77421	0,62676	-2	0,01	-100	0,00142	0,017868176	No	-3,01809	0,00102	0,0009		No	100	0,88107	-0,12662	-1,13499	1,13499			Dr.77421	itih3
1952117	dnaja3b	DnaJ (Hsp40) homolog, subfamily A, member 3B	22	394242	DnaJ (Hsp40) homolog, subfamily A, member 3B	Dr.79414	0,0331	-0,10559	0,78417	-1,27523	0,00142	0,017868176	No	-0,53037	0,33195	0,26194		No	1,27523	0,78909	-0,23688	-1,26729	1,26729			Dr.79414	dnaja3b
1957028	zgc:101868	Zgc:101868	18	492505	hypothetical protein LOC492505	Dr.88755	0,10474	-0,33407	0,46338	-2,15808	0,00142	0,017868176	No	-2,31338	0,00723	0,00339		No	2,15808	0,46964	-0,75579	-2,12929	2,12929			Dr.88755	zgc:101868
1951952	neu1	Neuraminidase 1	19	559850	neuraminidase 1	Dr.79166	0,0269	-0,08575	0,82082	-1,21829	0,00143	0,017982036	No	-1,70111	0,023	0,01722		No	1,21829	0,74882	-0,28926	-1,33544	1,33544			Dr.79166	neu1
1939756	zgc:56682	Zgc:56682	11	393979	small nuclear ribonucleoprotein polypeptide E	Dr.117027	0,02893	0,09217	1,23644	1,23644	0,00144	0,018047745	No	-0,07005	0,76348	0,94865		No	1,23644	1,24253	0,21715	1,24253	1,24253			Dr.117027	zgc:56682
1940440	LOC792726	Hypothetical protein LOC792726	21	792726		Dr.119770	0,05745	-0,18301	0,65613	-1,5241	0,00144	0,018047745	No	-0,34178	0,56355	0,37475		No	1,5241	0,66497	-0,40801	-1,50382	1,50382			Dr.119770	LOC792726
1946775	zgc:92191	Zgc:92191	7	445029	hypothetical protein LOC445029	Dr.33969	0,09491	-0,30251	0,4983	-2,00683	0,00144	0,018047745	No	-1,58485	0,03468	0,01951		No	2,00683	0,56267	-0,57507	-1,77725	1,77725			Dr.33969	zgc:92191
1949494	mapk3	Mitogen-activated protein kinase 3	3	399480	mitogen-activated protein kinase 3	Dr.75913	0,01218	-0,03881	0,91452	-1,09347	0,00144	0,018047745	No	-0,69261	0,21134	0,19489		No	1,09347	0,92217	-0,08103	-1,0844	1,0844			Dr.75913	mapk3
1953796	gngt1	Guanine nucleotide binding protein (G protein), gamma transducing activity polypeptide 1	19	335656	guanine nucleotide binding protein (G protein), gamma transducing activity polypeptide 1; guanine nucleotide binding protein (G protein), gamma 1 subunit	Dr.81940	0,04545	-0,14482	0,71644	-1,39579	0,00144	0,018047745	No	-0,73393	0,21654	0,15725		No	1,39579	0,72619	-0,31995	-1,37705	1,37705			Dr.81940	gngt1
1938516	zgc:101685	Zgc:101685	24	450054	hypothetical protein LOC450054	Dr.108559	0,04347	-0,1384	0,7271	-1,37532	0,00145	0,018149007	No	-1,77354	0,02019	0,01405		No	1,37532	0,69577	-0,36273	-1,43725	1,43725			Dr.108559	zgc:101685
1950835	wu:fc16d12	Wu:fc16d12	7	323996		Dr.77650	0,02895	0,09216	1,23641	1,23641	0,00145	0,018149007	No	-1,16695	0,0607	0,07636		No	1,23641	1,25802	0,22954	1,25802	1,25802			Dr.77650	wu:fc16d12
1952325	LOC100005753	Hypothetical protein LOC100005753	2	100005753		Dr.79723	0,09296	0,29583	1,97617	1,97617	0,00146	0,018237938	No	-2,06747	0,00626	0,01216		No	1,97617	1,94366	0,66457	1,94366	1,94366			Dr.79723	LOC100005753
1956221	CH211-69I14.7	Novel protein similar to vertebrate pannexin 1 (PANX1)	5	567417	hypothetical protein LOC567417	Dr.86191	0,02878	0,09157	1,23473	1,23473	0,00146	0,018237938	No	-0,93541	0,10415	0,12928		No	1,23473	1,24126	0,21613	1,24126	1,24126			Dr.86191	CH211-69I14.7
1956301	ppp1r13l	Protein phosphatase 1, regulatory (inhibitor) subunit 13 like	18	541507	protein phosphatase 1, regulatory (inhibitor) subunit 13 like	Dr.86354	0,03067	0,0976	1,25198	1,25198	0,00146	0,018237938	No	-0,69543	0,17902	0,22838		No	1,25198	1,27577	0,24355	1,27577	1,27577			Dr.86354	ppp1r13l
1948114	rhoac	Ras homolog gene family, member Ac	23	406659	ras homolog gene family, member Ac	Dr.5516	0,01637	-0,05206	0,88703	-1,12735	0,00147	0,018350727	No	0,42203	2,81318	2,48229		No	1,12735	0,88238	-0,12513	-1,1333	1,1333			Dr.5516	rhoac
1944594	si:ch211-103f16.2	Si:ch211-103f16.2	22	613021	hypothetical protein LOC613021	Dr.14881	0,45271	-1,43926	0,03637	-27,4956	0,00148	0,018451187	No	-2,94675	0,00182	0,00089		No	27,4956	0,48657	-0,72038	-2,05521	2,05521			Dr.14881	si:ch211-103f16.2
1945593	zic6	Zic family member 6	14	415097	zic family member 6; zinc finger protein Zic6	Dr.22887	0,01829	0,05815	1,14326	1,14326	0,00148	0,018451187	No	-0,45318	0,32312	0,38395		No	1,14326	1,18829	0,17251	1,18829	1,18829			Dr.22887	zic6
1940451	LOC559659	Hypothetical LOC559659	21	559659		Dr.119804	0,02995	0,09516	1,24496	1,24496	0,00149	0,018526974	No	0,77724	5,33082	6,76911		No	1,24496	1,26981	0,23886	1,26981	1,26981			Dr.119804	LOC559659
1944668	wu:fc23f06	Wu:fc23f06	21	324283	hypothetical protein LOC324283; hepatocyte nuclear factor 1-gamma; transcription factor 2 like protein; liver-enriched atypical homeobox-containing transcription factor	Dr.15418	0,53087	1,68658	48,59356	48,59356	0,00149	0,018526974	No	-2,93763	0,00088	0,00152		No	48,59356	1,72814	0,54705	1,72814	1,72814			Dr.15418	wu:fc23f06
1951552	zgc:110210	Zgc:110210	7	550517	hypothetical protein LOC550517	Dr.78637	0,09039	0,28718	1,93721	1,93721	0,00149	0,018526974	No	-2,34485	0,00325	0,00644		No	1,93721	1,98273	0,68448	1,98273	1,98273			Dr.78637	zgc:110210
1951616	acsl4	Acyl-CoA synthetase long-chain family member 4	14	393622	acyl-CoA synthetase long-chain family member 4	Dr.78711	0,02003	-0,06362	0,86373	-1,15777	0,00149	0,018526974	No	-0,09062	0,86293	0,76347		No	1,15777	0,88474	-0,12246	-1,13028	1,13028			Dr.78711	acsl4
1945290	zgc:66323	Zgc:66323	17	394085	hypothetical protein LOC394085	Dr.20096	0,02943	-0,09337	0,80655	-1,23984	0,00151	0,018738674	No	-0,27731	0,58381	0,47765		No	1,23984	0,81815	-0,20071	-1,22227	1,22227			Dr.20096	zgc:66323
1950610	zgc:66103	Zgc:66103	5	322814	hypothetical protein LOC322814	Dr.77334	0,03875	0,12298	1,32735	1,32735	0,00151	0,018738674	No	1,11508	13,79539	12,31459		No	1,32735	0,89266	-0,11355	-1,12025	1,12025			Dr.77334	zgc:66103
1957900	LOC565270	Similar to 3-mercaptopyruvate sulfurtransferase	3	565270		Dr.94420	0,03147	-0,09984	0,79462	-1,25847	0,00151	0,018738674	No	0,20406	1,79025	1,43628		No	1,25847	0,80228	-0,2203	-1,24645	1,24645			Dr.94420	LOC565270
1948879	kdelr2	KDEL (Lys-Asp-Glu-Leu) endoplasmic reticulum protein retention receptor 2	3	373129	KDEL (Lys-Asp-Glu-Leu) endoplasmic reticulum protein retention receptor 2	Dr.75191	0,02448	0,0776	1,19564	1,19564	0,00152	0,018801047	No	-0,23691	0,52904	0,63489		No	1,19564	1,20008	0,18239	1,20008	1,20008			Dr.75191	kdelr2
1954242	sall1	Sal-like 1 (Drosophila)	7	338102		Dr.82680	0,02105	0,06676	1,16618	1,16618	0,00152	0,018801047	No	-0,93592	0,10625	0,12642		No	1,16618	1,18977	0,17376	1,18977	1,18977			Dr.82680	sall1
1954803	cga	Glycoprotein hormones, alpha polypeptide	17	402987	glycoprotein hormones, alpha polypeptide; gonadotropin alpha subunit	Dr.83574	0,20098	-0,6374	0,23046	-4,33912	0,00152	0,018801047	No	-1,92192	0,02734	0,00524		No	4,33912	0,19166	-1,65203	-5,21756	5,21756			Dr.83574	cga
1957039	zgc:92890	Zgc:92890	Un	436742	hypothetical protein LOC436742	Dr.88790	0,02112	-0,06697	0,8571	-1,16672	0,00152	0,018801047	No	0,5386	3,70595	3,22815		No	1,16672	0,87107	-0,13803	-1,14801	1,14801			Dr.88790	zgc:92890
1957297	LOC553366	Hypothetical protein LOC553366	2	553366		Dr.89951	0,02359	-0,0748	0,84178	-1,18796	0,00152	0,018801047	No	-1,38181	0,04516	0,03816		No	1,18796	0,84491	-0,16853	-1,18356	1,18356			Dr.89951	LOC553366
1949821	pfn2	Profilin 2	22	394235	profilin 2	Dr.76326	0,0523	-0,16572	0,68277	-1,46462	0,00153	0,018912361	No	-1,5566	0,0338	0,02309		No	1,46462	0,68318	-0,38099	-1,46374	1,46374			Dr.76326	pfn2
1940172	prss35	Protease, serine, 35	16	431759	protease, serine, 35	Dr.118662	0,03895	0,12339	1,32858	1,32858	0,00154	0,019011104	No	-0,26756	0,46554	0,63325		No	1,32858	1,36025	0,30767	1,36025	1,36025			Dr.118662	prss35
1948612	si:ch211-191a24.4	Si:ch211-191a24.4	20	570426	hypothetical protein LOC570426	Dr.74205	0,03264	0,10336	1,26871	1,26871	0,00154	0,019011104	No	-1,02099	0,08426	0,10843		No	1,26871	1,28682	0,25218	1,28682	1,28682			Dr.74205	si:ch211-191a24.4
1937615	wu:fb13d05	Wu:fb13d05	6	336548		Dr.104799	0,06182	0,19568	1,56921	1,56921	0,00155	0,019109589	No	-2,07681	0,00672	0,01054		No	1,56921	1,56819	0,44992	1,56819	1,56819			Dr.104799	wu:fb13d05
1948704	LOC558498	Hypothetical LOC558498	18	558498		Dr.74654	0,05508	0,17433	1,49394	1,49394	0,00155	0,019109589	No	-1,8548	0,01145	0,01738		No	1,49394	1,51712	0,41682	1,51712	1,51712			Dr.74654	LOC558498
1957191	myl2	Myosin, light polypeptide 2, regulatory, cardiac, slow	8	677750	myosin, light polypeptide 2, regulatory, cardiac, slow	Dr.89510	0,07282	-0,23038	0,58832	-1,69974	0,00156	0,019220339	No	-1,32285	0,06284	0,03708		No	1,69974	0,59007	-0,52751	-1,69471	1,69471			Dr.89510	myl2
1941390	per2	Period homolog 2 (Drosophila)	2	140633	period homolog 2; zper2	Dr.122706	0,03327	0,10518	1,27403	1,27403	0,00157	0,019305791	No	0,48701	2,69729	3,51289		No	1,27403	1,30238	0,26419	1,30238	1,30238			Dr.122706	per2
1949870	coro1c	Coronin, actin binding protein, 1C	5	317741	coronin, actin binding protein, 1C	Dr.76386	0,0232	-0,07334	0,84462	-1,18396	0,00157	0,019305791	No	-1,17845	0,07099	0,06193		No	1,18396	0,8724	-0,13651	-1,14627	1,14627			Dr.76386	coro1c
1950030	cnot8	CCR4-NOT transcription complex, subunit 8	21	406788	CCR4-NOT transcription complex, subunit 8	Dr.76589	0,02048	-0,06475	0,86149	-1,16078	0,00157	0,019305791	No	0,51326	3,45971	3,07242		No	1,16078	0,88806	-0,11872	-1,12606	1,12606			Dr.76589	cnot8
1947083	fnta	Farnesyltransferase, CAAX box, alpha	14	555882	farnesyltransferase, CAAX box, alpha	Dr.36981	0,04697	-0,14844	0,71049	-1,40748	0,00158	0,019390909	No	-0,29341	0,60056	0,43114		No	1,40748	0,7179	-0,33143	-1,39296	1,39296			Dr.36981	fnta
1955189	Dr.84334	Transcribed locus	11			Dr.84334	0,04577	0,14465	1,39523	1,39523	0,00158	0,019390909	No	0,12571	1,12279	1,61652		No	1,39523	1,43973	0,36445	1,43973	1,43973			Dr.84334
1958108	si:rp71-34g2.1	Si:rp71-34g2.1	7	561635		Dr.99965	0,63314	-2	0,01	-100	0,00158	0,019390909	No	-3,04496	0,0009	0,00091		No	100	1,0109	0,01085	1,0109	1,0109			Dr.99965	si:rp71-34g2.1
1943084	Dr.132798	Transcribed locus, weakly similar to XP_001096931.1 Rho-associated, coiled-coil containing protein kinase 2 [Macaca mulatta]	2			Dr.132798	0,63325	2	100	100	0,00159	0,019488327	No	-2,93449	0,00087	0,00158		No	100	1,82106	0,59942	1,82106	1,82106			Dr.132798
1957179	tgfb2	Transforming growth factor, beta 2	16	369194	transforming growth factor, beta 2; tgf beta 2	Dr.89477	0,02926	0,09242	1,23713	1,23713	0,00159	0,019488327	No	-1,6772	0,01848	0,02393		No	1,23713	1,29515	0,25862	1,29515	1,29515			Dr.89477	tgfb2
1944382	Dr.14095	Transcribed locus	5			Dr.14095	0,01806	-0,05699	0,87703	-1,14022	0,0016	0,019560155	No	-1,11964	0,07994	0,07211		No	1,14022	0,90201	-0,10312	-1,10863	1,10863			Dr.14095
1948487	id3	Inhibitor of DNA binding 3	17	246093	inhibitor of DNA binding 3; etID138038.17	Dr.7103	0,02962	0,09346	1,2401	1,2401	0,0016	0,019560155	No	-0,03255	0,82321	1,04565		No	1,2401	1,27021	0,23918	1,27021	1,27021			Dr.7103	id3
1953818	zgc:92746	Zgc:92746	Un	436845	hypothetical protein LOC436845	Dr.81975	0,02079	-0,06562	0,85976	-1,16312	0,0016	0,019560155	No	0,0792	1,29948	1,10821		No	1,16312	0,85281	-0,15922	-1,1726	1,1726			Dr.81975	zgc:92746
1954498	Dr.83112	Transcribed locus	17			Dr.83112	0,03217	0,10155	1,26343	1,26343	0,0016	0,019560155	No	-0,22709	0,52417	0,67458		No	1,26343	1,28695	0,25228	1,28695	1,28695			Dr.83112
1938817	chic2	Cysteine-rich hydrophobic domain 2	1	394095	cysteine-rich hydrophobic domain 2	Dr.113469	0,02142	0,06755	1,16829	1,16829	0,00161	0,019618956	No	-0,07081	0,77247	0,93432		No	1,16829	1,20952	0,19023	1,20952	1,20952			Dr.113469	chic2
1944541	Dr.14618	Transcribed locus	1			Dr.14618	0,03105	0,09795	1,25301	1,25301	0,00161	0,019618956	No	-0,11487	0,68182	0,86798		No	1,25301	1,27304	0,24141	1,27304	1,27304			Dr.14618
1949355	otx1l	Orthodenticle homolog 1 like	1	30462	orthodenticle homolog 1 like; orthodenticle homolog 3	Dr.75758	0,03757	0,11851	1,31374	1,31374	0,00161	0,019618956	No	-1,16159	0,05818	0,08167		No	1,31374	1,40365	0,33908	1,40365	1,40365			Dr.75758	otx1l
1951337	zgc:152925	Zgc:152925	1	767754	hypothetical protein LOC767754	Dr.78346	0,04212	0,13284	1,35782	1,35782	0,00161	0,019618956	No	-1,46117	0,02957	0,04045		No	1,35782	1,368	0,31335	1,368	1,368			Dr.78346	zgc:152925
1957937	fam49b	Family with sequence similarity 49, member B	2	337591	hypothetical protein LOC337591	Dr.9526	0,02115	-0,06671	0,8576	-1,16604	0,00161	0,019618956	No	-0,75473	0,19452	0,15907		No	1,16604	0,81775	-0,2012	-1,22287	1,22287			Dr.9526	fam49b
1952521	zgc:110080	Zgc:110080	11	560478	hypothetical protein LOC560478	Dr.80000	0,02333	0,07355	1,18454	1,18454	0,00162	0,01971539	No	-1,18735	0,0593	0,07117		No	1,18454	1,20016	0,18245	1,20016	1,20016			Dr.80000	zgc:110080
1952713	Dr.80281	Transcribed locus	5			Dr.80281	0,03612	-0,11387	0,76937	-1,29977	0,00162	0,01971539	No	0,84527	7,95306	6,19145		No	1,29977	0,7785	-0,25039	-1,28452	1,28452			Dr.80281
1937640	tax1bp3	Tax1 (human T-cell leukemia virus type I) binding protein 3	11	406779	Tax1 (human T-cell leukemia virus type I) binding protein 3	Dr.104903	0,02598	0,08186	1,20744	1,20744	0,00163	0,019824324	No	-0,76691	0,16056	0,1822		No	1,20744	1,13481	0,12647	1,13481	1,13481			Dr.104903	tax1bp3
1944589	zgc:92004	Zgc:92004	24	445478	hypothetical protein LOC445478	Dr.14860	0,02953	-0,09294	0,80735	-1,23862	0,00165	0,020054662	No	0,17602	1,64987	1,3633		No	1,23862	0,82631	-0,19079	-1,2102	1,2102			Dr.14860	zgc:92004
1942065	Dr.124769	Transcribed locus	24			Dr.124769	0,63582	-2	0,01	-100	0,00166	0,020150289	No	-3,05724	0,00087	0,00089		No	100	1,02614	0,0258	1,02614	1,02614			Dr.124769
1944572	Dr.14788	Transcribed locus	16			Dr.14788	0,04515	0,14204	1,38689	1,38689	0,00166	0,020150289	No	-0,37447	0,35603	0,5081		No	1,38689	1,42713	0,35567	1,42713	1,42713			Dr.14788
1941959	Dr.124096	Transcribed locus	15			Dr.124096	0,63642	2	100	100	0,00167	0,02024567	No	-2,9912	0,00097	0,00108		No	100	1,12018	0,11349	1,12018	1,12018			Dr.124096
1957251	LOC556114	Hypothetical LOC556114	1	556114		Dr.89720	0,02105	0,06619	1,16462	1,16462	0,00167	0,02024567	No	-0,30195	0,45806	0,54347		No	1,16462	1,18647	0,17098	1,18647	1,18647			Dr.89720	LOC556114
1937915	st14	Suppression of tumorigenicity 14 (colon carcinoma, matriptase, epithin)	18	768132	hypothetical protein LOC768132	Dr.105850	0,06203	0,19477	1,56591	1,56591	0,00169	0,020461883	No	-1,52935	0,02291	0,03813		No	1,56591	1,6647	0,50964	1,6647	1,6647			Dr.105850	st14
1944094	zgc:103459	Zgc:103459	11	450009	hypothetical protein LOC450009	Dr.13763	0,01975	0,062	1,15346	1,15346	0,00169	0,020461883	No	-1,27339	0,04939	0,05749		No	1,15346	1,16388	0,15176	1,16388	1,16388			Dr.13763	zgc:103459
1945596	wu:fc16f07	Wu:fc16f07	17	324006		Dr.22905	0,04346	0,1364	1,36898	1,36898	0,0017	0,020569782	No	-1,1701	0,05666	0,08063		No	1,36898	1,4229	0,3527	1,4229	1,4229			Dr.22905	wu:fc16f07
1943137	LOC100002850	Similar to Secretory carrier membrane protein 2, like	3	100002850		Dr.132878	0,02622	0,08224	1,20847	1,20847	0,00171	0,020677543	No	-1,83701	0,01314	0,01616		No	1,20847	1,22956	0,20665	1,22956	1,22956			Dr.132878	LOC100002850
1939904	LOC799087	Similar to Oip5 protein	13	799087		Dr.117593	0,02828	0,08859	1,22627	1,22627	0,00174	0,021013419	No	-1,7425	0,01609	0,02034		No	1,22627	1,26397	0,23426	1,26397	1,26397			Dr.117593	LOC799087
1941494	Dr.122916	Transcribed locus	1			Dr.122916	0,07104	0,22246	1,66902	1,66902	0,00174	0,021013419	No	-1,61262	0,01879	0,03308		No	1,66902	1,75995	0,56528	1,75995	1,75995			Dr.122916
1938288	zgc:136520	Zgc:136520	11	678530		Dr.107470	0,03895	0,12187	1,32393	1,32393	0,00175	0,021080306	No	-0,34307	0,38902	0,52952		No	1,32393	1,36116	0,30834	1,36116	1,36116			Dr.107470	zgc:136520
1948175	zgc:55582	Zgc:55582	21	334460	myomegalin	Dr.58982	0,07375	0,23084	1,70155	1,70155	0,00175	0,021080306	No	-2,24925	0,00432	0,00734		No	1,70155	1,69694	0,52883	1,69694	1,69694			Dr.58982	zgc:55582
1950589	upb1	Ureidopropionase, beta	8	322660	beta-ureidopropionase	Dr.77306	0,09302	-0,29109	0,51157	-1,95476	0,00175	0,021080306	No	-2,38032	0,00572	0,00303		No	1,95476	0,53045	-0,63404	-1,88521	1,88521			Dr.77306	upb1
1951318	si:ch211-260p9.1	Si:ch211-260p9.1	18	561893		Dr.78318	0,0237	-0,07418	0,84299	-1,18625	0,00175	0,021080306	No	-0,26543	0,57756	0,50996		No	1,18625	0,88295	-0,12448	-1,13256	1,13256			Dr.78318	si:ch211-260p9.1
1950987	cldna	Claudin a	15	81580	claudin a	Dr.77880	0,06227	0,1948	1,56604	1,56604	0,00176	0,021187261	No	-1,31499	0,03911	0,05995		No	1,56604	1,53295	0,4272	1,53295	1,53295			Dr.77880	cldna
1956453	Dr.86746	Transcribed locus	5			Dr.86746	0,63969	2	100	100	0,00177	0,02129408	No	-3,00176	0,00097	0,00103		No	100	1,06375	0,0618	1,06375	1,06375			Dr.86746
1938954	ap1g2	Adaptor-related protein complex 1, gamma 2 subunit	2	368666		Dr.113965	0,04304	-0,13447	0,73372	-1,36291	0,00178	0,021373571	No	-0,80955	0,1804	0,13426		No	1,36291	0,74424	-0,2954	-1,34366	1,34366			Dr.113965	ap1g2
1950853	ilk	Integrin linked kinase	10	393543	integrin linked kinase; msq; zilk; main squeeze	Dr.77678	0,03319	0,1037	1,2697	1,2697	0,00178	0,021373571	No	-0,67285	0,20345	0,22174		No	1,2697	1,0899	0,08608	1,0899	1,0899			Dr.77678	ilk
1957908	zgc:112296	Zgc:112296	11	554232	hypothetical protein LOC554232; fi18g12; TPX2, microtubule-associated, homolog	Dr.94519	0,0542	0,16938	1,47701	1,47701	0,00178	0,021373571	No	-1,06857	0,06519	0,11186		No	1,47701	1,71595	0,53996	1,71595	1,71595			Dr.94519	zgc:112296
1951595	wu:fd18f09	Wu:fd18f09	1	327226		Dr.78690	0,05441	0,16995	1,47895	1,47895	0,00179	0,021452758	No	-1,62185	0,01961	0,02964		No	1,47895	1,5113	0,41297	1,5113	1,5113			Dr.78690	wu:fd18f09
1953525	ctnna	Catenin (cadherin-associated protein), alpha	14	30741	catenin (cadherin-associated protein), alpha; [a]E-catenin	Dr.8148	0,03818	0,11923	1,31592	1,31592	0,00179	0,021452758	No	-0,3843	0,3601	0,47313		No	1,31592	1,31387	0,27298	1,31387	1,31387			Dr.8148	ctnna
1958069	LOC566106	Hypothetical LOC566106	2	566106		Dr.98704	0,03355	0,10476	1,27279	1,27279	0,00179	0,021452758	No	-1,83852	0,0128	0,01656		No	1,27279	1,29328	0,25718	1,29328	1,29328			Dr.98704	LOC566106
1944023	cmtm4	CKLF-like MARVEL transmembrane domain containing 4	7	436765	CKLF-like MARVEL transmembrane domain containing 4	Dr.135201	0,06231	0,19448	1,56486	1,56486	0,0018	0,021558935	No	-1,40978	0,03105	0,05041		No	1,56486	1,6234	0,48452	1,6234	1,6234			Dr.135201	cmtm4
1952158	wu:fc83a06	Wu:fc83a06	6	325478		Dr.79471	0,02074	-0,06471	0,86156	-1,16068	0,00181	0,021651266	No	-0,49375	0,34313	0,30026		No	1,16068	0,87507	-0,13345	-1,14277	1,14277			Dr.79471	wu:fc83a06
1952929	wu:fi28f11	Wu:fi28f11	15	334054		Dr.80602	0,03018	0,09412	1,242	1,242	0,00181	0,021651266	No	-1,57934	0,02358	0,02943		No	1,242	1,24811	0,22163	1,24811	1,24811			Dr.80602	wu:fi28f11
1954847	LOC100000095	Similar to cholecystokinin	19	100000095		Dr.83652	0,06996	-0,21816	0,60512	-1,65256	0,00182	0,021743363	No	-0,28725	0,66796	0,41119		No	1,65256	0,61559	-0,48517	-1,62446	1,62446			Dr.83652	LOC100000095
1957332	Dr.9013	Transcribed locus	1			Dr.9013	0,02723	0,08493	1,21598	1,21598	0,00182	0,021743363	No	0,08868	1,10317	1,3708		No	1,21598	1,24261	0,21721	1,24261	1,24261			Dr.9013
1941258	ak5	Adenylate kinase 5	2	336312		Dr.122428	0,03955	-0,12327	0,75289	-1,32821	0,00183	0,021835227	No	0,61309	4,71063	3,60591		No	1,32821	0,76548	-0,26725	-1,30637	1,30637			Dr.122428	ak5
1956445	txnipl	Thioredoxin interacting protein, like	16	448858		Dr.86711	0,34239	1,06705	11,66953	11,66953	0,00183	0,021835227	No	-2,6812	0,00089	0,00545		No	11,66953	6,12624	1,81258	6,12624	6,12624			Dr.86711	txnipl
1951597	wu:fd18g01	Wu:fd18g01	9	327228		Dr.78692	0,04564	0,14214	1,38721	1,38721	0,00184	0,021940694	No	-1,20763	0,05108	0,07525		No	1,38721	1,47339	0,38756	1,47339	1,47339			Dr.78692	wu:fd18g01
1952953	zgc:73340	Zgc:73340	15	326652	hypothetical protein LOC326652	Dr.80630	0,0263	0,0819	1,20754	1,20754	0,00185	0,022046028	No	-0,1175	0,70215	0,82905		No	1,20754	1,18073	0,16613	1,18073	1,18073			Dr.80630	zgc:73340
1947332	LOC555896	Hypothetical LOC555896	10	555896		Dr.40335	0,03591	-0,11174	0,77315	-1,29342	0,00186	0,02213728	No	-0,5037	0,3546	0,27724		No	1,29342	0,78183	-0,24612	-1,27905	1,27905			Dr.40335	LOC555896
1948824	LOC795027	Hypothetical protein LOC795027	11	795027		Dr.75124	0,0244	-0,07591	0,83964	-1,19098	0,00186	0,02213728	No	0,88374	8,32383	7,03336		No	1,19098	0,84497	-0,16846	-1,18348	1,18348			Dr.75124	LOC795027
1944063	dlx2b	Distal-less homeobox gene 2b	1	30557	distal-less homeobox gene 2b; distal-less homeobox gene 5	Dr.136	0,0403	-0,12528	0,74941	-1,33439	0,00188	0,02234717	No	-1,68177	0,02384	0,01816		No	1,33439	0,7618	-0,27207	-1,31268	1,31268			Dr.136	dlx2b
1954965	Dr.83849	Transcribed locus	21			Dr.83849	0,02981	-0,09264	0,8079	-1,23778	0,00188	0,02234717	No	-1,18521	0,0723	0,05911		No	1,23778	0,81765	-0,20132	-1,22301	1,22301			Dr.83849
1939594	LOC558838	Similar to TBC1 domain family, member 10a	8	558838		Dr.116342	0,64362	-2	0,01	-100	0,00189	0,022451917	No	-3,04496	0,0009	0,00091		No	100	1,0109	0,01085	1,0109	1,0109			Dr.116342	LOC558838
1955933	Dr.85625	Transcribed locus	20			Dr.85625	0,131	0,40682	2,55164	2,55164	0,0019	0,022556533	No	-1,56892	0,01658	0,0488		No	2,55164	2,94341	1,07957	2,94341	2,94341			Dr.85625
1955099	srp9	Signal recognition particle 9	20	394071	signal recognition particle 9	Dr.84122	0,02178	0,06762	1,16849	1,16849	0,00191	0,022646801	No	-0,33521	0,42	0,50855		No	1,16849	1,21083	0,1913	1,21083	1,21083			Dr.84122	srp9
1957513	LOC100001612	Hypothetical protein LOC100001612	Un	100001612		Dr.90930	0,19508	0,60542	4,0311	4,0311	0,00191	0,022646801	No	-2,60415	0,00162	0,00549		No	4,0311	3,39172	1,22134	3,39172	3,39172			Dr.90930	LOC100001612
1955641	tfap2a	Transcription factor AP-2 alpha	24	140618	transcription factor AP-2 alpha; ap2; low; mob; ap2a; lockjaw; mont blanc	Dr.8506	0,0225	0,0698	1,17435	1,17435	0,00192	0,022751097	No	-0,06543	0,79111	0,93521		No	1,17435	1,18215	0,16733	1,18215	1,18215			Dr.8506	tfap2a
1937676	lrp5	Low density lipoprotein receptor-related protein 5	8	554087		Dr.105028	0,05054	-0,15665	0,69719	-1,43433	0,00194	0,022944931	No	-2,41703	0,0045	0,00326		No	1,43433	0,72398	-0,32299	-1,38125	1,38125			Dr.105028	lrp5
1955373	zgc:77816	Zgc:77816	22	393843	hypothetical protein LOC393843	Dr.84642	0,44728	-1,38603	0,04111	-24,32382	0,00194	0,022944931	No	-2,92176	0,00229	0,00089		No	24,32382	0,38822	-0,94618	-2,57586	2,57586			Dr.84642	zgc:77816
1956280	zgc:162235	Zgc:162235	12	563648		Dr.86308	0,64525	-2	0,01	-100	0,00194	0,022944931	No	-3,05724	0,00087	0,00089		No	100	1,02614	0,0258	1,02614	1,02614			Dr.86308	zgc:162235
1942974	sumo1	SMT3 suppressor of mif two 3 homolog 1 (yeast)	6	406438	SMT3 suppressor of mif two 3 homolog 1; fd12c02	Dr.132626	0,64567	2	100	100	0,00195	0,02304878	No	-3,06509	0,00087	0,00086		No	100	0,98984	-0,01021	-1,01026	1,01026			Dr.132626	sumo1
1951433	abcb5	ATP-binding cassette, sub-family B (MDR/TAP), member 5	16	798527		Dr.78482	0,10895	0,33724	2,17392	2,17392	0,00196	0,023138039	No	-2,16558	0,00458	0,01018		No	2,17392	2,21987	0,79745	2,21987	2,21987			Dr.78482	abcb5
1953668	si:ch211-147d7.3	Si:ch211-147d7.3	20	562522	hypothetical protein LOC562522	Dr.81742	0,64595	-2	0,01	-100	0,00196	0,023138039	No	-3,04496	0,0009	0,00091		No	100	1,0109	0,01085	1,0109	1,0109			Dr.81742	si:ch211-147d7.3
1948158	oprd1	Opioid receptor, delta 1	19	30509	opioid receptor, delta 1; opioid receptor homolog	Dr.575	0,03517	0,10887	1,28489	1,28489	0,00197	0,023241573	No	-1,72688	0,01634	0,02152		No	1,28489	1,31696	0,27532	1,31696	1,31696			Dr.575	oprd1
1946422	zgc:86932	Zgc:86932	23	415175	hypothetical protein LOC415175	Dr.31101	0,03867	0,11961	1,31708	1,31708	0,00198	0,023344978	No	-1,78623	0,01426	0,01882		No	1,31708	1,31975	0,27744	1,31975	1,31975			Dr.31101	zgc:86932
1941563	Dr.123052	Transcribed locus	10			Dr.123052	0,04893	0,15123	1,41654	1,41654	0,002	0,023551402	No	-0,10837	0,64914	0,95415		No	1,41654	1,46985	0,38516	1,46985	1,46985			Dr.123052
1948222	c11orf2	Chromosome 11 open reading frame 2 (H. sapiens)	10	559339	fat-free; fat free	Dr.6128	0,01743	-0,05384	0,8834	-1,13199	0,002	0,023551402	No	-0,54368	0,3031	0,26982		No	1,13199	0,8902	-0,11631	-1,12334	1,12334			Dr.6128	c11orf2
1940273	clic5	Chloride intracellular channel 5	18	405833	chloride intracellular channel 5	Dr.119036	0,03056	0,09441	1,24282	1,24282	0,00201	0,023625	No	-1,37268	0,03778	0,04796		No	1,24282	1,26935	0,23851	1,26935	1,26935			Dr.119036	clic5
1942380	zgc:92696	Zgc:92696	6	436679	nuclear receptor subfamily 4, group A, member 2; neural orphan nuclear receptor NURR1	Dr.12803	0,07396	0,22842	1,69208	1,69208	0,00201	0,023625	No	-1,1288	0,0561	0,09851		No	1,69208	1,75602	0,56305	1,75602	1,75602			Dr.12803	zgc:92696
1945268	znf503	Zinc finger protein 503	13	324913	zinc finger protein 503; nocA related zinc finger 2	Dr.19893	0,01485	0,04588	1,11141	1,11141	0,00201	0,023625	No	-0,70633	0,18554	0,2084		No	1,11141	1,12321	0,11619	1,12321	1,12321			Dr.19893	znf503
1953418	cmyb	Transcription factor cmyb	23	30519	transcription factor cmyb	Dr.81307	0,05398	0,16664	1,4677	1,4677	0,00202	0,023713043	No	-2,09448	0,00651	0,00993		No	1,4677	1,52498	0,42198	1,52498	1,52498			Dr.81307	cmyb
1958107	wu:fd44f11	Wu:fd44f11	7	325909		Dr.9988	0,02202	-0,068	0,85507	-1,1695	0,00202	0,023713043	No	-0,14238	0,77391	0,67191		No	1,1695	0,8682	-0,14133	-1,1518	1,1518			Dr.9988	wu:fd44f11
1954003	st6gal2	ST6 beta-galactosamide alpha-2,6-sialyltranferase 2	14	403116	beta-galactosamide alpha-2,6-sialyltransferase II	Dr.82299	0,02656	0,08197	1,20773	1,20773	0,00203	0,023786113	No	-0,22692	0,53746	0,65435		No	1,20773	1,21748	0,19678	1,21748	1,21748			Dr.82299	st6gal2
1954170	Dr.82571	Transcribed locus	25			Dr.82571	0,04152	0,12815	1,34322	1,34322	0,00203	0,023786113	No	-0,03894	0,78678	1,07458		No	1,34322	1,36579	0,31173	1,36579	1,36579			Dr.82571
1954197	zgc:73377	Zgc:73377	15	393783	hypothetical protein LOC393783	Dr.82617	0,03611	0,11145	1,29257	1,29257	0,00203	0,023786113	No	-0,29449	0,44677	0,57669		No	1,29257	1,29079	0,25525	1,29079	1,29079			Dr.82617	zgc:73377
1956677	LOC794259	Similar to Acly protein	12	794259		Dr.87389	0,05693	-0,17547	0,66762	-1,49785	0,00205	0,024005576	No	-1,20997	0,07556	0,0515		No	1,49785	0,68156	-0,38337	-1,46722	1,46722			Dr.87389	LOC794259
1937898	rap2b	RAP2B, member of RAS oncogene family	18	414329	RAP2B, member of RAS oncogene family	Dr.1058	0,05918	-0,18239	0,65707	-1,5219	0,00206	0,024092822	No	-0,71564	0,21842	0,1696		No	1,5219	0,77648	-0,25299	-1,28787	1,28787			Dr.1058	rap2b
1953194	LOC795788	Similar to CC chemokine SCYA103	11	795788		Dr.81010	0,01724	0,05311	1,13009	1,13009	0,00206	0,024092822	No	-0,46321	0,31748	0,37314		No	1,13009	1,17533	0,16155	1,17533	1,17533			Dr.81010	LOC795788
1948086	Dr.53946	Transcribed locus	25			Dr.53946	0,64946	-2	0,01	-100	0,00207	0,024164917	No	-3,02663	0,001	0,00089		No	100	0,89133	-0,11504	-1,12192	1,12192			Dr.53946
1953803	zgc:77060	Zgc:77060	3	431765	hypothetical protein LOC431765	Dr.81949	0,03878	-0,11942	0,75959	-1,3165	0,00207	0,024164917	No	0,30102	2,28449	1,76431		No	1,3165	0,7723	-0,25838	-1,29483	1,29483			Dr.81949	zgc:77060
1957887	si:ch211-221n23.1	Si:ch211-221n23.1	13	100003157	si:ch211-221n23.1; BTB/POZ domain protein ZF238; novel zinc finger domain containing protein	Dr.94072	0,05051	-0,15558	0,69891	-1,43081	0,00207	0,024164917	No	-0,28426	0,62044	0,4409		No	1,43081	0,71062	-0,34162	-1,40722	1,40722			Dr.94072	si:ch211-221n23.1
1943874	wu:fe25f07	Wu:fe25f07	16	326828		Dr.134471	0,10329	0,31785	2,07898	2,07898	0,00209	0,024353268	No	-1,67706	0,01418	0,03475		No	2,07898	2,45134	0,89664	2,45134	2,45134			Dr.134471	wu:fe25f07
1950081	zgc:55760	Zgc:55760	22	406798	hypothetical protein LOC406798	Dr.76644	0,01767	0,05437	1,13335	1,13335	0,00209	0,024353268	No	0,63673	4,15478	4,51768		No	1,13335	1,08735	0,08374	1,08735	1,08735			Dr.76644	zgc:55760
1951004	wu:fc10b09	Wu:fc10b09	5	323790		Dr.77902	0,03453	0,10624	1,27714	1,27714	0,00209	0,024353268	No	-1,46487	0,02989	0,03933		No	1,27714	1,316	0,27459	1,316	1,316			Dr.77902	wu:fc10b09
1948219	aldoaa	Aldolase a, fructose-bisphosphate, a	3	336425	aldolase a, fructose-bisphosphate	Dr.61171	0,02524	-0,07764	0,83629	-1,19576	0,0021	0,024454713	No	0,75876	6,27361	5,24823		No	1,19576	0,83656	-0,17846	-1,19538	1,19538			Dr.61171	aldoaa
1946485	wu:fb06g04	Wu:fb06g04	2	336819		Dr.31739	0,01768	-0,05437	0,88232	-1,13337	0,00211	0,024556034	No	0,24565	1,8575	1,66865		No	1,13337	0,89833	-0,10722	-1,11318	1,11318			Dr.31739	wu:fb06g04
1940116	si:ch211-69g19.2	Si:ch211-69g19.2	16	564374	hypothetical protein LOC564374	Dr.118444	0,0534	0,16411	1,45919	1,45919	0,00212	0,024611794	No	-1,21254	0,05028	0,07473		No	1,45919	1,48621	0,39623	1,48621	1,48621			Dr.118444	si:ch211-69g19.2
1940236	fut8	Fucosyltransferase 8 (alpha (1,6) fucosyltransferase)	17	445378	fucosyltransferase 8; alpha-6-fucosyltransferase	Dr.118897	0,02661	0,08178	1,20721	1,20721	0,00212	0,024611794	No	-0,41079	0,35133	0,43092		No	1,20721	1,22655	0,20421	1,22655	1,22655			Dr.118897	fut8
1940728	lama5	Laminin, alpha 5	23	321243	laminin, alpha 5	Dr.12091	0,03322	0,10208	1,26498	1,26498	0,00212	0,024611794	No	-0,82005	0,13354	0,17219		No	1,26498	1,28942	0,25419	1,28942	1,28942			Dr.12091	lama5
1942569	Dr.131199	Transcribed locus	5			Dr.131199	0,05006	0,15381	1,42499	1,42499	0,00212	0,024611794	No	-0,66368	0,1799	0,26662		No	1,42499	1,48203	0,39341	1,48203	1,48203			Dr.131199
1937714	zgc:162425	Zgc:162425	10	568244	hypothetical protein LOC568244	Dr.105157	0,04883	-0,14997	0,708	-1,41243	0,00213	0,024667279	No	-1,08393	0,09595	0,07081		No	1,41243	0,73796	-0,30387	-1,35509	1,35509			Dr.105157	zgc:162425
1940858	wu:fa01g12	Wu:fa01g12	17	334733		Dr.121566	0,3974	1,2207	16,6225	16,6225	0,00213	0,024667279	No	-2,89712	0,00088	0,00344		No	16,6225	3,89165	1,35883	3,89165	3,89165			Dr.121566	wu:fa01g12
1943920	sfrp1b	Secreted frizzled-related protein 1b	10	798564	secreted frizzled-related protein 1b	Dr.134623	0,04474	-0,13744	0,72872	-1,37226	0,00213	0,024667279	No	-1,079	0,10173	0,06832		No	1,37226	0,67159	-0,3981	-1,489	1,489			Dr.134623	sfrp1b
1950189	wu:fb18b08	Wu:fb18b08	9	321522		Dr.76795	0,65101	2	100	100	0,00213	0,024667279	No	-2,98664	0,00088	0,00126		No	100	1,42484	0,35406	1,42484	1,42484			Dr.76795	wu:fb18b08
1937612	wu:fb06e12	Wu:fb06e12	9	335315		Dr.104796	0,01849	0,05674	1,13956	1,13956	0,00215	0,024822847	No	-1,30538	0,04582	0,05347		No	1,13956	1,16695	0,15439	1,16695	1,16695			Dr.104796	wu:fb06e12
1940643	Dr.120575	Transcribed locus	24			Dr.120575	0,03026	0,09286	1,23839	1,23839	0,00215	0,024822847	No	0,32635	1,89162	2,3917		No	1,23839	1,26437	0,23457	1,26437	1,26437			Dr.120575
1941679	Dr.123312	Transcribed locus	2			Dr.123312	0,02461	0,07554	1,18998	1,18998	0,00215	0,024822847	No	-0,96108	0,09949	0,12031		No	1,18998	1,2093	0,19004	1,2093	1,2093			Dr.123312
1943769	Dr.134019	Transcribed locus	6			Dr.134019	0,65179	-2	0,01	-100	0,00215	0,024822847	No	-3,04496	0,0009	0,00091		No	100	1,0109	0,01085	1,0109	1,0109			Dr.134019
1954398	zgc:136476	Zgc:136476	21	403018	unc-119 homolog 2	Dr.82922	0,02934	-0,09003	0,81278	-1,23035	0,00215	0,024822847	No	-0,06813	0,96217	0,75944		No	1,23035	0,78929	-0,23662	-1,26695	1,26695			Dr.82922	zgc:136476
1941682	Dr.123319	Transcribed locus	17			Dr.123319	0,0419	-0,12854	0,74381	-1,34442	0,00216	0,024892683	No	0,14155	1,5967	1,20192		No	1,34442	0,75275	-0,28402	-1,32846	1,32846			Dr.123319
1944982	got2	Glutamic-oxaloacetic transaminase 2, mitochondrial (aspartate aminotransferase 2)	18	406688	glutamic-oxaloacetic transaminase 2, mitochondrial (aspartate aminotransferase 2)	Dr.17618	0,03248	0,09962	1,25781	1,25781	0,00216	0,024892683	No	0,09547	1,10146	1,42058		No	1,25781	1,28973	0,25443	1,28973	1,28973			Dr.17618	got2
1952819	klhl18	Kelch-like 18 (Drosophila)	2	327574	kelch-like 18	Dr.80440	0,03605	0,11059	1,29	1,29	0,00216	0,024892683	No	-1,05808	0,07608	0,10059		No	1,29	1,32213	0,27924	1,32213	1,32213			Dr.80440	klhl18
1943738	LOC558353	Hypothetical LOC558353	24	558353		Dr.133930	0,07636	-0,23411	0,5833	-1,71439	0,00217	0,024992687	No	-2,18875	0,00858	0,00499		No	1,71439	0,58093	-0,54313	-1,72139	1,72139			Dr.133930	LOC558353
1957286	LOC799999	Hypothetical protein LOC799999	24	799999		Dr.89871	0,05628	0,17249	1,48761	1,48761	0,00218	0,02509257	No	-1,34386	0,03729	0,05623		No	1,48761	1,50797	0,41076	1,50797	1,50797			Dr.89871	LOC799999
1956007	Dr.85802	Transcribed locus	16			Dr.85802	0,0544	-0,16662	0,68137	-1,46763	0,00219	0,025192331	No	-0,43879	0,44012	0,30655		No	1,46763	0,69653	-0,36165	-1,43569	1,43569			Dr.85802
1952945	Dr.80621	Transcribed locus	2			Dr.80621	0,40752	1,2477	17,68891	17,68891	0,0022	0,025276596	No	-2,66666	0,00116	0,00816		No	17,68891	7,06187	1,95471	7,06187	7,06187			Dr.80621
1954871	wu:fb96h04	Wu:fb96h04	5	323387		Dr.83687	0,05707	-0,1747	0,6688	-1,49521	0,0022	0,025276596	No	-1,69681	0,02483	0,01654		No	1,49521	0,66637	-0,40592	-1,50068	1,50068			Dr.83687	wu:fb96h04
1942778	abcd3a	ATP-binding cassette, sub-family D (ALD), member 3a	24	406803	ATP-binding cassette, sub-family D (ALD), member 3a	Dr.132340	0,01898	0,05808	1,14308	1,14308	0,00221	0,025360656	No	0,08057	1,11745	1,2988		No	1,14308	1,16229	0,15039	1,16229	1,16229			Dr.132340	abcd3a
1946602	tmod4	Tropomodulin 4 (muscle)	16	30441	tropomodulin 4 (muscle); skeletal tropomodulin	Dr.32606	0,03837	0,11745	1,31054	1,31054	0,00221	0,025360656	No	-0,93045	0,09715	0,14179		No	1,31054	1,45956	0,37814	1,45956	1,45956			Dr.32606	tmod4
1938265	wu:fb76h05	Wu:fb76h05	5	322916		Dr.107363	0,03216	0,09838	1,25424	1,25424	0,00222	0,025459951	No	-1,03046	0,0826	0,10604		No	1,25424	1,28377	0,2498	1,28377	1,28377			Dr.107363	wu:fb76h05
1941302	Dr.122528	Transcribed locus	8			Dr.122528	0,5733	-1,75268	0,01767	-56,58228	0,00223	0,025512712	No	-2,89647	0,00178	0,00091		No	56,58228	0,51044	-0,67248	-1,95908	1,95908			Dr.122528
1951769	zgc:114089	Zgc:114089	15	553218	hypothetical protein LOC553218	Dr.78908	0,07665	0,23433	1,71525	1,71525	0,00223	0,025512712	No	-1,99076	0,008	0,01304		No	1,71525	1,63026	0,48874	1,63026	1,63026			Dr.78908	zgc:114089
1952495	LOC567163	Similar to Heme oxygenase 2 (HO-2)	22	567163		Dr.79970	0,0375	-0,11466	0,76797	-1,30214	0,00223	0,025512712	No	-0,75504	0,20073	0,15514		No	1,30214	0,77287	-0,25764	-1,29387	1,29387			Dr.79970	LOC567163
1954364	Dr.82870	Transcribed locus	9			Dr.82870	0,01914	-0,05852	0,87394	-1,14424	0,00223	0,025512712	No	-0,35628	0,46787	0,4143		No	1,14424	0,8855	-0,1216	-1,1293	1,1293			Dr.82870
1938322	zgc:110343	Zgc:110343	2	541344	hypothetical protein LOC541344	Dr.107621	0,03868	0,11821	1,31282	1,31282	0,00224	0,025611615	No	-0,31492	0,42022	0,56433		No	1,31282	1,34295	0,29487	1,34295	1,34295			Dr.107621	zgc:110343
1955688	c6ast3	Six-cysteine containing astacin protease 3	7	541399	six-cysteine containing astacin protease 3	Dr.85151	0,65455	-2	0,01	-100	0,00225	0,025710399	No	-3,05724	0,00087	0,00089		No	100	1,02614	0,0258	1,02614	1,02614			Dr.85151	c6ast3
1945704	LOC100001968	Similar to bloodthirsty	13	100001968		Dr.23709	0,41111	1,25545	18,0074	18,0074	0,00226	0,025793478	No	-2,86308	0,00089	0,00362		No	18,0074	4,06318	1,40197	4,06318	4,06318			Dr.23709	LOC100001968
1946711	otx2	Orthodenticle homolog 2	17	30501	orthodenticle homolog 2; etID309955.17	Dr.334	0,02448	0,07478	1,18791	1,18791	0,00226	0,025793478	No	0,04985	1,00736	1,24886		No	1,18791	1,23973	0,2149	1,23973	1,23973			Dr.334	otx2
1945606	Dr.22968	Transcribed locus, strongly similar to NP_956362.1 protein LOC337489 [Danio rerio]	2			Dr.22968	0,04694	0,14329	1,39087	1,39087	0,00227	0,025845181	No	-1,19392	0,05401	0,07658		No	1,39087	1,41789	0,34917	1,41789	1,41789			Dr.22968
1952735	gabpb2	GA repeat binding protein, beta 2	19	327522	GA repeat binding protein, beta 2; GA binding protein transcription factor, beta subunit 1, 53kDa	Dr.80312	0,03292	0,10048	1,26032	1,26032	0,00227	0,025845181	No	-0,85665	0,12231	0,15821		No	1,26032	1,29354	0,25738	1,29354	1,29354			Dr.80312	gabpb2
1956061	Dr.85910	Transcribed locus	6			Dr.85910	0,05755	0,17569	1,49862	1,49862	0,00227	0,025845181	No	0,11546	1,04943	1,67251		No	1,49862	1,59373	0,46608	1,59373	1,59373			Dr.85910
1957235	rbp2b	Retinol binding protein 2b, cellular	2	432384	retinol binding protein 2b, cellular; duplicated gene b; cellular retinol-binding protein type II	Dr.89689	0,11306	0,34509	2,21357	2,21357	0,00227	0,025845181	No	-2,48955	0,00233	0,0045		No	2,21357	1,93005	0,65754	1,93005	1,93005			Dr.89689	rbp2b
1956300	zgc:113016	Zgc:113016	5	503772	hypothetical protein LOC503772	Dr.86352	0,0381	-0,11624	0,76517	-1,3069	0,00228	0,025943408	No	-1,5703	0,0306	0,02396		No	1,3069	0,78315	-0,24443	-1,2769	1,2769			Dr.86352	zgc:113016
1939016	mvp	Major vault protein	3	373081	major vault protein	Dr.114231	0,0189	0,0576	1,14182	1,14182	0,00231	0,02623738	No	-0,22983	0,56255	0,61686		No	1,14182	1,09654	0,09216	1,09654	1,09654			Dr.114231	mvp
1945993	gadd45al	Growth arrest and DNA-damage-inducible, alpha like	2	393548	growth arrest and DNA-damage-inducible, alpha like; gadd45alpha; growth arrest and DNA damage 45 alpha	Dr.27107	0,02755	0,08397	1,21332	1,21332	0,00231	0,02623738	No	-1,01138	0,0894	0,10614		No	1,21332	1,18719	0,17159	1,18719	1,18719			Dr.27107	gadd45al
1958041	cltc	Clathrin, heavy polypeptide (Hc)	10	323579	clathrin, heavy polypeptide (Hc)	Dr.97696	0,03908	-0,11906	0,76022	-1,31541	0,00231	0,02623738	No	0,11465	1,48612	1,14699		No	1,31541	0,7718	-0,25903	-1,29567	1,29567			Dr.97696	cltc
1953820	rds2	Retinal degradation slow 2	12	58085	retinal degradation slow 2	Dr.81979	0,24911	0,7589	5,73986	5,73986	0,00232	0,026335135	No	-2,18687	0,00234	0,01807		No	5,73986	7,72334	2,04425	7,72334	7,72334			Dr.81979	rds2
1955356	Dr.84613	Transcribed locus	16			Dr.84613	0,04514	-0,13741	0,72877	-1,37217	0,00233	0,026432773	No	-1,80313	0,01771	0,01398		No	1,37217	0,78925	-0,23667	-1,26702	1,26702			Dr.84613
1946738	tardbpl	TAR DNA binding protein, like	23	386630	TAR DNA binding protein, like; fe47c11	Dr.33664	0,01911	-0,05814	0,8747	-1,14326	0,00234	0,026514388	No	0,18287	1,63116	1,4231		No	1,14326	0,87245	-0,13645	-1,1462	1,1462			Dr.33664	tardbpl
1950902	edg1	Endothelial differentiation, sphingolipid G-protein-coupled receptor, 1	22	64617	endothelial differentiation, sphingolipid G-protein-coupled receptor, 1; s1p1; etID43307.22	Dr.77753	0,02219	0,06753	1,16823	1,16823	0,00234	0,026514388	No	0,33406	1,96539	2,36963		No	1,16823	1,20568	0,18704	1,20568	1,20568			Dr.77753	edg1
1938357	sps2	Selenophosphate synthetase 2	17	352933	selenophosphate synthetase 2	Dr.107753	0,01483	0,0451	1,10944	1,10944	0,00235	0,026611744	No	0,47126	2,78411	3,14651		No	1,10944	1,13017	0,12237	1,13017	1,13017			Dr.107753	sps2
1937835	wu:fc03d11	Wu:fc03d11	13	323576		Dr.105593	0,65761	-2	0,01	-100	0,00236	0,026708982	No	-3,05724	0,00087	0,00089		No	100	1,02614	0,0258	1,02614	1,02614			Dr.105593	wu:fc03d11
1938223	map2k1	Mitogen-activated protein kinase kinase 1	2	406728	mitogen-activated protein kinase kinase 1	Dr.107100	0,02761	-0,0839	0,82432	-1,21312	0,00237	0,026790072	No	0,09385	1,31699	1,16984		No	1,21312	0,88827	-0,11848	-1,12578	1,12578			Dr.107100	map2k1
1948653	sdc4l	Syndecan 4 like	6	568593	syndecan 4; ryudocan core protein	Dr.74531	0,04142	0,1259	1,3363	1,3363	0,00237	0,026790072	No	-0,18227	0,56347	0,77588		No	1,3363	1,37698	0,31989	1,37698	1,37698			Dr.74531	sdc4l
1942374	cebpd	CCAAT/enhancer binding protein (C/EBP), delta	24	140817	CCAAT/enhancer binding protein delta	Dr.1280	0,02942	0,08939	1,22855	1,22855	0,00238	0,026887029	No	0,1046	1,12191	1,44293		No	1,22855	1,28614	0,25164	1,28614	1,28614			Dr.1280	cebpd
1937928	wu:fi19h12	Wu:fi19h12	7	327608		Dr.105901	0,02982	0,09057	1,23189	1,23189	0,00239	0,026967761	No	-1,42214	0,0337	0,04248		No	1,23189	1,26054	0,23154	1,26054	1,26054			Dr.105901	wu:fi19h12
1957793	zgc:162280	Zgc:162280	25	799608	hypothetical protein LOC799608	Dr.92706	0,05297	0,16086	1,44832	1,44832	0,00239	0,026967761	No	-0,64813	0,18671	0,27674		No	1,44832	1,48215	0,3935	1,48215	1,48215			Dr.92706	zgc:162280
1939228	LOC100000378	Similar to pim-3 oncogene	5	100000378		Dr.115040	0,05906	-0,17924	0,66184	-1,51093	0,0024	0,027016081	No	-0,61464	0,29986	0,20061		No	1,51093	0,66899	-0,40199	-1,4948	1,4948			Dr.115040	LOC100000378
1942203	Dr.125604	Transcribed locus	23			Dr.125604	0,03898	0,11836	1,31328	1,31328	0,0024	0,027016081	No	1,25659	15,71238	20,90031		No	1,31328	1,33018	0,28532	1,33018	1,33018			Dr.125604
1943895	Dr.134525	Transcribed locus	7			Dr.134525	0,65885	-2	0,01	-100	0,0024	0,027016081	No	-3,05166	0,00088	0,0009		No	100	1,01888	0,01871	1,01888	1,01888			Dr.134525
1952186	Dr.79505	Transcribed locus	13			Dr.79505	0,05394	-0,16376	0,68586	-1,45802	0,0024	0,027016081	No	0,25535	2,16974	1,5164		No	1,45802	0,69888	-0,35827	-1,43085	1,43085			Dr.79505
1947187	wu:fc02e08	Wu:fc02e08	16	777768	hypothetical protein LOC777768	Dr.38295	0,01366	0,04143	1,1001	1,1001	0,00241	0,027096371	No	-1,26129	0,05117	0,05867		No	1,1001	1,1467	0,13689	1,1467	1,1467			Dr.38295	wu:fc02e08
1950768	wu:fc74e04	Wu:fc74e04	3	445132	hypothetical protein LOC445132	Dr.77547	0,16386	0,49718	3,14178	3,14178	0,00241	0,027096371	No	-2,38641	0,00226	0,00746		No	3,14178	3,30198	1,19452	3,30198	3,30198			Dr.77547	wu:fc74e04
1955086	Dr.84086	Transcribed locus	21			Dr.84086	0,65945	-2	0,01	-100	0,00242	0,027176471	No	-3,05166	0,00088	0,0009		No	100	1,01888	0,01871	1,01888	1,01888			Dr.84086
1957774	zgc:123207	Zgc:123207	23	641419	hypothetical protein LOC641419	Dr.92616	0,65927	-2	0,01	-100	0,00242	0,027176471	No	-3,03399	0,00097	0,00089		No	100	0,92215	-0,08105	-1,08442	1,08442			Dr.92616	zgc:123207
1954190	igiv1s1	Immunoglobulin light iota variable 1, s1	25	100009615		Dr.82602	0,11813	-0,35816	0,43837	-2,28117	0,00243	0,02725638	No	-2,24905	0,00814	0,0039		No	2,28117	0,47977	-0,73444	-2,08432	2,08432			Dr.82602	igiv1s1
1955468	ung	Uracil-DNA glycosylase	5	393949	uracil-DNA glycosylase	Dr.84790	0,02919	0,0885	1,22602	1,22602	0,00243	0,02725638	No	-1,04331	0,08571	0,09558		No	1,22602	1,1151	0,10895	1,1151	1,1151			Dr.84790	ung
1945202	wu:fb08h07	Wu:fb08h07	10	336380		Dr.1911	0,07378	0,22362	1,67348	1,67348	0,00244	0,027352313	No	-1,48034	0,02518	0,04509		No	1,67348	1,79103	0,58279	1,79103	1,79103			Dr.1911	wu:fb08h07
1941881	id:ibd5038	Id:ibd5038	8	57965		Dr.12381	0,05999	-0,18172	0,65809	-1,51955	0,00245	0,027431872	No	-0,17111	0,81261	0,55962		No	1,51955	0,68867	-0,373	-1,45208	1,45208			Dr.12381	id:ibd5038
1944097	Dr.137715	Transcribed locus	5			Dr.137715	0,07914	-0,23977	0,57575	-1,73688	0,00245	0,027431872	No	-1,84388	0,01936	0,01107		No	1,73688	0,57198	-0,55865	-1,74831	1,74831			Dr.137715
1950343	ambpl	Alpha-1-microglobulin/bikunin precursor, like	10	394093	alpha-1-microglobulin/bikunin precursor, like precursor	Dr.76990	0,09952	0,30144	2,00187	2,00187	0,00246	0,027527531	No	-1,98793	0,00832	0,01271		No	2,00187	1,5271	0,42337	1,5271	1,5271			Dr.76990	ambpl
1950181	wu:fb22a03	Wu:fb22a03	21	321590	septin 8	Dr.76784	0,03614	-0,10938	0,77736	-1,28641	0,00247	0,027623077	No	-0,7869	0,18155	0,14696		No	1,28641	0,80949	-0,21135	-1,23535	1,23535			Dr.76784	wu:fb22a03
1957645	Dr.91687	Transcribed locus	13			Dr.91687	0,66101	2	100	100	0,00248	0,02771851	No	-2,97644	0,00097	0,00117		No	100	1,20921	0,18997	1,20921	1,20921			Dr.91687
1938795	zgc:64072	Zgc:64072	1	324985	hypothetical protein LOC324985	Dr.113396	0,02897	-0,08763	0,81728	-1,22357	0,00249	0,027797401	No	0,54652	3,87756	3,21126		No	1,22357	0,82816	-0,18854	-1,20749	1,20749			Dr.113396	zgc:64072
1949572	ltb4dh	Leukotriene B4 12-hydroxydehydrogenase	7	494108	leukotriene B4 12-hydroxydehydrogenase	Dr.76000	0,04777	0,14447	1,39467	1,39467	0,00249	0,027797401	No	-0,07556	0,68709	1,02771		No	1,39467	1,49575	0,40263	1,49575	1,49575			Dr.76000	ltb4dh
1947763	acta1	Actin, alpha 1, skeletal muscle	13	407658	actin, alpha, cardiac muscle; cardiofunk	Dr.47173	0,0798	-0,24125	0,57379	-1,74281	0,0025	0,02785967	No	-0,98473	0,12976	0,08268		No	1,74281	0,63718	-0,45071	-1,56942	1,56942			Dr.47173	acta1
1956785	Dr.87875	Transcribed locus	20			Dr.87875	0,11798	0,35672	2,27365	2,27365	0,0025	0,02785967	No	-2,08517	0,00553	0,01327		No	2,27365	2,39773	0,87452	2,39773	2,39773			Dr.87875
1957151	Dr.89341	Transcribed locus	11			Dr.89341	0,66164	2	100	100	0,0025	0,02785967	No	-3,00176	0,00097	0,00103		No	100	1,06375	0,0618	1,06375	1,06375			Dr.89341
1937431	arrdc3	Arrestin domain containing 3	5	324193		Dr.103751	0,0151	-0,04564	0,90024	-1,11081	0,00251	0,027954626	No	0,03772	1,13193	1,05104		No	1,11081	0,92854	-0,07414	-1,07696	1,07696			Dr.103751	arrdc3
1947571	wu:fj14g08	Wu:fj14g08	7	335462		Dr.43244	0,04601	0,13899	1,37716	1,37716	0,00252	0,02804947	No	-1,34613	0,03783	0,0537		No	1,37716	1,41947	0,35028	1,41947	1,41947			Dr.43244	wu:fj14g08
1949630	rpl23a	Ribosomal protein L23a	21	335539	ribosomal protein L23a	Dr.76079	0,01745	0,05269	1,12899	1,12899	0,00253	0,028094595	No	1,01219	9,67294	10,93486		No	1,12899	1,13046	0,12262	1,13046	1,13046			Dr.76079	rpl23a
1949940	wu:fb96a05	Wu:fb96a05	19	323353		Dr.76479	0,02279	-0,0688	0,8535	-1,17164	0,00253	0,028094595	No	0,31665	2,18992	1,96279		No	1,17164	0,89628	-0,1095	-1,11572	1,11572			Dr.76479	wu:fb96a05
1953797	wu:fk57g06	Wu:fk57g06	3	335699		Dr.81941	0,03268	-0,09868	0,79674	-1,25512	0,00253	0,028094595	No	-1,44402	0,04019	0,0322		No	1,25512	0,80111	-0,22176	-1,24827	1,24827			Dr.81941	wu:fk57g06
1955386	zgc:100907	Zgc:100907	23	403037	F-box only protein 25	Dr.84666	0,02133	0,06441	1,15986	1,15986	0,00253	0,028094595	No	-0,71139	0,17426	0,21678		No	1,15986	1,24399	0,21832	1,24399	1,24399			Dr.84666	zgc:100907
1942451	Dr.129103	Transcribed locus	5			Dr.129103	0,02712	-0,08188	0,82818	-1,20747	0,00254	0,028172535	No	-1,26424	0,05948	0,05003		No	1,20747	0,84118	-0,17295	-1,1888	1,1888			Dr.129103
1951221	hm:zehn1480	Hm:zehn1480	13	337744		Dr.78182	0,66262	-2	0,01	-100	0,00254	0,028172535	No	-3,05166	0,00088	0,0009		No	100	1,01888	0,01871	1,01888	1,01888			Dr.78182	hm:zehn1480
1945998	arfgap3	ADP-ribosylation factor GTPase activating protein 3	Un	402889	ADP-ribosylation factor GTPase activating protein 3	Dr.27126	0,0462	0,13939	1,37846	1,37846	0,00255	0,028266862	No	-2,1066	0,00661	0,00928		No	1,37846	1,40429	0,33953	1,40429	1,40429			Dr.27126	arfgap3
1938829	LOC796878	Hypothetical protein LOC796878	1	796878		Dr.113515	0,0666	-0,20084	0,62974	-1,58796	0,00256	0,028344464	No	-0,76989	0,21835	0,13681		No	1,58796	0,62656	-0,46751	-1,59602	1,59602			Dr.113515	LOC796878
1943422	zgc:86889	Zgc:86889	11	415192	hypothetical protein LOC415192	Dr.133321	0,66303	-2	0,01	-100	0,00256	0,028344464	No	-3,05445	0,00088	0,0009		No	100	1,02248	0,02223	1,02248	1,02248			Dr.133321	zgc:86889
1954169	rnd1l	Rho family GTPase 1 like	23	553414	Rho family GTPase 1 like; ras-like protein Rnd1a	Dr.82570	0,02199	0,06629	1,1649	1,1649	0,00258	0,028532475	No	-0,89135	0,11414	0,14449		No	1,1649	1,26584	0,23574	1,26584	1,26584			Dr.82570	rnd1l
1957727	Dr.92302	Transcribed locus, strongly similar to XP_694829.2 hypothetical protein [Danio rerio]	19			Dr.92302	0,66373	-2	0,01	-100	0,00258	0,028532475	No	-3,04496	0,0009	0,00091		No	100	1,0109	0,01085	1,0109	1,0109			Dr.92302
1940537	rlbp1l	Retinaldehyde binding protein 1, like	22	393678	retinaldehyde binding protein 1, like	Dr.120152	0,06025	-0,18149	0,65842	-1,51878	0,00259	0,028626316	No	-1,29449	0,06271	0,0426		No	1,51878	0,67936	-0,3866	-1,47197	1,47197			Dr.120152	rlbp1l
1952425	Dr.79873	Transcribed locus	Un			Dr.79873	0,05266	0,15853	1,44054	1,44054	0,00261	0,028830508	No	-0,375	0,35231	0,51484		No	1,44054	1,46133	0,37935	1,46133	1,46133			Dr.79873
1942244	Dr.125872	Transcribed locus, strongly similar to XP_698926.1 similar to putative prenylated protein of eukaryotic origin (42.0 kD) (4B760) [Danio rerio]	7			Dr.125872	0,05278	-0,15881	0,69374	-1,44147	0,00262	0,028890315	No	-1,78031	0,0197	0,01396		No	1,44147	0,7084	-0,34474	-1,41163	1,41163			Dr.125872
1949544	tsc22d2	TSC22 domain family 2	22	378875		Dr.75971	0,01708	0,0514	1,12563	1,12563	0,00262	0,028890315	No	-0,33826	0,42679	0,49346		No	1,12563	1,15621	0,14515	1,15621	1,15621			Dr.75971	tsc22d2
1954758	bbs5	Bardet-Biedl syndrome 5	Un	393269	Bardet-Biedl syndrome 5	Dr.83505	0,01835	-0,0552	0,88064	-1,13554	0,00262	0,028890315	No	0,1495	1,53413	1,29758		No	1,13554	0,84581	-0,16746	-1,1823	1,1823			Dr.83505	bbs5
1942669	vtg5	Vitellogenin 5	22	322578	fi49a01	Dr.132188	0,33594	1,00963	10,22416	10,22416	0,00265	0,029204082	No	-2,67617	0,0014	0,0079		No	10,22416	5,64877	1,73144	5,64877	5,64877			Dr.132188	vtg5
1940241	zgc:92224	Zgc:92224	17	436907	hypothetical protein LOC436907	Dr.118910	0,10009	0,30073	1,9986	1,9986	0,00266	0,02928014	No	-1,74383	0,01253	0,02773		No	1,9986	2,21251	0,79413	2,21251	2,21251			Dr.118910	zgc:92224
1944988	pcmtl	L-isoaspartyl protein carboxyl methyltransferase, like	17	393741	l-isoaspartyl protein carboxyl methyltransferase, like	Dr.17655	0,02179	0,06546	1,16269	1,16269	0,00266	0,02928014	No	-0,26948	0,49328	0,58607		No	1,16269	1,1881	0,17236	1,1881	1,1881			Dr.17655	pcmtl
1940365	LOC794399	Hypothetical protein LOC794399	20	794399		Dr.119500	0,66593	-2	0,01	-100	0,00267	0,029356021	No	-3,04496	0,0009	0,00091		No	100	1,0109	0,01085	1,0109	1,0109			Dr.119500	LOC794399
1957433	Dr.90625	Transcribed locus	17			Dr.90625	0,16769	0,50362	3,18873	3,18873	0,00267	0,029356021	No	-2,66271	0,00126	0,00394		No	3,18873	3,12281	1,13873	3,12281	3,12281			Dr.90625
1940145	zgc:162590	Zgc:162590	16	100037330	hypothetical protein LOC100037330	Dr.118569	0,33586	-1,00836	0,09809	-10,19447	0,00268	0,029431726	No	-2,84133	0,00401	0,00106		No	10,19447	0,26397	-1,33191	-3,78826	3,78826			Dr.118569	zgc:162590
1952044	LOC100002929	Similar to ATPase, Ca++ transporting, plasma membrane 3	8	100002929		Dr.79308	0,61826	1,85619	71,81155	71,81155	0,00268	0,029431726	No	-2,96185	0,00091	0,00141		No	71,81155	1,54954	0,43796	1,54954	1,54954			Dr.79308	LOC100002929
1948865	kpna4	Karyopherin alpha 4 (importin alpha 3)	15	327373	karyopherin alpha 4 (importin alpha 3)	Dr.75173	0,02395	-0,07188	0,84747	-1,17999	0,00269	0,029507255	No	0,32114	2,28124	1,92359		No	1,17999	0,84322	-0,17053	-1,18593	1,18593			Dr.75173	kpna4
1955576	st6gal1	ST6 beta-galactosamide alpha-2,6-sialyltranferase 1	21	445376	ST6 beta-galactosamide alpha-2,6-sialyltranferase 1; beta-galactoside alpha 2,6-sialyltransferase ST6Gal I	Dr.84939	0,0269	0,08071	1,20423	1,20423	0,00269	0,029507255	No	-1,34235	0,04045	0,05109		No	1,20423	1,263	0,23349	1,263	1,263			Dr.84939	st6gal1
1951116	tfe3a	Transcription factor binding to IGHM enhancer 3a	8	114834	transcription factor binding to IGHM enhancer 3a	Dr.78052	0,05581	0,16735	1,47011	1,47011	0,00271	0,029709397	No	-1,05739	0,06749	0,11376		No	1,47011	1,68548	0,52205	1,68548	1,68548			Dr.78052	tfe3a
1942011	Dr.124382	Transcribed locus	7			Dr.124382	0,10403	-0,31188	0,48766	-2,0506	0,00272	0,029784473	No	-0,76902	0,25829	0,12213		No	2,0506	0,47284	-0,74899	-2,11487	2,11487			Dr.124382
1952758	zgc:63466	Zgc:63466	14	393404	hypothetical protein LOC393404	Dr.80350	0,1872	0,56122	3,64098	3,64098	0,00272	0,029784473	No	-2,7454	0,00122	0,00266		No	3,64098	2,18691	0,78249	2,18691	2,18691			Dr.80350	zgc:63466
1938058	LOC553340	Hypothetical protein LOC553340	9	553340		Dr.106400	0,10415	0,31215	2,05186	2,05186	0,00273	0,029842105	No	-2,4824	0,00241	0,0045		No	2,05186	1,86984	0,62585	1,86984	1,86984			Dr.106400	LOC553340
1949158	gsk3a	Glycogen synthase kinase 3 alpha	16	30664	glycogen synthase kinase 3 alpha	Dr.75529	0,01626	-0,04874	0,89385	-1,11876	0,00273	0,029842105	No	0,62569	4,48396	3,97849		No	1,11876	0,88727	-0,1196	-1,12705	1,12705			Dr.75529	gsk3a
1957009	zgc:77855	Zgc:77855	20	393836	hypothetical protein LOC393836	Dr.88688	0,24885	0,74574	5,56847	5,56847	0,00273	0,029842105	No	-2,35948	0,00196	0,01129		No	5,56847	5,75699	1,75041	5,75699	5,75699			Dr.88688	zgc:77855
1939203	thy1	Thy-1 cell surface antigen	5	336617	Thy-1 cell surface antigen	Dr.114924	0,05657	0,16944	1,4772	1,4772	0,00274	0,029934104	No	-1,30557	0,04094	0,06126		No	1,4772	1,49635	0,40303	1,49635	1,49635			Dr.114924	thy1
1942825	mtx2	Metaxin 2	6	286741	metaxin 2; fc02d09	Dr.132399	0,04853	-0,14521	0,7158	-1,39704	0,00277	0,030209463	No	-0,84083	0,17022	0,12451		No	1,39704	0,73147	-0,3127	-1,36711	1,36711			Dr.132399	mtx2
1951358	LOC100003959	Similar to DEP domain containing 1a	8	100003959		Dr.78376	0,04498	-0,13456	0,73356	-1,36321	0,00277	0,030209463	No	-1,13128	0,08635	0,06441		No	1,36321	0,74592	-0,29314	-1,34062	1,34062			Dr.78376	LOC100003959
1956299	LOC100007768	Hypothetical protein LOC100007768	7	100007768		Dr.86350	0,04411	0,13198	1,35514	1,35514	0,00277	0,030209463	No	-0,38107	0,35387	0,49546		No	1,35514	1,40013	0,33657	1,40013	1,40013			Dr.86350	LOC100007768
1952010	wu:fc64d10	Wu:fc64d10	5	325280		Dr.79253	0,66859	-2	0,01	-100	0,00278	0,030301038	No	-3,04831	0,00089	0,0009		No	100	1,01485	0,01475	1,01485	1,01485			Dr.79253	wu:fc64d10
1944784	LOC558890	Hypothetical LOC558890	24	558890		Dr.16289	0,03512	-0,10502	0,78521	-1,27355	0,00279	0,030392507	No	0,09644	1,39262	1,11957		No	1,27355	0,80393	-0,21824	-1,24389	1,24389			Dr.16289	LOC558890
1946771	wu:fj80e11	Wu:fj80e11	7	337513		Dr.33952	0,12457	0,37236	2,35698	2,35698	0,0028	0,030483871	No	-2,26731	0,00357	0,00886		No	2,35698	2,4823	0,90919	2,4823	2,4823			Dr.33952	wu:fj80e11
1957124	Dr.89211	Transcribed locus	19			Dr.89211	0,66933	2	100	100	0,00281	0,03057513	No	-2,97032	0,00097	0,0012		No	100	1,2453	0,21938	1,2453	1,2453			Dr.89211
1947591	wu:fj54e10	Wu:fj54e10	9	336185		Dr.43382	0,06699	-0,20003	0,63091	-1,58501	0,00282	0,030666283	No	-1,46847	0,04411	0,02621		No	1,58501	0,5943	-0,52037	-1,68264	1,68264			Dr.43382	wu:fj54e10
1942141	Dr.125042	Transcribed locus	4			Dr.125042	0,04184	-0,1249	0,75007	-1,33322	0,00284	0,030866015	No	0,08833	1,40194	1,07137		No	1,33322	0,76421	-0,26892	-1,30855	1,30855			Dr.125042
1937807	brd2b	Bromodomain containing 2b	16	569354		Dr.10549	0,05519	0,16467	1,46107	1,46107	0,00285	0,030956897	No	-1,91091	0,01001	0,01505		No	1,46107	1,50368	0,40792	1,50368	1,50368			Dr.10549	brd2b
1947775	zgc:111983	Zgc:111983	1	550501	hypothetical protein LOC550501; fi32a11	Dr.4740	0,24045	0,7164	5,20474	5,20474	0,00289	0,031355339	No	-1,80794	0,00633	0,03828		No	5,20474	6,05142	1,80029	6,05142	6,05142			Dr.4740	zgc:111983
1956356	Dr.86461	Transcribed locus	16			Dr.86461	0,40741	-1,21388	0,06111	-16,36366	0,00289	0,031355339	No	-2,80054	0,00394	0,001		No	16,36366	0,25333	-1,37307	-3,94744	3,94744			Dr.86461
1947050	wu:fk86c01	Wu:fk86c01	17	335188		Dr.36715	0,67164	-2	0,01	-100	0,0029	0,031427752	No	-3,05724	0,00087	0,00089		No	100	1,02614	0,0258	1,02614	1,02614			Dr.36715	wu:fk86c01
1957848	Dr.93120	CDNA clone IMAGE:7143041	8			Dr.93120	0,0294	0,08756	1,22337	1,22337	0,0029	0,031427752	No	-0,87923	0,11843	0,14816		No	1,22337	1,25103	0,22397	1,25103	1,25103			Dr.93120
1939360	LOC795299	Hypothetical protein LOC795299	6	795299		Dr.115494	0,44715	1,32925	21,34268	21,34268	0,00295	0,031914711	No	-2,96027	0,00088	0,00159		No	21,34268	1,79614	0,58564	1,79614	1,79614			Dr.115494	LOC795299
1943571	zgc:110591	Zgc:110591	7	402849	hypothetical protein LOC402849	Dr.133578	0,04238	-0,12601	0,74815	-1,33664	0,00295	0,031914711	No	-0,85427	0,16158	0,12209		No	1,33664	0,7556	-0,28024	-1,32345	1,32345			Dr.133578	zgc:110591
1946973	LOC553393	Hypothetical protein LOC553393	9	553393		Dr.35961	0,10065	-0,29921	0,5021	-1,99165	0,00295	0,031914711	No	-2,40919	0,0056	0,00275		No	1,99165	0,49102	-0,71127	-2,03657	2,03657			Dr.35961	LOC553393
1952684	itnp	Isotocin neurophysin	5	335796	isotocin neurophysin	Dr.80237	0,04874	-0,14484	0,7164	-1,39587	0,00296	0,032004577	No	0,20172	1,94681	1,30054		No	1,39587	0,66804	-0,40341	-1,49693	1,49693			Dr.80237	itnp
1939071	zgc:163023	Zgc:163023	3	556934	hypothetical protein LOC556934	Dr.114385	0,01543	-0,04582	0,89987	-1,11127	0,00297	0,032076	No	-0,44398	0,37326	0,34676		No	1,11127	0,92902	-0,07363	-1,07641	1,07641			Dr.114385	zgc:163023
1957902	arl13b	ADP-ribosylation factor-like 13b	1	286784	ADP-ribosylation factor-like 13b; scorpion; unm hi459; un-named hi459; ADP-ribosylation factor-like 2-like 1	Dr.94425	0,02579	0,07661	1,19293	1,19293	0,00297	0,032076	No	-0,07213	0,76879	0,93309		No	1,19293	1,21372	0,19369	1,21372	1,21372			Dr.94425	arl13b
1937622	wu:fb16f08	Wu:fb16f08	11	321479		Dr.104825	0,67347	-2	0,01	-100	0,00298	0,03216562	No	-2,90539	0,002	0,0009		No	100	0,44925	-0,80017	-2,22592	2,22592			Dr.104825	wu:fb16f08
1943793	mgc35261l	Hypothetical protein MGC35261-like (H. sapiens)	2	432386	hypothetical protein LOC432386; twister	Dr.134121	0,03224	0,0957	1,24654	1,24654	0,00299	0,032255137	No	-1,19059	0,0573	0,07286		No	1,24654	1,27153	0,24022	1,27153	1,27153			Dr.134121	mgc35261l
1942880	zgc:109983	Zgc:109983	1	553534	NSUN3 protein	Dr.132482	0,05372	-0,15943	0,69274	-1,44353	0,003	0,032326112	No	-1,08862	0,09453	0,07034		No	1,44353	0,7441	-0,29558	-1,34391	1,34391			Dr.132482	zgc:109983
1956194	Dr.86142	Transcribed locus	8			Dr.86142	0,03408	-0,10114	0,79225	-1,26222	0,003	0,032326112	No	-0,76741	0,19089	0,1534		No	1,26222	0,80363	-0,21861	-1,24435	1,24435			Dr.86142
1952656	ap4b1l	Adaptor-related protein complex 4, beta 1 subunit-like	23	393309	adaptor-related protein complex 4, beta 1 subunit-like	Dr.80194	0,03679	0,10914	1,28571	1,28571	0,00301	0,032415385	No	-1,16282	0,05946	0,07945		No	1,28571	1,33623	0,28985	1,33623	1,33623			Dr.80194	ap4b1l
1939312	Dr.115339	Transcribed locus, strongly similar to XP_001333688.1 hypothetical protein [Danio rerio]	6			Dr.115339	0,06321	-0,18748	0,64941	-1,53986	0,00302	0,032486056	No	-0,63464	0,28908	0,19261		No	1,53986	0,66626	-0,40607	-1,50091	1,50091			Dr.115339
1949049	zgc:63562	Zgc:63562	20	393578	hypothetical protein LOC393578	Dr.75387	0,0287	-0,08512	0,82202	-1,21652	0,00302	0,032486056	No	-0,00377	1,08012	0,9099		No	1,21652	0,8424	-0,1715	-1,18708	1,18708			Dr.75387	zgc:63562
1941688	Dr.123327	Transcribed locus	16			Dr.123327	0,02772	-0,0822	0,82757	-1,20836	0,00303	0,032575085	No	0,65799	4,96622	4,19059		No	1,20836	0,84382	-0,16982	-1,18509	1,18509			Dr.123327
1945918	gpsn2	Glycoprotein, synaptic 2	1	326954	glycoprotein, synaptic 2	Dr.26496	0,02068	0,06124	1,15142	1,15142	0,00307	0,032948893	No	0,038	0,99571	1,19635		No	1,15142	1,20151	0,18358	1,20151	1,20151			Dr.26496	gpsn2
1957091	crb3a	Crumbs homolog 3a	3	724017	crumbs homolog 3a	Dr.89062	0,02415	0,07152	1,17901	1,17901	0,00307	0,032948893	No	0,33099	1,95873	2,34609		No	1,17901	1,19776	0,18046	1,19776	1,19776			Dr.89062	crb3a
1957624	zgc:101806	Zgc:101806	*	450029	hypothetical protein LOC450029	Dr.91589	0,67543	2	100	100	0,00307	0,032948893	No	-3,00176	0,00097	0,00103		No	100	1,06375	0,0618	1,06375	1,06375			Dr.91589	zgc:101806
1946458	zfp36l1	Zinc finger protein 36, C3H type-like 1	17	338213		Dr.31482	0,02462	0,07287	1,18269	1,18269	0,00308	0,033018718	No	0,00422	0,94526	1,07864		No	1,18269	1,14111	0,132	1,14111	1,14111			Dr.31482	zfp36l1
1946704	angptl3	Angiopoietin-like 3	6	114421	angiopoietin-like 3; fb66h02	Dr.3332	0,04153	-0,12294	0,75346	-1,3272	0,00308	0,033018718	No	-1,14235	0,08239	0,06302		No	1,3272	0,76489	-0,26802	-1,30738	1,30738			Dr.3332	angptl3
1957169	Dr.89426	Transcribed locus	Un			Dr.89426	0,04314	-0,12765	0,74534	-1,34168	0,00309	0,033107143	No	-0,70354	0,22801	0,17315		No	1,34168	0,75936	-0,27527	-1,31689	1,31689			Dr.89426
1940649	LOC558387	Similar to zinc finger protein 337	24	558387		Dr.120592	0,06852	-0,20267	0,62709	-1,59466	0,0031	0,033195467	No	-1,25537	0,07	0,04408		No	1,59466	0,62969	-0,46253	-1,58809	1,58809			Dr.120592	LOC558387
1940848	LOC798137	Similar to Secretory carrier membrane protein 2	Un	326913		Dr.121549	0,02539	-0,07505	0,84129	-1,18865	0,00311	0,033264856	No	-0,38951	0,44184	0,37743		No	1,18865	0,85423	-0,15755	-1,17064	1,17064			Dr.121549	LOC798137
1950616	plg	Plasminogen	20	322691	plasminogen	Dr.77342	0,53246	1,57427	37,52054	37,52054	0,00311	0,033264856	No	-2,95383	0,00102	0,00122		No	37,52054	1,19433	0,17759	1,19433	1,19433			Dr.77342	plg
1946901	dtl	Denticleless homolog (Drosophila)	20	192314	denticleless homolog	Dr.3526	0,05546	0,16388	1,45841	1,45841	0,00313	0,033440927	No	-1,96694	0,009	0,01294		No	1,45841	1,43847	0,36358	1,43847	1,43847			Dr.3526	dtl
1948308	wu:fe26g11	Wu:fe26g11	1	326842		Dr.6574	0,06242	0,18445	1,52914	1,52914	0,00313	0,033440927	No	-1,67043	0,01737	0,0268		No	1,52914	1,54306	0,43377	1,54306	1,54306			Dr.6574	wu:fe26g11
1941413	Dr.122745	Transcribed locus	4			Dr.122745	0,06193	0,18294	1,52383	1,52383	0,00314	0,033509881	No	-2,09771	0,00645	0,01002		No	1,52383	1,55225	0,43971	1,55225	1,55225			Dr.122745
1956748	zgc:110006	Zgc:110006	10	553573	hypothetical protein LOC553573	Dr.87675	0,05603	0,16551	1,4639	1,4639	0,00314	0,033509881	No	-1,33438	0,03803	0,05756		No	1,4639	1,51357	0,41447	1,51357	1,51357			Dr.87675	zgc:110006
1951708	LOC572451	Similar to zona pellucida glycoprotein ZPB	4	572451		Dr.78823	0,1416	0,41791	2,61765	2,61765	0,00316	0,033704289	No	-2,40206	0,00252	0,00673		No	2,61765	2,66838	0,98147	2,66838	2,66838			Dr.78823	LOC572451
1939828	zgc:112203	Zgc:112203	12	550400	hypothetical protein LOC550400	Dr.117281	0,55937	-1,65017	0,02238	-44,68628	0,00318	0,033898477	No	-2,89964	0,00221	0,00087		No	44,68628	0,39324	-0,93333	-2,54297	2,54297			Dr.117281	zgc:112203
1948809	isl1	Islet1	5	30147	islet1	Dr.75106	0,04858	-0,14327	0,71901	-1,3908	0,00319	0,033985908	No	-0,45684	0,40956	0,29785		No	1,3908	0,72725	-0,31848	-1,37504	1,37504			Dr.75106	isl1
1947933	zgc:153296	Zgc:153296	7	767692	hypothetical protein LOC767692	Dr.51134	0,02879	0,08488	1,21586	1,21586	0,0032	0,034054054	No	-0,86178	0,12372	0,15298		No	1,21586	1,23655	0,21233	1,23655	1,23655			Dr.51134	zgc:153296
1948620	si:ch211-197n10.2	Si:ch211-197n10.2	19	562517	hypothetical protein LOC562517	Dr.74227	0,04885	0,14397	1,39307	1,39307	0,0032	0,034054054	No	-1,58072	0,02062	0,03344		No	1,39307	1,62129	0,48322	1,62129	1,62129			Dr.74227	si:ch211-197n10.2
1939654	LOC795026	Similar to acidic (leucine-rich) nuclear phosphoprotein 32 family, member B	10	795026		Dr.116622	0,67866	-2	0,01	-100	0,00321	0,034141249	No	-3,05166	0,00088	0,0009		No	100	1,01888	0,01871	1,01888	1,01888			Dr.116622	LOC795026
1957940	Dr.95325	Transcribed locus	10			Dr.95325	0,26214	0,77218	5,91813	5,91813	0,00322	0,034228346	No	-2,39752	0,00229	0,01397		No	5,91813	6,08656	1,80608	6,08656	6,08656			Dr.95325
1954192	rds4	Retinal degradation slow 4	13	58086	retinal degradation slow 4	Dr.82605	0,34465	1,01498	10,35101	10,35101	0,00323	0,034315346	No	-2,11851	0,00266	0,0218		No	10,35101	8,20048	2,10419	8,20048	8,20048			Dr.82605	rds4
1950913	smc4	Structural maintenance of chromosomes 4	15	192332	structural maintenance of chromosomes 4; MC4 structural maintenance of chromosomes 4-like 1	Dr.77769	0,02959	0,08708	1,22203	1,22203	0,00325	0,034508427	No	-0,59944	0,22561	0,28039		No	1,22203	1,24283	0,21739	1,24283	1,24283			Dr.77769	smc4
1937910	wu:fc26a06	Wu:fc26a06	11	324336		Dr.105835	0,03873	0,11394	1,3	1,3	0,00326	0,034575758	No	-0,1445	0,624	0,83339		No	1,3	1,33557	0,28936	1,33557	1,33557			Dr.105835	wu:fc26a06
1938432	zgc:66337	Zgc:66337	13	393492	hypothetical protein LOC393492	Dr.108160	0,05087	-0,14967	0,70848	-1,41147	0,00326	0,034575758	No	0,07653	1,4171	1,01653		No	1,41147	0,71733	-0,33222	-1,39406	1,39406			Dr.108160	zgc:66337
1941019	Dr.121934	Transcribed locus	16			Dr.121934	0,42401	-1,24727	0,05659	-17,67154	0,00327	0,034642937	No	-2,93552	0,00185	0,00088		No	17,67154	0,4759	-0,74254	-2,10126	2,10126			Dr.121934
1949003	sb:cb364	Sb:cb364	15	321221		Dr.75333	0,67994	-2	0,01	-100	0,00327	0,034642937	No	-3,05166	0,00088	0,0009		No	100	1,01888	0,01871	1,01888	1,01888			Dr.75333	sb:cb364
1947791	tpma	Alpha-tropomyosin	7	30324	alpha-tropomyosin; tropomyosin alpha chain	Dr.47559	0,05937	-0,17456	0,66903	-1,49471	0,00328	0,034729412	No	-1,40033	0,04887	0,03238		No	1,49471	0,66257	-0,41162	-1,50927	1,50927			Dr.47559	tpma
1945419	Dr.21460	Transcribed locus	20			Dr.21460	0,04161	0,12227	1,32517	1,32517	0,0033	0,034921613	No	-1,43484	0,03187	0,04285		No	1,32517	1,34437	0,29592	1,34437	1,34437			Dr.21460
1948788	desm	Desmin	9	30148	desmin	Dr.75084	0,07297	0,21437	1,6382	1,6382	0,00331	0,034988255	No	-1,35659	0,03679	0,05262		No	1,6382	1,43038	0,35794	1,43038	1,43038			Dr.75084	desm
1949183	zgc:136263	Zgc:136263	4	678635	hypothetical protein LOC678635	Dr.75556	0,68083	2	100	100	0,00331	0,034988255	No	-3,04438	0,00089	0,00092		No	100	1,03246	0,03194	1,03246	1,03246			Dr.75556	zgc:136263
1939177	zgc:56488	Zgc:56488	5	393263	hypothetical protein LOC393263	Dr.114803	0,02862	-0,08404	0,82407	-1,21349	0,00332	0,035074343	No	-0,20744	0,66872	0,57528		No	1,21349	0,86027	-0,15051	-1,16243	1,16243			Dr.114803	zgc:56488
1952368	si:dkey-164k19.1	Si:dkey-164k19.1	20	566078	novel protein similar to vertebrate mannosidase, alpha, class 1A, member 1 (MAN1A1)	Dr.79793	0,62945	-1,84779	0,0142	-70,43455	0,00333	0,035160335	No	-3,04634	0,00091	0,0009		No	70,43455	0,9885	-0,01157	-1,01163	1,01163			Dr.79793	si:dkey-164k19.1
1939124	LOC100000484	Hypothetical protein LOC100000484	3	100000484		Dr.114588	0,68148	-2	0,01	-100	0,00334	0,035226563	No	-3,01914	0,00103	0,0009		No	100	0,87691	-0,13135	-1,14037	1,14037			Dr.114588	LOC100000484
1943616	zgc:153853	Zgc:153853	13	554166	alpha-2,3-sialyltransferase v2	Dr.133666	0,54465	-1,59831	0,02522	-39,6557	0,00334	0,035226563	No	-2,99464	0,00107	0,00096		No	39,6557	0,89022	-0,11629	-1,12332	1,12332			Dr.133666	zgc:153853
1953429	slc40a1	Solute carrier family 40 (iron-regulated transporter), member 1	9	58153	solute carrier family 40 (iron-regulated transporter), member 1; weh; transporter; weissherbst; ferroportin1; iron-regulated transporter; solute carrier family 39 (iron-regulated transporter), member 1	Dr.81317	0,02957	0,08674	1,22107	1,22107	0,00335	0,035312326	No	-0,21396	0,53889	0,69278		No	1,22107	1,28557	0,2512	1,28557	1,28557			Dr.81317	slc40a1
1940779	LOC571652	Hypothetical LOC571652	Un	571652		Dr.121186	0,03703	0,10861	1,28413	1,28413	0,00336	0,035378273	No	-1,38601	0,03611	0,04725		No	1,28413	1,30847	0,26886	1,30847	1,30847			Dr.121186	LOC571652
1943313	Dr.133155	Transcribed locus	4			Dr.133155	0,45762	1,34211	21,98404	21,98404	0,00336	0,035378273	No	-2,87029	0,00089	0,00204		No	21,98404	2,29092	0,82895	2,29092	2,29092			Dr.133155
1938498	LOC567090	Similar to Centrosomal protein of 27 kDa (Cep27 protein)	17	567090		Dr.108456	0,12454	-0,36511	0,43141	-2,31799	0,00337	0,03542436	No	-2,37765	0,0067	0,00279		No	2,31799	0,41577	-0,87763	-2,40518	2,40518			Dr.108456	LOC567090
[truncated: 17,105 more rows]
