# Supplementary material for: Zebrafish reward mutants reveal novel transcripts mediating the behavioral effects of amphetamine
Source: Genome Biol. 2009 Jul 31;10(7):R81. doi: 10.1186/gb-2009-10-7-r81 (PMC2728535; doi:10.1186/gb-2009-10-7-r81)
Supplement: Additional data file 2 — Complete Unigene list of genes recovered in microarray experiment 2 'mut+/sib+'. [file gb-2009-10-7-r81-S2.csv]

UniGene Cluster ID	Primary Sequence Cluster Name	Description	Chromosome Name	Entrez GeneID	Alternate Description	Unigene Code	Log(Error)	Log(Ratio)	Ratio	Fold Change	P-value	Benjamini-Hochberg FDR	Flagged?	Log(Intensity)	Intensity1	Intensity2	Control Type	Data Control?	Abs(Fold Change)	Raw Ratio	Log(Raw Ratio)	Raw Fold Change	Abs(Raw Fold Change)	Map Interval	Chromloc Text	Sequence Cluster Code	Sequence Cluster Name(s)
1937521	wu:fa14f03	Wu:fa14f03	7	334610		Dr.104515	0,05303	-2	0,01	-100	0	0	No	-2,42039	0,01709	0,00085		No	100	0,04945	-3,00669	-20,22044	20,22044			Dr.104515	wu:fa14f03
1937924	wu:fc26b06	Wu:fc26b06	18	324341		Dr.105880	0,08643	-2	0,01	-100	0	0	No	-2,52692	0,00987	0,0009		No	100	0,09073	-2,39987	-11,0217	11,0217			Dr.105880	wu:fc26b06
1938760	LOC797729	Hypothetical protein LOC797729	18	797729		Dr.112566	0,09304	2	100	100	0	0	No	-2,99987	0,00085	0,00117		No	100	1,37476	0,31828	1,37476	1,37476			Dr.112566	LOC797729
1939841	LOC792535	Similar to ZP1-related protein	12	792535		Dr.117315	0,09244	-2	0,01	-100	0	0	No	-2,86201	0,00314	0,00086		No	100	0,27563	-1,2887	-3,62807	3,62807			Dr.117315	LOC792535
1940251	esrrg	Estrogen-related receptor gamma	17	405890	estrogen-related receptor gamma	Dr.118937	0,01619	0,28175	1,91313	1,91313	0	0	No	-0,66388	0,15398	0,30532		No	1,91313	1,98281	0,68451	1,98281	1,98281			Dr.118937	esrrg
1940548	si:ch211-250e5.16	Si:ch211-250e5.16	22	562807	hypothetical protein LOC562807	Dr.120196	0,09481	-2	0,01	-100	0	0	No	-2,67239	0,00543	0,00083		No	100	0,15352	-1,87393	-6,51388	6,51388			Dr.120196	si:ch211-250e5.16
1940906	Dr.121685	Transcribed locus, strongly similar to XP_001335212.1 hypothetical protein [Danio rerio]	6			Dr.121685	0,1024	-2	0,01	-100	0	0	No	-2,56324	0,00835	0,0009		No	100	0,10724	-2,23266	-9,32466	9,32466			Dr.121685
1941899	Dr.123884	Transcribed locus	13			Dr.123884	0,03953	2	100	100	0	0	No	-2,15164	0,00089	0,05586		No	100	62,69049	4,13821	62,69049	62,69049			Dr.123884
1945002	Dr.17716	Transcribed locus	23			Dr.17716	0,13358	-2	0,01	-100	0	0	No	-2,62389	0,00632	0,0009		No	100	0,14179	-1,95339	-7,05256	7,05256			Dr.17716
1945987	tlc	Secreted frizzled-related protein	*	386615	secreted frizzled-related protein	Dr.27079	0,12135	2	100	100	0	0	No	-3,0483	0,00085	0,00094		No	100	1,10054	0,0958	1,10054	1,10054			Dr.27079	tlc
1946112	krt5	Keratin 5	23	30392	keratin 5; type II cytokeratin	Dr.28410	0,02962	-0,77177	0,16913	-5,9125	0	0	No	-0,30659	1,19799	0,20341		No	5,9125	0,16979	-1,77319	-5,88963	5,88963			Dr.28410	krt5
1946577	zgc:92061	Zgc:92061	22	436656	hypothetical protein LOC436656; krt17; cytokeratin E7	Dr.32396	0,03799	-1,07011	0,08509	-11,75194	0	0	No	-1,33696	0,16418	0,0129		No	11,75194	0,0786	-2,54338	-12,72255	12,72255			Dr.32396	zgc:92061
1946646	wu:fd07b03	Wu:fd07b03	12	325727		Dr.32838	0,07553	-2	0,01	-100	0	0	No	-2,74434	0,00634	0,00086		No	100	0,13631	-1,9928	-7,33605	7,33605			Dr.32838	wu:fd07b03
1947297	zgc:123278	Zgc:123278	25	641569	hypothetical protein LOC641569	Dr.39911	0,08537	1,94971	89,06494	89,06494	0	0	No	-2,56145	0,00153	0,00493		No	89,06494	3,22695	1,17154	3,22695	3,22695			Dr.39911	zgc:123278
1949058	six3b	Sine oculis homeobox homolog 3b	12	30636	sine oculis homeobox homolog 3b; sine oculis homeobox homolog 6	Dr.75402	0,01225	0,18321	1,5248	1,5248	0	0	No	-0,32268	0,3854	0,58712		No	1,5248	1,52339	0,42094	1,52339	1,52339			Dr.75402	six3b
1949547	pdzk1l	PDZ domain containing 1 like	9	337325		Dr.75974	0,06515	1,99544	98,95657	98,95657	0	0	No	-2,48607	0,00088	0,01215		No	98,95657	13,84153	2,62767	13,84153	13,84153			Dr.75974	pdzk1l
1949910	LOC555375	Hypothetical LOC555375	8	555375		Dr.76442	0,10422	-2	0,01	-100	0	0	No	-2,48087	0,01282	0,00086		No	100	0,06694	-2,7039	-14,93791	14,93791			Dr.76442	LOC555375
1950829	bmp7	Bone morphogenetic protein 7	11	30584	bone morphogenetic protein 7; snh; snailhouse	Dr.77644	0,12755	-1,99119	0,0102	-97,99268	0	0	No	-2,82467	0,00256	0,00088		No	97,99268	0,34292	-1,07025	-2,91609	2,91609			Dr.77644	bmp7
1951323	parva	Parvin, alpha	25	442922	parvin, alpha	Dr.78323	0,02952	-0,43115	0,37055	-2,69867	0	0	No	-1,28336	0,0867	0,03128		No	2,69867	0,36076	-1,01953	-2,7719	2,7719			Dr.78323	parva
1952574	Dr.80085	Transcribed locus	14			Dr.80085	0,04101	2	100	100	0	0	No	-2,05318	0,00089	0,0879		No	100	98,65629	4,59164	98,65629	98,65629			Dr.80085
1952916	LOC553480	Hypothetical protein LOC553480	6	553480		Dr.80585	0,07485	1,97392	94,17181	94,17181	0	0	No	-2,53924	0,00123	0,00681		No	94,17181	5,55856	1,71534	5,55856	5,55856			Dr.80585	LOC553480
1953137	lactb	Lactamase, beta	25	553619	hypothetical protein LOC553619	Dr.80922	0,10386	-2	0,01	-100	0	0	No	-2,57681	0,00831	0,00085		No	100	0,10164	-2,28633	-9,83872	9,83872			Dr.80922	lactb
1953794	Dr.81939	Transcribed locus	7			Dr.81939	0,13517	-1,99819	0,01004	-99,58482	0	0	No	-2,9253	0,00163	0,00086		No	99,58482	0,52948	-0,63586	-1,88864	1,88864			Dr.81939
1953965	zgc:112148	Zgc:112148	10	550424	hypothetical protein LOC550424	Dr.82236	0,13538	2	100	100	0	0	No	-2,75182	0,00083	0,00376		No	100	4,51025	1,50635	4,51025	4,51025			Dr.82236	zgc:112148
1954497	Dr.83111	Transcribed locus, strongly similar to NP_001038376.1 protein LOC559909 [Danio rerio]	10			Dr.83111	0,14058	-2	0,01	-100	0	0	No	-2,92014	0,00202	0,00086		No	100	0,42794	-0,84876	-2,33676	2,33676			Dr.83111
1955692	LOC568385	Hypothetical LOC568385	4	568385		Dr.85157	0,07086	2	100	100	0	0	No	-2,49285	0,00089	0,01161		No	100	13,03304	2,56749	13,03304	13,03304			Dr.85157	LOC568385
1957780	LOC794522	Similar to gamma subunit of Na,K-ATPase	5	794522		Dr.92641	0,03213	2	100	100	0	0	No	-2,74196	0,00086	0,02706		No	100	31,4869	3,44957	31,4869	31,4869			Dr.92641	LOC794522
1958108	si:rp71-34g2.1	Si:rp71-34g2.1	7	561635		Dr.99965	0,04569	-2	0,01	-100	0	0	No	-2,37781	0,02079	0,00085		No	100	0,04065	-3,20274	-24,59977	24,59977			Dr.99965	si:rp71-34g2.1
1946248	sp8l	Sp8 transcription factor-like	16	324931	sp8 transcription factor-like	Dr.29744	0,03114	0,43278	2,70879	2,70879	6,45E-44	4,21E-41	No	-1,18949	0,0403	0,10368		No	2,70879	2,57278	0,94499	2,57278	2,57278			Dr.29744	sp8l
1955225	Dr.84392	Transcribed locus	14			Dr.84392	0,1462	-2	0,01	-100	1,34E-42	8,45E-40	No	-2,91035	0,00179	0,00084		No	100	0,46935	-0,75641	-2,13062	2,13062			Dr.84392
1957769	si:busm1-160c18.6	Si:busm1-160c18.6	8	368748	hypothetical protein LOC368748; alpha chain; MHC class II	Dr.92576	0,14548	-1,97917	0,01049	-95,31592	3,76E-42	2,30E-39	No	-2,83072	0,00249	0,00088		No	95,31592	0,35261	-1,0424	-2,836	2,836			Dr.92576	si:busm1-160c18.6
1949085	hic1l	Hypermethylated in cancer 1 like	25	30771	hypermethylated in cancer 1 like; etID142640.25; hypermethylated in cancer zinc finger/POZ-domain 1 protein	Dr.75439	0,02095	0,28376	1,92202	1,92202	8,24E-42	4,87E-39	No	-0,97397	0,07628	0,14779		No	1,92202	1,93737	0,66133	1,93737	1,93737			Dr.75439	hic1l
1942120	Dr.124927	Transcribed locus, strongly similar to XP_700295.1 similar to class I helical cytokine receptor member 13, partial [Danio rerio]	19			Dr.124927	0,01393	-0,18205	0,65757	-1,52074	4,85E-39	2,78E-36	No	-1,2169	0,07541	0,04884		No	1,52074	0,64772	-0,43429	-1,54387	1,54387			Dr.124927
1944863	atp2a2a	ATPase, Ca++ transporting, cardiac muscle, slow twitch 2a	8	393940	ATPase, Ca++ transporting, cardiac muscle, slow twitch 2; serca2	Dr.16838	0,03016	-0,39126	0,4062	-2,46187	1,74E-38	9,68E-36	No	-0,43541	0,57702	0,23334		No	2,46187	0,40439	-0,90539	-2,47289	2,47289			Dr.16838	atp2a2a
1943567	LOC100005894	Hypothetical protein LOC100005894	9	100005894		Dr.133569	0,14978	1,9195	83,08119	83,08119	1,35E-37	7,30E-35	No	-2,80874	0,00086	0,00837		No	83,08119	9,72331	2,27453	9,72331	9,72331			Dr.133569	LOC100005894
1939227	rhobtb2a	Rho-related BTB domain containing 2a	5	553415	Rho-related BTB domain containing 2a; ras-like protein Rhobtb2a	Dr.115039	0,01636	-0,20642	0,6217	-1,60849	1,65E-36	8,67E-34	No	-1,37449	0,05365	0,03323		No	1,60849	0,61936	-0,47907	-1,61456	1,61456			Dr.115039	rhobtb2a
1943015	ctssb.2	Cathepsin S, b.2	16	337572	cathepsin S, b.2	Dr.132688	0,01553	-0,19592	0,63692	-1,57006	1,74E-36	8,90E-34	No	-0,40667	0,49301	0,31175		No	1,57006	0,63234	-0,45833	-1,58143	1,58143			Dr.132688	ctssb.2
1944973	ahr1a	Aryl hydrocarbon receptor 1a	16	246224	aryl hydrocarbon receptor 1; aryl hydrocarbon receptor a	Dr.17547	0,15701	1,97808	95,07883	95,07883	2,15E-36	1,07E-33	No	-2,82866	0,00085	0,00259		No	95,07883	3,03791	1,11117	3,03791	3,03791			Dr.17547	ahr1a
1943479	Dr.133412	Transcribed locus	21			Dr.133412	0,15993	-2	0,01	-100	6,95E-36	3,37E-33	No	-2,78071	0,00325	0,00085		No	100	0,25995	-1,34725	-3,84685	3,84685			Dr.133412
1950482	cyp3a65	Cytochrome P450, family 3, subfamily A, polypeptide 65	1	553969	cytochrome P450, family 3, subfamily A, polypeptide 65; cytochrome P450 3A65	Dr.77160	0,1625	-2	0,01	-100	8,23E-35	3,89E-32	No	-2,92416	0,00203	0,00086		No	100	0,42654	-0,85205	-2,34446	2,34446			Dr.77160	cyp3a65
1947223	zgc:113457	Zgc:113457	22	541360	hypothetical protein LOC541360	Dr.39065	0,16309	-2	0,01	-100	1,43E-34	6,60E-32	No	-2,88075	0,00282	0,00086		No	100	0,30685	-1,1814	-3,25892	3,25892			Dr.39065	zgc:113457
1953693	zgc:154093	Zgc:154093	15	777623	hypothetical protein LOC777623	Dr.81779	0,16581	-2	0,01	-100	1,67E-33	7,52E-31	No	-2,753	0,00375	0,00083		No	100	0,22254	-1,50264	-4,49354	4,49354			Dr.81779	zgc:154093
1944525	zgc:103412	Zgc:103412	6	494074	hypothetical protein LOC494074	Dr.14525	0,01067	0,12716	1,34016	1,34016	9,82E-33	4,32E-30	No	-0,61338	0,21077	0,28148		No	1,34016	1,3355	0,28931	1,3355	1,3355			Dr.14525	zgc:103412
1956955	abcb3	ATP-binding cassette, sub-family B (MDR/TAP), member 3	19	368771	ATP-binding cassette, sub-family B (MDR/TAP), member 3 like 1; tap	Dr.88570	0,01659	-0,19681	0,63561	-1,57329	1,90E-32	8,17E-30	No	-0,8801	0,16558	0,1049		No	1,57329	0,63354	-0,45644	-1,57844	1,57844			Dr.88570	abcb3
1942865	zgc:76940	Zgc:76940	12	327301	hypothetical protein LOC327301; protein phosphatase 1, catalytic subunit, alpha isoform	Dr.132462	0,01205	0,14189	1,38639	1,38639	5,30E-32	2,23E-29	No	0,00397	0,85979	1,18455		No	1,38639	1,37773	0,32044	1,37773	1,37773			Dr.132462	zgc:76940
1957223	Dr.89633	Transcribed locus	11			Dr.89633	0,1713	-2	0,01	-100	1,71E-31	7,03E-29	No	-2,71011	0,00425	0,0009		No	100	0,21094	-1,55618	-4,74066	4,74066			Dr.89633
1942268	Dr.126019	Transcribed locus	1			Dr.126019	0,17241	-2	0,01	-100	4,11E-31	1,65E-28	No	-2,85043	0,00359	0,00086		No	100	0,24081	-1,42373	-4,15259	4,15259			Dr.126019
1957146	Dr.89332	Transcribed locus	10			Dr.89332	0,17255	-2	0,01	-100	4,58E-31	1,81E-28	No	-2,7212	0,00403	0,0009		No	100	0,222	-1,50507	-4,50446	4,50446			Dr.89332
1951702	zgc:136396	Zgc:136396	18	678531	hypothetical protein LOC678531	Dr.78814	0,0595	-0,67125	0,21318	-4,69089	1,63E-29	6,29E-27	No	-2,23257	0,01299	0,00264		No	4,69089	0,20299	-1,59459	-4,92629	4,92629			Dr.78814	zgc:136396
1952615	Dr.80141	Transcribed locus	22			Dr.80141	0,01619	0,18194	1,52034	1,52034	2,60E-29	9,84E-27	No	0,12459	1,08283	1,64351		No	1,52034	1,51779	0,41726	1,51779	1,51779			Dr.80141
1954241	tpi1a	Triosephosphate isomerase 1a	19	192309	triosephosphate isomerase 1a	Dr.82679	0,00838	-0,09402	0,80534	-1,24171	3,24E-29	1,20E-26	No	0,33898	2,44136	1,95136		No	1,24171	0,79929	-0,22403	-1,25111	1,25111			Dr.82679	tpi1a
1948825	bactin2	Bactin2	3	57935	bactin2	Dr.75125	0,00361	-0,04005	0,91191	-1,0966	1,30E-28	4,73E-26	No	1,28254	19,8063	18,54678		No	1,0966	0,93641	-0,0657	-1,06791	1,06791			Dr.75125	bactin2
1944994	LOC792565	Similar to Phenylalanine-tRNA synthetase 2 (mitochondrial)	17	792565		Dr.17690	0,18366	-2	0,01	-100	1,29E-27	4,61E-25	No	-2,97354	0,00126	0,0009		No	100	0,70971	-0,3429	-1,40903	1,40903			Dr.17690	LOC792565
1939013	mcm6l	MCM6 minichromosome maintenance deficient 6, like	2	564982	MCM6 minichromosome maintenance deficient 6, like	Dr.11422	0,17307	1,86882	73,92932	73,92932	3,53E-27	1,24E-24	No	-2,50491	0,00264	0,00371		No	73,92932	1,40448	0,33966	1,40448	1,40448			Dr.11422	mcm6l
1946611	sp8	Sp8 transcription factor	19	321264	sp8 transcription factor; fa07g05	Dr.32632	0,03749	0,40399	2,53508	2,53508	4,53E-27	1,56E-24	No	-0,74673	0,11441	0,28059		No	2,53508	2,45252	0,89712	2,45252	2,45252			Dr.32632	sp8
1943981	Dr.134935	Transcribed locus	16			Dr.134935	0,18605	2	100	100	5,95E-27	2,01E-24	No	-2,71774	0,00089	0,00413		No	100	4,63038	1,53264	4,63038	4,63038			Dr.134935
1948641	LOC565728	Similar to novel GTPase activating protein	2	565728		Dr.74482	0,03646	0,3913	2,46209	2,46209	7,17E-27	2,38E-24	No	-1,36602	0,02758	0,06773		No	2,46209	2,45564	0,89839	2,45564	2,45564			Dr.74482	LOC565728
1957896	LOC100004795	Similar to lambda-recombinase-like protein	4	100004795		Dr.94336	0,05066	0,5417	3,48097	3,48097	1,09E-26	3,56E-24	No	0,29731	1,07396	3,73565		No	3,48097	3,4784	1,24657	3,4784	3,4784			Dr.94336	LOC100004795
1952934	hdac3	Histone deacetylase 3	14	393965	histone deacetylase 3	Dr.80607	0,0085	0,0905	1,23169	1,23169	1,78E-26	5,71E-24	No	-0,16491	0,61704	0,75835		No	1,23169	1,22901	0,20621	1,22901	1,22901			Dr.80607	hdac3
1952504	Dr.79979	Transcribed locus	6			Dr.79979	0,05471	0,58091	3,80985	3,80985	2,43E-26	7,66E-24	No	-1,43833	0,0188	0,07065		No	3,80985	3,75744	1,32374	3,75744	3,75744			Dr.79979
1949729	wu:fa95a05	Wu:fa95a05	1	337008		Dr.76210	0,0129	-0,13577	0,73152	-1,36701	6,36E-26	1,97E-23	No	0,23131	2,00532	1,44692		No	1,36701	0,72154	-0,32636	-1,38592	1,38592			Dr.76210	wu:fa95a05
1950025	LOC100001359	Hypothetical protein LOC100001359	16	100001359		Dr.76583	0,19098	-2	0,01	-100	1,16E-25	3,54E-23	No	-2,6067	0,00831	0,00086		No	100	0,10321	-2,27103	-9,68933	9,68933			Dr.76583	LOC100001359
1953340	wu:fj56f11	Wu:fj56f11	1	336216		Dr.81222	0,1922	-2	0,01	-100	2,34E-25	7,03E-23	No	-2,83333	0,00255	0,00085		No	100	0,33123	-1,10493	-3,01901	3,01901			Dr.81222	wu:fj56f11
1946882	wu:fa55f09	Wu:fa55f09	8	337329		Dr.35107	0,04442	0,44608	2,79303	2,79303	9,99E-24	2,95E-21	No	-0,00171	0,59626	1,6858		No	2,79303	2,82731	1,03932	2,82731	2,82731			Dr.35107	wu:fa55f09
1942481	sb:cb181	Sb:cb181	2	321142		Dr.129708	0,19925	2	100	100	1,04E-23	3,03E-21	No	-2,98441	0,00086	0,00132		No	100	1,52612	0,42273	1,52612	1,52612			Dr.129708	sb:cb181
1938967	lrrc6l	Leucine-rich repeat-containing 6 like	2	432388	leucine-rich repeat-containing 6 like; seahorse	Dr.114006	0,19983	-2	0,01	-100	1,40E-23	4,01E-21	No	-2,90938	0,00222	0,00087		No	100	0,39247	-0,9353	-2,54797	2,54797			Dr.114006	lrrc6l
1957436	ifng1-2	Interferon, gamma 1-2	4	405790	interferon, gamma	Dr.90633	0,01995	-0,19894	0,63249	-1,58104	1,97E-23	5,56E-21	No	-1,84523	0,01597	0,01277		No	1,58104	0,79981	-0,22338	-1,2503	1,2503			Dr.90633	ifng1-2
1938620	im:7153315	Im:7153315	12	492745		Dr.109867	0,20165	-2	0,01	-100	3,46E-23	9,63E-21	No	-3,06384	0,00086	0,00086		No	100	1,00093	0,00093	1,00093	1,00093			Dr.109867	im:7153315
1948746	LOC100007319	Hypothetical protein LOC100007319	15	100007319		Dr.74844	0,20171	-2	0,01	-100	3,57E-23	9,79E-21	No	-2,96207	0,00143	0,00083		No	100	0,58292	-0,53971	-1,71551	1,71551			Dr.74844	LOC100007319
1939665	LOC796949	Hypothetical protein LOC796949	10	796949		Dr.116679	0,20196	-2	0,01	-100	4,03E-23	1,09E-20	No	-2,86074	0,0033	0,00086		No	100	0,26176	-1,34032	-3,82028	3,82028			Dr.116679	LOC796949
1940655	LOC563182	Hypothetical LOC563182	24	563182		Dr.120612	0,20457	-2	0,01	-100	1,42E-22	3,78E-20	No	-3,06653	0,00086	0,00086		No	100	0,99853	-0,00148	-1,00148	1,00148			Dr.120612	LOC563182
1954347	Dr.82848	Transcribed locus	18			Dr.82848	0,2057	-2	0,01	-100	2,41E-22	6,33E-20	No	-2,84382	0,00243	0,00085		No	100	0,34764	-1,05659	-2,87656	2,87656			Dr.82848
1944451	cx30.9	Connexin 30.9	19	402821	connexin 30.9	Dr.141576	0,20777	-2	0,01	-100	6,21E-22	1,61E-19	No	-2,88569	0,00255	0,00086		No	100	0,33941	-1,08054	-2,94626	2,94626			Dr.141576	cx30.9
1944702	Dr.15621	Transcribed locus	14			Dr.15621	0,2079	2	100	100	6,57E-22	1,68E-19	No	-2,97838	0,00087	0,00138		No	100	1,58041	0,45769	1,58041	1,58041			Dr.15621
1954866	lyz	Lysozyme	24	246089	lysozyme; lys C; lysozyme C	Dr.83681	0,01618	-0,15458	0,70053	-1,4275	1,25E-21	3,15E-19	No	-1,56309	0,03374	0,02217		No	1,4275	0,65703	-0,42003	-1,52201	1,52201			Dr.83681	lyz
1948268	wu:fb14a07	Wu:fb14a07	24	336572		Dr.63919	0,01726	-0,16468	0,68441	-1,46111	1,41E-21	3,51E-19	No	-1,04424	0,10933	0,0747		No	1,46111	0,68322	-0,38094	-1,46366	1,46366			Dr.63919	wu:fb14a07
1942373	dlx1a	Distal-less homeobox gene 1a	9	30568	distal-less homeobox gene 1a	Dr.128	0,02382	0,22365	1,6736	1,6736	6,15E-21	1,51E-18	No	0,21243	1,27161	2,09172		No	1,6736	1,64493	0,4977	1,64493	1,64493			Dr.128	dlx1a
1943759	CH211-89F7.4	Similar to CC chemokine SCYA106	5	794891	hypothetical protein LOC794891	Dr.133987	0,02731	-0,25597	0,55467	-1,80287	7,00E-21	1,70E-18	No	0,0509	1,55101	0,81505		No	1,80287	0,5255	-0,64341	-1,90296	1,90296			Dr.133987	CH211-89F7.4
1950396	Dr.77051	Transcribed locus	17			Dr.77051	0,21405	-2	0,01	-100	9,30E-21	2,23E-18	No	-2,98217	0,00136	0,00086		No	100	0,63495	-0,45421	-1,57493	1,57493			Dr.77051
1945403	hao1	Hydroxyacid oxidase (glycolate oxidase) 1	Un	402827	hydroxyacid oxidase (glycolate oxidase) 1	Dr.2132	0,03168	-0,2943	0,50781	-1,96924	1,56E-20	3,69E-18	No	-1,57898	0,03876	0,01793		No	1,96924	0,46277	-0,77051	-2,16088	2,16088			Dr.2132	hao1
1956302	ero1l	ERO1-like (S. cerevisiae)	17	393321	ERO1-like	Dr.86356	0,03626	0,33349	2,1552	2,1552	3,64E-20	8,50E-18	No	-0,62529	0,16218	0,34937		No	2,1552	2,15422	0,76743	2,15422	2,15422			Dr.86356	ero1l
1940577	LOC797351	Similar to Krt5 protein	23	797351		Dr.120340	0,08448	-0,77338	0,16851	-5,93443	5,44E-20	1,26E-17	No	-0,09775	2,06042	0,32333		No	5,93443	0,15692	-1,852	-6,37255	6,37255			Dr.120340	LOC797351
1952768	zgc:66439	Zgc:66439	17	327325	hypothetical protein LOC327325; crl; complement receptor C1qR-like	Dr.80363	0,01355	-0,12343	0,75261	-1,3287	8,18E-20	1,86E-17	No	-0,32108	0,55835	0,40826		No	1,3287	0,73119	-0,31309	-1,36764	1,36764			Dr.80363	zgc:66439
1951609	plekhk1	Pleckstrin homology domain containing, family K member 1	17	449666	pleckstrin homology domain containing, family K member 1	Dr.78703	0,04258	0,38688	2,43716	2,43716	1,03E-19	2,32E-17	No	-1,97262	0,00658	0,01724		No	2,43716	2,6188	0,96272	2,6188	2,6188			Dr.78703	plekhk1
1950388	setd6	SET domain containing 6	25	322348	SET domain containing 6	Dr.77042	0,02902	-0,26102	0,54825	-1,824	2,35E-19	5,23E-17	No	-0,98371	0,14192	0,07595		No	1,824	0,53518	-0,62515	-1,86852	1,86852			Dr.77042	setd6
1941998	Dr.124245	Transcribed locus, moderately similar to XP_226888.4 similar to triple functional domain (PTPRF interacting) [Rattus norvegicus]	6			Dr.124245	0,01812	0,16189	1,45174	1,45174	4,06E-19	8,93E-17	No	-1,63581	0,01924	0,02786		No	1,45174	1,44843	0,37048	1,44843	1,44843			Dr.124245
1943902	Dr.134564	Transcribed locus, weakly similar to XP_001090753.1 protein phosphatase 1, regulatory subunit 3D [Macaca mulatta]	23			Dr.134564	0,22387	-2	0,01	-100	4,12E-19	8,96E-17	No	-2,86116	0,00224	0,00085		No	100	0,37653	-0,97674	-2,6558	2,6558			Dr.134564
1953439	zgc:63520	Zgc:63520	4	393851	hypothetical protein LOC393851	Dr.81331	0,01526	0,13603	1,36783	1,36783	5,03E-19	1,08E-16	No	-0,75109	0,15077	0,20869		No	1,36783	1,38415	0,32509	1,38415	1,38415			Dr.81331	zgc:63520
1956456	Dr.86759	Transcribed locus	3			Dr.86759	0,22197	1,97655	94,74334	94,74334	5,35E-19	1,14E-16	No	-2,67745	0,00086	0,03067		No	94,74334	35,68904	3,57484	35,68904	35,68904			Dr.86759
1937454	wu:fj67h05	Wu:fj67h05	25	337448		Dr.104276	0,01317	-0,11716	0,76356	-1,30966	5,95E-19	1,25E-16	No	0,06074	1,32097	1,00137		No	1,30966	0,75806	-0,27699	-1,31916	1,31916			Dr.104276	wu:fj67h05
1955294	Dr.84503	Transcribed locus	19			Dr.84503	0,22538	2	100	100	7,05E-19	1,47E-16	No	-3,00314	0,00088	0,00112		No	100	1,28182	0,24828	1,28182	1,28182			Dr.84503
1938627	Dr.109977	Transcribed locus, strongly similar to XP_001083731.1 similar to germinal histone H4 gene [Macaca mulatta]	2			Dr.109977	0,22862	2	100	100	2,17E-18	4,46E-16	No	-2,85106	0,00085	0,00233		No	100	2,73866	1,00747	2,73866	2,73866			Dr.109977
1951927	sb:cb584	Sb:cb584	19	386700	starmaker	Dr.79127	0,01962	-0,17085	0,67476	-1,482	3,15E-18	6,41E-16	No	0,08907	1,49667	1,00698		No	1,482	0,67282	-0,39628	-1,48629	1,48629			Dr.79127	sb:cb584
1942441	si:ch211-168n16.2	Si:ch211-168n16.2	20	562258	novel protein similar to vertebrate RAR-related orphan receptor family	Dr.12904	0,02435	0,2113	1,62668	1,62668	3,99E-18	8,03E-16	No	-1,20746	0,04828	0,07968		No	1,62668	1,65057	0,50112	1,65057	1,65057			Dr.12904	si:ch211-168n16.2
1951382	cdh1	Cadherin 1, epithelial	7	114424	cadherin 1, epithelial; hab; half baked	Dr.78411	0,04842	-0,41964	0,3805	-2,62811	4,46E-18	8,88E-16	No	-1,59025	0,04377	0,01508		No	2,62811	0,34438	-1,066	-2,90375	2,90375			Dr.78411	cdh1
1948812	krt4	Keratin 4	6	58021	keratin 4; keratin 8; etID20321.6	Dr.75111	0,03612	-0,31212	0,48739	-2,05173	5,53E-18	1,09E-15	No	-1,27883	0,07475	0,03704		No	2,05173	0,49555	-0,70208	-2,01794	2,01794			Dr.75111	krt4
1945672	wu:fb13b07	Wu:fb13b07	17	336539		Dr.23569	0,08021	-0,69091	0,20374	-4,90812	7,05E-18	1,38E-15	No	-1,14356	0,14367	0,03593		No	4,90812	0,25011	-1,38584	-3,9982	3,9982			Dr.23569	wu:fb13b07
1945279	dlx2a	Distal-less homeobox gene 2a	9	30574	distal-less homeobox gene 2a	Dr.2	0,02243	0,19313	1,56	1,56	7,26E-18	1,40E-15	No	-0,80417	0,12612	0,19538		No	1,56	1,5492	0,43774	1,5492	1,5492			Dr.2	dlx2a
1955919	LOC556803	Hypothetical LOC556803	5	556803		Dr.85593	0,23292	2	100	100	8,95E-18	1,71E-15	No	-2,87984	0,00085	0,00205		No	100	2,39913	0,87511	2,39913	2,39913			Dr.85593	LOC556803
1951686	fkbp5	FK506 binding protein 5	6	368924	FK506 binding protein 5	Dr.78793	0,01539	0,13194	1,35499	1,35499	1,02E-17	1,93E-15	No	0,34299	1,89445	2,5615		No	1,35499	1,35211	0,30167	1,35211	1,35211			Dr.78793	fkbp5
1947643	LOC569661	Hypothetical LOC569661	22	569661		Dr.44287	0,06737	-0,57447	0,2664	-3,75377	1,51E-17	2,83E-15	No	-1,13405	0,14687	0,03765		No	3,75377	0,25637	-1,36115	-3,90067	3,90067			Dr.44287	LOC569661
1956451	caspxa	Caspase Xa	20	794756	hypothetical protein LOC794756	Dr.86735	0,23494	-2	0,01	-100	1,70E-17	3,15E-15	No	-3,0067	0,00115	0,00086		No	100	0,74903	-0,28898	-1,33506	1,33506			Dr.86735	caspxa
1953655	hm:zehl0637	Hm:zehl0637	2	337710		Dr.81710	0,23724	-2	0,01	-100	3,45E-17	6,34E-15	No	-2,77769	0,00311	0,0009		No	100	0,288	-1,24481	-3,47226	3,47226			Dr.81710	hm:zehl0637
1957244	tlr1	Toll-like receptor 1	14	403127	TIR1.2	Dr.89709	0,01307	-0,11011	0,77605	-1,28858	3,58E-17	6,51E-15	No	-1,62631	0,02659	0,02102		No	1,28858	0,79036	-0,23526	-1,26524	1,26524			Dr.89709	tlr1
1944660	crygm6	Crystallin, gamma M6	9	553966	crystallin, gamma M6; gammaM6-crystallin	Dr.15363	0,23748	-2	0,01	-100	3,71E-17	6,66E-15	No	-3,05315	0,00092	0,00085		No	100	0,92628	-0,07657	-1,07958	1,07958			Dr.15363	crygm6
1956932	zgc:158376	Zgc:158376	19	100101643	hypothetical protein LOC100101643	Dr.88502	0,2375	-2	0,01	-100	3,73E-17	6,66E-15	No	-2,92516	0,00198	0,00087		No	100	0,44066	-0,81948	-2,26932	2,26932			Dr.88502	zgc:158376
1938000	LOC564559	Similar to CCCH zinc finger protein C3H-1	15	564559	hypothetical protein LOC564559	Dr.106159	0,02007	-0,16855	0,67834	-1,47418	4,52E-17	7,99E-15	No	-1,21314	0,07295	0,05137		No	1,47418	0,70423	-0,35065	-1,41999	1,41999			Dr.106159	LOC564559
1951969	gas1b	Growth arrest-specific 1b	5	777760	hypothetical protein LOC777760	Dr.79186	0,02218	-0,18361	0,65522	-1,52621	1,25E-16	2,19E-14	No	-1,09732	0,09945	0,06423		No	1,52621	0,6459	-0,43712	-1,54824	1,54824			Dr.79186	gas1b
1946186	zgc:77651	Zgc:77651	4	406530	hypothetical protein LOC406530	Dr.29076	0,24186	2	100	100	1,35E-16	2,34E-14	No	-2,98401	0,00086	0,00146		No	100	1,6957	0,52809	1,6957	1,6957			Dr.29076	zgc:77651
1940690	LOC558951	Hypothetical LOC558951	25	558951		Dr.120741	0,02856	0,23605	1,72205	1,72205	1,39E-16	2,39E-14	No	-1,17151	0,05144	0,08846		No	1,72205	1,71974	0,54218	1,71974	1,71974			Dr.120741	LOC558951
1957241	tlr8b	Toll-like receptor 8b	10	403136		Dr.89704	0,02735	-0,22567	0,59474	-1,68141	1,56E-16	2,66E-14	No	-1,69692	0,02624	0,01539		No	1,68141	0,58624	-0,53402	-1,70578	1,70578			Dr.89704	tlr8b
1954308	arl3l1	ADP-ribosylation factor-like 3, like 1	21	393666	ADP-ribosylation factor-like 3, like 1	Dr.82794	0,05982	0,49294	3,11127	3,11127	1,71E-16	2,89E-14	No	-1,31552	0,02486	0,09407		No	3,11127	3,78415	1,33082	3,78415	3,78415			Dr.82794	arl3l1
1946642	zgc:92242	Zgc:92242	14	436899	hypothetical protein LOC436899	Dr.32809	0,01466	-0,12036	0,75795	-1,31935	2,18E-16	3,65E-14	No	-0,82355	0,17294	0,13032		No	1,31935	0,75354	-0,28297	-1,32707	1,32707			Dr.32809	zgc:92242
1938834	fgf20a	Fibroblast growth factor 20a	1	559630	fibroblast growth factor 20a; dob; devoid of blastema	Dr.113524	0,01599	-0,13122	0,73922	-1,35277	2,26E-16	3,75E-14	No	-0,64503	0,26788	0,19142		No	1,35277	0,71457	-0,33607	-1,39943	1,39943			Dr.113524	fgf20a
1942165	Dr.125226	Transcribed locus	11			Dr.125226	0,24415	2	100	100	2,58E-16	4,25E-14	No	-2,91995	0,00089	0,00163		No	100	1,82647	0,60238	1,82647	1,82647			Dr.125226
1955334	bhlhb5	Basic helix-loop-helix domain containing, class B, 5	24	393930	basic helix-loop-helix domain containing, class B, 5	Dr.84568	0,01481	0,12118	1,32185	1,32185	2,80E-16	4,57E-14	No	0,73144	4,67798	6,2061		No	1,32185	1,32666	0,28267	1,32666	1,32666			Dr.84568	bhlhb5
1957698	Dr.92199	Transcribed locus	Un			Dr.92199	0,24462	-2	0,01	-100	2,94E-16	4,75E-14	No	-3,06647	0,00088	0,00084		No	100	0,95485	-0,0462	-1,04729	1,04729			Dr.92199
1955776	zgc:109721	Zgc:109721	Un	402892	transmembrane protein 142A; calcium release-activated calcium channel protein 1	Dr.85339	0,04794	0,39125	2,46181	2,46181	3,31E-16	5,31E-14	No	-1,1614	0,04366	0,10892		No	2,46181	2,49472	0,91418	2,49472	2,49472			Dr.85339	zgc:109721
1955798	or2.9	Odorant receptor, family 2, member 9	15	80363	odorant receptor, family D, subfamily 111, member 9; Dr3OR15.40; olfactory receptor protein 2.9; odorant receptor, family 2, member 9	Dr.85380	0,24167	-1,96985	0,01072	-93,29332	3,61E-16	5,74E-14	No	-2,84357	0,00444	0,00086		No	93,29332	0,19411	-1,63933	-5,15169	5,15169			Dr.85380	or2.9
1952006	fut8	Fucosyltransferase 8 (alpha (1,6) fucosyltransferase)	17	445378	fucosyltransferase 8; alpha-6-fucosyltransferase	Dr.79249	0,02996	0,24385	1,75328	1,75328	3,94E-16	6,21E-14	No	-0,06709	0,60381	1,21597		No	1,75328	2,01385	0,70005	2,01385	2,01385			Dr.79249	fut8
1953293	snn	Stannin	3	406319	stannin; fj47f06	Dr.81145	0,01598	0,12986	1,34854	1,34854	4,42E-16	6,91E-14	No	-0,23234	0,50271	0,68233		No	1,34854	1,35729	0,30549	1,35729	1,35729			Dr.81145	snn
1942215	Dr.125691	Transcribed locus	2			Dr.125691	0,2469	-2	0,01	-100	5,48E-16	8,50E-14	No	-2,68783	0,0047	0,0009		No	100	0,19037	-1,65879	-5,25295	5,25295			Dr.125691
1944047	il10	Interleukin 10	11	553957	interleukin 10	Dr.135567	0,04494	-0,36087	0,43564	-2,29548	9,80E-16	1,51E-13	No	-2,21543	0,0092	0,00403		No	2,29548	0,43813	-0,82524	-2,28242	2,28242			Dr.135567	il10
1940561	LOC558464	Similar to very large inducible GTPase 1	22	558464		Dr.120251	0,24247	-1,9449	0,01135	-88,08432	1,05E-15	1,60E-13	No	-2,964	0,00137	0,00086		No	88,08432	0,63276	-0,45767	-1,58039	1,58039			Dr.120251	LOC558464
1943031	rnf13	Ring finger protein 13	5	394019	ring finger protein 13	Dr.132709	0,03152	0,25273	1,7895	1,7895	1,07E-15	1,62E-13	No	-0,01352	0,7267	1,30235		No	1,7895	1,79214	0,58341	1,79214	1,79214			Dr.132709	rnf13
1940144	icn2	Ictacalcin-2	16	100005083	hypothetical protein LOC100005083	Dr.118565	0,0492	-0,39365	0,40397	-2,47541	1,23E-15	1,85E-13	No	-1,3615	0,06934	0,02765		No	2,47541	0,39869	-0,91957	-2,5082	2,5082			Dr.118565	icn2
1944421	zgc:152728	Zgc:152728	20	30593	zona pellucida glycoprotein 2	Dr.141509	0,15111	1,20893	16,17818	16,17818	1,24E-15	1,85E-13	No	-2,6016	0,00086	0,00754		No	16,17818	8,77464	2,17187	8,77464	8,77464			Dr.141509	zgc:152728
1952640	kng1	Kininogen 1	22	449808	kininogen 1	Dr.80177	0,04147	0,33029	2,13939	2,13939	1,67E-15	2,47E-13	No	-1,40777	0,02709	0,05646		No	2,13939	2,08436	0,73446	2,08436	2,08436			Dr.80177	kng1
1947363	LOC566185	Similar to Caspase b	1	566185		Dr.40733	0,02584	-0,20545	0,62309	-1,6049	1,85E-15	2,71E-13	No	-1,60617	0,03144	0,01954		No	1,6049	0,62127	-0,47599	-1,60961	1,60961			Dr.40733	LOC566185
1956634	Dr.87234	Transcribed locus	3			Dr.87234	0,25284	-2	0,01	-100	2,57E-15	3,74E-13	No	-2,93754	0,0016	0,00083		No	100	0,52066	-0,65265	-1,92062	1,92062			Dr.87234
1957633	pde5a	Phosphodiesterase 5A, cGMP-specific	7	553270		Dr.91637	0,02029	0,16035	1,4466	1,4466	2,73E-15	3,94E-13	No	-1,66721	0,01793	0,02582		No	1,4466	1,43956	0,36434	1,43956	1,43956			Dr.91637	pde5a
1945711	krt1-19d	Keratin, type 1, gene 19d	19	664718	krtt1c19d	Dr.2377	0,0409	-0,32124	0,47726	-2,09528	4,01E-15	5,72E-13	No	-1,96066	0,01592	0,00753		No	2,09528	0,47321	-0,74823	-2,11325	2,11325			Dr.2377	krt1-19d
1957383	Dr.90442	Transcribed locus	24			Dr.90442	0,25102	1,97158	93,66609	93,66609	4,02E-15	5,72E-13	No	-2,80174	0,00085	0,0044		No	93,66609	5,18866	1,64648	5,18866	5,18866			Dr.90442
1956119	sp9	Sp9 transcription factor	Un	405896	sp9 transcription factor	Dr.86028	0,02962	0,22936	1,69573	1,69573	9,59E-15	1,35E-12	No	-0,18215	0,48913	0,88364		No	1,69573	1,80654	0,59141	1,80654	1,80654			Dr.86028	sp9
1944133	Dr.138924	Transcribed locus	3			Dr.138924	0,03766	0,29145	1,95638	1,95638	1,01E-14	1,42E-12	No	-1,10154	0,05645	0,11099		No	1,95638	1,96619	0,6761	1,96619	1,96619			Dr.138924
1955793	or7.1	Odorant receptor, family 7, member 1	15	80368	odorant receptor, family D, subfamily 107, member 1; fZOR9; Dr3OR15.30; odor receptor 1A; odorant receptor 9; odorant receptor 9a; olfactory receptor protein 7.1; odorant receptor, family 7, member 1	Dr.85375	0,22725	1,75771	57,2419	57,2419	1,04E-14	1,45E-12	No	-2,61747	0,00091	0,01652		No	57,2419	18,11153	2,89655	18,11153	18,11153			Dr.85375	or7.1
1940514	LOC568375	Hypothetical LOC568375	22	568375		Dr.120039	0,02435	0,18833	1,54288	1,54288	1,05E-14	1,45E-12	No	-1,03738	0,07391	0,11412		No	1,54288	1,54417	0,43449	1,54417	1,54417			Dr.120039	LOC568375
1938649	LOC100002805	Hypothetical protein LOC100002805	12	100002805		Dr.110641	0,12252	-0,94715	0,11294	-8,85411	1,07E-14	1,47E-12	No	-1,3205	0,15494	0,01598		No	8,85411	0,10315	-2,27159	-9,69479	9,69479			Dr.110641	LOC100002805
1945341	sfrs11	Splicing factor, arginine/serine-rich 11	11	321886	splicing factor, arginine/serine-rich 11	Dr.20792	0,0102	0,07869	1,19863	1,19863	1,21E-14	1,65E-12	No	0,93826	7,91898	9,50285		No	1,19863	1,20001	0,18233	1,20001	1,20001			Dr.20792	sfrs11
1953956	trif	TIR domain containing adaptor inducing interferon-beta	22	403147	toll-like receptor adaptor molecule 1; TRIF/TICAM1; TIR domain containing adaptor inducing interferon-beta	Dr.82215	0,01428	-0,11005	0,77616	-1,2884	1,29E-14	1,74E-12	No	-1,33314	0,0534	0,04038		No	1,2884	0,75627	-0,27935	-1,32228	1,32228			Dr.82215	trif
1954860	met	Met proto-oncogene (hepatocyte growth factor receptor)	25	492292	met proto-oncogene (hepatocyte growth factor receptor)	Dr.83673	0,03373	-0,25969	0,54993	-1,81842	1,37E-14	1,84E-12	No	-0,75953	0,23698	0,1287		No	1,81842	0,54308	-0,61049	-1,84134	1,84134			Dr.83673	met
1940046	zgc:63694	Zgc:63694	15	406380	hypothetical protein LOC406380	Dr.118209	0,25985	2	100	100	1,39E-14	1,85E-12	No	-2,88708	0,00083	0,00202		No	100	2,4203	0,88389	2,4203	2,4203			Dr.118209	zgc:63694
1937608	zgc:86896	Zgc:86896	3	336379	hypothetical protein LOC415190	Dr.104783	0,06377	-0,49028	0,32339	-3,09226	1,50E-14	1,98E-12	No	-2,22788	0,00985	0,00355		No	3,09226	0,36078	-1,0195	-2,77181	2,77181			Dr.104783	zgc:86896
1939716	zgc:158367	Zgc:158367	10	571403	hypothetical protein LOC571403	Dr.116845	0,03079	-0,23635	0,5803	-1,72325	1,64E-14	2,16E-12	No	-1,63029	0,0306	0,01794		No	1,72325	0,58623	-0,53405	-1,70582	1,70582			Dr.116845	zgc:158367
1939465	MGC162261	Hypothetical LOC565228	7	565228	hypothetical protein LOC565228	Dr.115886	0,23516	-1,80091	0,01582	-63,22815	1,88E-14	2,45E-12	No	-2,51779	0,00677	0,00136		No	63,22815	0,20102	-1,60437	-4,97473	4,97473			Dr.115886	MGC162261
1938997	LOC572531	Hypothetical LOC572531	3	572531		Dr.114186	0,26183	-2	0,01	-100	2,20E-14	2,85E-12	No	-2,92836	0,00167	0,00083		No	100	0,49913	-0,69489	-2,00349	2,00349			Dr.114186	LOC572531
1942428	Dr.128864	Transcribed locus	17			Dr.128864	0,02975	0,227	1,68653	1,68653	2,33E-14	3,00E-12	No	-0,3563	0,33896	0,57337		No	1,68653	1,69158	0,52567	1,69158	1,69158			Dr.128864
1949597	mb	Myoglobin	1	393558	myoglobin	Dr.76034	0,02633	0,20067	1,58735	1,58735	2,49E-14	3,18E-12	No	-1,36253	0,03369	0,0559		No	1,58735	1,65897	0,5062	1,65897	1,65897			Dr.76034	mb
1956841	dhh	Desert hedgehog	23	558147	desert hedgehog precursor	Dr.88118	0,25373	1,93293	85,68957	85,68957	2,58E-14	3,28E-12	No	-2,60423	0,00086	0,02609		No	85,68957	30,32954	3,41212	30,32954	30,32954			Dr.88118	dhh
1946370	LOC407704	Hypothetical protein LOC407704	21	407704		Dr.30571	0,03008	-0,22813	0,59139	-1,69094	3,36E-14	4,24E-12	No	-1,07574	0,11158	0,06323		No	1,69094	0,56669	-0,56794	-1,76462	1,76462			Dr.30571	LOC407704
1955375	synpr	Synaptoporin	6	368919	synaptoporin	Dr.84645	0,05444	0,41233	2,58425	2,58425	3,60E-14	4,51E-12	No	-0,69294	0,12867	0,31964		No	2,58425	2,48418	0,90994	2,48418	2,48418			Dr.84645	synpr
1943579	zgc:73189	Zgc:73189	12	393803		Dr.133594	0,26444	-2	0,01	-100	3,93E-14	4,89E-12	No	-2,92091	0,0017	0,00085		No	100	0,49582	-0,70155	-2,01688	2,01688			Dr.133594	zgc:73189
1946615	eef2k	Elongation factor-2 kinase	12	437013	elongation factor-2 kinase	Dr.32643	0,02289	-0,17308	0,6713	-1,48964	4,03E-14	4,98E-12	No	-0,63778	0,26765	0,1981		No	1,48964	0,74013	-0,30093	-1,35112	1,35112			Dr.32643	eef2k
1947591	wu:fj54e10	Wu:fj54e10	9	336185		Dr.43382	0,07053	-0,53291	0,29315	-3,41123	4,16E-14	5,11E-12	No	-1,68395	0,0406	0,01056		No	3,41123	0,26004	-1,34692	-3,84556	3,84556			Dr.43382	wu:fj54e10
1937583	wu:fj08a11	Wu:fj08a11	10	335381		Dr.104700	0,05277	0,39814	2,50116	2,50116	4,53E-14	5,53E-12	No	0,16189	0,91341	2,33521		No	2,50116	2,55659	0,93867	2,55659	2,55659			Dr.104700	wu:fj08a11
1942711	zgc:91985	Zgc:91985	21	445105	hypothetical protein LOC445105	Dr.132253	0,02935	-0,22095	0,60124	-1,66322	5,11E-14	6,20E-12	No	-1,21106	0,0805	0,047		No	1,66322	0,58384	-0,53813	-1,7128	1,7128			Dr.132253	zgc:91985
1945450	si:ch211-238e22.4	Si:ch211-238e22.4	4	560673		Dr.21711	0,04478	0,33621	2,16875	2,16875	6,02E-14	7,26E-12	No	-0,5731	0,18146	0,3975		No	2,16875	2,19056	0,78416	2,19056	2,19056			Dr.21711	si:ch211-238e22.4
1957486	Dr.90814	Transcribed locus	18			Dr.90814	0,26681	2	100	100	6,58E-14	7,88E-12	No	-3,02726	0,00089	0,00099		No	100	1,11497	0,10883	1,11497	1,11497			Dr.90814
1942666	hoxa4a	Homeo box A4a	19	58050	homeo box A4a; homeobox a4a; homeobox gene X-4; homeobox gene zf26	Dr.132185	0,02199	-0,16447	0,68475	-1,46039	7,55E-14	8,98E-12	No	-1,67821	0,02567	0,01714		No	1,46039	0,6677	-0,40392	-1,49769	1,49769			Dr.132185	hoxa4a
1941204	glrba	Gylcine receptor, beta a	1	83412	GlyR [b]Z; glyR beta; etID17582.1	Dr.122351	0,01784	-0,13334	0,73563	-1,35937	7,74E-14	9,15E-12	No	0,00833	1,19654	0,86841		No	1,35937	0,72577	-0,32052	-1,37785	1,37785			Dr.122351	glrba
1956988	mxg	Myxovirus (influenza virus) resistance G	25	360148		Dr.88631	0,059	0,44087	2,75978	2,75978	7,91E-14	9,30E-12	No	-1,36504	0,02623	0,07266		No	2,75978	2,77057	1,01905	2,77057	2,77057			Dr.88631	mxg
1953339	c14orf159	Chromosome 14 open reading frame 159	17	560387		Dr.81221	0,02099	0,1566	1,43417	1,43417	8,70E-14	1,02E-11	No	-0,48725	0,26648	0,39796		No	1,43417	1,49339	0,40105	1,49339	1,49339			Dr.81221	c14orf159
1949585	cldnb	Claudin b	21	81581	claudin b	Dr.76013	0,0921	-0,68474	0,20666	-4,83878	1,05E-13	1,22E-11	No	-1,64877	0,04776	0,01055		No	4,83878	0,22101	-1,50955	-4,52471	4,52471			Dr.76013	cldnb
1950156	zgc:73230	Zgc:73230	2	406311	hypothetical protein LOC406311	Dr.76747	0,01493	0,11096	1,2911	1,2911	1,06E-13	1,22E-11	No	-0,13522	0,65133	0,82369		No	1,2911	1,26461	0,23477	1,26461	1,26461			Dr.76747	zgc:73230
1948699	LOC100007461	Hypothetical protein LOC100007461	Un	100007461		Dr.74638	0,23704	-1,76112	0,01733	-57,69229	1,09E-13	1,25E-11	No	-2,82304	0,00542	0,00086		No	57,69229	0,1584	-1,84266	-6,3133	6,3133			Dr.74638	LOC100007461
1950445	ighm	Immunoglobulin heavy constant mu	3	619194		Dr.77114	0,02915	-0,21551	0,60882	-1,64252	1,44E-13	1,64E-11	No	-0,78977	0,21315	0,12353		No	1,64252	0,57955	-0,54551	-1,72548	1,72548			Dr.77114	ighm
1954819	LOC559413	Hypothetical LOC559413	12	559413		Dr.83599	0,02388	-0,17547	0,66763	-1,49785	2,04E-13	2,29E-11	No	-0,88549	0,1586	0,10684		No	1,49785	0,67364	-0,39507	-1,48448	1,48448			Dr.83599	LOC559413
1948441	wu:fk89f01	Wu:fk89f01	10	335212		Dr.691	0,07996	-0,58743	0,25856	-3,86753	2,04E-13	2,29E-11	No	-2,03045	0,01839	0,00473		No	3,86753	0,25711	-1,35825	-3,88938	3,88938			Dr.691	wu:fk89f01
1940525	LOC564799	Similar to Ras-related protein M-Ras (Ras-related protein R-Ras3)	22	564799		Dr.120103	0,02175	0,15973	1,44455	1,44455	2,06E-13	2,29E-11	No	-0,81299	0,12449	0,19006		No	1,44455	1,5267	0,42311	1,5267	1,5267			Dr.120103	LOC564799
1943325	ccdc65	Coiled-coil domain containing 65	6	368824	coiled-coil domain containing 65	Dr.133171	0,01781	0,13083	1,35154	1,35154	2,06E-13	2,29E-11	No	-1,01326	0,08284	0,11357		No	1,35154	1,3709	0,31547	1,3709	1,3709			Dr.133171	ccdc65
1947534	ctgf	Connective tissue growth factor	20	321449	connective tissue growth factor	Dr.42794	0,02933	0,21509	1,64094	1,64094	2,26E-13	2,50E-11	No	-0,31777	0,37434	0,61828		No	1,64094	1,65163	0,50176	1,65163	1,65163			Dr.42794	ctgf
1947737	LOC561624	Hypothetical LOC561624	25	561624		Dr.46445	0,03761	-0,27541	0,53039	-1,88542	2,43E-13	2,67E-11	No	-1,0874	0,11356	0,05946		No	1,88542	0,52358	-0,64706	-1,90992	1,90992			Dr.46445	LOC561624
1939991	LOC794750	Hypothetical protein LOC794750	14	794750		Dr.118017	0,25827	-1,88664	0,01298	-77,02593	2,77E-13	3,03E-11	No	-2,92762	0,00134	0,00104		No	77,02593	0,78079	-0,24745	-1,28076	1,28076			Dr.118017	LOC794750
1938895	LOC795785	Hypothetical protein LOC795785	1	795785		Dr.113696	0,01972	-0,14401	0,71778	-1,39318	2,80E-13	3,04E-11	No	-0,71772	0,22405	0,16376		No	1,39318	0,73093	-0,31344	-1,36813	1,36813			Dr.113696	LOC795785
1953433	wnt4b	Wingless-type MMTV integration site family, member 4b	16	57928	wingless-type MMTV integration site family, member 4b	Dr.81321	0,02437	-0,17744	0,6646	-1,50467	3,28E-13	3,55E-11	No	-1,35127	0,0551	0,036		No	1,50467	0,65331	-0,4257	-1,53066	1,53066			Dr.81321	wnt4b
1953718	wu:fk28d02	Wu:fk28d02	6	336917		Dr.81813	0,03211	0,23239	1,7076	1,7076	4,58E-13	4,92E-11	No	-0,69993	0,15289	0,26047		No	1,7076	1,70363	0,53276	1,70363	1,70363			Dr.81813	wu:fk28d02
1942154	Dr.125138	Transcribed locus, moderately similar to NP_001076542.1 protein LOC100034505 [Danio rerio]	21			Dr.125138	0,01727	-0,12472	0,75037	-1,33267	5,12E-13	5,47E-11	No	-0,60433	0,28615	0,21614		No	1,33267	0,75535	-0,28057	-1,32388	1,32388			Dr.125138
1948489	mthfd1	Methylenetetrahydrofolate dehydrogenase (NADP+ dependent)	20	260441	methylenetetrahydrofolate dehydrogenase (NADP+ dependent), methenyltetrahydrofolate cyclohydrolase, formyltetrahydrofolate synthetase; formyltetrahydrofolate synthetase; methenyltetrahydrofolate cyclohydrolase	Dr.7124	0,01803	-0,13009	0,74116	-1,34924	5,43E-13	5,77E-11	No	-1,03258	0,10659	0,08074		No	1,34924	0,75752	-0,27771	-1,3201	1,3201			Dr.7124	mthfd1
1944034	hel_dr3	Helentron 3 helitron-like transposon replicase/helicase/endonuclease	4	386716	helentron 3 helitron-like transposon replicase/helicase/endonuclease	Dr.135311	0,27767	2	100	100	5,90E-13	6,24E-11	No	-2,98125	0,00086	0,00152		No	100	1,76394	0,56755	1,76394	1,76394			Dr.135311	hel_dr3
1956984	hoxd3a	Homeo box D3a	9	30349	homeobox d3a; homeobox gene D-3	Dr.88617	0,0224	-0,16127	0,6898	-1,44969	6,03E-13	6,34E-11	No	-1,24855	0,06535	0,04871		No	1,44969	0,74544	-0,29377	-1,34148	1,34148			Dr.88617	hoxd3a
1942158	Dr.125163	Transcribed locus	9			Dr.125163	0,03258	0,23399	1,71392	1,71392	6,85E-13	7,16E-11	No	-0,40171	0,30269	0,5213		No	1,71392	1,72225	0,54363	1,72225	1,72225			Dr.125163
1938714	zgc:111967	Zgc:111967	5	553796	hypothetical protein LOC553796; novel protein similar to H.sapiens ARL6IP4, ADP-ribosylation-like factor 6 interacting protein 4 (ARL6IP4, zgc:111967)	Dr.111327	0,03136	0,22439	1,67645	1,67645	8,36E-13	8,69E-11	No	-0,16006	0,53629	0,89914		No	1,67645	1,67658	0,51675	1,67658	1,67658			Dr.111327	zgc:111967
1939100	LOC100000716	Hypothetical protein LOC100000716	3	100000716		Dr.114494	0,28015	2	100	100	9,40E-13	9,72E-11	No	-2,88873	0,00089	0,00188		No	100	2,10879	0,74611	2,10879	2,10879			Dr.114494	LOC100000716
1953073	sox9a	SRY-box containing gene 9a	12	60641	SRY-box containing gene 9a; jellyfish	Dr.80814	0,04453	0,31753	2,07743	2,07743	1,00E-12	1,03E-10	No	-1,10624	0,04903	0,12504		No	2,07743	2,55034	0,93623	2,55034	2,55034			Dr.80814	sox9a
1937435	LOC563100	Hypothetical protein LOC563100	8	563100		Dr.103951	0,28116	2	100	100	1,13E-12	1,16E-10	No	-2,88221	0,00089	0,00194		No	100	2,173	0,77611	2,173	2,173			Dr.103951	LOC563100
1942113	Dr.124884	Transcribed locus	Un			Dr.124884	0,28166	2	100	100	1,24E-12	1,26E-10	No	-3,0361	0,00087	0,00098		No	100	1,12176	0,1149	1,12176	1,12176			Dr.124884
1947105	zgc:101686	Zgc:101686	25	492791	hypothetical protein LOC492791; fb43h07	Dr.37150	0,01468	0,1042	1,27117	1,27117	1,28E-12	1,30E-10	No	0,04266	0,97011	1,25461		No	1,27117	1,29327	0,25717	1,29327	1,29327			Dr.37150	zgc:101686
1942489	Dr.129833	Transcribed locus	4			Dr.129833	0,04654	0,32986	2,13725	2,13725	1,37E-12	1,38E-10	No	0,04722	0,76685	1,64822		No	2,13725	2,14933	0,76516	2,14933	2,14933			Dr.129833
1948548	zgc:153103	Zgc:153103	14	767686	hypothetical protein LOC767686	Dr.72465	0,02252	-0,15875	0,69383	-1,44128	1,79E-12	1,79E-10	No	-0,22232	0,7148	0,50254		No	1,44128	0,70305	-0,35233	-1,42238	1,42238			Dr.72465	zgc:153103
1938316	Dr.107610	Transcribed locus, weakly similar to XP_706569.2 hypothetical protein [Danio rerio]	Un			Dr.107610	0,07309	-0,51331	0,30669	-3,26067	2,17E-12	2,16E-10	No	-2,3309	0,00849	0,00259		No	3,26067	0,30505	-1,18729	-3,27819	3,27819			Dr.107610
1938589	im:7145752	Im:7145752	13	497495		Dr.109377	0,28553	-2	0,01	-100	2,48E-12	2,46E-10	No	-3,05915	0,00088	0,00087		No	100	0,99338	-0,00664	-1,00666	1,00666			Dr.109377	im:7145752
1956562	LOC568359	Similar to LOC562179 protein	8	568359		Dr.86990	0,28699	-2	0,01	-100	3,19E-12	3,14E-10	No	-2,84774	0,00255	0,00086		No	100	0,33644	-1,08934	-2,97231	2,97231			Dr.86990	LOC568359
1939761	hes5	Hairy and enhancer of split 5 (Drosophila)	11	359836	hairy and enhancer of split 5	Dr.117051	0,28706	-2	0,01	-100	3,23E-12	3,17E-10	No	-3,0274	0,00104	0,00086		No	100	0,83072	-0,18546	-1,20378	1,20378			Dr.117051	hes5
1957933	LOC792364	Similar to Cfb protein	21	792364		Dr.95191	0,28748	2	100	100	3,48E-12	3,39E-10	No	-3,04218	0,00087	0,00095		No	100	1,09384	0,0897	1,09384	1,09384			Dr.95191	LOC792364
1952569	fhl3	Four and a half LIM domains 3	16	326016		Dr.80073	0,02561	-0,17813	0,66354	-1,50706	3,49E-12	3,39E-10	No	-1,86476	0,01682	0,01108		No	1,50706	0,65902	-0,41699	-1,51739	1,51739			Dr.80073	fhl3
1952050	Hrc	Hrc protein	12	553296		Dr.79314	0,28785	-2	0,01	-100	3,70E-12	3,57E-10	No	-2,81329	0,00458	0,00086		No	100	0,18721	-1,67553	-5,34163	5,34163			Dr.79314	Hrc
1955374	tph2	Tryptophan hydroxylase 2 (tryptophan 5-monooxygenase)	18	407712	tryptophan hydroxylase 2 (tryptophan 5-monooxygenase); tryptophan hydroxylase R	Dr.84644	0,02159	0,14974	1,41169	1,41169	4,01E-12	3,85E-10	No	-0,50312	0,26374	0,37375		No	1,41169	1,4171	0,34861	1,4171	1,4171			Dr.84644	tph2
1948979	zgc:85772	Zgc:85772	6	406462	origin recognition complex subunit 4	Dr.75308	0,03364	-0,2332	0,58452	-1,71081	4,14E-12	3,96E-10	No	-1,63166	0,03083	0,01769		No	1,71081	0,57371	-0,55564	-1,74305	1,74305			Dr.75308	zgc:85772
1955775	zgc:73337	Zgc:73337	7	393768		Dr.85333	0,2886	-2	0,01	-100	4,21E-12	4,00E-10	No	-3,07782	0,00084	0,00083		No	100	0,99311	-0,00691	-1,00693	1,00693			Dr.85333	zgc:73337
1950783	dlx3b	Distal-less homeobox gene 3b	12	30585	distal-less homeobox gene 3b	Dr.77568	0,0909	-0,62755	0,23575	-4,24181	5,05E-12	4,78E-10	No	-2,09925	0,01655	0,00382		No	4,24181	0,23105	-1,46514	-4,32815	4,32815			Dr.77568	dlx3b
1942403	Dr.128425	Transcribed locus	17			Dr.128425	0,02782	0,19194	1,55577	1,55577	5,25E-12	4,94E-10	No	-0,90597	0,09962	0,15532		No	1,55577	1,55924	0,4442	1,55924	1,55924			Dr.128425
1949665	zgc:153978	Zgc:153978	13	326958	hypothetical protein LOC751638	Dr.76124	0,04258	-0,29343	0,50883	-1,96531	5,55E-12	5,20E-10	No	-1,20133	0,08908	0,04485		No	1,96531	0,5035	-0,68617	-1,9861	1,9861			Dr.76124	zgc:153978
1953597	zgc:77038	Zgc:77038	12	406596	hypothetical protein LOC406596	Dr.81607	0,02411	-0,16593	0,68245	-1,46532	5,90E-12	5,50E-10	No	-0,17151	0,82393	0,55092		No	1,46532	0,66865	-0,40249	-1,49555	1,49555			Dr.81607	zgc:77038
1939648	im:6900357	Im:6900357	9	570351		Dr.116577	0,01751	-0,11976	0,75899	-1,31754	7,90E-12	7,33E-10	No	-1,22355	0,0689	0,05184		No	1,31754	0,7524	-0,28448	-1,32907	1,32907			Dr.116577	im:6900357
1957965	zgc:162948	Zgc:162948	22	797781	hypothetical protein LOC797781	Dr.96083	0,29326	-2	0,01	-100	9,11E-12	8,41E-10	No	-3,01225	0,00118	0,00084		No	100	0,71337	-0,33775	-1,40179	1,40179			Dr.96083	zgc:162948
1939601	LOC558249	Hypothetical LOC558249	9	558249		Dr.116387	0,029	-0,19776	0,63422	-1,57675	9,17E-12	8,42E-10	No	-1,89842	0,01616	0,00988		No	1,57675	0,61144	-0,49194	-1,63549	1,63549			Dr.116387	LOC558249
1951709	zgc:55856	Zgc:55856	3	393204	hypothetical protein LOC393204	Dr.78824	0,29377	-2	0,01	-100	9,89E-12	9,04E-10	No	-2,87001	0,0021	0,00086		No	100	0,41076	-0,88974	-2,43449	2,43449			Dr.78824	zgc:55856
1951007	rpp38	Ribonuclease P/MRP 38 subunit	16	436798	ribonuclease P/MRP 38 subunit; fc10d08	Dr.77906	0,0137	0,09323	1,23944	1,23944	9,98E-12	9,08E-10	No	-0,39206	0,36357	0,45217		No	1,23944	1,24369	0,21808	1,24369	1,24369			Dr.77906	rpp38
1954207	zgc:73277	Zgc:73277	14	393747	hypothetical protein LOC393747	Dr.82631	0,01477	-0,10047	0,79347	-1,26028	1,03E-11	9,33E-10	No	0,19646	1,76352	1,40136		No	1,26028	0,79464	-0,22987	-1,25843	1,25843			Dr.82631	zgc:73277
1945807	Dr.2506	Transcribed locus	21			Dr.2506	0,03637	0,24722	1,76691	1,76691	1,06E-11	9,55E-10	No	-1,66057	0,01689	0,02827		No	1,76691	1,67361	0,51498	1,67361	1,67361			Dr.2506
1953586	Dr.81595	Transcribed locus	Un			Dr.81595	0,29431	-2	0,01	-100	1,08E-11	9,69E-10	No	-2,76933	0,00323	0,0009		No	100	0,27711	-1,28334	-3,60868	3,60868			Dr.81595
1944497	LOC572175	Similar to Muc2 protein	25	572175		Dr.14396	0,08038	-0,54596	0,28447	-3,51532	1,11E-11	9,91E-10	No	-2,20526	0,012	0,00331		No	3,51532	0,27575	-1,28825	-3,62643	3,62643			Dr.14396	LOC572175
1953046	zgc:110823	Zgc:110823	1	548343	hypothetical protein LOC548343	Dr.80770	0,03291	-0,2233	0,598	-1,67223	1,17E-11	1,04E-09	No	-1,73561	0,02394	0,01411		No	1,67223	0,58943	-0,5286	-1,69656	1,69656			Dr.80770	zgc:110823
1942716	myhz2	Myosin, heavy polypeptide 2, fast muscle specific	5	246275	myosin, heavy polypeptide 2, fast muscle specific	Dr.132261	0,02935	-0,19871	0,63283	-1,5802	1,28E-11	1,13E-09	No	-1,57353	0,03375	0,02112		No	1,5802	0,62588	-0,4686	-1,59775	1,59775			Dr.132261	myhz2
1946964	tubb5	Tubulin, beta 5	16	323682	tubulin, beta 5	Dr.35891	0,01856	0,12564	1,3355	1,3355	1,29E-11	1,14E-09	No	0,83895	6,00381	7,93372		No	1,3355	1,32145	0,27873	1,32145	1,32145			Dr.35891	tubb5
1955523	Dr.84864	Transcribed locus	7			Dr.84864	0,2965	-2	0,01	-100	1,53E-11	1,34E-09	No	-3,07405	0,00085	0,00083		No	100	0,97611	-0,02418	-1,02447	1,02447			Dr.84864
1946253	si:ch211-200o3.4	Si:ch211-200o3.4	18	558452	aminopeptidase N	Dr.2976	0,27064	-1,82384	0,015	-66,65657	1,59E-11	1,39E-09	No	-2,81258	0,00216	0,0011		No	66,65657	0,50707	-0,67911	-1,97211	1,97211			Dr.2976	si:ch211-200o3.4
1943373	Dr.133238	Transcribed locus	24			Dr.133238	0,23332	1,56951	37,11149	37,11149	1,73E-11	1,50E-09	No	-2,80966	0,00086	0,00604		No	37,11149	7,03068	1,95028	7,03068	7,03068			Dr.133238
1956125	Dr.86035	Transcribed locus	3			Dr.86035	0,29747	-2	0,01	-100	1,77E-11	1,53E-09	No	-3,06384	0,00086	0,00086		No	100	1,00093	0,00093	1,00093	1,00093			Dr.86035
1954878	Dr.83700	Transcribed locus, weakly similar to XP_001232842.1 hypothetical protein [Gallus gallus]	7			Dr.83700	0,05951	0,3997	2,51016	2,51016	1,86E-11	1,60E-09	No	-1,30282	0,03178	0,08013		No	2,51016	2,52127	0,92476	2,52127	2,52127			Dr.83700
1942254	Dr.125902	Transcribed locus	15			Dr.125902	0,29843	2	100	100	2,06E-11	1,76E-09	No	-2,98431	0,00085	0,00127		No	100	1,4854	0,39569	1,4854	1,4854			Dr.125902
1957038	mphosph10	M-phase phosphoprotein 10 (U3 small nucleolar ribonucleoprotein)	7	323426		Dr.88789	0,01411	-0,09372	0,80589	-1,24086	3,05E-11	2,60E-09	No	0,00669	1,09649	0,94055		No	1,24086	0,85778	-0,15341	-1,1658	1,1658			Dr.88789	mphosph10
1948604	si:dkeyp-38g6.2	Si:dkeyp-38g6.2	8	556024	hypothetical protein LOC556024	Dr.74181	0,30122	-2	0,01	-100	3,14E-11	2,66E-09	No	-2,86797	0,00205	0,0009		No	100	0,43648	-0,82901	-2,29105	2,29105			Dr.74181	si:dkeyp-38g6.2
1949470	fzr1	Fizzy/cell division cycle 20 related 1 (Drosophila)	8	393223	fizzy/cell division cycle 20 related 1	Dr.75885	0,01231	0,0815	1,20643	1,20643	3,60E-11	3,04E-09	No	0,11302	1,18048	1,42556		No	1,20643	1,20762	0,18865	1,20762	1,20762			Dr.75885	fzr1
1948078	sox2	SRY-box containing gene 2	22	378723	SRY-box containing gene 2; soxp; transcription factor SOX2	Dr.5379	0,01513	0,10011	1,25925	1,25925	3,70E-11	3,11E-09	No	0,3508	2,03175	2,47586		No	1,25925	1,21859	0,19769	1,21859	1,21859			Dr.5379	sox2
1950813	clcn6	Chloride channel 6	8	323336		Dr.77615	0,02395	-0,1577	0,69551	-1,4378	4,59E-11	3,84E-09	No	-1,18482	0,07854	0,0545		No	1,4378	0,69396	-0,36534	-1,441	1,441			Dr.77615	clcn6
1954050	LOC563993	Similar to MGC80777 protein	10	563993		Dr.82378	0,01381	0,0908	1,23254	1,23254	4,90E-11	4,07E-09	No	-1,04948	0,08044	0,09899		No	1,23254	1,23069	0,20758	1,23069	1,23069			Dr.82378	LOC563993
1956566	irgq1	Immunity-related GTPase family, q1	16	565312	immunity-related GTPase family, cinema 1	Dr.86995	0,30423	-2	0,01	-100	4,90E-11	4,07E-09	No	-2,92983	0,00166	0,00083		No	100	0,50253	-0,68811	-1,98995	1,98995			Dr.86995	irgq1
1942680	hoxc4a	Homeo box C4a	23	30345	homeo box C4a; homeobox c4a; homeobox gene C-4	Dr.132202	0,02364	-0,15519	0,69953	-1,42953	5,17E-11	4,27E-09	No	-1,30175	0,05618	0,04435		No	1,42953	0,78954	-0,23631	-1,26656	1,26656			Dr.132202	hoxc4a
1946255	cda	Cytidine deaminase	5	402979	cytidine deaminase	Dr.29769	0,30497	2	100	100	5,45E-11	4,48E-09	No	-2,84939	0,00086	0,00237		No	100	2,75813	1,01455	2,75813	2,75813			Dr.29769	cda
1943866	Dr.134462	Transcribed locus	18			Dr.134462	0,30535	-2	0,01	-100	5,76E-11	4,72E-09	No	-2,84271	0,00231	0,0009		No	100	0,38855	-0,94534	-2,57368	2,57368			Dr.134462
1940185	psmc1b	Proteasome (prosome, macropain) 26S subunit, ATPase, 1b	20	415181	proteasome (prosome, macropain) 26S subunit, ATPase, 1b	Dr.1187	0,01373	-0,08988	0,81305	-1,22994	5,80E-11	4,73E-09	No	0,4796	3,34443	2,72195		No	1,22994	0,81388	-0,20595	-1,22869	1,22869			Dr.1187	psmc1b
1938496	Dr.108452	Transcribed locus	16			Dr.108452	0,30563	-2	0,01	-100	6,00E-11	4,87E-09	No	-2,97628	0,00137	0,00087		No	100	0,63488	-0,45432	-1,57511	1,57511			Dr.108452
1951653	wu:fc29f08	Wu:fc29f08	17	324453		Dr.78751	0,0451	0,29449	1,9701	1,9701	6,56E-11	5,30E-09	No	-1,25126	0,03985	0,07996		No	1,9701	2,00671	0,6965	2,00671	2,00671			Dr.78751	wu:fc29f08
1952510	cebpb	CCAAT/enhancer binding protein (C/EBP), beta	8	140814	CCAAT/enhancer binding protein beta	Dr.79988	0,02382	-0,15551	0,69903	-1,43056	6,70E-11	5,39E-09	No	0,16131	1,75339	1,19877		No	1,43056	0,68369	-0,38025	-1,46265	1,46265			Dr.79988	cebpb
1937746	wu:fb79f07	Wu:fb79f07	20	678637	hypothetical protein LOC678637	Dr.105264	0,062	0,40385	2,53425	2,53425	7,33E-11	5,88E-09	No	-0,78704	0,10407	0,2641		No	2,53425	2,53778	0,93129	2,53778	2,53778			Dr.105264	wu:fb79f07
1951338	si:ch73-266o15.1	Si:ch73-266o15.1	5	323652		Dr.78347	0,0309	0,20114	1,58906	1,58906	7,58E-11	6,05E-09	No	-1,34762	0,03571	0,05667		No	1,58906	1,5869	0,46178	1,5869	1,5869			Dr.78347	si:ch73-266o15.1
1953398	fzd8c	Frizzled homolog 8c	9	30364	frizzled homolog 8c; Fz5; frizzled homolog 2	Dr.81286	0,01893	-0,1232	0,75302	-1,32799	7,68E-11	6,11E-09	No	-1,13474	0,08426	0,06382		No	1,32799	0,7574	-0,27786	-1,3203	1,3203			Dr.81286	fzd8c
1937470	wu:fc27h01	Wu:fc27h01	13	324405		Dr.10434	0,26857	-1,74442	0,01801	-55,51577	8,29E-11	6,55E-09	No	-2,80431	0,00676	0,00086		No	55,51577	0,12749	-2,0597	-7,84365	7,84365			Dr.10434	wu:fc27h01
1952232	zmynd19	Zinc finger, MYND domain containing 19	5	325735	zinc finger, MYND domain containing 19	Dr.79580	0,01475	0,09581	1,24683	1,24683	8,31E-11	6,55E-09	No	-0,69479	0,18121	0,22503		No	1,24683	1,24183	0,21658	1,24183	1,24183			Dr.79580	zmynd19
1938244	LOC100002007	Hypothetical protein LOC100002007	25	100002007		Dr.107250	0,05503	-0,35669	0,43986	-2,27345	9,07E-11	7,12E-09	No	-0,73296	0,28457	0,12281		No	2,27345	0,43154	-0,84039	-2,31727	2,31727			Dr.107250	LOC100002007
1941371	Dr.122661	Transcribed locus	1			Dr.122661	0,30873	2	100	100	9,29E-11	7,26E-09	No	-2,91867	0,00089	0,00164		No	100	1,83726	0,60828	1,83726	1,83726			Dr.122661
1945867	wu:fj68e06	Wu:fj68e06	21	337464		Dr.25979	0,30964	-2	0,01	-100	1,05E-10	8,18E-09	No	-2,86167	0,00211	0,0009		No	100	0,42398	-0,85806	-2,35858	2,35858			Dr.25979	wu:fj68e06
1952614	dact2	Dapper homolog 2, antagonist of beta-catenin (xenopus)	6	619242	hypothetical protein LOC619242	Dr.80140	0,02036	-0,13141	0,73891	-1,35335	1,08E-10	8,38E-09	No	-1,36451	0,05036	0,03706		No	1,35335	0,73595	-0,30659	-1,35879	1,35879			Dr.80140	dact2
1949354	emx3	Empty spiracles homeobox 3	14	30536	empty spiracles homeobox 3; empty spiracles homeobox 1	Dr.75757	0,01912	0,12336	1,3285	1,3285	1,11E-10	8,57E-09	No	-0,78802	0,13956	0,19019		No	1,3285	1,36278	0,30953	1,36278	1,36278			Dr.75757	emx3
1951995	stam2	Signal transducing adaptor molecule (SH3 domain and ITAM motif) 2	9	492497	signal transducing adaptor molecule (SH3 domain and ITAM motif) 2	Dr.79230	0,01322	-0,08521	0,82184	-1,21678	1,16E-10	8,92E-09	No	-1,23634	0,06376	0,05282		No	1,21678	0,82832	-0,18836	-1,20727	1,20727			Dr.79230	stam2
1958070	rcv1	Recoverin	17	335650	recoverin	Dr.9871	0,06431	0,41436	2,59634	2,59634	1,17E-10	8,93E-09	No	-1,43912	0,01988	0,06659		No	2,59634	3,34956	1,20883	3,34956	3,34956			Dr.9871	rcv1
1944420	zgc:103638	Zgc:103638	20	563805	enabled	Dr.14149	0,31043	2	100	100	1,17E-10	8,93E-09	No	-3,05803	0,00087	0,00088		No	100	1,00858	0,00855	1,00858	1,00858			Dr.14149	zgc:103638
1956114	rel	V-rel reticuloendotheliosis viral oncogene homolog	13	415101	v-rel reticuloendotheliosis viral oncogene homolog	Dr.86023	0,01318	-0,08476	0,82269	-1,21552	1,28E-10	9,73E-09	No	-0,70538	0,21317	0,18219		No	1,21552	0,85467	-0,15704	-1,17004	1,17004			Dr.86023	rel
1944740	traf4b	Tnf receptor-associated factor 4b	21	404035	tnf receptor-associated factor 4b	Dr.15893	0,02133	0,13661	1,36965	1,36965	1,50E-10	1,14E-08	No	-1,41802	0,03152	0,04629		No	1,36965	1,46867	0,38435	1,46867	1,46867			Dr.15893	traf4b
1938293	wu:fk62h05	Wu:fk62h05	5	335735		Dr.107491	0,31233	2	100	100	1,52E-10	1,15E-08	No	-2,8944	0,00089	0,00183		No	100	2,05442	0,71999	2,05442	2,05442			Dr.107491	wu:fk62h05
1954671	im:7136115	Im:7136115	16	497312		Dr.83392	0,31243	-2	0,01	-100	1,54E-10	1,16E-08	No	-3,06546	0,00089	0,00083		No	100	0,93824	-0,06375	-1,06582	1,06582			Dr.83392	im:7136115
1939136	CH211-231H23.2	Novel protein containing multiple scavenger receptor cysteine-rich (SRCR) domains similar to vertebrate deleted in malignant brain tumors 1 (DMBT1)	4	564948		Dr.114629	0,02473	-0,15825	0,69462	-1,43963	1,56E-10	1,17E-08	No	-1,5426	0,03469	0,02369		No	1,43963	0,68301	-0,38125	-1,46411	1,46411			Dr.114629	CH211-231H23.2
1944106	Dr.137981	Transcribed locus	Un			Dr.137981	0,02958	0,18914	1,54576	1,54576	1,62E-10	1,21E-08	No	-0,08	0,67182	1,03569		No	1,54576	1,54162	0,43283	1,54162	1,54162			Dr.137981
1948115	Dr.55183	Transcribed locus	2			Dr.55183	0,31323	-2	0,01	-100	1,71E-10	1,27E-08	No	-3,07487	0,00084	0,00084		No	100	0,99338	-0,00665	-1,00667	1,00667			Dr.55183
1957325	arx	Aristaless related homeobox	24	30657	aristaless related homeobox; etID309855.24; paired-like (aristaless) homeobox 2a	Dr.9011	0,02192	0,13983	1,37985	1,37985	1,78E-10	1,32E-08	No	-1,22384	0,05118	0,06969		No	1,37985	1,36166	0,3087	1,36166	1,36166			Dr.9011	arx
1942039	Dr.124654	Transcribed locus	2			Dr.124654	0,31366	-2	0,01	-100	1,81E-10	1,33E-08	No	-2,9612	0,00183	0,00086		No	100	0,46843	-0,75837	-2,1348	2,1348			Dr.124654
1943390	LOC794678	Similar to Si:ch211-191d7.4	20	794678		Dr.133258	0,31426	-2	0,01	-100	1,96E-10	1,44E-08	No	-2,83332	0,00276	0,00086		No	100	0,3104	-1,1699	-3,22168	3,22168			Dr.133258	LOC794678
1941117	atp1a3b	ATPase, Na+/K+ transporting, alpha 3b polypeptide	16	64611	ATPase, Na+/K+ transporting, alpha 3b polypeptide	Dr.122142	0,01692	-0,10754	0,78065	-1,28099	2,05E-10	1,50E-08	No	0,35661	2,59993	1,98728		No	1,28099	0,76436	-0,26872	-1,30829	1,30829			Dr.122142	atp1a3b
1952023	pigp	Phosphatidylinositol glycan, class P	10	325316	phosphatidylinositol glycan, class P; Down syndrome critical region gene 5	Dr.79270	0,01994	0,12648	1,33807	1,33807	2,27E-10	1,65E-08	No	-0,07515	0,73057	0,96838		No	1,33807	1,32552	0,2818	1,32552	1,32552			Dr.79270	pigp
1946372	zgc:77499	Zgc:77499	21	406630	hypothetical protein LOC406630	Dr.30589	0,31548	-2	0,01	-100	2,30E-10	1,67E-08	No	-3,05017	0,00092	0,00087		No	100	0,95088	-0,05037	-1,05166	1,05166			Dr.30589	zgc:77499
1948694	wu:fj21g01	Wu:fj21g01	6	335556		Dr.74624	0,05822	-0,36872	0,42784	-2,33733	2,40E-10	1,73E-08	No	-0,07337	1,33459	0,54945		No	2,33733	0,4117	-0,88747	-2,42898	2,42898			Dr.74624	wu:fj21g01
1947541	dlx5a	Distal-less homeobox gene 5a	19	30569	distal-less homeobox gene 5a; distal-less homeobox gene 4	Dr.429	0,02717	0,17192	1,48566	1,48566	2,51E-10	1,81E-08	No	-0,1875	0,53143	0,79351		No	1,48566	1,49316	0,40089	1,49316	1,49316			Dr.429	dlx5a
1956142	LOC560538	Hypothetical protein LOC560538	22	560538		Dr.86058	0,04289	-0,27132	0,5354	-1,86776	2,53E-10	1,81E-08	No	-1,47213	0,0467	0,02461		No	1,86776	0,52701	-0,64053	-1,89748	1,89748			Dr.86058	LOC560538
1956386	Dr.86505	Transcribed locus	21			Dr.86505	0,31791	-2	0,01	-100	3,15E-10	2,25E-08	No	-2,71761	0,0041	0,0009		No	100	0,21836	-1,52161	-4,57959	4,57959			Dr.86505
1954348	zgc:91911	Zgc:91911	18	431724	hypothetical protein LOC431724	Dr.82849	0,01282	0,08063	1,20402	1,20402	3,18E-10	2,26E-08	No	-0,44074	0,33189	0,39585		No	1,20402	1,1927	0,17622	1,1927	1,1927			Dr.82849	zgc:91911
1952759	zgc:163143	Zgc:163143	3	795946	hypothetical protein LOC795946	Dr.80351	0,01614	-0,10143	0,79171	-1,26309	3,25E-10	2,30E-08	No	-0,94573	0,1275	0,1008		No	1,26309	0,79058	-0,23499	-1,2649	1,2649			Dr.80351	zgc:163143
1951548	sp5	Sp5 transcription factor	9	353154	Sp5 transcription factor	Dr.78633	0,01672	-0,10511	0,78504	-1,27383	3,28E-10	2,32E-08	No	-0,00082	1,15484	0,86264		No	1,27383	0,74698	-0,29171	-1,33872	1,33872			Dr.78633	sp5
1956744	LOC100002738	Similar to RIKEN cDNA 1600002O04 gene	17	100002738		Dr.87661	0,01776	-0,11157	0,77344	-1,29292	3,36E-10	2,36E-08	No	-0,59933	0,28906	0,21895		No	1,29292	0,75743	-0,27782	-1,32025	1,32025			Dr.87661	LOC100002738
1947773	zgc:101846	Zgc:101846	10	449794	histone 2, H2a	Dr.4738	0,01672	0,10475	1,27276	1,27276	3,72E-10	2,61E-08	No	0,85203	6,37717	7,93286		No	1,27276	1,24395	0,21829	1,24395	1,24395			Dr.4738	zgc:101846
1945966	mcl1b	Myeloid cell leukemia sequence 1b	16	373102	myeloid cell leukemia sequence 1b	Dr.26893	0,01602	-0,10016	0,79403	-1,25939	4,02E-10	2,81E-08	No	-0,1981	0,71186	0,56417		No	1,25939	0,79252	-0,23254	-1,2618	1,2618			Dr.26893	mcl1b
1938480	LOC571806	Hypothetical LOC571806	2	571806		Dr.108359	0,05624	-0,35157	0,44507	-2,24683	4,07E-10	2,83E-08	No	-1,43534	0,05607	0,02439		No	2,24683	0,43497	-0,83247	-2,299	2,299			Dr.108359	LOC571806
1949569	anxa2a	Annexin A2a	25	325557	annexin A2a; ANX IIa; annexin 2a	Dr.75997	0,02399	-0,14982	0,70824	-1,41195	4,26E-10	2,95E-08	No	0,38961	2,96802	2,02655		No	1,41195	0,6828	-0,38156	-1,46457	1,46457			Dr.75997	anxa2a
1954375	Dr.82889	Transcribed locus	20			Dr.82889	0,02512	0,15678	1,43476	1,43476	4,36E-10	3,01E-08	No	-0,95069	0,09355	0,13414		No	1,43476	1,43386	0,36037	1,43386	1,43386			Dr.82889
1946334	oprd1b	Opioid receptor, delta 1b	16	336529	opioid receptor, delta 1b	Dr.30361	0,02199	0,13701	1,37091	1,37091	4,61E-10	3,17E-08	No	-0,38678	0,35264	0,47766		No	1,37091	1,35452	0,30345	1,35452	1,35452			Dr.30361	oprd1b
1955949	im:7145679	Im:7145679	2	562771	hypothetical protein LOC562771	Dr.85658	0,00931	-0,05793	0,87513	-1,14269	4,87E-10	3,34E-08	No	-0,94462	0,12165	0,10609		No	1,14269	0,87209	-0,13686	-1,14667	1,14667			Dr.85658	im:7145679
1946711	otx2	Orthodenticle homolog 2	17	30501	orthodenticle homolog 2; etID309955.17	Dr.334	0,01331	-0,08282	0,82639	-1,21009	4,94E-10	3,37E-08	No	0,04143	1,21083	0,99947		No	1,21009	0,82544	-0,19184	-1,21148	1,21148			Dr.334	otx2
1941055	wu:fi33f01	Wu:fi33f01	16	334144		Dr.122003	0,32214	-2	0,01	-100	5,35E-10	3,64E-08	No	-3,01141	0,00118	0,00084		No	100	0,71254	-0,33892	-1,40343	1,40343			Dr.122003	wu:fi33f01
1938319	fzd9	Frizzled homolog 9	4	58023	frizzled 9; frizzled X; frizzled homolog 11	Dr.107616	0,01765	-0,10942	0,77728	-1,28654	5,65E-10	3,83E-08	No	-0,62569	0,26917	0,20826		No	1,28654	0,77368	-0,25659	-1,29252	1,29252			Dr.107616	fzd9
1939230	LOC100003146	Hypothetical protein LOC100003146	5	100003146		Dr.115051	0,02999	-0,18583	0,65188	-1,53403	5,80E-10	3,92E-08	No	-0,78496	0,20441	0,13239		No	1,53403	0,64768	-0,43436	-1,54397	1,54397			Dr.115051	LOC100003146
1955652	pdlim7	PDZ and LIM domain 7	Un	393813	PDZ and LIM domain 7	Dr.85085	0,0222	-0,13702	0,72942	-1,37096	6,70E-10	4,51E-08	No	-1,6003	0,02965	0,02125		No	1,37096	0,71669	-0,33311	-1,3953	1,3953			Dr.85085	pdlim7
1938253	LOC556438	Hypothetical LOC556438	2	556438		Dr.107274	0,01434	-0,08844	0,81576	-1,22585	6,93E-10	4,65E-08	No	-0,45818	0,38731	0,31303		No	1,22585	0,80822	-0,21293	-1,23729	1,23729			Dr.107274	LOC556438
1945206	gngt2	Guanine nucleotide binding protein (G protein), gamma transducing activity polypeptide 2	3	335655		Dr.19203	0,06615	0,40788	2,55788	2,55788	7,01E-10	4,69E-08	No	-1,62904	0,013	0,04245		No	2,55788	3,26487	1,18322	3,26487	3,26487			Dr.19203	gngt2
1940552	LOC100003732	Hypothetical protein LOC100003732	22	100003732		Dr.120214	0,05208	-0,32043	0,47816	-2,09135	7,63E-10	5,08E-08	No	-2,07693	0,01227	0,00577		No	2,09135	0,47035	-0,75428	-2,12607	2,12607			Dr.120214	LOC100003732
1943409	Dr.133303	Transcribed locus	12			Dr.133303	0,03938	0,24224	1,74678	1,74678	7,65E-10	5,08E-08	No	-1,77029	0,01286	0,02239		No	1,74678	1,74125	0,5546	1,74125	1,74125			Dr.133303
1940737	LOC795885	Hypothetical protein LOC795885	Un	795885		Dr.120946	0,3256	2	100	100	8,13E-10	5,38E-08	No	-2,93354	0,00089	0,00153		No	100	1,71573	0,53984	1,71573	1,71573			Dr.120946	LOC795885
1946071	wu:fc20g06	Wu:fc20g06	1	324163		Dr.2805	0,32565	2	100	100	8,17E-10	5,39E-08	No	-3,01514	0,00086	0,00117		No	100	1,35993	0,30743	1,35993	1,35993			Dr.2805	wu:fc20g06
1953647	LOC799067	Hypothetical protein LOC799067	17	799067		Dr.81695	0,0407	0,24965	1,77683	1,77683	8,59E-10	5,64E-08	No	-1,11693	0,05624	0,10377		No	1,77683	1,84519	0,61258	1,84519	1,84519			Dr.81695	LOC799067
1947161	ptges	Prostaglandin E synthase	5	544666	prostaglandin E synthase; microsomal prostaglandin E synthase 1	Dr.37924	0,03992	0,24403	1,75398	1,75398	9,75E-10	6,38E-08	No	-1,37664	0,03195	0,05592		No	1,75398	1,75006	0,55965	1,75006	1,75006			Dr.37924	ptges
1940410	LOC100002037	Hypothetical protein LOC100002037	20	100002037		Dr.119673	0,1721	1,05198	11,27136	11,27136	9,80E-10	6,39E-08	No	-2,42022	0,00302	0,02346		No	11,27136	7,77198	2,05052	7,77198	7,77198			Dr.119673	LOC100002037
1952917	wu:fi27c11	Wu:fi27c11	15	334024		Dr.80587	0,02586	-0,158	0,69503	-1,43879	1,00E-09	6,50E-08	No	-2,19312	0,00789	0,00521		No	1,43879	0,66052	-0,41473	-1,51396	1,51396			Dr.80587	wu:fi27c11
1954841	LOC555634	Similar to gamma-preprotachykinin	19	555634		Dr.83636	0,01637	0,09994	1,25874	1,25874	1,04E-09	6,72E-08	No	0,55884	3,21838	4,07415		No	1,25874	1,2659	0,23578	1,2659	1,2659			Dr.83636	LOC555634
1937569	LOC558958	Similar to laminin, gamma 3	5	558958		Dr.104646	0,02747	-0,16768	0,6797	-1,47123	1,04E-09	6,72E-08	No	-1,07443	0,10247	0,06957		No	1,47123	0,67895	-0,3872	-1,47285	1,47285			Dr.104646	LOC558958
1953025	wu:fj05f05	Wu:fj05f05	10	335362		Dr.80731	0,02789	-0,17016	0,67583	-1,47966	1,05E-09	6,76E-08	No	0,31578	2,49685	1,71461		No	1,47966	0,68671	-0,37585	-1,45622	1,45622			Dr.80731	wu:fj05f05
1940806	LOC794302	Hypothetical protein LOC794302	Un	794302		Dr.121341	0,32805	2	100	100	1,08E-09	6,93E-08	No	-2,9911	0,00086	0,0013		No	100	1,50177	0,40665	1,50177	1,50177			Dr.121341	LOC794302
1937362	Dr.101870	Transcribed locus, weakly similar to XP_001111917.1 hypothetical protein [Macaca mulatta]	5			Dr.101870	0,0337	0,20511	1,60365	1,60365	1,16E-09	7,42E-08	No	-0,28956	0,40569	0,65226		No	1,60365	1,6078	0,47487	1,6078	1,6078			Dr.101870
1941450	Dr.122817	Transcribed locus	21			Dr.122817	0,02536	0,15425	1,42642	1,42642	1,19E-09	7,58E-08	No	-1,02687	0,07901	0,11229		No	1,42642	1,42126	0,35155	1,42126	1,42126			Dr.122817
1956460	zgc:123218	Zgc:123218	17	641321	hypothetical protein LOC641321	Dr.86778	0,06256	-0,37983	0,41703	-2,39789	1,27E-09	8,04E-08	No	-1,42722	0,05965	0,02402		No	2,39789	0,40275	-0,90945	-2,48295	2,48295			Dr.86778	zgc:123218
1957269	zgc:136854	Zgc:136854	1	678638	hypothetical protein LOC678638	Dr.89783	0,32944	-2	0,01	-100	1,27E-09	8,04E-08	No	-3,06384	0,00086	0,00086		No	100	1,00093	0,00093	1,00093	1,00093			Dr.89783	zgc:136854
1940641	LOC100003011	Hypothetical protein LOC100003011	24	100003011		Dr.120572	0,01627	0,09844	1,2544	1,2544	1,44E-09	9,08E-08	No	-0,87115	0,11867	0,15253		No	1,2544	1,2854	0,25107	1,2854	1,2854			Dr.120572	LOC100003011
1951804	Dr.78959	Transcribed locus	21			Dr.78959	0,33064	2	100	100	1,46E-09	9,18E-08	No	-3,03245	0,00084	0,00104		No	100	1,2363	0,21212	1,2363	1,2363			Dr.78959
1952857	cryabb	Crystallin, alpha B, b	5	436943	crystallin, alpha B, b; alphaB2-crystallin; crystallin alphaB-b; crystallin, alpha B2	Dr.80498	0,04392	0,26542	1,84255	1,84255	1,52E-09	9,52E-08	No	-2,15087	0,00518	0,00964		No	1,84255	1,86269	0,62202	1,86269	1,86269			Dr.80498	cryabb
1940424	LOC100002563	Hypothetical protein LOC100002563	21	100002563		Dr.119721	0,01528	-0,09233	0,80848	-1,23689	1,53E-09	9,55E-08	No	-1,54304	0,03183	0,02577		No	1,23689	0,80948	-0,21136	-1,23536	1,23536			Dr.119721	LOC100002563
1952005	wu:fc63a07	Wu:fc63a07	23	325260		Dr.79245	0,01732	-0,10446	0,78621	-1,27192	1,63E-09	1,01E-07	No	-1,3562	0,04974	0,03902		No	1,27192	0,78453	-0,24267	-1,27464	1,27464			Dr.79245	wu:fc63a07
1951561	Dr.78650	Transcribed locus	23			Dr.78650	0,33177	-2	0,01	-100	1,66E-09	1,03E-07	No	-3,07782	0,00084	0,00083		No	100	0,99311	-0,00691	-1,00693	1,00693			Dr.78650
1948064	LOC561189	Similar to zygote arrest 1	10	561189		Dr.53289	0,03626	0,21859	1,6542	1,6542	1,66E-09	1,03E-07	No	-1,98019	0,00814	0,01347		No	1,6542	1,65414	0,50328	1,65414	1,65414			Dr.53289	LOC561189
1954412	zgc:153763	Zgc:153763	8	751717	hypothetical protein LOC751717	Dr.82946	0,02279	-0,13732	0,72891	-1,3719	1,69E-09	1,04E-07	No	-1,196	0,07541	0,05377		No	1,3719	0,71301	-0,33826	-1,4025	1,4025			Dr.82946	zgc:153763
1946446	zgc:110552	Zgc:110552	4	550227	hypothetical protein LOC550227	Dr.31402	0,0167	-0,10059	0,79326	-1,26063	1,72E-09	1,06E-07	No	-0,03082	1,04324	0,83172		No	1,26063	0,79725	-0,22659	-1,25432	1,25432			Dr.31402	zgc:110552
1947564	epyc	Epiphycan	4	449673	dspg3; dspg3l	Dr.43204	0,04332	0,26044	1,82155	1,82155	1,83E-09	1,12E-07	No	-2,05522	0,00654	0,01192		No	1,82155	1,823	0,60049	1,823	1,823			Dr.43204	epyc
1947050	wu:fk86c01	Wu:fk86c01	17	335188		Dr.36715	0,33335	-2	0,01	-100	1,98E-09	1,21E-07	No	-3,04344	0,00097	0,00085		No	100	0,87172	-0,13729	-1,14716	1,14716			Dr.36715	wu:fk86c01
1951966	Dr.79181	Transcribed locus	6			Dr.79181	0,04668	-0,27971	0,52516	-1,90417	2,07E-09	1,26E-07	No	-1,63886	0,03193	0,01667		No	1,90417	0,52187	-0,65034	-1,91619	1,91619			Dr.79181
1955146	wu:ft63e05	Wu:ft63e05	3	386849		Dr.84250	0,01169	-0,06992	0,85129	-1,17469	2,19E-09	1,33E-07	No	-0,70455	0,21308	0,18296		No	1,17469	0,85863	-0,15242	-1,16464	1,16464			Dr.84250	wu:ft63e05
1942178	Dr.125372	Transcribed locus, strongly similar to XP_698629.1 similar to MAX dimerization protein 1 [Danio rerio]	7			Dr.125372	0,33471	2	100	100	2,30E-09	1,39E-07	No	-2,87666	0,00086	0,00241		No	100	2,79956	1,02946	2,79956	2,79956			Dr.125372
1955063	zgc:86635	Zgc:86635	20	436590	hypothetical protein LOC436590	Dr.84043	0,01931	0,11538	1,30431	1,30431	2,30E-09	1,39E-07	No	0,08502	1,07896	1,37102		No	1,30431	1,27069	0,23956	1,27069	1,27069			Dr.84043	zgc:86635
1955453	Dr.84772	Transcribed locus, weakly similar to XP_001097666.1 similar to zinc finger protein 218 [Macaca mulatta]	Un			Dr.84772	0,0299	-0,17844	0,66307	-1,50814	2,40E-09	1,44E-07	No	-0,99248	0,12529	0,08307		No	1,50814	0,66301	-0,41097	-1,50828	1,50828			Dr.84772
1943666	Dr.133750	Transcribed locus	12			Dr.133750	0,33549	2	100	100	2,50E-09	1,50E-07	No	-3,01984	0,00083	0,0011		No	100	1,31642	0,27491	1,31642	1,31642			Dr.133750
1945111	zgc:113060	Zgc:113060	8	550603	hypothetical protein LOC550603	Dr.18482	0,33637	-2	0,01	-100	2,75E-09	1,64E-07	No	-2,85774	0,00215	0,0009		No	100	0,41639	-0,87614	-2,40162	2,40162			Dr.18482	zgc:113060
1944073	zgc:101744	Zgc:101744	2	791489	hypothetical protein LOC541409	Dr.13660	0,019	-0,11287	0,77114	-1,29679	2,82E-09	1,68E-07	No	-0,9321	0,13368	0,10227		No	1,29679	0,76501	-0,26787	-1,30718	1,30718			Dr.13660	zgc:101744
1942177	si:rp71-46j2.8	Si:rp71-46j2.8	5	368434		Dr.125361	0,05425	0,3223	2,10039	2,10039	2,83E-09	1,68E-07	No	-0,4803	0,23149	0,48507		No	2,10039	2,09545	0,73977	2,09545	2,09545			Dr.125361	si:rp71-46j2.8
1943006	wu:fe24a06	Wu:fe24a06	15	326807		Dr.132679	0,3369	-2	0,01	-100	2,91E-09	1,72E-07	No	-3,07782	0,00084	0,00083		No	100	0,99311	-0,00691	-1,00693	1,00693			Dr.132679	wu:fe24a06
1947505	cx32.3	Connexin 32.3	20	322617	connexin 32.3; gap junction protein, alpha b; novel connexin family protein (zgc:63997)	Dr.4243	0,3311	1,96085	91,37938	91,37938	3,18E-09	1,87E-07	No	-3,06481	0,00086	0,00086		No	91,37938	1,00076	0,00076	1,00076	1,00076			Dr.4243	cx32.3
1946776	lhx6	LIM homeobox 6	10	445565	LIM homeobox 6	Dr.33994	0,04019	0,23791	1,72945	1,72945	3,23E-09	1,90E-07	No	-0,5502	0,21472	0,37392		No	1,72945	1,74139	0,55468	1,74139	1,74139			Dr.33994	lhx6
1940160	LOC100007646	Hypothetical protein LOC100007646	16	100007646		Dr.118639	0,04993	-0,29547	0,50644	-1,97456	3,26E-09	1,91E-07	No	-0,95274	0,16015	0,07908		No	1,97456	0,49379	-0,70564	-2,02514	2,02514			Dr.118639	LOC100007646
1950515	rdh1l	Retinol dehydrogenase 1, like	9	322529	retinol dehydrogenase 1, like	Dr.77202	0,01963	-0,11614	0,76535	-1,30659	3,28E-09	1,92E-07	No	-0,19911	0,71487	0,55918		No	1,30659	0,78221	-0,24563	-1,27843	1,27843			Dr.77202	rdh1l
1940295	zgc:101791	Zgc:101791	18	494080	hypothetical protein LOC494080	Dr.119134	0,03642	-0,21534	0,60905	-1,64189	3,36E-09	1,96E-07	No	-1,36013	0,0562	0,03405		No	1,64189	0,60591	-0,50102	-1,6504	1,6504			Dr.119134	zgc:101791
1949669	eno3	Enolase 3, (beta, muscle)	23	378963	enolase 3, (beta, muscle)	Dr.76129	0,01614	-0,09536	0,80285	-1,24556	3,46E-09	2,01E-07	No	0,2753	2,11766	1,6778		No	1,24556	0,79229	-0,23283	-1,26216	1,26216			Dr.76129	eno3
1946833	hm:zeh1519	Hm:zeh1519	19	321447		Dr.34449	0,01708	-0,10086	0,79275	-1,26143	3,55E-09	2,05E-07	No	-1,26168	0,06204	0,0483		No	1,26143	0,77864	-0,2502	-1,28428	1,28428			Dr.34449	hm:zeh1519
1946521	rdh12	Retinol dehydrogenase 12 (all-trans and 9-cis)	13	436597	retinol dehydrogenase 12 (all-trans and 9-cis)	Dr.32031	0,01395	0,08219	1,20833	1,20833	3,84E-09	2,22E-07	No	0,16255	1,3276	1,59236		No	1,20833	1,19943	0,18184	1,19943	1,19943			Dr.32031	rdh12
1952385	rag2	Recombination activating gene 2	25	30658	recombination activating gene 2	Dr.79818	0,05348	0,31482	2,06452	2,06452	3,94E-09	2,27E-07	No	-1,50826	0,02171	0,0455		No	2,06452	2,09615	0,7401	2,09615	2,09615			Dr.79818	rag2
1948865	kpna4	Karyopherin alpha 4 (importin alpha 3)	15	327373	karyopherin alpha 4 (importin alpha 3)	Dr.75173	0,01351	-0,07937	0,83296	-1,20053	4,17E-09	2,39E-07	No	0,30273	2,20125	1,83146		No	1,20053	0,83201	-0,18391	-1,20191	1,20191			Dr.75173	kpna4
1945313	wu:fb03e09	Wu:fb03e09	10	337254		Dr.20328	0,3404	-2	0,01	-100	4,22E-09	2,41E-07	No	-2,94329	0,00156	0,00083		No	100	0,53465	-0,62615	-1,8704	1,8704			Dr.20328	wu:fb03e09
1940298	LOC796248	Hypothetical protein LOC796248	18	796248		Dr.119162	0,03358	-0,19673	0,63573	-1,57301	4,65E-09	2,65E-07	No	-1,59592	0,03204	0,02013		No	1,57301	0,62846	-0,46448	-1,59118	1,59118			Dr.119162	LOC796248
1938657	wnt8a	Wingless-type MMTV integration site family, member 8a	14	30122	wingless-type MMTV integration site family, member 8a; wnt8 ORF1; wnt8 ORF2; etID309727.14	Dr.110678	0,02473	0,14475	1,39556	1,39556	4,80E-09	2,73E-07	No	-1,44931	0,03053	0,04137		No	1,39556	1,35514	0,3039	1,35514	1,35514			Dr.110678	wnt8a
1955332	Dr.84562	Transcribed locus	13			Dr.84562	0,04868	0,28421	1,92402	1,92402	5,26E-09	2,98E-07	No	-1,8241	0,01087	0,02106		No	1,92402	1,93799	0,66165	1,93799	1,93799			Dr.84562
1948424	wu:fc17h03	Wu:fc17h03	2	324067		Dr.67944	0,34335	-2	0,01	-100	5,71E-09	3,23E-07	No	-3,07172	0,00085	0,00085		No	100	0,99363	-0,00639	-1,00641	1,00641			Dr.67944	wu:fc17h03
1953819	slc25a3l	Solute carrier family 25 (mitochondrial carrier; phosphate carrier), member 3, like	4	393688	solute carrier family 25 (mitochondrial carrier; phosphate carrier), member 3, like	Dr.81977	0,05117	0,29758	1,98419	1,98419	6,06E-09	3,41E-07	No	-1,54089	0,02013	0,04116		No	1,98419	2,04491	0,71535	2,04491	2,04491			Dr.81977	slc25a3l
1954325	irx3a	Iroquois homeobox protein 3a	7	30520	iroquois homeobox protein 3a	Dr.8282	0,01946	-0,11314	0,77066	-1,29759	6,07E-09	3,41E-07	No	-0,27443	0,60967	0,4635		No	1,29759	0,76025	-0,27411	-1,31536	1,31536			Dr.8282	irx3a
1954920	LOC567743	Hypothetical LOC567743	5	567743		Dr.83771	0,04538	-0,26377	0,54479	-1,83558	6,13E-09	3,43E-07	No	-1,92888	0,01602	0,00872		No	1,83558	0,54421	-0,60842	-1,83753	1,83753			Dr.83771	LOC567743
1957732	Dr.92325	Transcribed locus, strongly similar to NP_996959.1 protein LOC404608 [Danio rerio]	5			Dr.92325	0,08516	0,49439	3,12167	3,12167	6,42E-09	3,58E-07	No	-2,15094	0,00406	0,01264		No	3,12167	3,11479	1,13616	3,11479	3,11479			Dr.92325
1945929	fxyd6	FXYD domain containing ion transport regulator 6	15	333987	FXYD domain containing ion transport regulator 6	Dr.26591	0,0346	0,2007	1,58744	1,58744	6,60E-09	3,67E-07	No	0,19085	1,19796	2,01031		No	1,58744	1,67811	0,51767	1,67811	1,67811			Dr.26591	fxyd6
1954232	zgc:64213	Zgc:64213	12	393393	hypothetical protein LOC393393	Dr.82669	0,03918	-0,22713	0,59275	-1,68705	6,73E-09	3,73E-07	No	-0,43459	0,48038	0,28134		No	1,68705	0,58566	-0,53502	-1,70748	1,70748			Dr.82669	zgc:64213
1956685	im:7159841	Im:7159841	2	606638		Dr.87429	0,34501	-2	0,01	-100	6,75E-09	3,73E-07	No	-2,88365	0,00202	0,00085		No	100	0,41763	-0,87316	-2,39448	2,39448			Dr.87429	im:7159841
1943909	rc3	Rabconnectin 3	18	378958		Dr.134583	0,03826	-0,22153	0,60045	-1,66543	7,02E-09	3,87E-07	No	-1,85148	0,0183	0,01092		No	1,66543	0,59681	-0,51615	-1,67556	1,67556			Dr.134583	rc3
1953867	lhx8	LIM homeobox 8	2	378959	LIM homeobox 8	Dr.82056	0,03484	0,20172	1,59118	1,59118	7,06E-09	3,88E-07	No	-1,11727	0,05997	0,09717		No	1,59118	1,62026	0,48259	1,62026	1,62026			Dr.82056	lhx8
1957277	Dr.89844	Transcribed locus	25			Dr.89844	0,05331	0,30765	2,0307	2,0307	7,86E-09	4,31E-07	No	-1,67825	0,01422	0,03095		No	2,0307	2,17685	0,77788	2,17685	2,17685			Dr.89844
1949646	zgc:103594	Zgc:103594	3	447942	hypothetical protein LOC447942	Dr.76097	0,02106	-0,12105	0,75675	-1,32143	9,11E-09	4,98E-07	No	-0,8361	0,16749	0,12701		No	1,32143	0,75831	-0,27667	-1,31873	1,31873			Dr.76097	zgc:103594
1952492	LOC553323	Hypothetical protein LOC553323	22	553323		Dr.79967	0,02768	0,15833	1,43991	1,43991	1,07E-08	5,83E-07	No	-0,61666	0,20234	0,29034		No	1,43991	1,43487	0,36108	1,43487	1,43487			Dr.79967	LOC553323
1952188	LOC565774	Similar to complement component C5-1	6	565774		Dr.79508	0,35001	-2	0,01	-100	1,10E-08	5,98E-07	No	-2,98338	0,00128	0,00085		No	100	0,6611	-0,41386	-1,51264	1,51264			Dr.79508	LOC565774
1951188	wu:fj05h12	Wu:fj05h12	9	335368		Dr.78144	0,02946	0,16828	1,47325	1,47325	1,11E-08	6,00E-07	No	0,42614	2,20019	3,25104		No	1,47325	1,47762	0,39043	1,47762	1,47762			Dr.78144	wu:fj05h12
1951541	Dr.78624	Transcribed locus	17			Dr.78624	0,03295	0,18824	1,54255	1,54255	1,11E-08	6,00E-07	No	-0,61653	0,19559	0,30076		No	1,54255	1,5377	0,43029	1,5377	1,5377			Dr.78624
1938248	zgc:76914	Zgc:76914	7	406361	docking protein 1	Dr.107258	0,01942	-0,11064	0,7751	-1,29015	1,22E-08	6,58E-07	No	-0,22603	0,67698	0,52162		No	1,29015	0,77051	-0,2607	-1,29784	1,29784			Dr.107258	zgc:76914
1955118	her11	Hairy-related 11	14	445409	hairy-related 11	Dr.84178	0,35133	-2	0,01	-100	1,25E-08	6,72E-07	No	-2,94678	0,00153	0,00083		No	100	0,5433	-0,6101	-1,84061	1,84061			Dr.84178	her11
1949364	or13.4	Odorant receptor, family 13, member 4	15	58121	odorant receptor, family C, subfamily 103, member 4; Dr3OR15.47; olfactory receptor protein 13.8; odorant receptor, family 13, member 4, pseudogene	Dr.75768	0,35146	2	100	100	1,27E-08	6,81E-07	No	-2,97697	0,00087	0,00128		No	100	1,47835	0,39093	1,47835	1,47835			Dr.75768	or13.4
1952197	zgc:55665	Zgc:55665	3	335642	hypothetical protein LOC335642	Dr.79522	0,01329	0,07558	1,19008	1,19008	1,28E-08	6,84E-07	No	0,51392	3,0054	3,54767		No	1,19008	1,18043	0,16588	1,18043	1,18043			Dr.79522	zgc:55665
1950692	wu:fb67c10	Wu:fb67c10	7	386818		Dr.77435	0,02063	-0,11734	0,76323	-1,31022	1,29E-08	6,88E-07	No	-1,10187	0,09031	0,06926		No	1,31022	0,76694	-0,26534	-1,30388	1,30388			Dr.77435	wu:fb67c10
1953186	plekhf1	Pleckstrin homology domain containing, family F (with FYVE domain) member 1	7	393311	pleckstrin homology domain containing, family F (with FYVE domain) member 1	Dr.80998	0,03528	-0,20041	0,63037	-1,58638	1,34E-08	7,12E-07	No	-0,80677	0,20087	0,12121		No	1,58638	0,6034	-0,50517	-1,65727	1,65727			Dr.80998	plekhf1
1952251	zcchc9	Zinc finger, CCHC domain containing 9	10	386639	zinc finger, CCHC domain containing 9	Dr.79609	0,0173	-0,09824	0,79756	-1,25383	1,35E-08	7,16E-07	No	-0,38418	0,46454	0,36695		No	1,25383	0,78993	-0,23581	-1,26594	1,26594			Dr.79609	zcchc9
1938944	akt2l	V-akt murine thymoma viral oncogene homolog 2, like	10	403146	v-akt murine thymoma viral oncogene homolog 2, like	Dr.11393	0,01351	-0,07652	0,83845	-1,19268	1,47E-08	7,77E-07	No	-0,81687	0,16592	0,14008		No	1,19268	0,84426	-0,16929	-1,18446	1,18446			Dr.11393	akt2l
1944725	cmt4b2	Charcot-Marie-Tooth neuropathy 4B2 homolog (human)	7	378456		Dr.15780	0,35343	2	100	100	1,52E-08	8,01E-07	No	-3,0541	0,00086	0,00091		No	100	1,04986	0,04865	1,04986	1,04986			Dr.15780	cmt4b2
1955627	crygm2c	Crystallin, gamma M2c	9	493628	crystallin, gamma M2c; gammaM2c-crystallin	Dr.85026	0,03704	0,20948	1,61987	1,61987	1,55E-08	8,15E-07	No	-0,9839	0,08142	0,13226		No	1,61987	1,6244	0,48514	1,6244	1,6244			Dr.85026	crygm2c
1954679	gadd45a	Growth arrest and DNA-damage-inducible, alpha	6	431763	growth arrest and DNA-damage-inducible, alpha	Dr.83410	0,01604	-0,09071	0,8115	-1,23229	1,56E-08	8,18E-07	No	0,03052	1,18982	0,9673		No	1,23229	0,81298	-0,20705	-1,23005	1,23005			Dr.83410	gadd45a
1952545	zgc:114108	Zgc:114108	14	573996	hypothetical protein LOC573996	Dr.80040	0,01866	0,10544	1,2748	1,2748	1,59E-08	8,31E-07	No	-1,27177	0,047	0,06086		No	1,2748	1,29495	0,25847	1,29495	1,29495			Dr.80040	zgc:114108
1947672	zgc:153031	Zgc:153031	18	557552	hypothetical protein LOC557552	Dr.45346	0,04564	0,25697	1,80705	1,80705	1,80E-08	9,38E-07	No	-0,56829	0,20047	0,36909		No	1,80705	1,84119	0,61041	1,84119	1,84119			Dr.45346	zgc:153031
1953922	pvalb8	Parvalbumin 8	3	360208	parvalbumin 8; oncomodulin A	Dr.82157	0,01589	-0,08945	0,81385	-1,22872	1,82E-08	9,46E-07	No	-1,09138	0,08918	0,07362		No	1,22872	0,82557	-0,19168	-1,21128	1,21128			Dr.82157	pvalb8
1955923	Dr.85601	Transcribed locus	5			Dr.85601	0,315	1,7695	58,81647	58,81647	1,94E-08	1,01E-06	No	-2,69561	0,00093	0,01812		No	58,81647	19,53501	2,97221	19,53501	19,53501			Dr.85601
1937992	rnd3a	Rho family GTPase 3a	22	80963	Rho family GTPase 3a; ras homolog gene family, member E	Dr.106133	0,01729	-0,09691	0,79999	-1,25001	2,08E-08	1,08E-06	No	-0,08277	0,92907	0,73522		No	1,25001	0,79135	-0,23402	-1,26367	1,26367			Dr.106133	rnd3a
1954567	slc13a1	Solute carrier family 13 (sodium/sulphate symporters), member 1	25	387592	solute carrier family 13 (sodium/sulphate symporters), member 1	Dr.83210	0,06199	0,34717	2,22418	2,22418	2,14E-08	1,10E-06	No	-1,34359	0,03013	0,06822		No	2,22418	2,26443	0,81732	2,26443	2,26443			Dr.83210	slc13a1
1938613	zgc:110773	Zgc:110773	Un	613246	hypothetical protein LOC613246	Dr.109713	0,0415	-0,23211	0,586	-1,7065	2,23E-08	1,15E-06	No	-0,56401	0,35921	0,20893		No	1,7065	0,58164	-0,5419	-1,71927	1,71927			Dr.109713	zgc:110773
1942016	zgc:73213	Zgc:73213	2	393724	retinal pigment epithelium abundant protein RPE65; retinal pigment epithelium 65a	Dr.12451	0,05371	0,29956	1,99324	1,99324	2,45E-08	1,26E-06	No	-0,42599	0,25482	0,55179		No	1,99324	2,16543	0,77262	2,16543	2,16543			Dr.12451	zgc:73213
1941757	zgc:154085	Zgc:154085	6	777721	hypothetical protein LOC777721	Dr.123501	0,03034	-0,16902	0,6776	-1,47579	2,53E-08	1,29E-06	No	-1,0276	0,11441	0,07722		No	1,47579	0,67496	-0,3931	-1,48157	1,48157			Dr.123501	zgc:154085
1957671	LOC797555	Hypothetical protein LOC797555	7	797555		Dr.91926	0,36009	-2	0,01	-100	2,79E-08	1,42E-06	No	-3,04911	0,00096	0,00084		No	100	0,87684	-0,13143	-1,14046	1,14046			Dr.91926	LOC797555
1948805	dld	DeltaD	13	30138	deltaD; aei; after eight; deltaD protein	Dr.75102	0,02205	0,12243	1,32565	1,32565	2,81E-08	1,43E-06	No	-1,4779	0,02882	0,03842		No	1,32565	1,33316	0,28755	1,33316	1,33316			Dr.75102	dld
1953544	wu:fj82g10	Wu:fj82g10	22	337554		Dr.81514	0,02323	0,12896	1,34573	1,34573	2,82E-08	1,43E-06	No	0,21424	1,42029	1,88847		No	1,34573	1,32963	0,2849	1,32963	1,32963			Dr.81514	wu:fj82g10
1945171	LOC553507	Hypothetical protein LOC553507	14	553507		Dr.18867	0,03148	-0,17438	0,6693	-1,49409	3,03E-08	1,53E-06	No	-0,52858	0,36255	0,24181		No	1,49409	0,66698	-0,405	-1,4993	1,4993			Dr.18867	LOC553507
1943649	zgc:152809	Zgc:152809	24	751795	hypothetical protein LOC751795	Dr.133720	0,36119	-2	0,01	-100	3,07E-08	1,55E-06	No	-3,07782	0,00084	0,00083		No	100	0,99311	-0,00691	-1,00693	1,00693			Dr.133720	zgc:152809
1951156	zgc:103639	Zgc:103639	9	447930	hypothetical protein LOC447930	Dr.78106	0,01546	-0,08543	0,82143	-1,21738	3,25E-08	1,64E-06	No	-1,0765	0,09278	0,07578		No	1,21738	0,81673	-0,20245	-1,22439	1,22439			Dr.78106	zgc:103639
1953811	wu:fk54a10	Wu:fk54a10	Un	335663		Dr.81960	0,05371	0,29634	1,97853	1,97853	3,44E-08	1,73E-06	No	-1,7307	0,01323	0,02638		No	1,97853	1,99415	0,69022	1,99415	1,99415			Dr.81960	wu:fk54a10
1941283	Dr.122469	Transcribed locus	15			Dr.122469	0,0082	-0,0452	0,90115	-1,10969	3,51E-08	1,76E-06	No	0,1703	1,5602	1,40415		No	1,10969	0,89998	-0,10538	-1,11113	1,11113			Dr.122469
1948722	zgc:153767	Zgc:153767	16	565911	hypothetical protein LOC565911	Dr.74694	0,04149	-0,22873	0,59056	-1,6933	3,53E-08	1,76E-06	No	-2,14756	0,00957	0,0053		No	1,6933	0,55379	-0,59096	-1,80572	1,80572			Dr.74694	zgc:153767
1939031	si:busm1-163l24.4	Si:busm1-163l24.4	3	368754	hypothetical protein LOC368754; RING finger	Dr.114263	0,30877	1,70145	50,28671	50,28671	3,58E-08	1,78E-06	No	-2,59844	0,00108	0,02166		No	50,28671	20,00799	2,99613	20,00799	20,00799			Dr.114263	si:busm1-163l24.4
1940102	wu:fj36f04	Wu:fj36f04	16	791171	hypothetical protein LOC791171	Dr.118387	0,02446	-0,13476	0,73323	-1,36384	3,58E-08	1,78E-06	No	-0,52157	0,35288	0,25659		No	1,36384	0,72715	-0,31862	-1,37523	1,37523			Dr.118387	wu:fj36f04
1952254	tfr1b	Transferrin receptor 1b	24	494478	transferrin receptor 1b	Dr.79613	0,36335	2	100	100	3,71E-08	1,84E-06	No	-3,06027	0,00087	0,00087		No	100	0,99856	-0,00144	-1,00144	1,00144			Dr.79613	tfr1b
1944588	rab35	RAB35, member RAS oncogene family	8	445154	RAB35, member RAS oncogene family	Dr.14855	0,02256	0,12417	1,33097	1,33097	3,74E-08	1,85E-06	No	-0,32354	0,41199	0,54706		No	1,33097	1,32786	0,28357	1,32786	1,32786			Dr.14855	rab35
1949925	si:ch211-117m20.5	Si:ch211-117m20.5	5	321361		Dr.76461	0,03848	-0,21168	0,61422	-1,62808	3,78E-08	1,86E-06	No	-0,98576	0,13686	0,07802		No	1,62808	0,57007	-0,562	-1,75418	1,75418			Dr.76461	si:ch211-117m20.5
1950684	Dr.77426	Transcribed locus	12			Dr.77426	0,0601	-0,33042	0,46728	-2,14003	3,85E-08	1,89E-06	No	-0,76341	0,25908	0,11775		No	2,14003	0,45448	-0,7886	-2,2003	2,2003			Dr.77426
1940370	LOC560489	Hypothetical LOC560489	20	560489		Dr.119518	0,04024	-0,22112	0,601	-1,66388	3,89E-08	1,91E-06	No	-0,91938	0,15643	0,09348		No	1,66388	0,59763	-0,51479	-1,67329	1,67329			Dr.119518	LOC560489
1953810	gnat2	Guanine nucleotide binding protein (G protein), alpha transducing activity polypeptide 2	8	140429	guanine nucleotide binding protein (G protein), alpha transducing activity polypeptide 2; nof; Tc alpha; no optokinetic response f; cone transducin alpha subunit	Dr.81958	0,04475	0,24588	1,76148	1,76148	3,91E-08	1,91E-06	No	-1,28481	0,0383	0,07033		No	1,76148	1,83616	0,60768	1,83616	1,83616			Dr.81958	gnat2
1951825	dmbx1a	Diencephalon/mesencephalon homeobox 1a	Un	142987	diencephalon/mesencephalon homeobox 1 isoform Mbx-L; etID309750.1; homeoprotein Mbx; orthodenticle homolog 3; diencephalon/mesencephalon-expressed brain homeobox gene 1	Dr.78986	0,02239	-0,12294	0,75347	-1,3272	3,98E-08	1,94E-06	No	-0,27255	0,61458	0,46379		No	1,3272	0,75464	-0,28151	-1,32513	1,32513			Dr.78986	dmbx1a
1952499	zgc:91868	Zgc:91868	3	445073	suppressor of cytokine signalling; suppressor of cytokine signaling 1	Dr.79974	0,02234	-0,12268	0,75391	-1,32642	3,99E-08	1,94E-06	No	-0,5218	0,3461	0,26133		No	1,32642	0,75508	-0,28093	-1,32436	1,32436			Dr.79974	zgc:91868
1937557	cyp19a1b	Cytochrome P450, family 19, subfamily A, polypeptide 1b	25	60640	cytochrome P450, family 19, subfamily A, polypeptide 1b; aromatase B; brain aromatase; cytochrome P450, 19b; cytochrome P450 aromatase	Dr.10461	0,0501	0,27508	1,88402	1,88402	3,99E-08	1,94E-06	No	1,41651	18,03353	37,7524		No	1,88402	2,09346	0,73882	2,09346	2,09346			Dr.10461	cyp19a1b
1947843	foxa2	Forkhead box A2	17	30126	forkhead box A2; mol; axial; monorail; etID309811.17	Dr.483	0,0193	-0,10594	0,78354	-1,27626	4,03E-08	1,95E-06	No	-1,30266	0,05653	0,04389		No	1,27626	0,77634	-0,25316	-1,28809	1,28809			Dr.483	foxa2
1956880	or2.10	Odorant receptor, family 2, member 10	15	80372	odorant receptor, family D, subfamily 111, member 8; Dr3OR15.39; olfactory receptor protein 2.10; odorant receptor, family 2, member 10	Dr.88293	0,3656	-2	0,01	-100	4,49E-08	2,17E-06	No	-3,07782	0,00084	0,00083		No	100	0,99311	-0,00691	-1,00693	1,00693			Dr.88293	or2.10
1953517	cbx8	Chromobox homolog 8 (Pc class homolog, Drosophila)	3	404038	chromobox homolog 8; polycomb 3	Dr.81470	0,0203	0,111	1,29121	1,29121	4,56E-08	2,20E-06	No	-0,59147	0,22638	0,28988		No	1,29121	1,28046	0,24722	1,28046	1,28046			Dr.81470	cbx8
1942574	Dr.131244	Transcribed locus	24			Dr.131244	0,05347	-0,29226	0,5102	-1,96001	4,61E-08	2,21E-06	No	-0,70607	0,28141	0,13998		No	1,96001	0,4974	-0,69835	-2,01044	2,01044			Dr.131244
1938736	LOC567537	Similar to interleukin-8	5	567537		Dr.111760	0,04309	-0,23502	0,58207	-1,718	4,92E-08	2,36E-06	No	-1,30559	0,06412	0,03818		No	1,718	0,5955	-0,51835	-1,67926	1,67926			Dr.111760	LOC567537
1942472	dio2	Deiodinase, iodothyronine, type II	17	352937	deiodinase, iodothyronine, type II	Dr.12949	0,02102	-0,11454	0,76817	-1,3018	5,08E-08	2,43E-06	No	0,0005	1,1495	0,87195		No	1,3018	0,75855	-0,27635	-1,31831	1,31831			Dr.12949	dio2
1947854	rnf128	Ring finger protein 128	5	322325	ring finger protein 128	Dr.4850	0,01318	0,07178	1,17973	1,17973	5,18E-08	2,47E-06	No	-0,19869	0,58393	0,6859		No	1,17973	1,17463	0,16095	1,17463	1,17463			Dr.4850	rnf128
1940511	LOC567374	Similar to Retinal homeobox gene 1	22	567374		Dr.120035	0,36782	2	100	100	5,41E-08	2,57E-06	No	-2,9902	0,00089	0,00118		No	100	1,32235	0,27941	1,32235	1,32235			Dr.120035	LOC567374
1951714	gtpbp1l	GTP binding protein 1, like	22	402863	GTP binding protein 1, like	Dr.78829	0,02478	-0,13468	0,73337	-1,36357	5,45E-08	2,58E-06	No	-1,08679	0,09755	0,06874		No	1,36357	0,70468	-0,35001	-1,41907	1,41907			Dr.78829	gtpbp1l
1949064	ankfy1	Ankyrin repeat and FYVE domain containing 1	5	494485		Dr.75411	0,36826	-2	0,01	-100	5,61E-08	2,65E-06	No	-2,98254	0,00128	0,00085		No	100	0,65854	-0,41773	-1,51851	1,51851			Dr.75411	ankfy1
1955524	LOC100005159	Hypothetical protein LOC100005159	16	100005159		Dr.84866	0,02236	-0,12139	0,75615	-1,32249	5,65E-08	2,67E-06	No	-1,22407	0,06881	0,05186		No	1,32249	0,75368	-0,28279	-1,32682	1,32682			Dr.84866	LOC100005159
1954370	aanat1	Arylalkylamine N-acetyltransferase 1	6	393677	arylalkylamine N-acetyltransferase 1	Dr.82882	0,0174	0,0944	1,24279	1,24279	5,76E-08	2,71E-06	No	-1,37577	0,03769	0,04702		No	1,24279	1,24769	0,22129	1,24769	1,24769			Dr.82882	aanat1
1946196	zgc:112160	Zgc:112160	7	550419	hypothetical protein LOC550419	Dr.29122	0,34172	-1,85335	0,01402	-71,34333	5,84E-08	2,74E-06	No	-3,00204	0,00114	0,00087		No	71,34333	0,76813	-0,2638	-1,30187	1,30187			Dr.29122	zgc:112160
1956998	zgc:114184	Zgc:114184	25	574000	hypothetical protein LOC574000	Dr.88652	0,05274	0,28561	1,93023	1,93023	6,13E-08	2,87E-06	No	-0,96482	0,07873	0,15249		No	1,93023	1,93687	0,66107	1,93687	1,93687			Dr.88652	zgc:114184
1953342	zgc:85722	Zgc:85722	17	407982	hypothetical protein LOC407982	Dr.81225	0,02535	-0,13723	0,72908	-1,3716	6,20E-08	2,90E-06	No	-0,12245	0,88526	0,64273		No	1,3716	0,72603	-0,32016	-1,37735	1,37735			Dr.81225	zgc:85722
1945311	acta2	Actin, alpha 2, smooth muscle, aorta	12	322509	actin, alpha 2, smooth muscle, aorta	Dr.20277	0,01757	-0,09505	0,80343	-1,24467	6,25E-08	2,91E-06	No	-0,34136	0,50781	0,40886		No	1,24467	0,80513	-0,21675	-1,24203	1,24203			Dr.20277	acta2
1937642	Dr.104912	Transcribed locus	1			Dr.104912	0,37033	-2	0,01	-100	6,64E-08	3,09E-06	No	-3,07782	0,00084	0,00083		No	100	0,99311	-0,00691	-1,00693	1,00693			Dr.104912
1951533	plk3	Polo-like kinase 3 (Drosophila)	2	334202	polo-like kinase 3; cytokine-inducible kinase	Dr.78613	0,01912	0,10316	1,26811	1,26811	6,83E-08	3,17E-06	No	0,37751	2,12508	2,67699		No	1,26811	1,25971	0,23088	1,25971	1,25971			Dr.78613	plk3
1945107	si:ch211-81a5.8	Si:ch211-81a5.8	19	560648		Dr.18438	0,07424	0,4003	2,51362	2,51362	6,96E-08	3,21E-06	No	-1,31544	0,03026	0,07732		No	2,51362	2,55524	0,93815	2,55524	2,55524			Dr.18438	si:ch211-81a5.8
1948176	anxa1a	Annexin A1a	5	334724	annexin A1a; ANX Ia; annexin 1a; annexin A1, a	Dr.59	0,02456	-0,13244	0,73716	-1,35656	6,96E-08	3,21E-06	No	-0,47898	0,3897	0,28269		No	1,35656	0,7254	-0,32103	-1,37855	1,37855			Dr.59	anxa1a
1947574	pdlim1	PDZ and LIM domain 1 (elfin)	13	550568	hypothetical protein LOC550568	Dr.43266	0,02523	-0,13589	0,73132	-1,3674	7,18E-08	3,31E-06	No	-1,03896	0,104	0,08037		No	1,3674	0,77278	-0,25777	-1,29404	1,29404			Dr.43266	pdlim1
1958072	camk1g	Calcium/calmodulin-dependent protein kinase IG	22	335654	calcium/calmodulin-dependent protein kinase IG	Dr.9874	0,02746	-0,14753	0,71198	-1,40453	7,74E-08	3,55E-06	No	-1,56687	0,0304	0,02417		No	1,40453	0,79503	-0,22937	-1,25781	1,25781			Dr.9874	camk1g
1941926	Dr.123959	Transcribed locus	10			Dr.123959	0,029	-0,1555	0,69904	-1,43054	8,22E-08	3,77E-06	No	-1,3069	0,05916	0,04122		No	1,43054	0,6967	-0,3614	-1,43534	1,43534			Dr.123959
1937690	cyp1a	Cytochrome P450, family 1, subfamily A	18	140634	cytochrome P450, family 1, subfamily A; cytochrome P450, subfamily I, polypeptide 1	Dr.105078	0,03342	-0,17861	0,6628	-1,50874	9,09E-08	4,15E-06	No	-2,05467	0,0107	0,00726		No	1,50874	0,67844	-0,38796	-1,47397	1,47397			Dr.105078	cyp1a
1954460	eomesa	Eomesodermin homolog a	19	64603	eomesodermin homolog	Dr.83042	0,02907	0,15482	1,42829	1,42829	1,00E-07	4,56E-06	No	0,02476	0,88677	1,2639		No	1,42829	1,42529	0,35438	1,42529	1,42529			Dr.83042	eomesa
1947433	gng2	Guanine nucleotide binding protein (G protein), gamma 2	13	550256	guanine nucleotide-binding protein gamma 2	Dr.41512	0,01812	0,09642	1,2486	1,2486	1,04E-07	4,73E-06	No	0,37958	2,15116	2,66986		No	1,2486	1,24113	0,21602	1,24113	1,24113			Dr.41512	gng2
1957267	zgc:103467	Zgc:103467	23	450006	hypothetical protein LOC450006	Dr.89765	0,06472	0,34405	2,20824	2,20824	1,06E-07	4,81E-06	No	-0,95925	0,0747	0,1666		No	2,20824	2,23013	0,80206	2,23013	2,23013			Dr.89765	zgc:103467
1942337	pitpna	Phosphatidylinositol transfer protein, alpha	Un	393909	phosphatidylinositol transfer protein, alpha; pitpa	Dr.12713	0,02126	0,11286	1,29677	1,29677	1,11E-07	5,02E-06	No	-1,00106	0,08731	0,11398		No	1,29677	1,30556	0,26663	1,30556	1,30556			Dr.12713	pitpna
1950847	rybpb	RING1 and YY1 binding protein b	6	497613	RING1 and YY1 binding protein b; death effector domain-associated factor	Dr.77672	0,02309	-0,12248	0,75425	-1,32582	1,13E-07	5,10E-06	No	-1,24592	0,06548	0,04935		No	1,32582	0,75361	-0,28288	-1,32695	1,32695			Dr.77672	rybpb
1955556	LOC100000643	Hypothetical protein LOC100000643	15	100000643		Dr.84913	0,02787	-0,14775	0,71162	-1,40524	1,15E-07	5,18E-06	No	-0,4974	0,37841	0,26871		No	1,40524	0,71009	-0,34236	-1,40826	1,40826			Dr.84913	LOC100000643
1943998	Dr.135018	Transcribed locus	18			Dr.135018	0,0441	0,23365	1,71259	1,71259	1,17E-07	5,26E-06	No	-1,19904	0,04822	0,08399		No	1,71259	1,74187	0,55496	1,74187	1,74187			Dr.135018
1951266	im:7150469	Im:7150469	11	504015		Dr.78244	0,02936	-0,15528	0,69939	-1,42981	1,23E-07	5,52E-06	No	-1,41751	0,04613	0,0317		No	1,42981	0,68709	-0,3753	-1,45542	1,45542			Dr.78244	im:7150469
1938474	si:ch211-237l4.7	Si:ch211-237l4.7	10	563644	hypothetical protein LOC563644; jumonji domain containing 3	Dr.108339	0,0204	0,10782	1,2818	1,2818	1,26E-07	5,62E-06	No	-0,88019	0,11628	0,14932		No	1,2818	1,28422	0,25015	1,28422	1,28422			Dr.108339	si:ch211-237l4.7
1955289	zgc:92204	Zgc:92204	2	436910	hypothetical protein LOC436910	Dr.84495	0,01386	0,07321	1,18362	1,18362	1,26E-07	5,62E-06	No	-0,34486	0,41555	0,49164		No	1,18362	1,18311	0,16815	1,18311	1,18311			Dr.84495	zgc:92204
1951578	zgc:55888	Zgc:55888	4	393114	hypothetical protein LOC393114 precursor	Dr.78671	0,05272	-0,27857	0,52654	-1,89919	1,27E-07	5,65E-06	No	-1,45382	0,04903	0,02523		No	1,89919	0,51451	-0,66454	-1,94359	1,94359			Dr.78671	zgc:55888
1940801	LOC100008526	Hypothetical protein LOC100008526	Un	100008526		Dr.121323	0,041	-0,21651	0,60743	-1,64629	1,29E-07	5,73E-06	No	-1,53155	0,03802	0,02293		No	1,64629	0,60302	-0,5058	-1,65831	1,65831			Dr.121323	LOC100008526
1945918	gpsn2	Glycoprotein, synaptic 2	1	326954	glycoprotein, synaptic 2	Dr.26496	0,02428	-0,12815	0,74447	-1,34324	1,30E-07	5,76E-06	No	-0,03929	1,0414	0,80133		No	1,34324	0,76948	-0,26204	-1,29958	1,29958			Dr.26496	gpsn2
1940382	LOC799253	Hypothetical protein LOC799253	20	799253		Dr.119564	0,37975	-2	0,01	-100	1,39E-07	6,15E-06	No	-2,95719	0,00146	0,00083		No	100	0,56995	-0,5622	-1,75453	1,75453			Dr.119564	LOC799253
1943208	zgc:92773	Zgc:92773	5	436827	hypothetical protein LOC436827	Dr.132986	0,02907	-0,1529	0,70324	-1,422	1,45E-07	6,38E-06	No	-0,50101	0,37308	0,26679		No	1,422	0,71511	-0,33532	-1,39839	1,39839			Dr.132986	zgc:92773
1940513	LOC568423	Hypothetical LOC568423	22	568423		Dr.120038	0,0235	-0,12355	0,75239	-1,32909	1,45E-07	6,38E-06	No	0,05735	1,33401	0,97619		No	1,32909	0,73177	-0,31229	-1,36654	1,36654			Dr.120038	LOC568423
1947769	hnrpkl	Heterogeneous nuclear ribonucleoprotein K, like	5	406264	heterogeneous nuclear ribonucleoprotein K, like	Dr.47275	0,02512	0,13197	1,3551	1,3551	1,50E-07	6,59E-06	No	0,67847	4,09847	5,55041		No	1,3551	1,35427	0,30326	1,35427	1,35427			Dr.47275	hnrpkl
1948806	mef2d	Myocyte enhancer factor 2d	16	30580	myocyte enhancer factor 2d; fk53b11; etID309781.16	Dr.75103	0,01476	-0,07751	0,83654	-1,1954	1,51E-07	6,61E-06	No	-0,75005	0,18928	0,16702		No	1,1954	0,8824	-0,12511	-1,13328	1,13328			Dr.75103	mef2d
1949424	foxg1	Forkhead box G1	17	30274	forkhead box G1; brain factor 1	Dr.75832	0,05076	0,26589	1,84456	1,84456	1,63E-07	7,12E-06	No	-0,39949	0,30728	0,517		No	1,84456	1,68249	0,52028	1,68249	1,68249			Dr.75832	foxg1
1948396	tnfrsf19	Tumor necrosis factor receptor superfamily, member 19	15	559725	hypothetical protein LOC559725	Dr.67639	0,01996	-0,10449	0,78615	-1,27202	1,64E-07	7,15E-06	No	-1,08185	0,09543	0,07188		No	1,27202	0,75316	-0,28348	-1,32774	1,32774			Dr.67639	tnfrsf19
1954869	irx5a	Iroquois homeobox protein 5	7	573346	iroquois homeobox protein 5	Dr.83684	0,02835	-0,14837	0,7106	-1,40725	1,66E-07	7,22E-06	No	-0,02121	1,1333	0,80234		No	1,40725	0,70797	-0,34535	-1,41249	1,41249			Dr.83684	irx5a
1955933	Dr.85625	Transcribed locus	20			Dr.85625	0,1085	-0,56756	0,27067	-3,69456	1,69E-07	7,33E-06	No	-1,56829	0,0584	0,01351		No	3,69456	0,23132	-1,46396	-4,32304	4,32304			Dr.85625
1953997	zgc:77419	Zgc:77419	17	402997	hypothetical protein LOC402997	Dr.82287	0,01515	-0,07918	0,83334	-1,19999	1,73E-07	7,49E-06	No	-0,98494	0,11386	0,09414		No	1,19999	0,82682	-0,19016	-1,20945	1,20945			Dr.82287	zgc:77419
1948140	spon1b	Spondin 1b	25	58029	spondin 1b	Dr.565	0,01773	-0,0926	0,80798	-1,23765	1,76E-07	7,59E-06	No	0,19449	1,7534	1,39667		No	1,23765	0,79655	-0,22746	-1,25541	1,25541			Dr.565	spon1b
1957567	si:dkey-34f16.1	Si:dkey-34f16.1	20	563018		Dr.91271	0,38294	-2	0,01	-100	1,76E-07	7,59E-06	No	-3,07762	0,00084	0,00083		No	100	0,99311	-0,00691	-1,00693	1,00693			Dr.91271	si:dkey-34f16.1
1946565	cahz	Carbonic anhydrase	2	30331	carbonic anhydrase	Dr.32297	0,01243	-0,0648	0,86139	-1,16091	1,84E-07	7,91E-06	No	0,11202	1,40148	1,19522		No	1,16091	0,85283	-0,15919	-1,17257	1,17257			Dr.32297	cahz
1941564	Dr.123054	Transcribed locus, weakly similar to XP_342495.3 similar to budding uninhibited by benzimidazoles 1 homolog, beta [Rattus norvegicus]	17			Dr.123054	0,07058	-0,36782	0,42873	-2,33248	1,87E-07	8,02E-06	No	-0,63568	0,36739	0,15115		No	2,33248	0,41141	-0,88816	-2,43067	2,43067			Dr.123054
1943800	si:dkeyp-59a8.3	Si:dkeyp-59a8.3	20	793030	hypothetical protein LOC793030	Dr.134147	0,05087	-0,26496	0,5433	-1,8406	1,90E-07	8,13E-06	No	-2,03264	0,01286	0,00669		No	1,8406	0,52062	-0,65274	-1,92079	1,92079			Dr.134147	si:dkeyp-59a8.3
1938958	zgc:66427	Zgc:66427	2	406256	hypothetical protein LOC406256	Dr.113976	0,01611	0,08382	1,21288	1,21288	1,95E-07	8,33E-06	No	0,12166	1,20355	1,45497		No	1,21288	1,2089	0,18971	1,2089	1,2089			Dr.113976	zgc:66427
1949218	h3f3a	H3 histone, family 3A	3	406269	H3 histone, family 3A; fb58e10	Dr.75603	0,00982	0,05106	1,12477	1,12477	1,99E-07	8,48E-06	No	0,53923	3,27668	3,65619		No	1,12477	1,11582	0,10959	1,11582	1,11582			Dr.75603	h3f3a
1940323	zgc:110245	Zgc:110245	19	550290	hypothetical protein LOC550290	Dr.119324	0,38475	-2	0,01	-100	2,01E-07	8,53E-06	No	-2,91361	0,00166	0,0009		No	100	0,53854	-0,61889	-1,85686	1,85686			Dr.119324	zgc:110245
1940739	wu:fe49c11	Wu:fe49c11	Un	326921		Dr.120959	0,27525	1,43078	26,9635	26,9635	2,01E-07	8,53E-06	No	-2,87883	0,00086	0,00385		No	26,9635	4,47783	1,49914	4,47783	4,47783			Dr.120959	wu:fe49c11
1950383	usp39	Ubiquitin specific peptidase 39	5	790924	hypothetical protein LOC790924	Dr.77033	0,02504	-0,13018	0,74101	-1,34951	2,02E-07	8,53E-06	No	-0,66106	0,25413	0,1878		No	1,34951	0,73897	-0,30249	-1,35323	1,35323			Dr.77033	usp39
1942577	zgc:103580	Zgc:103580	7	449557	hypothetical protein LOC449557; saa; saa1	Dr.13131	0,34555	1,79612	62,5345	62,5345	2,02E-07	8,53E-06	No	-3,06381	0,00086	0,00087		No	62,5345	1,01666	0,01652	1,01666	1,01666			Dr.13131	zgc:103580
1957850	Dr.93139	CDNA clone IMAGE:7140684	7			Dr.93139	0,0303	0,15722	1,43622	1,43622	2,11E-07	8,89E-06	No	-0,79282	0,1351	0,19351		No	1,43622	1,43237	0,35933	1,43237	1,43237			Dr.93139
1952732	bcat1	Branched chain aminotransferase 1, cytosolic	4	337412	branched chain aminotransferase 1, cytosolic	Dr.80309	0,017	-0,08819	0,81622	-1,22516	2,12E-07	8,89E-06	No	-0,12081	0,84006	0,68244		No	1,22516	0,81238	-0,20779	-1,23096	1,23096			Dr.80309	bcat1
1942987	appa	Amyloid beta (A4) precursor protein a	Un	58083	amyloid beta (A4) precursor protein a; amyloid precursor protein	Dr.132647	0,02803	-0,14545	0,7154	-1,39782	2,12E-07	8,89E-06	No	0,3955	2,94784	2,10902		No	1,39782	0,71545	-0,33485	-1,39773	1,39773			Dr.132647	appa
1948006	Dr.52199	Transcribed locus	18			Dr.52199	0,04062	0,21045	1,62348	1,62348	2,20E-07	9,21E-06	No	-0,15871	0,54314	0,88647		No	1,62348	1,63212	0,48988	1,63212	1,63212			Dr.52199
1943770	zgc:85723	Zgc:85723	11	406559	claudin 5	Dr.134020	0,06279	0,32526	2,11475	2,11475	2,22E-07	9,27E-06	No	-0,7017	0,13729	0,2954		No	2,11475	2,1517	0,76626	2,1517	2,1517			Dr.134020	zgc:85723
1953240	si:dkeyp-113f10.1	Si:dkeyp-113f10.1	18	336053		Dr.81070	0,02736	-0,14152	0,72191	-1,38521	2,30E-07	9,59E-06	No	-1,09865	0,09492	0,06689		No	1,38521	0,70471	-0,34997	-1,41902	1,41902			Dr.81070	si:dkeyp-113f10.1
1941454	Dr.122829	Transcribed locus	2			Dr.122829	0,3162	1,63333	42,98595	42,98595	2,40E-07	9,98E-06	No	-2,85819	0,00086	0,00223		No	42,98595	2,5917	0,95232	2,5917	2,5917			Dr.122829
1940384	esr1	Estrogen receptor 1	20	259252	estrogen receptor 1; estrogen receptor alpha	Dr.119569	0,02284	0,11791	1,31193	1,31193	2,45E-07	1,02E-05	No	-1,14864	0,06322	0,07977		No	1,31193	1,26176	0,23251	1,26176	1,26176			Dr.119569	esr1
1957178	gfi1	Growth factor independent 1	6	394238	growth factor independent 1	Dr.89476	0,03799	-0,19607	0,63669	-1,57063	2,46E-07	1,02E-05	No	-1,5788	0,03323	0,02106		No	1,57063	0,63398	-0,45574	-1,57735	1,57735			Dr.89476	gfi1
1946338	esrral	Estrogen-related receptor alpha-like	21	405891	estrogen-related receptor alpha; estrogen-related receptor 1	Dr.30382	0,01838	-0,09483	0,80384	-1,24402	2,46E-07	1,02E-05	No	-1,57757	0,0296	0,02363		No	1,24402	0,79825	-0,22534	-1,25274	1,25274			Dr.30382	esrral
1951443	zgc:162979	Zgc:162979	10	324123	hypothetical protein LOC324123	Dr.78493	0,02398	-0,12373	0,7521	-1,32962	2,48E-07	1,02E-05	No	-1,29883	0,05803	0,04361		No	1,32962	0,75145	-0,28576	-1,33077	1,33077			Dr.78493	zgc:162979
1946780	fnbp1l	Formin binding protein 1-like	8	445240	formin binding protein 1-like	Dr.34028	0,02433	-0,1253	0,74938	-1,33443	2,61E-07	1,07E-05	No	-1,49799	0,03683	0,02749		No	1,33443	0,74638	-0,29253	-1,33981	1,33981			Dr.34028	fnbp1l
1944468	zgc:110383	Zgc:110383	8	553615	hypothetical protein LOC553615	Dr.14214	0,03045	-0,15673	0,69706	-1,43459	2,65E-07	1,09E-05	No	-1,28158	0,06277	0,04356		No	1,43459	0,69393	-0,36539	-1,44107	1,44107			Dr.14214	zgc:110383
1957547	LOC792916	Hypothetical protein LOC792916	19	792916		Dr.91136	0,30979	1,59402	39,26594	39,26594	2,67E-07	1,09E-05	No	-2,72636	0,00093	0,01272		No	39,26594	13,74933	2,62099	13,74933	13,74933			Dr.91136	LOC792916
1949403	ins	Preproinsulin	5	30262	preproinsulin; insa	Dr.75811	0,02442	-0,12551	0,74902	-1,33508	2,75E-07	1,12E-05	No	-1,59258	0,03017	0,02164		No	1,33508	0,71742	-0,33209	-1,39388	1,39388			Dr.75811	ins
1954432	zgc:73376	Zgc:73376	19	393782		Dr.82983	0,01634	0,08397	1,21329	1,21329	2,75E-07	1,12E-05	No	-0,09003	0,71243	0,92725		No	1,21329	1,30153	0,26354	1,30153	1,30153			Dr.82983	zgc:73376
1945557	wu:fj41g03	Wu:fj41g03	16	335986		Dr.22690	0,02653	-0,13635	0,73055	-1,36883	2,77E-07	1,13E-05	No	-1,39524	0,04721	0,03442		No	1,36883	0,72912	-0,31592	-1,37152	1,37152			Dr.22690	wu:fj41g03
1938191	zgc:77059	Zgc:77059	3	405809	hypothetical protein LOC405809	Dr.106930	0,01955	-0,10036	0,79367	-1,25997	2,83E-07	1,15E-05	No	-0,65019	0,25197	0,19874		No	1,25997	0,78875	-0,23731	-1,26783	1,26783			Dr.106930	zgc:77059
1954126	zgc:136816	Zgc:136816	19	723996	hypothetical protein LOC723996	Dr.825	0,02287	-0,11724	0,76342	-1,30989	2,97E-07	1,20E-05	No	-1,37781	0,04835	0,03631		No	1,30989	0,75099	-0,28637	-1,33158	1,33158			Dr.825	zgc:136816
1949110	wu:fc46b01	Wu:fc46b01	5	445235	hypothetical protein LOC445235	Dr.75467	0,01164	-0,05964	0,87168	-1,14721	2,99E-07	1,21E-05	No	0,54608	3,77139	3,27834		No	1,14721	0,86926	-0,14011	-1,1504	1,1504			Dr.75467	wu:fc46b01
1950998	wu:fc09h01	Wu:fc09h01	23	323776		Dr.77895	0,39059	2	100	100	3,05E-07	1,23E-05	No	-3,06027	0,00087	0,00087		No	100	0,99856	-0,00144	-1,00144	1,00144			Dr.77895	wu:fc09h01
1953613	cyp2k6	Cytochrome P450, family 2, subfamily K, polypeptide 6	3	393481	cytochrome P450, family 2, subfamily K, polypeptide 6	Dr.81638	0,31677	1,62101	41,78397	41,78397	3,10E-07	1,25E-05	No	-2,92137	0,00086	0,00201		No	41,78397	2,33901	0,84973	2,33901	2,33901			Dr.81638	cyp2k6
1946946	wu:fc72f01	Wu:fc72f01	12	325379		Dr.35736	0,39095	2	100	100	3,12E-07	1,25E-05	No	-2,9657	0,00089	0,00132		No	100	1,47972	0,39185	1,47972	1,47972			Dr.35736	wu:fc72f01
1943512	zgc:153663	Zgc:153663	9	767646	hypothetical protein LOC767646	Dr.133461	0,0225	-0,11494	0,76747	-1,30299	3,26E-07	1,31E-05	No	-1,18186	0,07555	0,05729		No	1,30299	0,75832	-0,27665	-1,31871	1,31871			Dr.133461	zgc:153663
1948808	emx2	Empty spiracles homeobox 2	13	30537	empty spiracles homeobox 2; fk69b03	Dr.75105	0,01968	-0,10017	0,79403	-1,25941	3,57E-07	1,43E-05	No	-0,39257	0,44203	0,37103		No	1,25941	0,83937	-0,1751	-1,19137	1,19137			Dr.75105	emx2
1944294	Dr.140657	Transcribed locus, weakly similar to XP_001085197.1 phospholipase C-like 4 isoform 1 [Macaca mulatta]	*			Dr.140657	0,04766	-0,24255	0,57207	-1,74803	3,59E-07	1,43E-05	No	-2,00636	0,0131	0,0075		No	1,74803	0,57262	-0,55754	-1,74637	1,74637			Dr.140657
1947866	pcp4a	Purkinje cell protein 4a	10	386848		Dr.48610	0,02256	0,11471	1,30228	1,30228	3,67E-07	1,46E-05	No	0,65439	3,95897	5,15578		No	1,30228	1,3023	0,26414	1,3023	1,3023			Dr.48610	pcp4a
1945599	gfm2	G elongation factor, mitochondrial 2	5	558184	G elongation factor, mitochondrial 2	Dr.22910	0,02156	-0,10952	0,77711	-1,28682	3,77E-07	1,50E-05	No	-0,31899	0,5437	0,42332		No	1,28682	0,7786	-0,25026	-1,28436	1,28436			Dr.22910	gfm2
1947627	wu:fb73h04	Wu:fb73h04	15	322809		Dr.44056	0,03172	-0,16082	0,69052	-1,44818	3,98E-07	1,58E-05	No	-1,51002	0,0373	0,02564		No	1,44818	0,6874	-0,37484	-1,45477	1,45477			Dr.44056	wu:fb73h04
1942398	Dr.128332	Transcribed locus	3			Dr.128332	0,39468	-2	0,01	-100	4,03E-07	1,60E-05	No	-2,96009	0,00142	0,00085		No	100	0,59386	-0,52111	-1,68389	1,68389			Dr.128332
1940068	gemin4	Gem (nuclear organelle) associated protein 4	15	324754	gemin 4	Dr.118275	0,01548	-0,07845	0,83474	-1,19797	4,04E-07	1,60E-05	No	-1,29533	0,05559	0,04617		No	1,19797	0,83051	-0,18572	-1,20408	1,20408			Dr.118275	gemin4
1953532	Dr.81496	Transcribed locus	4			Dr.81496	0,01335	-0,0676	0,85585	-1,16843	4,14E-07	1,63E-05	No	0,27506	2,03684	1,74246		No	1,16843	0,85547	-0,1561	-1,16894	1,16894			Dr.81496
1939163	si:dkeyp-89c11.1	Si:dkeyp-89c11.1	4	402867		Dr.114710	0,06671	0,3374	2,17472	2,17472	4,24E-07	1,67E-05	No	-1,25513	0,03786	0,08157		No	2,17472	2,15413	0,76739	2,15413	2,15413			Dr.114710	si:dkeyp-89c11.1
1937303	LOC100004453	Hypothetical protein LOC100004453	6	100004453		Dr.100268	0,0179	-0,09046	0,81198	-1,23156	4,35E-07	1,71E-05	No	-0,0789	0,93087	0,74698		No	1,23156	0,80245	-0,22008	-1,24618	1,24618			Dr.100268	LOC100004453
1944801	zgc:56429	Zgc:56429	9	393247	hypothetical protein LOC393247	Dr.16405	0,03882	-0,19603	0,63675	-1,57048	4,42E-07	1,73E-05	No	-0,994	0,12734	0,08073		No	1,57048	0,634	-0,45571	-1,5773	1,5773			Dr.16405	zgc:56429
1948308	wu:fe26g11	Wu:fe26g11	1	326842		Dr.6574	0,31793	-1,60469	0,02485	-40,24292	4,48E-07	1,75E-05	No	-2,61275	0,00906	0,00086		No	40,24292	0,09471	-2,35692	-10,55843	10,55843			Dr.6574	wu:fe26g11
1948587	si:ch211-154o6.6	Si:ch211-154o6.6	16	564061	hypothetical protein LOC564061; novel immune type receptor protein	Dr.73909	0,01297	-0,06548	0,86005	-1,16272	4,49E-07	1,75E-05	No	0,28515	2,07554	1,79132		No	1,16272	0,86306	-0,14727	-1,15867	1,15867			Dr.73909	si:ch211-154o6.6
1957836	gpr34l	G protein-coupled receptor 34 like	6	446120	G protein-coupled receptor 34 like	Dr.92921	0,38144	1,92506	84,15177	84,15177	4,49E-07	1,75E-05	No	-2,8933	0,00086	0,00293		No	84,15177	3,40941	1,22654	3,40941	3,40941			Dr.92921	gpr34l
1952795	hk2	Hexokinase 2	5	406339	hexokinase 2	Dr.80401	0,0235	-0,11846	0,76126	-1,3136	4,62E-07	1,80E-05	No	-1,33835	0,05306	0,03968		No	1,3136	0,74786	-0,29054	-1,33715	1,33715			Dr.80401	hk2
1953568	Dr.81561	Transcribed locus	1			Dr.81561	0,01454	0,07328	1,1838	1,1838	4,66E-07	1,81E-05	No	-0,27622	0,48683	0,57568		No	1,1838	1,18253	0,16765	1,18253	1,18253			Dr.81561
1938356	LOC570832	Similar to complement protein component C7-1	21	570832		Dr.107751	0,02116	-0,10661	0,78232	-1,27824	4,67E-07	1,81E-05	No	-0,57481	0,29946	0,23661		No	1,27824	0,79011	-0,23559	-1,26565	1,26565			Dr.107751	LOC570832
1937679	im:6894693	Im:6894693	20	503883		Dr.105038	0,01964	-0,09882	0,79649	-1,25551	4,84E-07	1,87E-05	No	-1,07327	0,09486	0,07538		No	1,25551	0,79464	-0,22986	-1,25843	1,25843			Dr.105038	im:6894693
1950452	f7i	Coagulation factor VIIi	1	282671	coagulation factor VIIi; factor VII-like	Dr.77123	0,04193	-0,2107	0,6156	-1,62443	5,02E-07	1,93E-05	No	-1,77814	0,02205	0,0126		No	1,62443	0,57126	-0,55991	-1,75052	1,75052			Dr.77123	f7i
1946048	wu:fd60c08	Wu:fd60c08	15	326062		Dr.27696	0,06374	0,3203	2,09074	2,09074	5,03E-07	1,93E-05	No	-2,22386	0,00419	0,00863		No	2,09074	2,05973	0,72257	2,05973	2,05973			Dr.27696	wu:fd60c08
1953372	dazl	Daz-like gene	19	58039	daz-like	Dr.81259	0,04246	0,21337	1,63445	1,63445	5,03E-07	1,93E-05	No	-1,84925	0,0112	0,01788		No	1,63445	1,59733	0,46833	1,59733	1,59733			Dr.81259	dazl
1957317	zgc:92312	Zgc:92312	13	402917	luteinizing hormone beta 2; LH beta 2; luteinizing hormone beta-subunit	Dr.90074	0,06335	-0,31759	0,4813	-2,07771	5,36E-07	2,05E-05	No	-1,07224	0,14036	0,05108		No	2,07771	0,36396	-1,01072	-2,74759	2,74759			Dr.90074	zgc:92312
1940538	si:dkey-94n12.2	Si:dkey-94n12.2	22	561930	similar to CDC28 protein kinase regulatory subunit 2	Dr.120154	0,02567	0,12857	1,34454	1,34454	5,46E-07	2,09E-05	No	-1,36453	0,03703	0,05039		No	1,34454	1,36066	0,30797	1,36066	1,36066			Dr.120154	si:dkey-94n12.2
1946801	Dr.34190	Transcribed locus, strongly similar to XP_685984.2 hypothetical protein [Danio rerio]	19			Dr.34190	0,39928	2	100	100	5,47E-07	2,09E-05	No	-3,06389	0,00086	0,00087		No	100	1,00299	0,00298	1,00299	1,00299			Dr.34190
1946771	wu:fj80e11	Wu:fj80e11	7	337513		Dr.33952	0,10118	0,50659	3,21062	3,21062	5,53E-07	2,11E-05	No	-1,91234	0,00707	0,02266		No	3,21062	3,20403	1,16441	3,20403	3,20403			Dr.33952	wu:fj80e11
1953931	zgc:92480	Zgc:92480	22	445091	hypothetical protein LOC445091	Dr.82171	0,04553	-0,22792	0,59167	-1,69014	5,55E-07	2,11E-05	No	-1,54138	0,03815	0,02166		No	1,69014	0,5678	-0,56599	-1,76119	1,76119			Dr.82171	zgc:92480
1951687	zgc:56228	Zgc:56228	21	393183	hypothetical protein LOC393183	Dr.78794	0,01893	-0,09477	0,80394	-1,24387	5,57E-07	2,11E-05	No	0,09998	1,40851	1,12513		No	1,24387	0,79881	-0,22463	-1,25186	1,25186			Dr.78794	zgc:56228
1950551	otop1	Otopetrin 1	14	322893	otopetrin 1; bks; backstroke; membrane associated; 10 transmembrane domains	Dr.77257	0,02453	-0,1227	0,75387	-1,32649	5,69E-07	2,15E-05	No	-1,26677	0,06329	0,04625		No	1,32649	0,73076	-0,31367	-1,36844	1,36844			Dr.77257	otop1
1954870	irx1a	Iroquois homeobox protein 1, a	16	403019	iroquois homeobox protein 1, a isoform 1	Dr.83685	0,02157	-0,10755	0,78064	-1,28099	6,15E-07	2,32E-05	No	0,05877	1,28384	1,021		No	1,28099	0,79527	-0,22907	-1,25743	1,25743			Dr.83685	irx1a
1957876	wu:fc23b07	Wu:fc23b07	25	324262		Dr.9393	0,04796	-0,23901	0,57676	-1,73383	6,25E-07	2,36E-05	No	-1,83217	0,0194	0,01117		No	1,73383	0,57563	-0,55229	-1,73723	1,73723			Dr.9393	wu:fc23b07
1952083	elovl6l	ELOVL family member 6, elongation of long chain fatty acids like	13	386713	ELOVL family member 6, elongation of long chain fatty acids like	Dr.79367	0,40228	2	100	100	6,64E-07	2,50E-05	No	-3,01764	0,00087	0,00108		No	100	1,23363	0,20996	1,23363	1,23363			Dr.79367	elovl6l
1956326	zgc:63648	Zgc:63648	7	393852	hypothetical protein LOC393852	Dr.86412	0,29654	1,47372	29,76627	29,76627	6,71E-07	2,52E-05	No	-2,76481	0,00086	0,00914		No	29,76627	10,63256	2,36392	10,63256	10,63256			Dr.86412	zgc:63648
1939605	zgc:162707	Zgc:162707	9	100002095	hypothetical protein LOC100002095	Dr.116395	0,03457	0,17147	1,48411	1,48411	7,05E-07	2,64E-05	No	-0,48214	0,27127	0,40232		No	1,48411	1,48311	0,39414	1,48311	1,48311			Dr.116395	zgc:162707
1938418	Dr.108104	Transcribed locus	12			Dr.108104	0,40325	-2	0,01	-100	7,06E-07	2,64E-05	No	-2,91326	0,00181	0,00086		No	100	0,47455	-0,74539	-2,10726	2,10726			Dr.108104
1948096	wu:fc21g04	Wu:fc21g04	23	324207		Dr.54293	0,02428	-0,12028	0,75809	-1,31911	7,26E-07	2,71E-05	No	-0,44348	0,41449	0,31353		No	1,31911	0,75642	-0,27916	-1,32202	1,32202			Dr.54293	wu:fc21g04
1954199	LOC555921	Similar to delayed rectifier potassium channel Kv2	2	555921		Dr.82619	0,07714	0,38211	2,41052	2,41052	7,30E-07	2,72E-05	No	-1,41064	0,02496	0,06047		No	2,41052	2,42325	0,88511	2,42325	2,42325			Dr.82619	LOC555921
1954293	emx1	Empty spiracles homeobox 1	13	378964	empty spiracles homeobox 1	Dr.82768	0,04454	0,22037	1,66098	1,66098	7,51E-07	2,79E-05	No	-1,47395	0,02453	0,04596		No	1,66098	1,8734	0,62775	1,8734	1,8734			Dr.82768	emx1
1951783	wu:fc45e01	Wu:fc45e01	8	641572	hypothetical protein LOC641572	Dr.78924	0,02526	-0,1249	0,75007	-1,33321	7,60E-07	2,82E-05	No	-1,03117	0,10765	0,08073		No	1,33321	0,74989	-0,28782	-1,33352	1,33352			Dr.78924	wu:fc45e01
1951232	ocln	Occludin	15	405757	occludin	Dr.78199	0,01668	-0,08214	0,82768	-1,2082	8,46E-07	3,12E-05	No	-0,95873	0,1213	0,0997		No	1,2082	0,82196	-0,19607	-1,21661	1,21661			Dr.78199	ocln
1948041	wu:fc54d07	Wu:fc54d07	17	325076	hypothetical protein LOC325076; BCL2/adenovirus E1B 19kDa interacting protein 3b	Dr.52859	0,04628	-0,22788	0,59172	-1,68999	8,46E-07	3,12E-05	No	-1,13853	0,09512	0,05555		No	1,68999	0,584	-0,53786	-1,71233	1,71233			Dr.52859	wu:fc54d07
1949274	cldn19	Claudin 19	2	81590	claudin 19	Dr.75668	0,02747	-0,13527	0,73237	-1,36543	8,47E-07	3,12E-05	No	-1,20712	0,07132	0,05402		No	1,36543	0,75744	-0,27782	-1,32024	1,32024			Dr.75668	cldn19
1950758	zgc:77259	Zgc:77259	2	325637	nuclear receptor subfamily 2, group F, member 6	Dr.77527	0,01825	0,08979	1,22966	1,22966	8,65E-07	3,18E-05	No	-0,18394	0,58997	0,72659		No	1,22966	1,23157	0,20829	1,23157	1,23157			Dr.77527	zgc:77259
1957286	LOC799999	Hypothetical protein LOC799999	24	799999		Dr.89871	0,06089	-0,29913	0,5022	-1,99125	8,98E-07	3,30E-05	No	-1,33022	0,06702	0,0334		No	1,99125	0,49838	-0,6964	-2,00652	2,00652			Dr.89871	LOC799999
1949591	hbaa1	Hemoglobin alpha adult-1	3	30507	hemoglobin alpha adult-1; novel protein similar to zebrafish hemoglobin alpha-adult 1 (hbaa1)	Dr.76023	0,0402	-0,1972	0,63504	-1,57469	9,32E-07	3,42E-05	No	0,66307	5,83679	3,63046		No	1,57469	0,622	-0,47482	-1,60773	1,60773			Dr.76023	hbaa1
1943825	hoxa5a	Homeo box A5a	19	58055	homeo box A5a; homeobox a5a	Dr.134275	0,01915	-0,09391	0,80554	-1,2414	9,37E-07	3,43E-05	No	-1,618	0,02704	0,02148		No	1,2414	0,79421	-0,23041	-1,25911	1,25911			Dr.134275	hoxa5a
1942272	Dr.126068	Transcribed locus	18			Dr.126068	0,40856	2	100	100	9,82E-07	3,59E-05	No	-3,07905	0,00083	0,00083		No	100	0,99844	-0,00156	-1,00156	1,00156			Dr.126068
1944749	nr2f1	Nuclear receptor subfamily 2, group F, member 1	5	30418	nuclear receptor subfamily 2, group F, member 1; etID309751.5; seven-up related 44	Dr.16	0,0101	0,04938	1,12043	1,12043	9,98E-07	3,63E-05	No	0,79429	5,88698	6,58689		No	1,12043	1,11889	0,11234	1,11889	1,11889			Dr.16	nr2f1
1950168	zgc:86753	Zgc:86753	10	415226	hypothetical protein LOC415226	Dr.76763	0,01232	0,06024	1,14878	1,14878	1,00E-06	3,63E-05	No	0,73753	5,11706	5,83493		No	1,14878	1,14029	0,13128	1,14029	1,14029			Dr.76763	zgc:86753
1938862	LOC558085	Hypothetical LOC558085	1	558085		Dr.113579	0,02383	-0,11657	0,76459	-1,30788	1,00E-06	3,63E-05	No	-1,07359	0,09673	0,07381		No	1,30788	0,76307	-0,27041	-1,3105	1,3105			Dr.113579	LOC558085
1937434	vezf1	Vascular endothelial zinc finger 1	15	556915	vascular endothelial zinc finger 1	Dr.103946	0,02535	-0,12396	0,75169	-1,33033	1,01E-06	3,66E-05	No	-1,72111	0,0218	0,01657		No	1,33033	0,75979	-0,27471	-1,31615	1,31615			Dr.103946	vezf1
1949268	zgc:101608	Zgc:101608	20	541414	hypothetical protein LOC541414	Dr.75660	0,01839	-0,08987	0,81307	-1,22991	1,02E-06	3,69E-05	No	-1,08703	0,09163	0,0731		No	1,22991	0,79782	-0,22587	-1,25342	1,25342			Dr.75660	zgc:101608
1939052	zgc:73066	Zgc:73066	3	393673	hypothetical protein LOC393673	Dr.114316	0,02815	0,13757	1,37267	1,37267	1,03E-06	3,72E-05	No	0,27985	1,63665	2,21684		No	1,37267	1,3545	0,30343	1,3545	1,3545			Dr.114316	zgc:73066
1942936	LOC557349	Similar to Mitochondrial intermediate peptidase	10	557349		Dr.132564	0,02335	-0,11401	0,7691	-1,30021	1,04E-06	3,75E-05	No	-0,51884	0,34697	0,26426		No	1,30021	0,76163	-0,27229	-1,31297	1,31297			Dr.132564	LOC557349
1956794	zgc:112989	Zgc:112989	5	541493	hypothetical protein LOC541493	Dr.87908	0,40962	-2	0,01	-100	1,05E-06	3,76E-05	No	-2,91121	0,00168	0,0009		No	100	0,53262	-0,62995	-1,87753	1,87753			Dr.87908	zgc:112989
1956007	Dr.85802	Transcribed locus	16			Dr.85802	0,03433	0,1676	1,47096	1,47096	1,05E-06	3,76E-05	No	-0,24081	0,47559	0,69808		No	1,47096	1,46782	0,38378	1,46782	1,46782			Dr.85802
1949214	sst1	Somatostatin 1	15	326018	somatostatin 1	Dr.7560	0,04043	0,19739	1,57539	1,57539	1,05E-06	3,76E-05	No	0,40336	2,05804	3,11365		No	1,57539	1,51292	0,41404	1,51292	1,51292			Dr.7560	sst1
1953871	serpinb1l1	Serpin peptidase inhibitor, clade B (ovalbumin), member 1, like 1	16	494155	serpin peptidase inhibitor, clade B (ovalbumin), member 1, like 1; serine (or cysteine) proteinase inhibitor, clade B (ovalbumin), member 1	Dr.82062	0,03827	-0,18679	0,65044	-1,53742	1,06E-06	3,77E-05	No	-0,89126	0,16033	0,10345		No	1,53742	0,64525	-0,43811	-1,54978	1,54978			Dr.82062	serpinb1l1
1948959	immt	Inner membrane protein, mitochondrial (mitofilin)	14	327206	inner membrane protein, mitochondrial (mitofilin)	Dr.75284	0,01733	-0,08456	0,82307	-1,21497	1,06E-06	3,77E-05	No	0,31198	2,22446	1,8912		No	1,21497	0,85018	-0,1623	-1,17622	1,17622			Dr.75284	immt
1944721	wu:fj66h07	Wu:fj66h07	12	337418		Dr.1574	0,40979	-2	0,01	-100	1,06E-06	3,77E-05	No	-3,07192	0,00085	0,00085		No	100	0,99363	-0,00639	-1,00641	1,00641			Dr.1574	wu:fj66h07
1954212	LOC796440	Hypothetical protein LOC796440	10	796440		Dr.82639	0,03111	-0,15181	0,705	-1,41844	1,06E-06	3,77E-05	No	-0,21577	0,72744	0,51026		No	1,41844	0,70144	-0,35461	-1,42563	1,42563			Dr.82639	LOC796440
1940330	gmnn	Geminin, DNA replication inhibitor	19	368320	geminin, DNA replication inhibitor	Dr.119358	0,03371	0,1644	1,46014	1,46014	1,08E-06	3,83E-05	No	-0,86525	0,11279	0,1649		No	1,46014	1,46203	0,37983	1,46203	1,46203			Dr.119358	gmnn
1952134	zgc:92447	Zgc:92447	2	436940	hypothetical protein LOC436940	Dr.79436	0,01825	0,08898	1,22738	1,22738	1,08E-06	3,83E-05	No	0,20237	1,44366	1,75899		No	1,22738	1,21842	0,19756	1,21842	1,21842			Dr.79436	zgc:92447
1942881	Dr.132483	Transcribed locus	16			Dr.132483	0,02177	0,10607	1,27664	1,27664	1,10E-06	3,89E-05	No	-0,09381	0,69839	0,92957		No	1,27664	1,33102	0,28595	1,33102	1,33102			Dr.132483
1944054	si:ch211-108c6.2	Si:ch211-108c6.2	5	559375	hypothetical protein LOC559375; zC108C6.2 (novel protein)	Dr.135702	0,41081	2	100	100	1,13E-06	3,99E-05	No	-2,89339	0,00089	0,00184		No	100	2,06397	0,72463	2,06397	2,06397			Dr.135702	si:ch211-108c6.2
1952651	LOC559610	Hypothetical LOC559610	3	559610		Dr.80189	0,04205	-0,20457	0,62435	-1,60166	1,14E-06	4,02E-05	No	-0,62187	0,30571	0,18859		No	1,60166	0,61689	-0,48306	-1,62102	1,62102			Dr.80189	LOC559610
1956411	sfrp5	Secreted frizzled-related protein 5	13	117510	secreted frizzled-related protein 5	Dr.86566	0,03007	0,14629	1,40053	1,40053	1,15E-06	4,04E-05	No	-0,32236	0,39942	0,56735		No	1,40053	1,42042	0,35095	1,42042	1,42042			Dr.86566	sfrp5
1948028	tnnt3b	Troponin T3b, skeletal, fast	7	353249	troponin T3b, skeletal, fast	Dr.52554	0,02796	-0,13586	0,73138	-1,36728	1,18E-06	4,14E-05	No	-1,31337	0,05498	0,04296		No	1,36728	0,78129	-0,24681	-1,27994	1,27994			Dr.52554	tnnt3b
1940139	tlr19	Toll-like receptor 19	16	403134		Dr.118544	0,02445	-0,11852	0,76117	-1,31378	1,25E-06	4,38E-05	No	-1,75505	0,01762	0,01753		No	1,31378	0,99468	-0,00533	-1,00535	1,00535			Dr.118544	tlr19
1949724	wu:fc51c12	Wu:fc51c12	17	325009		Dr.76205	0,03397	-0,16459	0,68455	-1,46081	1,27E-06	4,44E-05	No	-0,16172	0,82695	0,57422		No	1,46081	0,69438	-0,36474	-1,44014	1,44014			Dr.76205	wu:fc51c12
1955814	cx44.1	Connexin 44.1	1	114403	connexin 44.1; connexin44.1	Dr.85399	0,41295	-2	0,01	-100	1,28E-06	4,47E-05	No	-3,03509	0,00095	0,0009		No	100	0,94226	-0,05948	-1,06128	1,06128			Dr.85399	cx44.1
1948856	cab39	Calcium binding protein 39	14	406822	calcium binding protein 39	Dr.75164	0,02819	0,13646	1,36918	1,36918	1,29E-06	4,50E-05	No	-0,73089	0,15555	0,222		No	1,36918	1,42717	0,35569	1,42717	1,42717			Dr.75164	cab39
1940261	LOC558607	Hypothetical LOC558607	17	558607		Dr.118981	0,06342	0,30686	2,02702	2,02702	1,31E-06	4,56E-05	No	-1,78353	0,01145	0,02367		No	2,02702	2,06808	0,72662	2,06808	2,06808			Dr.118981	LOC558607
1939417	LOC100001959	Hypothetical protein LOC100001959	7	100001959		Dr.115706	0,0211	-0,10204	0,79061	-1,26485	1,32E-06	4,58E-05	No	0,32501	2,38245	1,8802		No	1,26485	0,78919	-0,23675	-1,26712	1,26712			Dr.115706	LOC100001959
1955385	LOC563874	Hypothetical LOC563874	15	563874		Dr.84665	0,4138	-2	0,01	-100	1,34E-06	4,64E-05	No	-3,07782	0,00084	0,00083		No	100	0,99311	-0,00691	-1,00693	1,00693			Dr.84665	LOC563874
1954909	Dr.83752	Transcribed locus	15			Dr.83752	0,02436	-0,11768	0,76264	-1,31123	1,36E-06	4,70E-05	No	-0,38647	0,47195	0,3589		No	1,31123	0,76047	-0,27382	-1,31498	1,31498			Dr.83752
1957889	LOC100006598	Similar to Homeobox protein Hox-D12a (Hox-D12)	9	100006598		Dr.94076	0,40333	-1,94746	0,01129	-88,60622	1,38E-06	4,77E-05	No	-2,89761	0,00181	0,00088		No	88,60622	0,48679	-0,71992	-2,05426	2,05426			Dr.94076	LOC100006598
1954236	si:ch211-232d19.8	Si:ch211-232d19.8	8	566547	hypothetical protein LOC566547	Dr.82674	0,03665	-0,1769	0,66543	-1,50279	1,39E-06	4,79E-05	No	-2,2699	0,00661	0,00436		No	1,50279	0,65989	-0,41569	-1,51541	1,51541			Dr.82674	si:ch211-232d19.8
1940835	LOC100007784	Similar to Pdc2 protein	Un	100007784		Dr.121473	0,09147	0,44103	2,76076	2,76076	1,42E-06	4,89E-05	No	-1,50487	0,01789	0,05467		No	2,76076	3,05671	1,11734	3,05671	3,05671			Dr.121473	LOC100007784
1941135	Dr.122183	Transcribed locus	15			Dr.122183	0,02471	-0,11888	0,76053	-1,31487	1,49E-06	5,12E-05	No	-0,92588	0,13651	0,10333		No	1,31487	0,75696	-0,27844	-1,32107	1,32107			Dr.122183
1938048	si:dkeyp-110e4.6	Si:dkeyp-110e4.6	14	338175		Dr.106354	0,02355	-0,11325	0,77045	-1,29794	1,51E-06	5,18E-05	No	-1,3702	0,04915	0,03699		No	1,29794	0,75254	-0,2843	-1,32883	1,32883			Dr.106354	si:dkeyp-110e4.6
1941445	Dr.122808	Transcribed locus	2			Dr.122808	0,03509	-0,16867	0,67816	-1,47459	1,53E-06	5,24E-05	No	0,86893	9,02149	6,11185		No	1,47459	0,67748	-0,38938	-1,47607	1,47607			Dr.122808
1937466	LOC797787	Similar to crystallin gamma EM2-7	9	797787		Dr.104305	0,07076	0,33999	2,18773	2,18773	1,55E-06	5,29E-05	No	-1,18559	0,04451	0,09935		No	2,18773	2,23221	0,80299	2,23221	2,23221			Dr.104305	LOC797787
1953002	ecd	Ecdysoneless homolog (Drosophila)	17	334372	ecdysoneless homolog	Dr.80698	0,02806	-0,13479	0,73317	-1,36393	1,56E-06	5,31E-05	No	-0,81206	0,18035	0,13175		No	1,36393	0,73055	-0,31395	-1,36882	1,36882			Dr.80698	ecd
1942703	tyrp1b	Tyrosinase-related protein 1b	1	437022	tyrosinase-related protein 1b; tyrosinase-related protein 1	Dr.132241	0,0504	0,24211	1,74625	1,74625	1,56E-06	5,31E-05	No	-1,70388	0,01383	0,02828		No	1,74625	2,0446	0,7152	2,0446	2,0446			Dr.132241	tyrp1b
1952116	LOC100005261	Hypothetical protein LOC100005261	1	100005261	hypothetical protein LOC100005261	Dr.79413	0,03659	-0,17566	0,66733	-1,49852	1,58E-06	5,37E-05	No	-0,67034	0,26353	0,17414		No	1,49852	0,66077	-0,41434	-1,51338	1,51338			Dr.79413	LOC100005261
1956022	Dr.85833	Transcribed locus	1			Dr.85833	0,04511	0,2165	1,64628	1,64628	1,59E-06	5,38E-05	No	-0,74658	0,14049	0,23221		No	1,64628	1,65287	0,50251	1,65287	1,65287			Dr.85833
1956979	th	Tyrosine hydroxylase	25	30384	bY12K13.1 (tyrosine hydroxylase)	Dr.88609	0,02876	0,13803	1,37413	1,37413	1,59E-06	5,38E-05	No	-1,80626	0,01339	0,01828		No	1,37413	1,36563	0,31162	1,36563	1,36563			Dr.88609	th
1950411	pole2	Polymerase (DNA directed), epsilon 2	17	192320	polymerase (DNA directed), epsilon 2; epsilon 2	Dr.77075	0,02472	-0,11863	0,76097	-1,31411	1,60E-06	5,41E-05	No	-0,68158	0,23924	0,18114		No	1,31411	0,75714	-0,27821	-1,32076	1,32076			Dr.77075	pole2
1941671	Dr.123293	Transcribed locus	23			Dr.123293	0,03753	0,18004	1,5137	1,5137	1,61E-06	5,43E-05	No	-0,96103	0,08947	0,13518		No	1,5137	1,51086	0,41268	1,51086	1,51086			Dr.123293
1947252	im:7150926	Im:7150926	12	504036		Dr.39232	0,01404	-0,06731	0,85642	-1,16765	1,62E-06	5,45E-05	No	-0,99547	0,10627	0,09608		No	1,16765	0,90406	-0,10086	-1,10612	1,10612			Dr.39232	im:7150926
1941615	Dr.123185	Transcribed locus	11			Dr.123185	0,04191	0,20084	1,58797	1,58797	1,65E-06	5,55E-05	No	-0,10185	0,62798	1,0082		No	1,58797	1,60548	0,47342	1,60548	1,60548			Dr.123185
1948026	tubb2b	Tubulin, beta 2b	8	322003		Dr.52550	0,02361	0,11299	1,29716	1,29716	1,70E-06	5,70E-05	No	1,4532	25,0263	32,3658		No	1,29716	1,29327	0,25718	1,29327	1,29327			Dr.52550	tubb2b
1956981	pcdhb	Protocadherin b	14	259185		Dr.88613	0,10861	0,51954	3,30781	3,30781	1,72E-06	5,76E-05	No	-2,56523	0,00163	0,00455		No	3,30781	2,79585	1,02814	2,79585	2,79585			Dr.88613	pcdhb
1944581	zgc:152965	Zgc:152965	22	777746	hypothetical protein LOC777746	Dr.14825	0,02192	-0,10483	0,78555	-1,27299	1,73E-06	5,78E-05	No	0,27793	2,16256	1,66297		No	1,27299	0,76898	-0,26269	-1,30042	1,30042			Dr.14825	zgc:152965
1949635	zgc:73198	Zgc:73198	2	393720	hypothetical protein LOC393720	Dr.76085	0,00953	-0,04558	0,90037	-1,11066	1,74E-06	5,81E-05	No	0,37611	2,50796	2,2537		No	1,11066	0,89862	-0,1069	-1,11282	1,11282			Dr.76085	zgc:73198
1941286	Dr.122480	Transcribed locus, strongly similar to NP_001038362.1 protein LOC559475 [Danio rerio]	23			Dr.122480	0,41856	-2	0,01	-100	1,77E-06	5,90E-05	No	-3,05701	0,00089	0,00086		No	100	0,97037	-0,03007	-1,03053	1,03053			Dr.122480
1956516	zgc:77828	Zgc:77828	15	405832	hypothetical protein LOC405832	Dr.86893	0,02115	-0,10094	0,79261	-1,26165	1,82E-06	6,04E-05	No	-1,27848	0,05938	0,04671		No	1,26165	0,78666	-0,23996	-1,2712	1,2712			Dr.86893	zgc:77828
1941186	wu:fj15f04	Wu:fj15f04	8	335471		Dr.122304	0,03853	0,18385	1,52705	1,52705	1,82E-06	6,04E-05	No	0,14547	1,13193	1,74477		No	1,52705	1,54141	0,4327	1,54141	1,54141			Dr.122304	wu:fj15f04
1954590	Dr.83253	Transcribed locus	Un			Dr.83253	0,41937	2	100	100	1,85E-06	6,13E-05	No	-3,06398	0,00086	0,00087		No	100	1,01114	0,01107	1,01114	1,01114			Dr.83253
1947823	atic	5-aminoimidazole-4-carboxamide ribonucleotide formyltransferase/IMP cyclohydrolase	1	140622	5-aminoimidazole-4-carboxamide ribonucleotide formyltransferase/IMP cyclohydrolase	Dr.481	0,02423	-0,11549	0,7665	-1,30464	1,87E-06	6,19E-05	No	-0,46221	0,37638	0,3162		No	1,30464	0,84012	-0,17421	-1,19031	1,19031			Dr.481	atic
1937364	sepw2a	Selenoprotein W, 2a	3	378437	selenoprotein W, 2a	Dr.101951	0,01793	0,08545	1,21745	1,21745	1,89E-06	6,23E-05	No	-0,56258	0,2477	0,30262		No	1,21745	1,22171	0,20025	1,22171	1,22171			Dr.101951	sepw2a
1954198	zgc:73226	Zgc:73226	5	402792	zgc:73226; BCL2/adenovirus E1b 19 kDa interacting protein 2	Dr.82618	0,02305	0,10982	1,28773	1,28773	1,89E-06	6,23E-05	No	-0,11159	0,67642	0,88431		No	1,28773	1,30734	0,26799	1,30734	1,30734			Dr.82618	zgc:73226
1947236	pop5	Processing of precursor 5, ribonuclease P/MRP subunit (S. cerevisiae)	8	541421	processing of precursor 5, ribonuclease P/MRP subunit; fc69d03	Dr.39115	0,03027	0,14399	1,39311	1,39311	1,97E-06	6,48E-05	No	-0,73536	0,15672	0,21734		No	1,39311	1,38675	0,32696	1,38675	1,38675			Dr.39115	pop5
1939299	LOC798772	Similar to SH2 containing inositol-5-phosphatase	6	798772		Dr.115286	0,02573	-0,1221	0,75492	-1,32464	2,08E-06	6,83E-05	No	-0,78512	0,18958	0,1419		No	1,32464	0,7485	-0,28969	-1,33601	1,33601			Dr.115286	LOC798772
1956152	Dr.86073	Transcribed locus	7			Dr.86073	0,02201	-0,10444	0,78625	-1,27186	2,09E-06	6,85E-05	No	0,88515	8,67719	6,81535		No	1,27186	0,78543	-0,24152	-1,27318	1,27318			Dr.86073
1951758	hoxb3a	Homeo box B3a	3	30339	homeo box B3a; homeobox gene B-3	Dr.78889	0,4216	-2	0,01	-100	2,10E-06	6,86E-05	No	-3,07192	0,00085	0,00085		No	100	0,99363	-0,00639	-1,00641	1,00641			Dr.78889	hoxb3a
1948388	wu:fk91b07	Wu:fk91b07	11	335223		Dr.6752	0,03596	-0,17059	0,67517	-1,48111	2,10E-06	6,86E-05	No	-1,40075	0,04792	0,03296		No	1,48111	0,6878	-0,37426	-1,45391	1,45391			Dr.6752	wu:fk91b07
1953721	zgc:154072	Zgc:154072	8	555459	hypothetical protein LOC555459	Dr.81817	0,01722	-0,08164	0,82863	-1,20681	2,13E-06	6,95E-05	No	-0,35347	0,48519	0,40471		No	1,20681	0,83413	-0,18137	-1,19886	1,19886			Dr.81817	zgc:154072
1945099	Dr.18407	Transcribed locus	7			Dr.18407	0,05258	0,24915	1,77481	1,77481	2,16E-06	7,03E-05	No	-1,6832	0,01567	0,02801		No	1,77481	1,78741	0,58077	1,78741	1,78741			Dr.18407
1945973	zgc:65884	Zgc:65884	15	394171	hypothetical protein LOC394171	Dr.26980	0,0291	-0,13784	0,72805	-1,37354	2,17E-06	7,04E-05	No	0,01201	1,20917	0,87727		No	1,37354	0,72551	-0,32088	-1,37833	1,37833			Dr.26980	zgc:65884
1940497	Dr.119980	Transcribed locus	21			Dr.119980	0,42224	-2	0,01	-100	2,17E-06	7,04E-05	No	-3,07192	0,00085	0,00085		No	100	0,99363	-0,00639	-1,00641	1,00641			Dr.119980
1949051	spint1l	Serine protease inhibitor, Kunitz type 1-like	9	406426	serine protease inhibitor, Kunitz type 1-like; serine protease inhibitor HGFAI	Dr.75391	0,0637	-0,30165	0,49929	-2,00284	2,18E-06	7,06E-05	No	-2,29045	0,00765	0,00343		No	2,00284	0,44906	-0,80059	-2,22686	2,22686			Dr.75391	spint1l
1957572	zgc:101737	Zgc:101737	11	492767	hypothetical protein LOC492767	Dr.91295	0,01869	0,08847	1,22594	1,22594	2,21E-06	7,15E-05	No	-1,17611	0,06084	0,07305		No	1,22594	1,20073	0,18293	1,20073	1,20073			Dr.91295	zgc:101737
1946329	dla	DeltaA	1	30131	deltaA	Dr.30326	0,01674	0,07921	1,20009	1,20009	2,22E-06	7,16E-05	No	-0,98877	0,09339	0,11276		No	1,20009	1,20735	0,18843	1,20735	1,20735			Dr.30326	dla
1946524	spry4	Sprouty (Drosophila) homolog 4	21	114437	sprouty (Drosophila) homolog 4	Dr.32057	0,01405	0,06647	1,16539	1,16539	2,22E-06	7,16E-05	No	-0,41209	0,35998	0,41644		No	1,16539	1,15684	0,14569	1,15684	1,15684			Dr.32057	spry4
1950719	robo3	Roundabout homolog 3	10	30770	roundabout homolog 3; roundabout (axon guidance receptor, Drosophila) homolog 3	Dr.77473	0,01526	-0,07221	0,84682	-1,18088	2,23E-06	7,18E-05	No	-0,26577	0,59245	0,49637		No	1,18088	0,83782	-0,17695	-1,19357	1,19357			Dr.77473	robo3
1950975	LOC795208	Hypothetical protein LOC795208	2	795208		Dr.77858	0,42301	-2	0,01	-100	2,27E-06	7,28E-05	No	-3,07192	0,00085	0,00085		No	100	0,99363	-0,00639	-1,00641	1,00641			Dr.77858	LOC795208
1937579	Dr.104693	Transcribed locus	2			Dr.104693	0,42305	2	100	100	2,27E-06	7,28E-05	No	-3,06389	0,00086	0,00087		No	100	1,00299	0,00298	1,00299	1,00299			Dr.104693
1956225	LOC100001402	Hypothetical protein LOC100001402	3	100001402		Dr.86195	0,04658	0,22016	1,66018	1,66018	2,28E-06	7,30E-05	No	-0,533	0,22947	0,38014		No	1,66018	1,65661	0,50477	1,65661	1,65661			Dr.86195	LOC100001402
1948779	mhc1uba	Major histocompatibility complex class I UBA gene	19	30757	major histocompatibility complex class I UBA	Dr.75075	0,05274	-0,24919	0,56339	-1,77497	2,30E-06	7,35E-05	No	0,63584	5,82389	3,20976		No	1,77497	0,55114	-0,59577	-1,81443	1,81443			Dr.75075	mhc1uba
1942316	Dr.126625	Transcribed locus	10			Dr.126625	0,42343	2	100	100	2,32E-06	7,39E-05	No	-3,04873	0,00089	0,0009		No	100	1,00724	0,00722	1,00724	1,00724			Dr.126625
1941856	Dr.123755	Transcribed locus	5			Dr.123755	0,0134	0,06328	1,15686	1,15686	2,32E-06	7,39E-05	No	0,11857	1,22758	1,40637		No	1,15686	1,14565	0,13597	1,14565	1,14565			Dr.123755
1948100	arf1l	ADP-ribosylation factor 1 like	24	327026	ADP-ribosylation factor 1 like	Dr.5438	0,02765	-0,13014	0,74108	-1,34939	2,51E-06	7,98E-05	No	0,23757	2,01841	1,47954		No	1,34939	0,73302	-0,31058	-1,36422	1,36422			Dr.5438	arf1l
1955797	or102-1	Odorant receptor, family C, subfamily 102, member 1	15	80358	odorant receptor, family C, subfamily 102, member 1; fZOR5; Dr3OR15.48; odorant receptor 5; odorant receptor 5a; olfactory receptor protein 5.1; odorant receptor, family 5, member 1	Dr.85379	0,42495	2	100	100	2,52E-06	8,00E-05	No	-2,94394	0,00089	0,00146		No	100	1,63557	0,49199	1,63557	1,63557			Dr.85379	or102-1
1949776	mmp9	Matrix metalloproteinase 9	8	406397	matrix metalloproteinase 9; fj05a08	Dr.76275	0,0204	-0,09598	0,80172	-1,24732	2,53E-06	8,02E-05	No	-1,00258	0,11303	0,08743		No	1,24732	0,7735	-0,25683	-1,29282	1,29282			Dr.76275	mmp9
1951776	Dr.78917	Transcribed locus	13			Dr.78917	0,42568	2	100	100	2,62E-06	8,29E-05	No	-3,02849	0,00089	0,00099		No	100	1,10851	0,10302	1,10851	1,10851			Dr.78917
1951706	ercc3	Excision repair cross-complementing rodent repair deficiency, complementation group 3	6	324323	excision repair cross-complementing rodent repair deficiency, complementation group 3	Dr.78820	0,04006	-0,18808	0,64851	-1,54199	2,67E-06	8,43E-05	No	-0,82702	0,18924	0,11721		No	1,54199	0,61936	-0,47907	-1,61457	1,61457			Dr.78820	ercc3
1954780	LOC555881	Hypothetical LOC555881	25	555881	hypothetical protein LOC555881	Dr.83530	0,02222	-0,10426	0,78658	-1,27132	2,71E-06	8,55E-05	No	-0,87682	0,15026	0,11772		No	1,27132	0,78343	-0,24407	-1,27643	1,27643			Dr.83530	LOC555881
1951556	zgc:101729	Zgc:101729	6	494085	hypothetical protein LOC494085	Dr.78644	0,42659	2	100	100	2,75E-06	8,66E-05	No	-2,95314	0,00089	0,0014		No	100	1,56776	0,44965	1,56776	1,56776			Dr.78644	zgc:101729
1949708	dhx16	DEAH (Asp-Glu-Ala-His) box polypeptide 16	15	336645	DEAH (Asp-Glu-Ala-His) box polypeptide 16	Dr.76186	0,03444	0,16148	1,45037	1,45037	2,76E-06	8,68E-05	No	-0,50569	0,25969	0,37796		No	1,45037	1,45541	0,37529	1,45541	1,45541			Dr.76186	dhx16
1954418	zgc:110561	Zgc:110561	19	553627	hypothetical protein LOC553627	Dr.82953	0,02314	-0,10848	0,77897	-1,28374	2,77E-06	8,69E-05	No	-0,79492	0,18044	0,1425		No	1,28374	0,78976	-0,23602	-1,2662	1,2662			Dr.82953	zgc:110561
1943448	Dr.133366	Transcribed locus, strongly similar to XP_705611.1 hypothetical protein XP_700519 [Danio rerio]	1			Dr.133366	0,02811	0,1317	1,35427	1,35427	2,79E-06	8,74E-05	No	-0,28618	0,44339	0,60376		No	1,35427	1,3617	0,30874	1,3617	1,3617			Dr.133366
1953320	LOC793458	Similar to Peptide Y	12	793458		Dr.81191	0,04859	0,22744	1,68827	1,68827	2,85E-06	8,91E-05	No	-1,52777	0,02305	0,03879		No	1,68827	1,68304	0,5206	1,68304	1,68304			Dr.81191	LOC793458
1949333	h1m	Linker histone H1M	Un	327403	linker histone H1M	Dr.75735	0,20339	0,95195	8,95259	8,95259	2,86E-06	8,93E-05	No	-2,36361	0,00163	0,01355		No	8,95259	8,30757	2,11717	8,30757	8,30757			Dr.75735	h1m
1943877	zgc:92261	Zgc:92261	13	494494	hypothetical protein LOC494494	Dr.134501	0,03373	0,15783	1,43825	1,43825	2,88E-06	8,98E-05	No	-1,18427	0,05469	0,07857		No	1,43825	1,43675	0,36238	1,43675	1,43675			Dr.134501	zgc:92261
1953834	LOC445375	Iglon2	10	678534	hypothetical protein LOC678534	Dr.82004	0,04545	0,21264	1,63172	1,63172	2,89E-06	8,99E-05	No	-0,35064	0,3501	0,57702		No	1,63172	1,64813	0,49964	1,64813	1,64813			Dr.82004	LOC445375
1955593	zgc:63602	Zgc:63602	20	393433	hypothetical protein LOC393433	Dr.84970	0,03206	-0,14996	0,708	-1,41242	2,90E-06	9,01E-05	No	-1,24446	0,06919	0,04689		No	1,41242	0,67774	-0,38899	-1,47549	1,47549			Dr.84970	zgc:63602
1955256	Dr.84447	Transcribed locus, strongly similar to XP_001118935.1 similar to cytoplasmic polyadenylation element binding protein 2 isoform A [Macaca mulatta]	14			Dr.84447	0,03114	0,14553	1,39807	1,39807	2,97E-06	9,21E-05	No	-0,90593	0,10507	0,14749		No	1,39807	1,40371	0,33912	1,40371	1,40371			Dr.84447
1941355	Dr.122633	Transcribed locus	16			Dr.122633	0,03492	0,16313	1,4559	1,4559	2,99E-06	9,26E-05	No	-1,48997	0,02685	0,03932		No	1,4559	1,46467	0,38163	1,46467	1,46467			Dr.122633
1954987	LOC567193	Similar to galectin-4	18	567193		Dr.83897	0,21373	-0,99808	0,10044	-9,95582	3,02E-06	9,34E-05	No	-2,45486	0,01065	0,00123		No	9,95582	0,11538	-2,1595	-8,66682	8,66682			Dr.83897	LOC567193
1937598	tacstd	Tumor-associated calcium signal transducer	Un	406454	tumor-associated calcium signal transducer; pan-epithelial glycoprotein	Dr.104752	0,10522	-0,49121	0,32269	-3,09892	3,04E-06	9,38E-05	No	-1,78489	0,03103	0,00868		No	3,09892	0,27976	-1,27381	-3,57446	3,57446			Dr.104752	tacstd
1948876	zgc:110767	Zgc:110767	14	326933	hypothetical protein LOC326933	Dr.75185	0,0233	0,10869	1,28438	1,28438	3,10E-06	9,55E-05	No	-0,28336	0,44669	0,60711		No	1,28438	1,35913	0,30685	1,35913	1,35913			Dr.75185	zgc:110767
1946748	tnc	Tenascin C	5	30037	tenascin C; etID309720.5	Dr.33789	0,0158	-0,07357	0,84417	-1,18459	3,21E-06	9,88E-05	No	-1,15188	0,07534	0,06595		No	1,18459	0,87528	-0,13321	-1,14249	1,14249			Dr.33789	tnc
1947296	wu:fd02h10	Wu:fd02h10	25	325693		Dr.3991	0,03024	0,14075	1,38277	1,38277	3,25E-06	9,98E-05	No	-1,29706	0,04295	0,05941		No	1,38277	1,38326	0,32444	1,38326	1,38326			Dr.3991	wu:fd02h10
1937685	nlcam	Neurolin-like cell adhesion molecule	15	323048	neurolin-like cell adhesion molecule	Dr.105054	0,01758	0,08178	1,20721	1,20721	3,28E-06	0,00010059	No	-0,86755	0,124	0,14842		No	1,20721	1,19698	0,1798	1,19698	1,19698			Dr.105054	nlcam
1948541	wu:fb60g05	Wu:fb60g05	1	322423		Dr.72371	0,05536	-0,2574	0,55284	-1,80886	3,33E-06	0,000101958	No	-2,39955	0,00523	0,00304		No	1,80886	0,58162	-0,54194	-1,71933	1,71933			Dr.72371	wu:fb60g05
1939099	LOC799802	Hypothetical protein LOC799802	3	799802		Dr.114490	0,02732	-0,12697	0,7465	-1,33959	3,35E-06	0,000102405	No	-0,14207	0,83725	0,62268		No	1,33959	0,74372	-0,29609	-1,34459	1,34459			Dr.114490	LOC799802
1942484	Dr.12977	Transcribed locus, weakly similar to XP_345866.3 similar to periphilin 1 isoform 1 [Rattus norvegicus]	8			Dr.12977	0,43037	2	100	100	3,37E-06	0,000102685	No	-3,04873	0,00089	0,0009		No	100	1,00724	0,00722	1,00724	1,00724			Dr.12977
1940452	hspb11	Small heat shock protein HSPB11	21	796767	hypothetical protein LOC796767	Dr.119808	0,05597	-0,26009	0,54943	-1,82006	3,37E-06	0,000102685	No	-2,02751	0,01312	0,00671		No	1,82006	0,51169	-0,67004	-1,95431	1,95431			Dr.119808	hspb11
1943864	Dr.134460	Transcribed locus	1			Dr.134460	0,43059	2	100	100	3,40E-06	0,000103432	No	-3,03763	0,00086	0,00098		No	100	1,13751	0,12884	1,13751	1,13751			Dr.134460
1937837	taldo1	Transaldolase 1	18	324556	transaldolase 1	Dr.105598	0,02105	-0,09773	0,79849	-1,25236	3,43E-06	0,000104177	No	0,1189	1,49619	1,1556		No	1,25236	0,77236	-0,2583	-1,29472	1,29472			Dr.105598	taldo1
1955492	zgc:92411	Zgc:92411	18	445280	hypothetical protein LOC445280	Dr.84825	0,03429	-0,15908	0,6933	-1,44237	3,49E-06	0,00010583	No	-0,70483	0,24171	0,16108		No	1,44237	0,66642	-0,40583	-1,50055	1,50055			Dr.84825	zgc:92411
1939484	LOC563183	Hypothetical LOC563183	7	563183		Dr.115944	0,43124	-2	0,01	-100	3,52E-06	0,000106569	No	-2,97389	0,00135	0,00083		No	100	0,6155	-0,48532	-1,6247	1,6247			Dr.115944	LOC563183
1946300	postn	Periostin, osteoblast specific factor	1	337176	periostin	Dr.30157	0,03253	0,15084	1,41526	1,41526	3,53E-06	0,000106701	No	-0,73719	0,15669	0,21407		No	1,41526	1,3662	0,31203	1,3662	1,3662			Dr.30157	postn
1957639	blzf1	Basic leucine zipper nuclear factor 1	1	114452	basic leucine zipper nuclear factor 1	Dr.9166	0,01647	0,07621	1,19182	1,19182	3,71E-06	0,000111963	No	-0,22798	0,53766	0,65093		No	1,19182	1,21067	0,19118	1,21067	1,21067			Dr.9166	blzf1
1957610	lck	Lymphocyte-specific protein tyrosine kinase	17	414333	lymphocyte-specific protein tyrosine kinase; lymphocyte protein tyrosine kinase	Dr.91511	0,0488	-0,22571	0,59468	-1,68157	3,74E-06	0,000112688	No	-0,91097	0,16239	0,09442		No	1,68157	0,58145	-0,54222	-1,71982	1,71982			Dr.91511	lck
1943375	Dr.133240	Transcribed locus	8			Dr.133240	0,05551	0,25651	1,80512	1,80512	3,81E-06	0,000114615	No	-0,60408	0,18623	0,338		No	1,80512	1,81497	0,59607	1,81497	1,81497			Dr.133240
1957182	ctsbb	Capthepsin B, b	17	569298		Dr.89488	0,09246	-0,42712	0,37401	-2,67376	3,85E-06	0,000115634	No	-2,1281	0,01198	0,00482		No	2,67376	0,4023	-0,91056	-2,48571	2,48571			Dr.89488	ctsbb
1944790	Dr.16325	Transcribed locus, moderately similar to XP_001084127.1 regulating synaptic membrane exocytosis 3 isoform 1 [Macaca mulatta]	13			Dr.16325	0,02081	-0,09611	0,80148	-1,24769	3,89E-06	0,000116651	No	-0,90441	0,13958	0,11126		No	1,24769	0,79709	-0,22679	-1,25456	1,25456			Dr.16325
1943407	yaf2	YY1 associated factor 2	4	692296	YY1 associated factor 2	Dr.133296	0,01932	-0,08896	0,81478	-1,22733	4,13E-06	0,000123456	No	-0,51018	0,34315	0,27879		No	1,22733	0,81244	-0,20772	-1,23086	1,23086			Dr.133296	yaf2
1953999	zgc:112267	Zgc:112267	17	554143	glucosamine-phosphate N-acetyltransferase 1-like	Dr.82291	0,02643	0,12171	1,32344	1,32344	4,13E-06	0,000123456	No	-0,86396	0,1198	0,15618		No	1,32344	1,30365	0,26517	1,30365	1,30365			Dr.82291	zgc:112267
1955392	Dr.84675	Transcribed locus	13			Dr.84675	0,0146	0,06718	1,1673	1,1673	4,17E-06	0,000124455	No	1,14307	12,886	14,99784		No	1,1673	1,16389	0,15176	1,16389	1,16389			Dr.84675
1953961	zgc:114150	Zgc:114150	25	503880	hypothetical protein LOC503880	Dr.82223	0,0142	-0,06534	0,86033	-1,16235	4,18E-06	0,000124557	No	-0,64067	0,24585	0,21281		No	1,16235	0,86559	-0,14434	-1,15528	1,15528			Dr.82223	zgc:114150
1955820	zgc:109981	Zgc:109981	19	573111	hypothetical protein LOC573111; thiopurine S-methyltransferase	Dr.85410	0,0141	-0,06481	0,86138	-1,16093	4,31E-06	0,000128229	No	-0,69432	0,21863	0,18692		No	1,16093	0,85495	-0,15672	-1,16966	1,16966			Dr.85410	zgc:109981
1955920	zgc:101015	Zgc:101015	15	445498	hypothetical protein LOC445498	Dr.85594	0,03196	0,14683	1,40227	1,40227	4,35E-06	0,000129216	No	-0,8931	0,10812	0,15131		No	1,40227	1,39944	0,33607	1,39944	1,39944			Dr.85594	zgc:101015
1953258	Dr.81089	Transcribed locus	9			Dr.81089	0,02691	0,12361	1,32926	1,32926	4,36E-06	0,00012931	No	-0,76603	0,14876	0,19775		No	1,32926	1,32927	0,28463	1,32927	1,32927			Dr.81089
1939948	tgfbi	Transforming growth factor, beta-induced	14	321421	transforming growth factor, beta-induced; etID38199.14	Dr.117806	0,02236	-0,10264	0,78952	-1,2666	4,43E-06	0,000131181	No	-1,6215	0,02696	0,02126		No	1,2666	0,78883	-0,23721	-1,2677	1,2677			Dr.117806	tgfbi
1954767	Dr.83515	Transcribed locus	5			Dr.83515	0,43598	-2	0,01	-100	4,49E-06	0,00013275	No	-3,03725	0,001	0,00086		No	100	0,85386	-0,15799	-1,17115	1,17115			Dr.83515
1939088	zgc:91816	Zgc:91816	3	436967	hypothetical protein LOC436967	Dr.114433	0,02322	0,10651	1,27794	1,27794	4,50E-06	0,000132838	No	-0,82256	0,13331	0,17019		No	1,27794	1,27662	0,24422	1,27662	1,27662			Dr.114433	zgc:91816
1952163	wu:fc83f05	Wu:fc83f05	10	325498		Dr.79478	0,43608	-2	0,01	-100	4,51E-06	0,000132926	No	-3,0088	0,00107	0,0009		No	100	0,83481	-0,18056	-1,19788	1,19788			Dr.79478	wu:fc83f05
1952238	barhl2	BarH-like 2	6	403056	BarH-like 2; barH-class homeodomain transcription factor	Dr.79590	0,02472	-0,11338	0,77022	-1,29832	4,52E-06	0,000133013	No	0,01277	1,17769	0,90053		No	1,29832	0,76466	-0,26833	-1,30777	1,30777			Dr.79590	barhl2
1950710	Dr.77462	Transcribed locus	11			Dr.77462	0,02546	0,1167	1,30827	1,30827	4,55E-06	0,000133688	No	-1,42175	0,03327	0,0431		No	1,30827	1,29576	0,2591	1,29576	1,29576			Dr.77462
1948706	im:7136462	Im:7136462	10	497326		Dr.74661	0,01711	-0,0784	0,83484	-1,19783	4,61E-06	0,000135241	No	-0,36186	0,47789	0,39533		No	1,19783	0,82724	-0,18966	-1,20884	1,20884			Dr.74661	im:7136462
1938190	Dr.106926	Transcribed locus	23			Dr.106926	0,43664	2	100	100	4,64E-06	0,0001357	No	-3,03072	0,00089	0,00098		No	100	1,09695	0,09253	1,09695	1,09695			Dr.106926
1956025	tfap2e	Transcription factor AP-2 epsilon	Un	393794	transcription factor AP-2 epsilon	Dr.85842	0,02532	-0,11599	0,76561	-1,30615	4,64E-06	0,0001357	No	-0,47575	0,37797	0,29583		No	1,30615	0,78268	-0,24503	-1,27766	1,27766			Dr.85842	tfap2e
1947149	zgc:101530	Zgc:101530	8	494112	hypothetical protein LOC494112	Dr.37814	0,02503	0,11459	1,30195	1,30195	4,68E-06	0,000136659	No	-0,63881	0,19964	0,26431		No	1,30195	1,32392	0,2806	1,32392	1,32392			Dr.37814	zgc:101530
1953029	zgc:158293	Zgc:158293	24	100009634	hypothetical protein LOC100009634	Dr.80738	0,02951	-0,13503	0,73278	-1,36467	4,75E-06	0,000138489	No	-0,55007	0,33032	0,24039		No	1,36467	0,72775	-0,3178	-1,37411	1,37411			Dr.80738	zgc:158293
1949770	psme2	Proteasome activator subunit 2	12	30647	proteasome activator subunit 2	Dr.76266	0,02378	-0,10873	0,77853	-1,28448	4,85E-06	0,000141187	No	-0,12214	0,85641	0,66532		No	1,28448	0,77687	-0,25248	-1,28722	1,28722			Dr.76266	psme2
1956394	Dr.86514	Transcribed locus	3			Dr.86514	0,43755	-2	0,01	-100	4,86E-06	0,000141261	No	-2,95779	0,00136	0,0009		No	100	0,66006	-0,41543	-1,51502	1,51502			Dr.86514
1952386	LOC572323	Hypothetical LOC572323	11	572323		Dr.79819	0,08258	0,37728	2,38385	2,38385	4,91E-06	0,000142495	No	-1,33292	0,03034	0,07495		No	2,38385	2,47057	0,90445	2,47057	2,47057			Dr.79819	LOC572323
1953328	zgc:110030	Zgc:110030	12	574421	hypothetical protein LOC574421	Dr.81203	0,03918	-0,17888	0,6624	-1,50966	4,98E-06	0,000144306	No	-0,71064	0,24331	0,15579		No	1,50966	0,64029	-0,44583	-1,56178	1,56178			Dr.81203	zgc:110030
1939101	LOC100004051	Hypothetical protein LOC100004051	3	100004051		Dr.114496	0,43819	2	100	100	5,01E-06	0,000144953	No	-2,92889	0,00083	0,00167		No	100	1,99785	0,69207	1,99785	1,99785			Dr.114496	LOC100004051
1956966	rgl2	Ral guanine nucleotide dissociation stimulator-like 2	16	65227	ras-associated protein	Dr.88587	0,08944	-0,40786	0,39097	-2,55777	5,11E-06	0,00014762	No	-2,56649	0,00437	0,00168		No	2,55777	0,38488	-0,95482	-2,5982	2,5982			Dr.88587	rgl2
1946806	Dr.34226	Transcribed locus	12			Dr.34226	0,43901	2	100	100	5,22E-06	0,000150568	No	-3,0251	0,00086	0,00106		No	100	1,22798	0,20537	1,22798	1,22798			Dr.34226
1942505	spry2	Sprouty homolog 2	Un	335098	sprouty homolog 2	Dr.13009	0,02364	-0,10747	0,78078	-1,28077	5,45E-06	0,000156963	No	-0,30003	0,56554	0,4441		No	1,28077	0,78526	-0,24174	-1,27347	1,27347			Dr.13009	spry2
1953420	psme1	Proteasome activator subunit 1	24	30648	proteasome activator subunit 1	Dr.81309	0,02245	-0,10202	0,79064	-1,2648	5,51E-06	0,00015845	No	-0,10469	0,88185	0,7002		No	1,2648	0,79402	-0,23065	-1,25942	1,25942			Dr.81309	psme1
1948901	LOC797247	Hypothetical protein LOC797247	23	797247		Dr.75213	0,06973	-0,31674	0,48224	-2,07367	5,56E-06	0,000159645	No	-0,90702	0,18281	0,08702		No	2,07367	0,47603	-0,74228	-2,10073	2,10073			Dr.75213	LOC797247
1950529	map1lc3b	Microtubule-associated protein 1 light chain 3 beta	25	322425	microtubule-associated protein 1 light chain 3 beta	Dr.77225	0,0153	-0,06946	0,8522	-1,17343	5,64E-06	0,000161697	No	0,58038	4,14022	3,49734		No	1,17343	0,84472	-0,16874	-1,18382	1,18382			Dr.77225	map1lc3b
1954349	lnx2	Ligand of numb-protein X 2	24	553331		Dr.82850	0,01566	-0,07108	0,84902	-1,17783	5,67E-06	0,000162066	No	0,12184	1,4383	1,21854		No	1,17783	0,84721	-0,16581	-1,18035	1,18035			Dr.82850	lnx2
1939148	smo	Smoothened homolog (Drosophila)	4	30225	smoothened homolog; smu; slow muscle omitted	Dr.114683	0,01884	-0,08551	0,82128	-1,21761	5,67E-06	0,000162066	No	-1,49405	0,03553	0,02893		No	1,21761	0,81425	-0,20549	-1,22812	1,22812			Dr.114683	smo
1950029	zgc:63492	Zgc:63492	3	334175	hypothetical protein LOC334175	Dr.76588	0,01612	0,07313	1,18339	1,18339	5,69E-06	0,000162392	No	0,19431	1,4426	1,69617		No	1,18339	1,17577	0,16193	1,17577	1,17577			Dr.76588	zgc:63492
1949956	zgc:91871	Zgc:91871	6	431736	hypothetical protein LOC431736	Dr.76497	0,06476	0,29334	1,96491	1,96491	5,90E-06	0,000168132	No	-1,92075	0,00809	0,0178		No	1,96491	2,19868	0,78786	2,19868	2,19868			Dr.76497	zgc:91871
1949096	wu:fa04e07	Wu:fa04e07	25	334823		Dr.75451	0,03945	0,17862	1,50876	1,50876	5,95E-06	0,000169302	No	-1,59311	0,02078	0,03163		No	1,50876	1,52178	0,41988	1,52178	1,52178			Dr.75451	wu:fa04e07
1955555	LOC100000256	Similar to crystallin gamma EM2-7	9	100000256	hypothetical protein LOC100000256	Dr.84912	0,06913	0,31213	2,05177	2,05177	6,32E-06	0,00017956	No	-1,13366	0,05145	0,10501		No	2,05177	2,04093	0,7134	2,04093	2,04093			Dr.84912	LOC100000256
1940956	cask	Calcium/calmodulin-dependent serine protein kinase	9	259195	calcium/calmodulin-dependent serine protein kinase	Dr.121791	0,4434	2	100	100	6,46E-06	0,000183263	No	-3,07905	0,00083	0,00083		No	100	0,99844	-0,00156	-1,00156	1,00156			Dr.121791	cask
1953634	alkbh5	AlkB, alkylation repair homolog 5 (E. coli)	1	570158	alkB, alkylation repair homolog 5	Dr.81672	0,02154	-0,09712	0,79962	-1,2506	6,55E-06	0,000185538	No	-0,80606	0,17422	0,14021		No	1,2506	0,80482	-0,21714	-1,24251	1,24251			Dr.81672	alkbh5
1947225	zgc:110304	Zgc:110304	13	550255	hypothetical protein LOC550255	Dr.39071	0,10346	-0,46605	0,34194	-2,92447	6,66E-06	0,000188371	No	-1,72477	0,03223	0,01102		No	2,92447	0,34202	-1,07288	-2,92378	2,92378			Dr.39071	zgc:110304
1946903	Dr.3529	Transcribed locus, moderately similar to XP_001110996.1 homogentisate 1,2-dioxygenase isoform 2 [Macaca mulatta]	24			Dr.3529	0,44475	2	100	100	6,89E-06	0,000194586	No	-2,92947	0,00085	0,00163		No	100	1,91032	0,64727	1,91032	1,91032			Dr.3529
1937727	cntfr	Ciliary neurotrophic factor receptor	10	368438	ciliary neurotrophic factor receptor	Dr.105215	0,02839	-0,12763	0,74537	-1,34162	6,92E-06	0,000195142	No	-1,22053	0,07055	0,05134		No	1,34162	0,72762	-0,31798	-1,37435	1,37435			Dr.105215	cntfr
1951357	wu:fc05g01	Wu:fc05g01	1	323636		Dr.78375	0,03001	-0,13489	0,73301	-1,36425	6,98E-06	0,000196249	No	-0,20409	0,72988	0,53526		No	1,36425	0,73335	-0,31013	-1,3636	1,3636			Dr.78375	wu:fc05g01
1940418	LOC564077	Similar to CD36 antigen	21	564077		Dr.119706	0,445	-2	0,01	-100	6,98E-06	0,000196249	No	-2,92309	0,00159	0,0009		No	100	0,56256	-0,57526	-1,77759	1,77759			Dr.119706	LOC564077
1942274	fzd2	Frizzled homolog 2	3	30370	frizzled 2; fz-2; frizzled homolog 8	Dr.12607	0,0226	-0,10148	0,79163	-1,26322	7,10E-06	0,000199327	No	-0,92909	0,12791	0,10837		No	1,26322	0,8472	-0,16582	-1,18036	1,18036			Dr.12607	fzd2
1953663	caspb	Caspase b	1	259303	caspase b	Dr.81726	0,05176	0,23191	1,70574	1,70574	7,44E-06	0,000208254	No	-0,94469	0,08338	0,15472		No	1,70574	1,85557	0,61819	1,85557	1,85557			Dr.81726	caspb
1939216	LOC795015	Similar to Si:dkey-2n12.1 protein	5	795015		Dr.114986	0,03433	-0,15381	0,70176	-1,42499	7,44E-06	0,000208254	No	-1,77358	0,02029	0,01408		No	1,42499	0,69419	-0,36502	-1,44054	1,44054			Dr.114986	LOC795015
1950967	mars	Methionine-tRNA synthetase	6	338183	methionyl-tRNA synthetase	Dr.77842	0,02959	-0,13251	0,73704	-1,35678	7,52E-06	0,000210151	No	-0,39936	0,4358	0,36476		No	1,35678	0,83698	-0,17795	-1,19477	1,19477			Dr.77842	mars
1947181	zgc:112958	Zgc:112958	22	541369	hypothetical protein LOC541369	Dr.38203	0,44662	2	100	100	7,53E-06	0,000210151	No	-3,06621	0,00085	0,00087		No	100	1,01533	0,01522	1,01533	1,01533			Dr.38203	zgc:112958
1955298	zgc:91896	Zgc:91896	25	445066	hypothetical protein LOC445066	Dr.84507	0,04923	-0,22037	0,60205	-1,66098	7,59E-06	0,000211514	No	-0,78011	0,17126	0,16074		No	1,66098	0,93861	-0,06336	-1,06541	1,06541			Dr.84507	zgc:91896
1950505	Dr.77187	Transcribed locus	17			Dr.77187	0,06015	0,26888	1,85731	1,85731	7,81E-06	0,000217325	No	-1,7992	0,01183	0,02188		No	1,85731	1,84857	0,61441	1,84857	1,84857			Dr.77187
1954320	Dr.82814	Transcribed locus, weakly similar to XP_001095952.1 similar to disks large-associated protein 4 isoform a [Macaca mulatta]	6			Dr.82814	0,04073	-0,18186	0,65787	-1,52007	7,99E-06	0,000222007	No	-0,27663	0,65683	0,43046		No	1,52007	0,65536	-0,42258	-1,52589	1,52589			Dr.82814
1942956	si:ch211-212o1.3	Si:ch211-212o1.3	18	325643		Dr.132594	0,0265	0,1183	1,31311	1,31311	8,04E-06	0,000223069	No	0,22505	1,4659	1,92879		No	1,31311	1,31577	0,27442	1,31577	1,31577			Dr.132594	si:ch211-212o1.3
1942410	Dr.128581	Transcribed locus	3			Dr.128581	0,02287	0,10201	1,26476	1,26476	8,19E-06	0,000226898	No	-1,06647	0,07647	0,09662		No	1,26476	1,26355	0,23393	1,26355	1,26355			Dr.128581
1939545	RP71-15H20.7	Novel protein similar to vertebrate heat shock 70kDa protein 1B (HSPA1B)	8	798846	hypothetical protein LOC798846	Dr.116131	0,03441	0,15339	1,42359	1,42359	8,27E-06	0,000228721	No	-1,23841	0,04854	0,06913		No	1,42359	1,42434	0,35371	1,42434	1,42434			Dr.116131	RP71-15H20.7
1943000	LOC407646	Hypothetical protein LOC407646	2	325923		Dr.132672	0,02522	-0,11244	0,77189	-1,29552	8,28E-06	0,000228721	No	-0,64531	0,25232	0,20297		No	1,29552	0,8044	-0,21766	-1,24316	1,24316			Dr.132672	LOC407646
1945659	serpinb1l3	Serpin peptidase inhibitor, clade B (ovalbumin), member 1, like 3	Un	335119	serpin peptidase inhibitor, clade B (ovalbumin), member 1, like 3	Dr.23444	0,01804	-0,08035	0,8311	-1,20323	8,41E-06	0,000231974	No	0,02964	1,18327	0,96871		No	1,20323	0,81868	-0,20006	-1,22148	1,22148			Dr.23444	serpinb1l3
1946759	zgc:92880	Zgc:92880	3	445037	hypothetical protein LOC445037; fj42e02; bY187G17.6 (novel beta globin)	Dr.33889	0,0631	-0,28102	0,52358	-1,90993	8,44E-06	0,000232462	No	-0,39153	0,54498	0,30238		No	1,90993	0,55485	-0,58906	-1,80229	1,80229			Dr.33889	zgc:92880
1937352	Dr.101608	Transcribed locus	5			Dr.101608	0,05995	0,26692	1,84891	1,84891	8,48E-06	0,000233225	No	-2,16995	0,00501	0,00919		No	1,84891	1,83575	0,60745	1,83575	1,83575			Dr.101608
1954770	LOC565904	Similar to RNA binding motif protein 7	21	565904		Dr.83519	0,02636	-0,11727	0,76337	-1,30999	8,66E-06	0,000237829	No	-0,93623	0,13715	0,0978		No	1,30999	0,71309	-0,33815	-1,40235	1,40235			Dr.83519	LOC565904
1938696	LOC794934	Hypothetical protein LOC794934	4	794934		Dr.110986	0,0514	-0,22841	0,591	-1,69206	8,83E-06	0,000242147	No	-2,24365	0,00754	0,00432		No	1,69206	0,57331	-0,55633	-1,74425	1,74425			Dr.110986	LOC794934
1952610	wu:fk30f11	Wu:fk30f11	23	80950		Dr.80135	0,01942	-0,08627	0,81985	-1,21974	8,87E-06	0,000242892	No	-0,6417	0,24893	0,20918		No	1,21974	0,84033	-0,17396	-1,19001	1,19001			Dr.80135	wu:fk30f11
1951273	fam53b	Family with sequence similarity 53, member B	12	406586	hypothetical protein LOC406586	Dr.78254	0,02054	-0,09118	0,81063	-1,23361	9,03E-06	0,000246916	No	-0,36997	0,47655	0,3819		No	1,23361	0,80139	-0,22141	-1,24783	1,24783			Dr.78254	fam53b
1942205	Dr.125611	Transcribed locus	Un			Dr.125611	0,45059	-2	0,01	-100	9,05E-06	0,000247105	No	-3,04986	0,00089	0,0009		No	100	1,00832	0,00829	1,00832	1,00832			Dr.125611
1946659	ndor1	NADPH dependent diflavin oxidoreductase 1	5	393621	NADPH dependent diflavin oxidoreductase 1	Dr.32954	0,01152	0,05111	1,1249	1,1249	9,12E-06	0,000248658	No	-0,59539	0,23977	0,2688		No	1,1249	1,1211	0,11431	1,1211	1,1211			Dr.32954	ndor1
1955618	zgc:92783	Zgc:92783	15	436822	hypothetical protein LOC436822	Dr.85013	0,0199	-0,08818	0,81624	-1,22512	9,37E-06	0,000255107	No	0,23873	1,9486	1,54079		No	1,22512	0,79072	-0,23481	-1,26467	1,26467			Dr.85013	zgc:92783
1949574	wdr1	WD repeat domain 1	Un	336993	WD repeat domain 1	Dr.76002	0,02813	-0,12462	0,75055	-1,33235	9,42E-06	0,000256099	No	0,25302	2,10968	1,51994		No	1,33235	0,72046	-0,32787	-1,388	1,388			Dr.76002	wdr1
1940863	wu:fj35a03	Wu:fj35a03	MT	335860		Dr.121582	0,02733	-0,121	0,75683	-1,3213	9,50E-06	0,000257092	No	0,88829	8,92295	6,73675		No	1,3213	0,75499	-0,28105	-1,32452	1,32452			Dr.121582	wu:fj35a03
1951677	speg	SPEG complex locus	6	324509	SPEG complex locus; novel serine/threonine protein kinase; aortic preferentially expressed gene 1	Dr.78781	0,0386	0,17071	1,48154	1,48154	9,73E-06	0,000257092	No	0,16609	1,18813	1,80845		No	1,48154	1,5221	0,42009	1,5221	1,5221			Dr.78781	speg
1949749	wu:fa92h10	Wu:fa92h10	7	336699		Dr.76239	0,03894	0,17203	1,48604	1,48604	9,96E-06	0,000257092	No	-1,41308	0,0318	0,04725		No	1,48604	1,48577	0,39593	1,48577	1,48577			Dr.76239	wu:fa92h10
1937447	LOC569770	Hypothetical LOC569770	25	569770		Dr.104230	0,02213	-0,09618	0,80135	-1,24789	0,00001	0,000257092	No	0,37459	2,65741	2,12329		No	1,24789	0,79901	-0,22439	-1,25156	1,25156			Dr.104230	LOC569770
1937467	cnr1	Cannabinoid receptor 1	20	404209	cannabinoid receptor 1; cb1	Dr.104315	0,05667	0,24631	1,76324	1,76324	0,00001	0,000257092	No	-0,92257	0,09055	0,16236		No	1,76324	1,79311	0,58395	1,79311	1,79311			Dr.104315	cnr1
1938731	spag7	Sperm associated antigen 7	5	394100	sperm associated antigen 7	Dr.11173	0,03279	-0,14227	0,72067	-1,3876	0,00001	0,000257092	No	0,30092	2,37695	1,682		No	1,3876	0,70763	-0,34583	-1,41316	1,41316			Dr.11173	spag7
1939366	LOC556764	Similar to Probable RNA-dependent helicase p72 (DEAD-box protein p72) (DEAD-box protein 17)	6	556764		Dr.115516	0,03456	-0,15122	0,70596	-1,41651	0,00001	0,000257092	No	-0,38139	0,49206	0,35092		No	1,41651	0,71317	-0,33804	-1,4022	1,4022			Dr.115516	LOC556764
1939561	pepd	Peptidase D	8	337498	peptidase D	Dr.116196	0,02323	-0,10207	0,79054	-1,26495	0,00001	0,000257092	No	-0,12177	0,84903	0,67226		No	1,26495	0,7918	-0,23345	-1,26295	1,26295			Dr.116196	pepd
1941701	Dr.123354	Transcribed locus	12			Dr.123354	0,4569	2	100	100	0,00001	0,000257092	No	-3,07905	0,00083	0,00083		No	100	0,99844	-0,00156	-1,00156	1,00156			Dr.123354
1942006	Dr.124292	Transcribed locus, weakly similar to XP_001107285.1 similar to tumor protein p53 binding protein, 1 isoform 4 [Macaca mulatta]	4			Dr.124292	0,45833	-2	0,01	-100	0,00001	0,000257092	No	-2,97081	0,00135	0,00085		No	100	0,62392	-0,47173	-1,60277	1,60277			Dr.124292
1942691	wu:fy42h12	Wu:fy42h12	18	565061	hypothetical protein LOC565061	Dr.132224	0,04084	-0,17759	0,66437	-1,50518	0,00001	0,000257092	No	-0,55084	0,34357	0,23031		No	1,50518	0,67033	-0,39998	-1,49179	1,49179			Dr.132224	wu:fy42h12
1942715	psmb10	Proteasome (prosome, macropain) subunit, beta type, 10	19	64280	proteasome subunit, beta type, 10; prosome; macropain; proteasome (prosome, macropain) subunit, beta type, 12	Dr.132259	0,02808	-0,12341	0,75264	-1,32866	0,00001	0,000257092	No	-0,63951	0,26568	0,19798		No	1,32866	0,74518	-0,29413	-1,34196	1,34196			Dr.132259	psmb10
1942721	atp1a1a.4	ATPase, Na+/K+ transporting, alpha 1a.4 polypeptide	1	64615	ATPase, Na+/K+ transporting, alpha 1a.4 polypeptide; ATPase, Na+/K+ transporting, alpha 1 polypeptide like 4	Dr.132267	0,30938	-1,35468	0,04419	-22,62985	0,00001	0,000257092	No	-1,77044	0,0621	0,00463		No	22,62985	0,07463	-2,59515	-13,39857	13,39857			Dr.132267	atp1a1a.4
1943136	Dr.132877	Transcribed locus	12			Dr.132877	0,46191	-2	0,01	-100	0,00001	0,000257092	No	-3,04093	0,00099	0,00083		No	100	0,83801	-0,17672	-1,1933	1,1933			Dr.132877
1943422	zgc:86889	Zgc:86889	11	415192	hypothetical protein LOC415192	Dr.133321	0,46029	2	100	100	0,00001	0,000257092	No	-3,07182	0,00085	0,00084		No	100	0,98949	-0,01056	-1,01062	1,01062			Dr.133321	zgc:86889
1943648	Dr.133719	Transcribed locus	8			Dr.133719	0,05273	0,23218	1,70677	1,70677	0,00001	0,000257092	No	-1,00865	0,07509	0,12797		No	1,70677	1,70428	0,53314	1,70428	1,70428			Dr.133719
1943739	LOC564212	Hypothetical LOC564212	21	564212		Dr.133931	0,04453	0,19283	1,55894	1,55894	0,00001	0,000257092	No	0,35205	1,80437	2,824		No	1,55894	1,56508	0,44794	1,56508	1,56508			Dr.133931	LOC564212
1943797	LOC100003558	Similar to actin-binding LIM protein 1	13	100003558		Dr.134127	0,03054	-0,13236	0,7373	-1,3563	0,00001	0,000257092	No	-1,75454	0,02057	0,01509		No	1,3563	0,73348	-0,30995	-1,36336	1,36336			Dr.134127	LOC100003558
1943837	mtnr1b	Melatonin receptor type 1B z6.2	15	30669		Dr.134330	0,03083	-0,13615	0,73089	-1,3682	0,00001	0,000257092	No	-1,85038	0,01634	0,01219		No	1,3682	0,74564	-0,29351	-1,34113	1,34113			Dr.134330	mtnr1b
1943918	Dr.134615	Transcribed locus, strongly similar to XP_001342568.1 hypothetical protein [Danio rerio]	16			Dr.134615	0,07275	-0,31754	0,48135	-2,07748	0,00001	0,000257092	No	-1,89064	0,019	0,00891		No	2,07748	0,46902	-0,75711	-2,13211	2,13211			Dr.134615
1944794	im:6912267	Im:6912267	9	550442	hypothetical protein LOC550442	Dr.16371	0,0145	-0,06387	0,86323	-1,15843	0,00001	0,000257092	No	-0,16634	0,76061	0,61115		No	1,15843	0,8035	-0,21878	-1,24456	1,24456			Dr.16371	im:6912267
1944947	tmem112b	Transmembrane protein 112b	4	407708	transmembrane protein 153	Dr.17394	0,03911	-0,17181	0,67327	-1,48529	0,00001	0,000257092	No	-0,71302	0,23673	0,15838		No	1,48529	0,66905	-0,4019	-1,49466	1,49466			Dr.17394	tmem112b
1945307	si:ch73-15n24.1	Si:ch73-15n24.1	18	322603		Dr.2021	0,29961	1,29959	19,93363	19,93363	0,00001	0,000257092	No	-2,86666	0,00085	0,0032		No	19,93363	3,75462	1,32299	3,75462	3,75462			Dr.2021	si:ch73-15n24.1
1946231	uqcrc2	Ubiquinol-cytochrome c reductase core protein II	12	322549	ubiquinol-cytochrome c reductase core protein II	Dr.2951	0,01354	-0,05913	0,8727	-1,14587	0,00001	0,000257092	No	0,58819	4,15804	3,60979		No	1,14587	0,86815	-0,14139	-1,15188	1,15188			Dr.2951	uqcrc2
1946479	LOC562438	Similar to LDLR dan	5	562438		Dr.31691	0,02446	-0,10655	0,78243	-1,27807	0,00001	0,000257092	No	-1,73309	0,02101	0,01627		No	1,27807	0,77471	-0,25526	-1,2908	1,2908			Dr.31691	LOC562438
1947465	LOC793024	Hypothetical protein LOC793024	Un	793024		Dr.41868	0,04316	-0,1896	0,64624	-1,5474	0,00001	0,000257092	No	-1,22198	0,07593	0,04804		No	1,5474	0,63265	-0,45784	-1,58065	1,58065			Dr.41868	LOC793024
1948159	ephb4a	Eph receptor B4a	5	30688	eph receptor B4a; eph-like receptor tyrosine kinase 5	Dr.5764	0,02344	-0,10194	0,7908	-1,26455	0,00001	0,000257092	No	-0,45242	0,39964	0,31153		No	1,26455	0,77954	-0,24905	-1,28281	1,28281			Dr.5764	ephb4a
1948208	dnajc10	DnaJ (Hsp40) homolog, subfamily C, member 10	9	557858	DnaJ (Hsp40) homolog, subfamily C, member 10	Dr.60714	0,02449	-0,1066	0,78235	-1,2782	0,00001	0,000257092	No	-0,83537	0,1633	0,1307		No	1,2782	0,80037	-0,22268	-1,24942	1,24942			Dr.60714	dnajc10
1948248	LOC797836	Similar to MGC130935 protein	5	797836		Dr.6283	0,02786	-0,12153	0,75591	-1,32291	0,00001	0,000257092	No	-0,32242	0,54949	0,41352		No	1,32291	0,75255	-0,28429	-1,32881	1,32881			Dr.6283	LOC797836
1950125	wu:fb14d09	Wu:fb14d09	5	336592		Dr.76704	0,04589	-0,19903	0,63237	-1,58136	0,00001	0,000257092	No	-0,20983	0,79039	0,48866		No	1,58136	0,61825	-0,48086	-1,61746	1,61746			Dr.76704	wu:fb14d09
1950259	wu:fc92f03	Wu:fc92f03	25	387015		Dr.76880	0,0482	0,21161	1,62782	1,62782	0,00001	0,000257092	No	0,79275	4,72489	8,14913		No	1,62782	1,72472	0,54507	1,72472	1,72472			Dr.76880	wu:fc92f03
1951201	dhdhl	Dihydrodiol dehydrogenase (dimeric), like	18	406433	dihydrodiol dehydrogenase (dimeric), like	Dr.78158	0,02647	-0,11476	0,76779	-1,30243	0,00001	0,000257092	No	-0,39533	0,46271	0,34997		No	1,30243	0,75633	-0,27927	-1,32217	1,32217			Dr.78158	dhdhl
1951313	zgc:56104	Zgc:56104	14	393284	hypothetical protein LOC393284	Dr.78312	0,01652	-0,07296	0,84536	-1,18293	0,00001	0,000257092	No	-0,47908	0,35935	0,30642		No	1,18293	0,85269	-0,15935	-1,17275	1,17275			Dr.78312	zgc:56104
1952436	bmpr1ab	Bone morphogenetic protein receptor, type IA,b	12	447846	bone morphogenetic protein receptor, type IA,b	Dr.7989	0,03899	-0,17195	0,67306	-1,48575	0,00001	0,000257092	No	-0,86874	0,16685	0,1109		No	1,48575	0,66468	-0,40845	-1,50448	1,50448			Dr.7989	bmpr1ab
1954166	esr2b	Estrogen receptor 2b	13	317733	estrogen receptor 2b; estrogen receptor beta1	Dr.82564	0,01625	0,07171	1,17953	1,17953	0,00001	0,000257092	No	-0,88864	0,11739	0,14226		No	1,17953	1,21189	0,19218	1,21189	1,21189			Dr.82564	esr2b
1954606	Dr.83284	Transcribed locus	3			Dr.83284	0,06126	0,26727	1,85043	1,85043	0,00001	0,000257092	No	-0,95494	0,08156	0,1554		No	1,85043	1,90532	0,64465	1,90532	1,90532			Dr.83284
1955314	Dr.84528	Transcribed locus	14			Dr.84528	0,46085	2	100	100	0,00001	0,000257092	No	-3,07182	0,00085	0,00084		No	100	0,98949	-0,01056	-1,01062	1,01062			Dr.84528
1955810	ft2	Alpha(1,3)fucosyltransferase gene 2	19	30684	alpha(1,3)fucosyltransferase gene 2	Dr.85395	0,45283	2	100	100	0,00001	0,000257092	No	-3,04119	0,00089	0,00093		No	100	1,04313	0,04222	1,04313	1,04313			Dr.85395	ft2
1956649	wnt16	Wingless-type MMTV integration site family, member 16	4	404628	wingless-type MMTV integration site family, member 16	Dr.87285	0,02317	0,10206	1,26491	1,26491	0,00001	0,000257092	No	-1,06866	0,07807	0,09336		No	1,26491	1,19588	0,17888	1,19588	1,19588			Dr.87285	wnt16
1958087	LOC100005106	Similar to hCG2041257	7	100005106		Dr.99161	0,10491	-0,45868	0,34779	-2,87527	0,00001	0,000257092	No	-1,75405	0,03195	0,01032		No	2,87527	0,32315	-1,12965	-3,09457	3,09457			Dr.99161	LOC100005106
1937623	dnmt7	DNA (cytosine-5-)-methyltransferase 7	8	321084	DNA methyltransferase	Dr.104826	0,02881	0,12202	1,3244	1,3244	0,00002	0,000485802	No	-1,79677	0,01391	0,01833		No	1,3244	1,31756	0,27578	1,31756	1,31756			Dr.104826	dnmt7
1938261	zgc:63759	Zgc:63759	6	393460	hypothetical protein LOC393460	Dr.107346	0,04983	0,21138	1,62697	1,62697	0,00002	0,000485802	No	-0,02748	0,74204	1,20419		No	1,62697	1,62281	0,48416	1,62281	1,62281			Dr.107346	zgc:63759
1938393	LOC402797	Similar to synaptonemal complex protein 1	6	402797		Dr.107962	0,39862	1,72433	53,00621	53,00621	0,00002	0,000485802	No	-2,82232	0,00088	0,00257		No	53,00621	2,90783	1,06741	2,90783	2,90783			Dr.107962	LOC402797
1938928	zgc:55868	Zgc:55868	2	337489	hypothetical protein LOC337489; phospholipase C, delta	Dr.113860	0,03013	-0,12723	0,74605	-1,34039	0,00002	0,000485802	No	-0,56952	0,3151	0,23041		No	1,34039	0,73123	-0,31302	-1,36755	1,36755			Dr.113860	zgc:55868
1939006	zgc:55558	Zgc:55558	3	393228	hypothetical protein LOC393228	Dr.114202	0,0246	0,10412	1,27091	1,27091	0,00002	0,000485802	No	-0,98721	0,09458	0,11215		No	1,27091	1,1858	0,17042	1,1858	1,1858			Dr.114202	zgc:55558
1939707	LOC791803	Hypothetical protein LOC791803	10	791803		Dr.116801	0,4677	-2	0,01	-100	0,00002	0,000485802	No	-2,9682	0,00135	0,00086		No	100	0,63462	-0,45474	-1,57576	1,57576			Dr.116801	LOC791803
1939822	casp3	Caspase 3, apoptosis-related cysteine protease	1	140621	caspase 3, apoptosis-related cysteine protease	Dr.11726	0,02175	0,09171	1,23512	1,23512	0,00002	0,000485802	No	-0,37198	0,37599	0,47958		No	1,23512	1,27551	0,24334	1,27551	1,27551			Dr.11726	casp3
1940221	zgc:63958	Zgc:63958	17	393320	hypothetical protein LOC393320	Dr.118849	0,04821	-0,20518	0,62348	-1,6039	0,00002	0,000485802	No	-0,73661	0,24899	0,13508		No	1,6039	0,54253	-0,61152	-1,84323	1,84323			Dr.118849	zgc:63958
1940229	htra1	HtrA serine peptidase 1	17	431766	HtrA serine peptidase 1	Dr.118874	0,06147	-0,26034	0,54911	-1,82113	0,00002	0,000485802	No	-0,82889	0,17871	0,12305		No	1,82113	0,68852	-0,37321	-1,45239	1,45239			Dr.118874	htra1
1940519	wu:fj98a08	Wu:fj98a08	25	334516		Dr.12007	0,03355	-0,1452	0,71582	-1,39701	0,00002	0,000485802	No	-1,3694	0,04982	0,03663		No	1,39701	0,73515	-0,30768	-1,36026	1,36026			Dr.12007	wu:fj98a08
1940568	plcg1	Phospholipase C, gamma 1	23	373867	phospholipase C, gamma 1; ded; dead beat	Dr.120304	0,02188	-0,09266	0,80786	-1,23784	0,00002	0,000485802	No	-0,82385	0,16784	0,13409		No	1,23784	0,79892	-0,22449	-1,25169	1,25169			Dr.120304	plcg1
1941195	wu:fj21f04	Wu:fj21f04	8	335555		Dr.122321	0,04549	0,19353	1,56144	1,56144	0,00002	0,000485802	No	-0,86826	0,10854	0,17075		No	1,56144	1,57308	0,45303	1,57308	1,57308			Dr.122321	wu:fj21f04
1941214	Dr.122364	Transcribed locus	18			Dr.122364	0,03447	0,14537	1,39755	1,39755	0,00002	0,000485802	No	-0,4282	0,31251	0,44539		No	1,39755	1,42523	0,35433	1,42523	1,42523			Dr.122364
1941961	mib	Mind bomb	Un	352910	mind bomb; wit; white tail	Dr.124112	0,01737	-0,07342	0,84447	-1,18417	0,00002	0,000485802	No	-0,75226	0,19268	0,16242		No	1,18417	0,84297	-0,17083	-1,18629	1,18629			Dr.124112	mib
1943333	Dr.133180	Transcribed locus	5			Dr.133180	0,34389	1,46	28,8402	28,8402	0,00002	0,000485802	No	-2,80003	0,00092	0,00621		No	28,8402	6,73974	1,90802	6,73974	6,73974			Dr.133180
1943962	Dr.134777	Transcribed locus	4			Dr.134777	0,03155	0,13378	1,36076	1,36076	0,00002	0,000485802	No	-1,83485	0,01258	0,01706		No	1,36076	1,35557	0,30422	1,35557	1,35557			Dr.134777
1944028	Dr.135262	Transcribed locus, weakly similar to XP_001089893.1 methionine sulfoxide reductase A isoform 3 [Macaca mulatta]	20			Dr.135262	0,47011	-2	0,01	-100	0,00002	0,000485802	No	-3,04986	0,00089	0,0009		No	100	1,00832	0,00829	1,00832	1,00832			Dr.135262
1944250	Dr.140579	Transcribed locus, moderately similar to XP_001097716.1 mitochondrial ribosomal protein S2 isoform 2 [Macaca mulatta]	*			Dr.140579	0,02968	-0,12558	0,7489	-1,33529	0,00002	0,000485802	No	-0,34558	0,52472	0,39033		No	1,33529	0,74387	-0,29589	-1,34432	1,34432			Dr.140579
1945397	wu:fb95f07	Wu:fb95f07	25	323339		Dr.21241	0,04246	0,18051	1,51532	1,51532	0,00002	0,000485802	No	-1,00047	0,08101	0,12318		No	1,51532	1,52053	0,41906	1,52053	1,52053			Dr.21241	wu:fb95f07
1945593	zic6	Zic family member 6	14	415097	zic family member 6; zinc finger protein Zic6	Dr.22887	0,02538	0,10832	1,28326	1,28326	0,00002	0,000485802	No	-0,38027	0,38134	0,45515		No	1,28326	1,19356	0,17694	1,19356	1,19356			Dr.22887	zic6
1945953	appbp1	Amyloid beta precursor protein binding protein 1	7	393471	amyloid beta precursor protein binding protein 1	Dr.26720	0,02392	-0,10306	0,78876	-1,26782	0,00002	0,000485802	No	0,30629	2,31491	1,77032		No	1,26782	0,76475	-0,26821	-1,30762	1,30762			Dr.26720	appbp1
1946289	wu:fi40d06	Wu:fi40d06	24	334320		Dr.30023	0,04678	0,19931	1,58239	1,58239	0,00002	0,000485802	No	-1,36085	0,03466	0,05476		No	1,58239	1,57958	0,45716	1,57958	1,57958			Dr.30023	wu:fi40d06
1946306	tlr2	Toll-like receptor 2	1	403125	toll-like receptor 2; TIR2	Dr.30180	0,01701	-0,07224	0,84676	-1,18097	0,00002	0,000485802	No	-1,62415	0,02568	0,02198		No	1,18097	0,85592	-0,15558	-1,16834	1,16834			Dr.30180	tlr2
1946351	myf6	Myogenic factor 6	4	404208	myogenic factor 6	Dr.30442	0,06619	-0,28582	0,51783	-1,93115	0,00002	0,000485802	No	-2,12523	0,0105	0,00535		No	1,93115	0,50984	-0,67367	-1,96142	1,96142			Dr.30442	myf6
1946581	si:dkey-42i9.4	Si:dkey-42i9.4	22	492503	hypothetical protein LOC492503	Dr.32436	0,01572	0,0673	1,16762	1,16762	0,00002	0,000485802	No	-0,31947	0,44751	0,51317		No	1,16762	1,14672	0,1369	1,14672	1,14672			Dr.32436	si:dkey-42i9.4
1946808	zgc:100789	Zgc:100789	25	445493	hypothetical protein LOC445493	Dr.34241	0,0573	-0,24324	0,57116	-1,75081	0,00002	0,000485802	No	-0,66323	0,28482	0,16557		No	1,75081	0,58133	-0,54244	-1,72021	1,72021			Dr.34241	zgc:100789
1947069	nitr8	Novel immune-type receptor 8	7	449534	novel immune-type receptor 8	Dr.36851	0,42332	-1,82507	0,01496	-66,84473	0,00002	0,000485802	No	-3,01753	0,0011	0,00086		No	66,84473	0,77946	-0,24915	-1,28294	1,28294			Dr.36851	nitr8
1948087	LOC558857	Similar to CGI-108 protein	1	558857		Dr.53954	0,12428	-0,53418	0,29229	-3,4212	0,00002	0,000485802	No	-2,19101	0,01247	0,00369		No	3,4212	0,29622	-1,21665	-3,37586	3,37586			Dr.53954	LOC558857
1949664	zgc:63642	Zgc:63642	7	393444	hypothetical protein LOC393444	Dr.76123	0,01638	-0,06915	0,8528	-1,1726	0,00002	0,000485802	No	0,97733	10,32586	8,72432		No	1,1726	0,8449	-0,16854	-1,18357	1,18357			Dr.76123	zgc:63642
1949730	thbs3a	Thrombospondin 3a	16	252849	thrombospondin 3; Tsp-3a	Dr.76211	0,05104	0,21566	1,64308	1,64308	0,00002	0,000485802	No	-1,3048	0,03554	0,06913		No	1,64308	1,94528	0,66541	1,94528	1,94528			Dr.76211	thbs3a
1950575	capn9	Calpain 9	1	445107	hypothetical protein LOC445107	Dr.77287	0,0408	-0,17412	0,6697	-1,49321	0,00002	0,000485802	No	-1,91362	0,01484	0,01003		No	1,49321	0,676	-0,39156	-1,47929	1,47929			Dr.77287	capn9
1951082	zgc:110214	Zgc:110214	19	550514	hypothetical protein LOC550514	Dr.78006	0,01919	-0,08156	0,82879	-1,20658	0,00002	0,000485802	No	-0,74099	0,19964	0,16511		No	1,20658	0,82704	-0,1899	-1,20913	1,20913			Dr.78006	zgc:110214
1951418	bcap31	B-cell receptor-associated protein 31	8	368488	B-cell receptor-associated protein 31; accessory protein BAP31	Dr.78455	0,03545	0,15041	1,41387	1,41387	0,00002	0,000485802	No	-0,48275	0,27737	0,39306		No	1,41387	1,41712	0,34862	1,41712	1,41712			Dr.78455	bcap31
1952740	rhoh	Ras homolog gene family, member H	1	553413	ras-like protein Rhoh	Dr.80325	0,02666	-0,11283	0,77121	-1,29666	0,00002	0,000485802	No	-1,35545	0,0436	0,04463		No	1,29666	1,02348	0,02321	1,02348	1,02348			Dr.80325	rhoh
1953126	Dr.80904	Transcribed locus	13			Dr.80904	0,0365	-0,1569	0,69679	-1,43516	0,00002	0,000485802	No	-1,66857	0,02587	0,01793		No	1,43516	0,69315	-0,3665	-1,44268	1,44268			Dr.80904
1953777	LOC568255	Similar to Mgmt protein	17	568255		Dr.81911	0,03417	0,14507	1,39659	1,39659	0,00002	0,000485802	No	-0,05271	0,75188	1,04429		No	1,39659	1,3889	0,32851	1,3889	1,3889			Dr.81911	LOC568255
1954581	zgc:112084	Zgc:112084	25	550460	hypothetical protein LOC550460	Dr.83238	0,05058	0,21836	1,65332	1,65332	0,00002	0,000485802	No	-0,57197	0,21114	0,34001		No	1,65332	1,61037	0,47646	1,61037	1,61037			Dr.83238	zgc:112084
1955205	Dr.84365	Transcribed locus	23			Dr.84365	0,4714	-2	0,01	-100	0,00002	0,000485802	No	-3,06384	0,00086	0,00086		No	100	1,00093	0,00093	1,00093	1,00093			Dr.84365
1955364	Dr.84625	Transcribed locus	9			Dr.84625	0,06062	0,2575	1,80925	1,80925	0,00002	0,000485802	No	-1,62023	0,01798	0,03299		No	1,80925	1,83465	0,60685	1,83465	1,83465			Dr.84625
1956267	zgc:63635	Zgc:63635	2	394008		Dr.86281	0,03446	0,14803	1,40616	1,40616	0,00002	0,000485802	No	-0,43981	0,3081	0,43217		No	1,40616	1,4027	0,3384	1,4027	1,4027			Dr.86281	zgc:63635
1956833	Dr.88078	Transcribed locus	6			Dr.88078	0,22018	-0,93215	0,11691	-8,55368	0,00002	0,000485802	No	-2,67799	0,00595	0,001		No	8,55368	0,16836	-1,78166	-5,93969	5,93969			Dr.88078
1956983	rtk4	Eph-like receptor tyrosine kinase 4	15	30687		Dr.88615	0,02939	-0,12582	0,74849	-1,33603	0,00002	0,000485802	No	-1,58359	0,03017	0,02256		No	1,33603	0,74777	-0,29066	-1,33732	1,33732			Dr.88615	rtk4
1957912	wu:fd58b05	Wu:fd58b05	1	100007552		Dr.94688	0,46744	2	100	100	0,00002	0,000485802	No	-3,07905	0,00083	0,00083		No	100	0,99844	-0,00156	-1,00156	1,00156			Dr.94688	wu:fd58b05
1938464	LOC562909	Similar to PTC7 protein phosphatase homolog (S. cerevisiae)	12	562909		Dr.108296	0,03395	0,14105	1,38374	1,38374	0,00003	0,000709575	No	-0,6366	0,19693	0,27204		No	1,38374	1,38135	0,32306	1,38135	1,38135			Dr.108296	LOC562909
1938494	zgc:85869	Zgc:85869	21	406507	growth arrest and DNA damage 45 gamma like	Dr.108443	0,0205	0,08525	1,2169	1,2169	0,00003	0,000709575	No	-0,70203	0,17468	0,22579		No	1,2169	1,29261	0,25666	1,29261	1,29261			Dr.108443	zgc:85869
1939615	zgc:92723	Zgc:92723	9	436856	hypothetical protein LOC436856	Dr.116419	0,03007	0,12564	1,33548	1,33548	0,00003	0,000709575	No	-0,36443	0,3766	0,49975		No	1,33548	1,32701	0,28293	1,32701	1,32701			Dr.116419	zgc:92723
1939714	gnsb	Glucosamine (N-acetyl)-6-sulfatase (Sanfilippo disease IIID), b	10	327635	glucosamine (N-acetyl)-6-sulfatase b	Dr.116837	0,03608	-0,15123	0,70594	-1,41655	0,00003	0,000709575	No	-1,34902	0,05348	0,03768		No	1,41655	0,70461	-0,35011	-1,41922	1,41922			Dr.116837	gnsb
1940002	LOC100000877	Hypothetical protein LOC100000877	14	100000877		Dr.118068	0,01531	-0,06375	0,86348	-1,15811	0,00003	0,000709575	No	0,21514	1,77963	1,5134		No	1,15811	0,8504	-0,16205	-1,17592	1,17592			Dr.118068	LOC100000877
1940484	ddx52	DEAD (Asp-Glu-Ala-Asp) box polypeptide 52	21	407696	DEAD (Asp-Glu-Ala-Asp) box polypeptide 52	Dr.119923	0,01776	-0,07366	0,844	-1,18484	0,00003	0,000709575	No	-0,61078	0,26897	0,22323		No	1,18484	0,82994	-0,1864	-1,2049	1,2049			Dr.119923	ddx52
1942466	Dr.129427	Transcribed locus	1			Dr.129427	0,03315	0,13846	1,3755	1,3755	0,00003	0,000709575	No	-0,50277	0,26783	0,37117		No	1,3755	1,38582	0,32629	1,38582	1,38582			Dr.129427
1942522	Dr.130350	Transcribed locus	14			Dr.130350	0,36267	1,52326	33,36239	33,36239	0,00003	0,000709575	No	-2,66773	0,00142	0,02014		No	33,36239	14,19451	2,65286	14,19451	14,19451			Dr.130350
1942808	wu:fb92f04	Wu:fb92f04	11	323215		Dr.132379	0,02506	-0,10526	0,78477	-1,27426	0,00003	0,000709575	No	-1,48108	0,03734	0,0293		No	1,27426	0,78471	-0,24244	-1,27435	1,27435			Dr.132379	wu:fb92f04
1943094	wu:fj32f09	Wu:fj32f09	23	335645		Dr.132814	0,19921	-0,82539	0,14949	-6,68937	0,00003	0,000709575	No	-2,67602	0,00577	0,00121		No	6,68937	0,2098	-1,56159	-4,7664	4,7664			Dr.132814	wu:fj32f09
1943891	Dr.134521	Transcribed locus	7			Dr.134521	0,33193	1,38289	24,14846	24,14846	0,00003	0,000709575	No	-2,83883	0,0009	0,0052		No	24,14846	5,80444	1,75862	5,80444	5,80444			Dr.134521
1946116	aldh2	Aldehyde dehydrogenase 2 family (mitochondrial)	5	393462	aldehyde dehydrogenase 2 precursor; aldehyde dehydrogenase 2 family (mitochondrial)	Dr.28434	0,0436	0,18264	1,5228	1,5228	0,00003	0,000709575	No	-0,22098	0,49158	0,7465		No	1,5228	1,51859	0,41778	1,51859	1,51859			Dr.28434	aldh2
1948954	wu:fa05f08	Wu:fa05f08	23	334866		Dr.75274	0,47483	2	100	100	0,00003	0,000709575	No	-2,9631	0,00086	0,00167		No	100	1,94372	0,6646	1,94372	1,94372			Dr.75274	wu:fa05f08
1949269	cldnd	Claudin d	21	81583	claudin d	Dr.75663	0,08738	0,3672	2,32917	2,32917	0,00003	0,000709575	No	-2,14053	0,00459	0,0114		No	2,32917	2,48449	0,91007	2,48449	2,48449			Dr.75663	cldnd
1950409	zgc:56418	Zgc:56418	24	394076	H3 histone, family 3-like	Dr.77073	0,02851	0,11855	1,31387	1,31387	0,00003	0,000709575	No	0,70806	4,5693	5,70518		No	1,31387	1,24859	0,22202	1,24859	1,24859			Dr.77073	zgc:56418
1952170	gcat	Glycine C-acetyltransferase	3	402822		Dr.79486	0,02437	-0,10257	0,78964	-1,2664	0,00003	0,000709575	No	-0,66065	0,24658	0,19353		No	1,2664	0,78482	-0,2423	-1,27417	1,27417			Dr.79486	gcat
1953336	zgc:101731	Zgc:101731	15	447892	hypothetical protein LOC447892 isoform 1; fj55h11; synaptosomal-associated protein, 25kDa	Dr.81219	0,0384	0,15926	1,44299	1,44299	0,00003	0,000709575	No	-0,69164	0,17359	0,23834		No	1,44299	1,37302	0,31702	1,37302	1,37302			Dr.81219	zgc:101731
1953496	arnt2	Aryl hydrocarbon receptor nuclear translocator 2	7	64277	aryl hydrocarbon receptor nuclear translocator 2; Ah receptor nuclear translocator	Dr.81424	0,05137	0,21445	1,63853	1,63853	0,00003	0,000709575	No	-2,02863	0,00759	0,01154		No	1,63853	1,51955	0,41841	1,51955	1,51955			Dr.81424	arnt2
1954529	Dr.83157	Transcribed locus, weakly similar to XP_001112624.1 similar to RUN domain containing 1 [Macaca mulatta]	3			Dr.83157	0,47925	-2	0,01	-100	0,00003	0,000709575	No	-2,98536	0,00128	0,00083		No	100	0,64887	-0,43252	-1,54114	1,54114			Dr.83157
1954996	LOC100000303	Hypothetical protein LOC100000303	7	100000303		Dr.83915	0,48015	-2	0,01	-100	0,00003	0,000709575	No	-3,07782	0,00084	0,00083		No	100	0,99311	-0,00691	-1,00693	1,00693			Dr.83915	LOC100000303
1956384	Dr.86502	Transcribed locus	22			Dr.86502	0,4817	2	100	100	0,00003	0,000709575	No	-3,04873	0,00089	0,0009		No	100	1,00724	0,00722	1,00724	1,00724			Dr.86502
1937801	LOC565595	Similar to A kinase (PRKA) anchor protein 6	17	565595		Dr.105455	0,04962	-0,20265	0,62712	-1,59459	0,00004	0,000909712	No	-0,03878	1,09033	0,76716		No	1,59459	0,7036	-0,35155	-1,42126	1,42126			Dr.105455	LOC565595
1938297	Dr.107516	Transcribed locus	6			Dr.107516	0,11108	0,45803	2,87095	2,87095	0,00004	0,000909712	No	-2,01181	0,00594	0,01718		No	2,87095	2,89152	1,06178	2,89152	2,89152			Dr.107516
1938605	zgc:114129	Zgc:114129	17	556586	hypothetical protein LOC556586	Dr.109638	0,4865	2	100	100	0,00004	0,000909712	No	-3,07182	0,00085	0,00084		No	100	0,98949	-0,01056	-1,01062	1,01062			Dr.109638	zgc:114129
1938739	zgc:73126	Zgc:73126	19	393696	hypothetical protein LOC393696	Dr.11184	0,0161	-0,06603	0,85895	-1,16422	0,00004	0,000909712	No	0,57153	4,04537	3,43638		No	1,16422	0,84946	-0,16315	-1,17722	1,17722			Dr.11184	zgc:73126
1940475	LOC792472	Similar to complement factor B/C2-A3	21	792472	hypothetical protein LOC792472	Dr.119903	0,47101	1,94252	87,60237	87,60237	0,00004	0,000909712	No	-3,06199	0,00087	0,00087		No	87,60237	1,00247	0,00247	1,00247	1,00247			Dr.119903	LOC792472
1940883	si:dkey-71l1.3	Si:dkey-71l1.3	5	336459		Dr.121631	0,03555	0,14682	1,40224	1,40224	0,00004	0,000909712	No	-0,61586	0,20571	0,2874		No	1,40224	1,3971	0,3344	1,3971	1,3971			Dr.121631	si:dkey-71l1.3
1941537	Dr.122994	Transcribed locus	3			Dr.122994	0,06089	0,25115	1,783	1,783	0,00004	0,000909712	No	-1,52919	0,02245	0,0402		No	1,783	1,79027	0,58237	1,79027	1,79027			Dr.122994
1942419	Dr.128692	Transcribed locus	11			Dr.128692	0,05985	-0,24495	0,56891	-1,75773	0,00004	0,000909712	No	-1,52106	0,0408	0,02285		No	1,75773	0,56004	-0,57974	-1,78558	1,78558			Dr.128692
1942575	Dr.131275	Transcribed locus	5			Dr.131275	0,22247	-0,91941	0,12039	-8,3063	0,00004	0,000909712	No	-2,71888	0,00512	0,00102		No	8,3063	0,20009	-1,609	-4,99779	4,99779			Dr.131275
1942673	zgc:92533	Zgc:92533	19	445051	keratin 12; fa97a07; krtt1c19a; cytokeratin; type I keratin	Dr.132195	0,11567	-0,47857	0,33222	-3,01001	0,00004	0,000909712	No	-0,35659	0,92066	0,21024		No	3,01001	0,22836	-1,47682	-4,37901	4,37901			Dr.132195	zgc:92533
1943174	zgc:112236	Zgc:112236	3	553693	hypothetical protein LOC553693	Dr.132927	0,03986	-0,16404	0,68543	-1,45895	0,00004	0,000909712	No	-2,0208	0,0116	0,00787		No	1,45895	0,67852	-0,38783	-1,47379	1,47379			Dr.132927	zgc:112236
1943654	Dr.133731	Transcribed locus	7			Dr.133731	0,04353	0,17952	1,51189	1,51189	0,00004	0,000909712	No	-0,6429	0,18713	0,28107		No	1,51189	1,50203	0,40681	1,50203	1,50203			Dr.133731
1944324	Dr.140756	Transcribed locus, weakly similar to NP_067078.1 2 [Homo sapiens]	7			Dr.140756	0,03219	-0,132	0,73791	-1,35519	0,00004	0,000909712	No	0,62322	4,9287	3,60914		No	1,35519	0,73227	-0,31161	-1,36562	1,36562			Dr.140756
1944726	dlx4a	Distal-less homeobox gene 4a	3	30561	distal-less homeobox gene 4a; distal-less homeobox gene 8	Dr.158	0,39199	-1,59968	0,02514	-39,78118	0,00004	0,000909712	No	-2,56504	0,00297	0,00249		No	39,78118	0,83929	-0,1752	-1,19148	1,19148			Dr.158	dlx4a
1945651	was	Wiskott-Aldrich syndrome (eczema-thrombocytopenia)	8	335158	Wiskott-Aldrich syndrome (eczema-thrombocytopenia)	Dr.23314	0,0452	-0,18596	0,65169	-1,53447	0,00004	0,000909712	No	-0,55033	0,33913	0,23387		No	1,53447	0,68962	-0,37162	-1,45008	1,45008			Dr.23314	was
1946747	zgc:136656	Zgc:136656	25	692308	hypothetical protein LOC692308	Dr.33774	0,08843	-0,36512	0,4314	-2,31803	0,00004	0,000909712	No	-2,04077	0,01459	0,0059		No	2,31803	0,40404	-0,90623	-2,47498	2,47498			Dr.33774	zgc:136656
1947237	wu:fc59b03	Wu:fc59b03	13	325199		Dr.39118	0,02609	-0,10715	0,78135	-1,27983	0,00004	0,000909712	No	-0,1028	0,89433	0,69648		No	1,27983	0,77877	-0,25004	-1,28408	1,28408			Dr.39118	wu:fc59b03
1948832	acvr2b	Activin receptor IIb	24	30457	activin receptor IIb	Dr.75136	0,03419	0,14094	1,38336	1,38336	0,00004	0,000909712	No	0,24239	1,55621	1,96208		No	1,38336	1,2608	0,23175	1,2608	1,2608			Dr.75136	acvr2b
1950022	anxa6	Annexin A6	14	353363	annexin A6; ANX VI; annexin 6	Dr.7658	0,07599	-0,31124	0,48838	-2,04757	0,00004	0,000909712	No	-1,27771	0,07446	0,03738		No	2,04757	0,502	-0,68916	-1,99204	1,99204			Dr.7658	anxa6
1950989	zgc:55345	Zgc:55345	8	393096	hypothetical protein LOC393096	Dr.77883	0,03112	-0,1272	0,74611	-1,34029	0,00004	0,000909712	No	-0,27526	0,62755	0,44858		No	1,34029	0,71481	-0,33574	-1,39897	1,39897			Dr.77883	zgc:55345
1951427	si:dkey-22l11.5	Si:dkey-22l11.5	4	325821		Dr.78470	0,02496	-0,1028	0,78923	-1,26706	0,00004	0,000909712	No	-1,67013	0,02458	0,01859		No	1,26706	0,75627	-0,27936	-1,32228	1,32228			Dr.78470	si:dkey-22l11.5
1951432	nat10	N-acetyltransferase 10	18	393617	N-acetyltransferase 10	Dr.78480	0,01609	-0,06627	0,85848	-1,16485	0,00004	0,000909712	No	-0,4462	0,38852	0,32975		No	1,16485	0,84873	-0,16401	-1,17823	1,17823			Dr.78480	nat10
1951998	ell	Elongation factor RNA polymerase II	22	325221	elongation factor RNA polymerase II	Dr.79235	0,01313	-0,05419	0,88269	-1,1329	0,00004	0,000909712	No	0,00061	1,08161	0,92716		No	1,1329	0,8572	-0,15408	-1,16659	1,16659			Dr.79235	ell
1952138	zgc:103699	Zgc:103699	12	492485	hypothetical protein LOC492485	Dr.79443	0,02718	-0,11154	0,7735	-1,29282	0,00004	0,000909712	No	-0,64719	0,25996	0,19531		No	1,29282	0,75129	-0,28596	-1,33104	1,33104			Dr.79443	zgc:103699
1952700	commd2	COMM domain containing 2	22	436694	COMM domain containing 2	Dr.8026	0,01369	-0,0561	0,87881	-1,1379	0,00004	0,000909712	No	-0,10515	0,84076	0,73288		No	1,1379	0,87169	-0,13732	-1,1472	1,1472			Dr.8026	commd2
1953962	si:dkey-9a20.6	Si:dkey-9a20.6	18	335251		Dr.82226	0,03529	-0,14413	0,71757	-1,39358	0,00004	0,000909712	No	-0,50135	0,376	0,2669		No	1,39358	0,70983	-0,34272	-1,40878	1,40878			Dr.82226	si:dkey-9a20.6
1954055	cflar	CASP8 and FADD-like apoptosis regulator	11	373114	CASP8 and FADD-like apoptosis regulator; FLIP	Dr.82387	0,03526	-0,14411	0,71761	-1,39351	0,00004	0,000909712	No	-1,3333	0,05508	0,03912		No	1,39351	0,71011	-0,34233	-1,40823	1,40823			Dr.82387	cflar
1955009	LOC562750	Hypothetical LOC562750	5	562750		Dr.83941	0,48718	2	100	100	0,00004	0,000909712	No	-3,07905	0,00083	0,00083		No	100	0,99844	-0,00156	-1,00156	1,00156			Dr.83941	LOC562750
1955341	Dr.84577	Transcribed locus	6			Dr.84577	0,03519	0,1454	1,39765	1,39765	0,00004	0,000909712	No	-1,75127	0,01488	0,02113		No	1,39765	1,41994	0,35061	1,41994	1,41994			Dr.84577
1955896	Dr.85559	Transcribed locus	2			Dr.85559	0,48422	2	100	100	0,00004	0,000909712	No	-3,06027	0,00087	0,00087		No	100	0,99856	-0,00144	-1,00144	1,00144			Dr.85559
1956279	Dr.86307	Transcribed locus	14			Dr.86307	0,48672	-2	0,01	-100	0,00004	0,000909712	No	-2,8276	0,00247	0,0009		No	100	0,36244	-1,01491	-2,75911	2,75911			Dr.86307
1956486	zgc:110202	Zgc:110202	3	553596	hypothetical protein LOC553596	Dr.86832	0,02318	-0,0951	0,80334	-1,2448	0,00004	0,000909712	No	-0,65358	0,24805	0,19905		No	1,2448	0,80248	-0,22005	-1,24614	1,24614			Dr.86832	zgc:110202
1939209	h2afx	H2A histone family, member X	5	394048	H2A histone family, member X	Dr.114938	0,01521	0,06147	1,15205	1,15205	0,00005	0,001105257	No	0,01891	0,97926	1,11407		No	1,15205	1,13766	0,12897	1,13766	1,13766			Dr.114938	h2afx
1943082	zgc:92104	Zgc:92104	25	436635	hypothetical protein LOC436635	Dr.132793	0,11771	0,47827	3,00793	3,00793	0,00005	0,001105257	No	-2,29438	0,00302	0,00885		No	3,00793	2,93278	1,07595	2,93278	2,93278			Dr.132793	zgc:92104
1943345	Dr.133201	Transcribed locus	2			Dr.133201	0,01791	0,07286	1,18266	1,18266	0,00005	0,001105257	No	0,67295	4,31314	5,14158		No	1,18266	1,19207	0,17569	1,19207	1,19207			Dr.133201
1943617	Dr.133668	Transcribed locus	21			Dr.133668	0,28397	1,14824	14,06841	14,06841	0,00005	0,001105257	No	-2,66897	0,00117	0,00762		No	14,06841	6,5284	1,87616	6,5284	6,5284			Dr.133668
1943788	zgc:101062	Zgc:101062	4	447910	hypothetical protein LOC447910	Dr.134107	0,02987	-0,12182	0,75541	-1,32378	0,00005	0,001105257	No	-1,29544	0,0594	0,04319		No	1,32378	0,72712	-0,31867	-1,37529	1,37529			Dr.134107	zgc:101062
1943933	crygm2d8	Crystallin, gamma M2d8	9	436854	crystallin, gamma M2d8; crystallin gamma EM2-8	Dr.134711	0,33829	1,37229	23,56599	23,56599	0,00005	0,001105257	No	-2,60398	0,00152	0,02053		No	23,56599	13,47579	2,6009	13,47579	13,47579			Dr.134711	crygm2d8
1944382	Dr.14095	Transcribed locus	5			Dr.14095	0,04518	0,18417	1,52816	1,52816	0,00005	0,001105257	No	-0,75024	0,14224	0,22206		No	1,52816	1,56115	0,44542	1,56115	1,56115			Dr.14095
1946856	wu:fj54b05	Wu:fj54b05	15	336179		Dr.34661	0,28842	-1,17167	0,06735	-14,848	0,00005	0,001105257	No	-2,57622	0,00835	0,00087		No	14,848	0,10466	-2,25704	-9,5548	9,5548			Dr.34661	wu:fj54b05
1946867	zgc:163082	Zgc:163082	14	798688	hypothetical protein LOC798688	Dr.34832	0,04244	0,17181	1,48527	1,48527	0,00005	0,001105257	No	-0,6509	0,17884	0,27907		No	1,48527	1,56044	0,44497	1,56044	1,56044			Dr.34832	zgc:163082
1947275	dcxr	Dicarbonyl/L-xylulose reductase	12	550282	hypothetical protein LOC550282	Dr.396	0,0478	-0,19482	0,63852	-1,56612	0,00005	0,001105257	No	-0,62397	0,30114	0,19001		No	1,56612	0,63096	-0,46052	-1,5849	1,5849			Dr.396	dcxr
1947310	aco1	Aconitase 1, soluble	7	568448	aconitase 1, soluble; IRP1; iron regulatory protein 1	Dr.40063	0,06865	0,27824	1,89777	1,89777	0,00005	0,001105257	No	-1,154	0,06169	0,07976		No	1,89777	1,29283	0,25684	1,29283	1,29283			Dr.40063	aco1
1947640	thnsl2	Threonine synthase-like 2 (S. cerevisiae)	5	641568	threonine synthase-like 2	Dr.44238	0,04601	-0,18735	0,6496	-1,53941	0,00005	0,001105257	No	-1,20271	0,07835	0,05101		No	1,53941	0,65107	-0,42914	-1,53594	1,53594			Dr.44238	thnsl2
1947845	Dr.48342	Transcribed locus	8			Dr.48342	0,0234	-0,09499	0,80354	-1,2445	0,00005	0,001105257	No	0,36107	2,56545	2,05581		No	1,2445	0,80134	-0,22147	-1,2479	1,2479			Dr.48342
1949153	wu:fa08c11	Wu:fa08c11	8	334907		Dr.75524	0,03445	-0,13903	0,72606	-1,3773	0,00005	0,001105257	No	-1,14194	0,08528	0,0614		No	1,3773	0,71994	-0,32858	-1,389	1,389			Dr.75524	wu:fa08c11
1949538	zgc:112425	Zgc:112425	2	550495	hypothetical protein LOC550495	Dr.75965	0,02971	0,12064	1,32019	1,32019	0,00005	0,001105257	No	0,88792	6,75536	8,83454		No	1,32019	1,30778	0,26833	1,30778	1,30778			Dr.75965	zgc:112425
1949963	zgc:112143	Zgc:112143	16	550429	hypothetical protein LOC550429	Dr.76505	0,02176	-0,08795	0,81668	-1,22448	0,00005	0,001105257	No	-1,2193	0,06874	0,05299		No	1,22448	0,77089	-0,26021	-1,2972	1,2972			Dr.76505	zgc:112143
1950379	Dr.77029	Transcribed locus	10			Dr.77029	0,02192	0,08872	1,22664	1,22664	0,00005	0,001105257	No	-0,37997	0,38534	0,45104		No	1,22664	1,17049	0,15743	1,17049	1,17049			Dr.77029
1952891	cry4	Cryptochrome 4	22	83775	cryptochrome 4	Dr.80555	0,03024	-0,12281	0,75369	-1,3268	0,00005	0,001105257	No	-0,37654	0,48152	0,3667		No	1,3268	0,76155	-0,2724	-1,31311	1,31311			Dr.80555	cry4
1953944	wu:fl05f04	Wu:fl05f04	8	335278	mannose-6-phosphate receptor binding protein 1	Dr.82190	0,0309	-0,12536	0,74926	-1,33464	0,00005	0,001105257	No	-0,35717	0,51041	0,38013		No	1,33464	0,74475	-0,29471	-1,34274	1,34274			Dr.82190	wu:fl05f04
1954162	igf1	Insulin-like growth factor 1	4	114433	insulin-like growth factor 1	Dr.82556	0,02768	-0,112	0,77268	-1,2942	0,00005	0,001105257	No	-1,54983	0,03259	0,02439		No	1,2942	0,74844	-0,28976	-1,3361	1,3361			Dr.82556	igf1
1954792	Dr.83554	Transcribed locus	1			Dr.83554	0,01732	0,07025	1,17558	1,17558	0,00005	0,001105257	No	-0,21424	0,56606	0,65864		No	1,17558	1,16356	0,15148	1,16356	1,16356			Dr.83554
1956543	gc3	Guanylyl cyclase 3	5	140426	zat; zatoichi	Dr.86944	0,08668	0,3536	2,25736	2,25736	0,00005	0,001105257	No	-1,96644	0,00708	0,01648		No	2,25736	2,32661	0,84441	2,32661	2,32661			Dr.86944	gc3
1956659	LOC564525	Hypothetical LOC564525	14	564525		Dr.87318	0,22159	0,89646	7,87886	7,87886	0,00005	0,001105257	No	-2,24751	0,00287	0,01989		No	7,87886	6,93845	1,93708	6,93845	6,93845			Dr.87318	LOC564525
1956993	paqr8	Progestin and adipoQ receptor family member VIII	20	368254	progestin and adipoQ receptor family member VIII; membrane progestin receptor beta	Dr.88639	0,02119	-0,08614	0,82008	-1,21939	0,00005	0,001105257	No	-1,70012	0,02208	0,01802		No	1,21939	0,8161	-0,20322	-1,22535	1,22535			Dr.88639	paqr8
1937503	myhc4	Myosin heavy chain 4	5	334274	myosin heavy chain 4; fast myosin heavy chain 4	Dr.104477	0,49966	-2	0,01	-100	0,00006	0,001306467	No	-3,07056	0,00086	0,00085		No	100	0,98759	-0,01249	-1,01257	1,01257			Dr.104477	myhc4
1940413	LOC564453	Hypothetical LOC564453	20	564453		Dr.119698	0,0425	-0,16976	0,67646	-1,47828	0,00006	0,001306467	No	-1,64497	0,02778	0,01863		No	1,47828	0,67084	-0,39923	-1,49068	1,49068			Dr.119698	LOC564453
1940888	Dr.121646	Transcribed locus	2			Dr.121646	0,09829	-0,39611	0,40169	-2,48946	0,00006	0,001306467	No	-1,06027	0,14549	0,056		No	2,48946	0,3849	-0,95476	-2,59806	2,59806			Dr.121646
1940921	Dr.121712	Transcribed locus, weakly similar to XP_001082738.1 similar to tetraspanin 11 [Macaca mulatta]	18			Dr.121712	0,02294	-0,09243	0,8083	-1,23716	0,00006	0,001306467	No	-0,5064	0,34761	0,28023		No	1,23716	0,80617	-0,21546	-1,24044	1,24044			Dr.121712
1940984	wu:fe25c07	Wu:fe25c07	14	326820		Dr.121841	0,02862	0,11536	1,30424	1,30424	0,00006	0,001306467	No	-0,74879	0,15699	0,20371		No	1,30424	1,29759	0,26051	1,29759	1,29759			Dr.121841	wu:fe25c07
1942908	wu:fc58a12	Wu:fc58a12	19	325180		Dr.132522	0,02649	0,10607	1,27664	1,27664	0,00006	0,001306467	No	-1,26406	0,04845	0,06118		No	1,27664	1,2628	0,23333	1,2628	1,2628			Dr.132522	wu:fc58a12
1945708	wu:fb57f08	Wu:fb57f08	7	322318		Dr.23725	0,5003	-2	0,01	-100	0,00006	0,001306467	No	-3,07192	0,00085	0,00085		No	100	0,99363	-0,00639	-1,00641	1,00641			Dr.23725	wu:fb57f08
1946216	LOC793804	Hypothetical protein LOC793804	8	793804		Dr.29368	0,06003	0,24007	1,7381	1,7381	0,00006	0,001306467	No	-2,33764	0,00365	0,00579		No	1,7381	1,58487	0,4605	1,58487	1,58487			Dr.29368	LOC793804
1946913	rho	Rhodopsin	8	30295	rhodopsin; rod opsin; opsin-like	Dr.354	0,1129	0,45205	2,83169	2,83169	0,00006	0,001306467	No	-1,9004	0,00761	0,02291		No	2,83169	3,0113	1,10237	3,0113	3,0113			Dr.354	rho
1947631	rhof	Ras homolog gene family, member F	10	553669	ras homolog gene family, member F	Dr.44139	0,02323	-0,09329	0,8067	-1,23962	0,00006	0,001306467	No	-2,02879	0,01031	0,00849		No	1,23962	0,82354	-0,19414	-1,21426	1,21426			Dr.44139	rhof
1954665	st3gal3	ST3 beta-galactoside alpha-2,3-sialyltransferase 3	6	393326	ST3 beta-galactoside alpha-2,3-sialyltransferase 3; sialyltransferase 6 (N-acetyllacosaminide alpha 2,3-sialyltransferase)	Dr.83376	0,02945	-0,11871	0,76083	-1,31435	0,00006	0,001306467	No	-0,66136	0,26259	0,18113		No	1,31435	0,68977	-0,3714	-1,44976	1,44976			Dr.83376	st3gal3
1955995	Dr.85763	Transcribed locus	15			Dr.85763	0,02181	-0,08771	0,81712	-1,22381	0,00006	0,001306467	No	-0,25612	0,61598	0,50108		No	1,22381	0,81348	-0,20644	-1,22929	1,22929			Dr.85763
1956512	Dr.86877	Transcribed locus	13			Dr.86877	0,40588	-1,62277	0,02384	-41,95395	0,00006	0,001306467	No	-2,42892	0,00977	0,00142		No	41,95395	0,14532	-1,92879	-6,88117	6,88117			Dr.86877
1939573	LOC793214	Hypothetical protein LOC793214	8	793214		Dr.116246	0,25071	0,99779	9,94928	9,94928	0,00007	0,001486577	No	-2,55208	0,00127	0,00803		No	9,94928	6,31505	1,84294	6,31505	6,31505			Dr.116246	LOC793214
1940332	zgc:114147	Zgc:114147	19	566699	hypothetical protein LOC566699	Dr.119363	0,05446	0,21656	1,64651	1,64651	0,00007	0,001486577	No	-2,08548	0,00645	0,01063		No	1,64651	1,64728	0,49913	1,64728	1,64728			Dr.119363	zgc:114147
1943812	slc6a5	Solute carrier family 6 (neurotransmitter transporter, glycine), member 5	7	494450	solute carrier family 6 (neurotransmitter transporter, glycine), member 5; glycine transporter 2	Dr.134229	0,0447	0,17838	1,50792	1,50792	0,00007	0,001486577	No	-0,11793	0,62076	0,95034		No	1,50792	1,53094	0,42588	1,53094	1,53094			Dr.134229	slc6a5
1944064	gyg1	Glycogenin 1	2	406831	glycogenin	Dr.13604	0,0189	-0,07507	0,84125	-1,18871	0,00007	0,001486577	No	-0,21924	0,64739	0,56281		No	1,18871	0,86935	-0,14001	-1,15028	1,15028			Dr.13604	gyg1
1944461	si:ch211-214p16.1	Si:ch211-214p16.1	17	368901	hypothetical protein LOC368901	Dr.14186	0,02445	-0,09747	0,79898	-1,2516	0,00007	0,001486577	No	-0,30857	0,54426	0,44366		No	1,2516	0,81515	-0,20438	-1,22676	1,22676			Dr.14186	si:ch211-214p16.1
1944475	Dr.14250	Transcribed locus	6			Dr.14250	0,5017	-2	0,01	-100	0,00007	0,001486577	No	-2,98944	0,00117	0,0009		No	100	0,76361	-0,2697	-1,30957	1,30957			Dr.14250
1944516	Dr.14492	Transcribed locus	13			Dr.14492	0,04991	0,19924	1,58212	1,58212	0,00007	0,001486577	No	-1,61014	0,01928	0,03124		No	1,58212	1,62033	0,48263	1,62033	1,62033			Dr.14492
1945054	gdi1	GDP dissociation inhibitor 1	23	553635	GDP dissociation inhibitor 1	Dr.18113	0,50437	-2	0,01	-100	0,00007	0,001486577	No	-3,04986	0,00089	0,0009		No	100	1,00832	0,00829	1,00832	1,00832			Dr.18113	gdi1
1945907	zgc:64022	Zgc:64022	19	393336	hypothetical protein LOC393336	Dr.26458	0,05631	0,22489	1,67839	1,67839	0,00007	0,001486577	No	-0,88858	0,10113	0,16981		No	1,67839	1,679	0,5182	1,679	1,679			Dr.26458	zgc:64022
1946375	otx1	Orthodenticle homolog 1	17	30500	orthodenticle homolog 1	Dr.30626	0,02247	-0,0892	0,81434	-1,22799	0,00007	0,001486577	No	-0,35169	0,49682	0,39849		No	1,22799	0,80207	-0,22055	-1,24677	1,24677			Dr.30626	otx1
1946438	Dr.31317	Transcribed locus	2			Dr.31317	0,50116	-2	0,01	-100	0,00007	0,001486577	No	-3,06001	0,00088	0,00086		No	100	0,98382	-0,01631	-1,01644	1,01644			Dr.31317
1947064	zgc:123078	Zgc:123078	7	641579	hypothetical protein LOC641579	Dr.36846	0,503	2	100	100	0,00007	0,001486577	No	-3,04873	0,00089	0,0009		No	100	1,00724	0,00722	1,00724	1,00724			Dr.36846	zgc:123078
1947615	Dr.43842	Transcribed locus	2			Dr.43842	0,50145	2	100	100	0,00007	0,001486577	No	-3,07905	0,00083	0,00083		No	100	0,99844	-0,00156	-1,00156	1,00156			Dr.43842
1949599	pgm1	Phosphoglucomutase 1	6	394000	phosphoglucomutase 1	Dr.76039	0,02228	-0,08856	0,81552	-1,22621	0,00007	0,001486577	No	0,30072	2,20657	1,81021		No	1,22621	0,82037	-0,198	-1,21896	1,21896			Dr.76039	pgm1
1949712	cfl1	Cofilin 1 (non-muscle)	13	406738	non-muscle cofilin 1	Dr.76190	0,04672	-0,18652	0,65085	-1,53645	0,00007	0,001486577	No	-0,8327	0,18497	0,11873		No	1,53645	0,64189	-0,44333	-1,55789	1,55789			Dr.76190	cfl1
1949797	zgc:56419	Zgc:56419	18	336797	ribosome associated membrane protein 4; stress-associated endoplasmic reticulum protein 1	Dr.76296	0,0116	0,04608	1,11194	1,11194	0,00007	0,001486577	No	-0,31395	0,46677	0,50467		No	1,11194	1,08119	0,07806	1,08119	1,08119			Dr.76296	zgc:56419
1950375	olig3	Oligodendrocyte transcription factor 3	13	324857	oligodendrocyte transcription factor 3; oligodendrocyte transcription factor 4	Dr.77024	0,03961	0,15768	1,43775	1,43775	0,00007	0,001486577	No	-1,25256	0,04683	0,06725		No	1,43775	1,43606	0,3619	1,43606	1,43606			Dr.77024	olig3
1950448	LOC569519	Similar to Im:6908808 protein	19	569519		Dr.77118	0,05682	0,2266	1,685	1,685	0,00007	0,001486577	No	-1,95377	0,00866	0,01455		No	1,685	1,67984	0,5187	1,67984	1,67984			Dr.77118	LOC569519
1953099	ptpn6	Protein tyrosine phosphatase, non-receptor type 6	16	335573	protein tyrosine phosphatase, non-receptor type 6	Dr.80850	0,02187	-0,08667	0,81908	-1,22088	0,00007	0,001486577	No	-0,43786	0,40554	0,32829		No	1,22088	0,8095	-0,21134	-1,23533	1,23533			Dr.80850	ptpn6
1954278	zgc:92689	Zgc:92689	25	436682	hypothetical protein LOC436682	Dr.82744	0,03286	-0,13062	0,74025	-1,3509	0,00007	0,001486577	No	-0,84356	0,16239	0,12657		No	1,3509	0,77943	-0,24919	-1,28299	1,28299			Dr.82744	zgc:92689
1955055	elac1	ElaC homolog 1 (E. coli)	5	445109	elaC homolog 1	Dr.84029	0,03478	-0,13852	0,7269	-1,3757	0,00007	0,001486577	No	-0,21515	0,72787	0,51008		No	1,3757	0,70079	-0,35555	-1,42696	1,42696			Dr.84029	elac1
1957703	zgc:123114	Zgc:123114	8	777705	hypothetical protein LOC777705	Dr.92213	0,50171	-2	0,01	-100	0,00007	0,001486577	No	-3,07782	0,00084	0,00083		No	100	0,99311	-0,00691	-1,00693	1,00693			Dr.92213	zgc:123114
1937792	wu:fc60e09	Wu:fc60e09	8	325227		Dr.105425	0,02716	-0,10713	0,7814	-1,27975	0,00008	0,001661647	No	-0,85185	0,15949	0,12404		No	1,27975	0,77773	-0,25137	-1,28579	1,28579			Dr.105425	wu:fc60e09
1938501	LOC559351	Hypothetical LOC559351	16	559351		Dr.108485	0,02845	-0,11212	0,77247	-1,29456	0,00008	0,001661647	No	-1,75368	0,02011	0,01555		No	1,29456	0,77314	-0,2573	-1,29343	1,29343			Dr.108485	LOC559351
1938512	im:7140048	Im:7140048	9	503899		Dr.108540	0,05338	-0,21119	0,61491	-1,62625	0,00008	0,001661647	No	-1,8747	0,01732	0,01045		No	1,62625	0,60329	-0,50536	-1,65758	1,65758			Dr.108540	im:7140048
1939292	dytn	Dystrotelin	6	563097	dystrotelin; dyt	Dr.115266	0,50878	-2	0,01	-100	0,00008	0,001661647	No	-3,07782	0,00084	0,00083		No	100	0,99311	-0,00691	-1,00693	1,00693			Dr.115266	dytn
1940450	wu:fb66a01	Wu:fb66a01	21	322572		Dr.119799	0,50743	-2	0,01	-100	0,00008	0,001661647	No	-3,07192	0,00085	0,00085		No	100	0,99363	-0,00639	-1,00641	1,00641			Dr.119799	wu:fb66a01
1942782	syntaxin1b	Syntaxin1b	19	58038	syntaxin1b	Dr.132345	0,02958	0,11634	1,30718	1,30718	0,00008	0,001661647	No	0,26624	1,60641	2,12142		No	1,30718	1,32059	0,27808	1,32059	1,32059			Dr.132345	syntaxin1b
1943344	Dr.133200	Transcribed locus	24			Dr.133200	0,02447	-0,09676	0,80028	-1,24957	0,00008	0,001661647	No	0,67896	5,35525	4,25738		No	1,24957	0,79499	-0,22942	-1,25787	1,25787			Dr.133200
1943362	im:7151366	Im:7151366	7	492705		Dr.133224	0,03724	0,14656	1,40138	1,40138	0,00008	0,001661647	No	-1,34505	0,03831	0,0539		No	1,40138	1,40695	0,34143	1,40695	1,40695			Dr.133224	im:7151366
1944112	LOC100003807	Hypothetical protein LOC100003807	16	100003807		Dr.138277	0,04044	0,15963	1,44419	1,44419	0,00008	0,001661647	No	-1,86021	0,01154	0,01665		No	1,44419	1,44239	0,3663	1,44239	1,44239			Dr.138277	LOC100003807
1945327	Dr.20556	Transcribed locus, weakly similar to XP_001104248.1 similar to PDZ domain protein GIPC2 [Macaca mulatta]	24			Dr.20556	0,03151	0,12394	1,33026	1,33026	0,00008	0,001661647	No	-1,85365	0,01222	0,01614		No	1,33026	1,32048	0,278	1,32048	1,32048			Dr.20556
1945497	Dr.22206	Transcribed locus	15			Dr.22206	0,07453	0,29342	1,96526	1,96526	0,00008	0,001661647	No	-0,83951	0,106	0,20757		No	1,96526	1,95823	0,67204	1,95823	1,95823			Dr.22206
1945506	Dr.22261	Transcribed locus	19			Dr.22261	0,50648	-2	0,01	-100	0,00008	0,001661647	No	-3,03126	0,00103	0,00085		No	100	0,82418	-0,19337	-1,21333	1,21333			Dr.22261
1945619	LOC564395	Similar to Mothers against decapentaplegic homolog 6 (SMAD 6) (Mothers against DPP homolog 6) (Smad6) (hSMAD6)	18	564395	hypothetical protein LOC564395	Dr.23081	0,03298	-0,13055	0,74036	-1,35069	0,00008	0,001661647	No	-1,12963	0,0862	0,06386		No	1,35069	0,74087	-0,29993	-1,34976	1,34976			Dr.23081	LOC564395
1946559	acin1a	Apoptotic chromatin condensation inducer 1a	2	368893	apoptotic chromatin condensation inducer 1a; chromatin condensation inducer; apoptotic chromatin condensation inducer in the nucleus, a; apoptotic chromatin condensation inducer in the nucleus-like	Dr.32211	0,01664	-0,06544	0,86012	-1,16263	0,00008	0,001661647	No	0,42389	2,86004	2,4627		No	1,16263	0,86107	-0,14957	-1,16134	1,16134			Dr.32211	acin1a
1947887	zgc:63982	Zgc:63982	10	337376	hypothetical protein LOC337376	Dr.48970	0,03102	-0,12254	0,75415	-1,326	0,00008	0,001661647	No	-1,36835	0,05169	0,03547		No	1,326	0,68624	-0,37653	-1,45721	1,45721			Dr.48970	zgc:63982
1948160	epb4.1l4	Erythrocyte protein band 4.1-like 4	10	30470	erythrocyte protein band 4.1-like 4; band 4.1-like protein 4	Dr.577	0,02529	-0,0998	0,79469	-1,25835	0,00008	0,001661647	No	-0,67731	0,23514	0,18795		No	1,25835	0,79934	-0,22396	-1,25103	1,25103			Dr.577	epb4.1l4
1950018	spns1	Spinster homolog 1 (Drosophila)	3	170963	spinster homolog 1; etID64740.3; spinster-like; not really started	Dr.76573	0,0202	0,07961	1,20118	1,20118	0,00008	0,001661647	No	0,17779	1,36678	1,65916		No	1,20118	1,21392	0,19386	1,21392	1,21392			Dr.76573	spns1
1953896	wu:fk91e06	Wu:fk91e06	25	335225		Dr.82105	0,05136	-0,20182	0,62832	-1,59155	0,00008	0,001661647	No	-0,35894	0,56892	0,3449		No	1,59155	0,60624	-0,50048	-1,64951	1,64951			Dr.82105	wu:fk91e06
1954307	zgc:73356	Zgc:73356	3	393777	mitochondria-associated granulocyte macrophage CSF signaling molecule; magmas-like protein; mitochondria-associated protein involved in granulocyte-macrophage colony-stimulating factor signal transduction	Dr.82793	0,03425	-0,13518	0,73252	-1,36514	0,00008	0,001661647	No	-1,47821	0,03915	0,02824		No	1,36514	0,72123	-0,3268	-1,38653	1,38653			Dr.82793	zgc:73356
1955276	zgc:103470	Zgc:103470	25	492478	hypothetical protein LOC492478	Dr.84478	0,03166	0,12531	1,33447	1,33447	0,00008	0,001661647	No	-1,49159	0,02773	0,03749		No	1,33447	1,35225	0,30177	1,35225	1,35225			Dr.84478	zgc:103470
1938100	wu:fe25f09	Wu:fe25f09	4	326829		Dr.106520	0,02136	-0,08361	0,82488	-1,2123	0,00009	0,001827232	No	0,32959	2,35594	1,93645		No	1,2123	0,82194	-0,19608	-1,21663	1,21663			Dr.106520	wu:fe25f09
1938490	golph4	Golgi phosphoprotein 4	18	474373		Dr.108424	0,02168	-0,08483	0,82256	-1,21572	0,00009	0,001827232	No	-0,84317	0,16006	0,12864		No	1,21572	0,80365	-0,2186	-1,24433	1,24433			Dr.108424	golph4
1939133	si:dkey-14d8.21	Si:dkey-14d8.21	4	558317		Dr.114618	0,05201	-0,20396	0,62523	-1,59941	0,00009	0,001827232	No	-2,05696	0,0113	0,00681		No	1,59941	0,60221	-0,50715	-1,66055	1,66055			Dr.114618	si:dkey-14d8.21
1939337	LOC798125	Hypothetical protein LOC798125	6	798125		Dr.115407	0,04028	-0,15799	0,69504	-1,43876	0,00009	0,001827232	No	-0,93328	0,14064	0,09757		No	1,43876	0,69376	-0,36563	-1,44142	1,44142			Dr.115407	LOC798125
1943273	Dr.133099	Transcribed locus	4			Dr.133099	0,02473	-0,09704	0,79975	-1,25038	0,00009	0,001827232	No	0,13507	1,53605	1,22071		No	1,25038	0,79471	-0,22978	-1,25833	1,25833			Dr.133099
1944923	acot7	Acyl-CoA thioesterase 7	8	447878	acyl-CoA thioesterase 7	Dr.17289	0,02102	0,08234	1,20875	1,20875	0,00009	0,001827232	No	-0,58453	0,23478	0,28859		No	1,20875	1,22922	0,20638	1,22922	1,22922			Dr.17289	acot7
1945041	si:ch211-264e16.1	Si:ch211-264e16.1	18	563278		Dr.18002	0,51082	-2	0,01	-100	0,00009	0,001827232	No	-3,00857	0,00114	0,00086		No	100	0,75258	-0,28425	-1,32877	1,32877			Dr.18002	si:ch211-264e16.1
1945828	wu:fb77e12	Wu:fb77e12	23	322948		Dr.2542	0,03583	0,14079	1,3829	1,3829	0,00009	0,001827232	No	0,16421	1,24226	1,7226		No	1,3829	1,38667	0,3269	1,38667	1,38667			Dr.2542	wu:fb77e12
1946692	mcl1a	Myeloid cell leukemia sequence 1a	19	58122	myeloid cell leukemia sequence 1a	Dr.33208	0,01843	-0,0724	0,84645	-1,18141	0,00009	0,001827232	No	0,38326	2,66812	2,18935		No	1,18141	0,82056	-0,19777	-1,21868	1,21868			Dr.33208	mcl1a
1948295	eva1	Epithelial V-like antigen 1	5	336830	myelin protein zero-like 2; epithelial V-like antigen 1	Dr.6507	0,02207	-0,08642	0,81955	-1,22018	0,00009	0,001827232	No	-1,21807	0,06723	0,05449		No	1,22018	0,81047	-0,21014	-1,23385	1,23385			Dr.6507	eva1
1948445	cap1	Cap1 CAP, adenylate cyclase-associated protein 1	19	334527	Cap1 CAP, adenylate cyclase-associated protein 1; CAP, adenylate cyclase-associated protein 1	Dr.6923	0,02442	-0,0958	0,80205	-1,2468	0,00009	0,001827232	No	-0,78275	0,18467	0,14726		No	1,2468	0,79742	-0,22637	-1,25404	1,25404			Dr.6923	cap1
1949375	spon1a	Spondin 1a	18	58027	spondin 1a	Dr.75778	0,02939	0,11481	1,30261	1,30261	0,00009	0,001827232	No	-0,20293	0,55097	0,71288		No	1,30261	1,29386	0,25763	1,29386	1,29386			Dr.75778	spon1a
1949913	LOC557286	Hypothetical LOC557286	5	557286		Dr.76446	0,07643	0,29985	1,99456	1,99456	0,00009	0,001827232	No	-1,8835	0,00981	0,0181		No	1,99456	1,84583	0,61293	1,84583	1,84583			Dr.76446	LOC557286
1949978	wu:fc28c05	Wu:fc28c05	18	751761	hypothetical protein LOC751761	Dr.76527	0,03847	-0,15036	0,70736	-1,41371	0,00009	0,001827232	No	-1,06966	0,10181	0,07182		No	1,41371	0,70543	-0,34894	-1,41757	1,41757			Dr.76527	wu:fc28c05
1950210	wu:fb34f02	Wu:fb34f02	17	321790		Dr.76820	0,05566	-0,21781	0,6056	-1,65125	0,00009	0,001827232	No	-1,57786	0,03438	0,02032		No	1,65125	0,5912	-0,5256	-1,69147	1,69147			Dr.76820	wu:fb34f02
1951440	adra1a	Adrenergic, alpha-1A-, receptor	8	324111		Dr.78489	0,02905	0,11371	1,2993	1,2993	0,00009	0,001827232	No	-1,62922	0,02069	0,02685		No	1,2993	1,29779	0,26067	1,29779	1,29779			Dr.78489	adra1a
1954231	LOC573689	Hypothetical LOC573689	5	573689		Dr.82668	0,02463	-0,09623	0,80126	-1,24804	0,00009	0,001827232	No	0,5247	3,74044	2,9956		No	1,24804	0,80087	-0,22206	-1,24865	1,24865			Dr.82668	LOC573689
1955047	Dr.84012	Transcribed locus	17			Dr.84012	0,51144	-2	0,01	-100	0,00009	0,001827232	No	-3,05949	0,00091	0,00083		No	100	0,91281	-0,09123	-1,09552	1,09552			Dr.84012
1957444	Dr.90668	Transcribed locus	Un			Dr.90668	0,0649	0,25383	1,79403	1,79403	0,00009	0,001827232	No	-0,60731	0,18504	0,34093		No	1,79403	1,8424	0,61107	1,8424	1,8424			Dr.90668
1957726	Dr.92301	Transcribed locus, strongly similar to XP_690677.1 similar to MGC83846 protein [Danio rerio]	16			Dr.92301	0,50911	2	100	100	0,00009	0,001827232	No	-2,93097	0,00086	0,0017		No	100	1,97881	0,68249	1,97881	1,97881			Dr.92301
1958078	wu:fk56b02	Wu:fk56b02	Un	335683		Dr.9894	0,51224	-2	0,01	-100	0,00009	0,001827232	No	-3,04986	0,00089	0,0009		No	100	1,00832	0,00829	1,00832	1,00832			Dr.9894	wu:fk56b02
1938864	plrg1	Pleiotropic regulator 1	1	406749	pleiotropic regulator 1	Dr.113582	0,03274	0,12709	1,33995	1,33995	0,0001	0,00201084	No	-0,89338	0,11234	0,14545		No	1,33995	1,29472	0,25829	1,29472	1,29472			Dr.113582	plrg1
1938961	zgc:85939	Zgc:85939	6	405874	hypothetical protein LOC405874	Dr.11399	0,01949	-0,07602	0,83942	-1,1913	0,0001	0,00201084	No	-0,00837	1,08112	0,88999		No	1,1913	0,82321	-0,19454	-1,21475	1,21475			Dr.11399	zgc:85939
1939049	ppp4c	Protein phosphatase 4 (formerly X), catalytic subunit	3	325708	protein phosphatase 4, catalytic subunit	Dr.114308	0,01718	0,0669	1,16654	1,16654	0,0001	0,00201084	No	-1,03669	0,08514	0,0992		No	1,16654	1,16515	0,15285	1,16515	1,16515			Dr.114308	ppp4c
1939290	sucla2	Succinate-CoA ligase, ADP-forming, beta subunit	6	406299	succinate-CoA ligase, ADP-forming, beta subunit	Dr.115252	0,02656	-0,10349	0,78797	-1,26908	0,0001	0,00201084	No	0,38342	2,74408	2,14627		No	1,26908	0,78215	-0,24571	-1,27853	1,27853			Dr.115252	sucla2
1940236	fut8	Fucosyltransferase 8 (alpha (1,6) fucosyltransferase)	17	445378	fucosyltransferase 8; alpha-6-fucosyltransferase	Dr.118897	0,05488	0,21388	1,63638	1,63638	0,0001	0,00201084	No	-0,53558	0,22784	0,37851		No	1,63638	1,66129	0,50759	1,66129	1,66129			Dr.118897	fut8
1948974	wu:fa03b06	Wu:fa03b06	Un	334763		Dr.75303	0,03432	-0,13377	0,73489	-1,36074	0,0001	0,00201084	No	-1,19246	0,07549	0,05492		No	1,36074	0,72754	-0,31809	-1,3745	1,3745			Dr.75303	wu:fa03b06
1949821	pfn2	Profilin 2	22	394235	profilin 2	Dr.76326	0,01944	-0,07542	0,84057	-1,18966	0,0001	0,00201084	No	-1,45139	0,03864	0,03245		No	1,18966	0,83971	-0,17469	-1,19088	1,19088			Dr.76326	pfn2
1953058	wu:fj13e08	Wu:fj13e08	13	335448		Dr.80788	0,01854	0,07198	1,18028	1,18028	0,0001	0,00201084	No	-0,55909	0,25417	0,29972		No	1,18028	1,17922	0,16486	1,17922	1,17922			Dr.80788	wu:fj13e08
1956621	zgc:65887	Zgc:65887	18	393547	hypothetical protein LOC393547	Dr.87170	0,03252	0,12642	1,33788	1,33788	0,0001	0,00201084	No	-0,20059	0,54682	0,72709		No	1,33788	1,32968	0,28494	1,32968	1,32968			Dr.87170	zgc:65887
1938547	wu:fj83f06	Wu:fj83f06	13	337563		Dr.108827	0,03513	0,13595	1,36757	1,36757	0,00011	0,002174943	No	-1,53496	0,02499	0,03441		No	1,36757	1,37696	0,31988	1,37696	1,37696			Dr.108827	wu:fj83f06
1939755	LOC561737	Similar to phosphoinositide 3-kinase catalytic subunit	11	561737		Dr.117016	0,01364	0,05283	1,12935	1,12935	0,00011	0,002174943	No	-0,34205	0,43111	0,48008		No	1,12935	1,11359	0,10759	1,11359	1,11359			Dr.117016	LOC561737
1940285	LOC560193	Hypothetical LOC560193	18	560193		Dr.119093	0,02952	-0,11405	0,76904	-1,30032	0,00011	0,002174943	No	-1,23931	0,06627	0,05013		No	1,30032	0,7565	-0,27905	-1,32187	1,32187			Dr.119093	LOC560193
1940796	nitr3a	Novel immune-type receptor 3a	Un	60649	novel immune-type receptor 3a isoform 1; immune-type receptor; novel immuntype receptor; novel immune-type receptor 3.1; novel immune-type receptor 3.2; novel immune-type receptor 3.3; novel immune-type receptor 3.4; novel immune-type receptor 3a, isoform 1; dZ169I8.8 (novel protein similar to zebrafish novel immune-type receptors 3)	Dr.121301	0,43803	-1,69095	0,02037	-49,08457	0,00011	0,002174943	No	-2,85161	0,00187	0,00106		No	49,08457	0,56549	-0,57007	-1,76839	1,76839			Dr.121301	nitr3a
1942495	Dr.129890	Transcribed locus	7			Dr.129890	0,03676	0,142	1,38676	1,38676	0,00011	0,002174943	No	-0,18396	0,55833	0,77447		No	1,38676	1,38711	0,32722	1,38711	1,38711			Dr.129890
1942625	Dr.131964	Transcribed locus	23			Dr.131964	0,04987	0,19241	1,55742	1,55742	0,00011	0,002174943	No	-0,19311	0,51724	0,80998		No	1,55742	1,56597	0,44851	1,56597	1,56597			Dr.131964
1944641	cyp4	Cytochrome P450, family 4	16	387527	cytochrome P450, family 4	Dr.15192	0,51772	-2	0,01	-100	0,00011	0,002174943	No	-3,07192	0,00085	0,00085		No	100	0,99363	-0,00639	-1,00641	1,00641			Dr.15192	cyp4
1944677	zgc:136951	Zgc:136951	25	678602	hypothetical protein LOC678602	Dr.15474	0,04601	0,1782	1,50732	1,50732	0,00011	0,002174943	No	-1,92902	0,00898	0,01544		No	1,50732	1,71851	0,54146	1,71851	1,71851			Dr.15474	zgc:136951
1945588	wu:fc20c08	Wu:fc20c08	7	324150		Dr.22852	0,04192	0,16186	1,45164	1,45164	0,00011	0,002174943	No	-0,39135	0,34017	0,49211		No	1,45164	1,44667	0,36926	1,44667	1,44667			Dr.22852	wu:fc20c08
1945968	LOC559379	Hypothetical LOC559379	6	559379		Dr.26901	0,02932	0,11336	1,29827	1,29827	0,00011	0,002174943	No	-1,13168	0,06481	0,08414		No	1,29827	1,29832	0,26107	1,29832	1,29832			Dr.26901	LOC559379
1947366	edn1	Endothelin 1	19	58032	endothelin 1; suc; sucker	Dr.4076	0,03621	-0,14033	0,72389	-1,38142	0,00011	0,002174943	No	-0,86753	0,16474	0,11172		No	1,38142	0,67814	-0,3884	-1,47462	1,47462			Dr.4076	edn1
1948485	Dr.70885	Transcribed locus	22			Dr.70885	0,02314	-0,08974	0,81332	-1,22953	0,00011	0,002174943	No	-0,83782	0,16138	0,131		No	1,22953	0,81176	-0,20855	-1,23188	1,23188			Dr.70885
1949773	gadd45b	Growth arrest and DNA-damage-inducible, beta	11	406304	growth arrest and DNA-damage-inducible, beta; gadd; growth arrest and DNA damage 45 beta	Dr.76269	0,02984	-0,11557	0,76636	-1,30487	0,00011	0,002174943	No	0,14694	1,61993	1,21446		No	1,30487	0,7497	-0,28809	-1,33387	1,33387			Dr.76269	gadd45b
1957192	Dr.89511	Transcribed locus, weakly similar to XP_001092691.1 hypothetical protein [Macaca mulatta]	21			Dr.89511	0,06263	-0,24196	0,57285	-1,74566	0,00011	0,002174943	No	-1,46286	0,04718	0,02592		No	1,74566	0,54945	-0,59885	-1,82002	1,82002			Dr.89511
1957203	lgals3bp	Lectin, galactoside-binding, soluble, 3 binding protein	3	677742	lectin, galactoside-binding, soluble, 3 binding protein	Dr.89547	0,02562	-0,09918	0,79583	-1,25655	0,00011	0,002174943	No	-0,9347	0,13238	0,10205		No	1,25655	0,77088	-0,26023	-1,29722	1,29722			Dr.89547	lgals3bp
1958067	mdh1b	Malate dehydrogenase 1b, NAD (soluble)	17	335715	malate dehydrogenase 1, NAD (soluble)	Dr.9860	0,03053	-0,11833	0,7615	-1,31319	0,00011	0,002174943	No	0,07034	1,39134	0,99369		No	1,31319	0,7142	-0,3366	-1,40018	1,40018			Dr.9860	mdh1b
1938832	zgc:77068	Zgc:77068	1	405824	hypothetical protein LOC405824	Dr.113519	0,05213	0,20101	1,58857	1,58857	0,00012	0,002338455	No	-0,55183	0,22241	0,36127		No	1,58857	1,62435	0,48511	1,62435	1,62435			Dr.113519	zgc:77068
1941636	Dr.123219	Transcribed locus	3			Dr.123219	0,04447	0,17136	1,48374	1,48374	0,00012	0,002338455	No	-0,13076	0,59724	0,91692		No	1,48374	1,53527	0,42871	1,53527	1,53527			Dr.123219
1944345	LOC100000215	Hypothetical protein LOC100000215	25	100000215		Dr.140808	0,0292	-0,1124	0,77196	-1,2954	0,00012	0,002338455	No	-0,24971	0,64281	0,49417		No	1,2954	0,76877	-0,26297	-1,30078	1,30078			Dr.140808	LOC100000215
1944800	c6	Complement component 6	21	393611	complement component 6	Dr.16392	0,01997	0,07677	1,19337	1,19337	0,00012	0,002338455	No	-1,01725	0,088	0,10496		No	1,19337	1,19273	0,17625	1,19273	1,19273			Dr.16392	c6
1945684	orc3l	Origin recognition complex, subunit 3-like (yeast)	20	334315	origin recognition complex, subunit 3-like protein	Dr.2362	0,0313	-0,12007	0,75845	-1,31847	0,00012	0,002338455	No	-1,36662	0,04759	0,03884		No	1,31847	0,8162	-0,2031	-1,2252	1,2252			Dr.2362	orc3l
1945737	fn1b	Fibronectin 1b	1	334613	fibronectin 1b; fibronectin 1-like	Dr.24233	0,03764	-0,14472	0,71661	-1,39545	0,00012	0,002338455	No	-0,38832	0,49689	0,33658		No	1,39545	0,67737	-0,38953	-1,47629	1,47629			Dr.24233	fn1b
1946896	wu:fb13h03	Wu:fb13h03	7	336566		Dr.35202	0,31586	-1,21786	0,06055	-16,51414	0,00012	0,002338455	No	-2,69542	0,00881	0,00109		No	16,51414	0,12423	-2,08561	-8,04947	8,04947			Dr.35202	wu:fb13h03
1947037	LOC569719	Hypothetical LOC569719	16	569719		Dr.36597	0,51875	-2	0,01	-100	0,00012	0,002338455	No	-3,07782	0,00084	0,00083		No	100	0,99311	-0,00691	-1,00693	1,00693			Dr.36597	LOC569719
1949044	smo	Smoothened homolog (Drosophila)	4	30225	smoothened homolog; smu; slow muscle omitted	Dr.75382	0,03439	0,13254	1,35687	1,35687	0,00012	0,002338455	No	-1,16123	0,05935	0,08019		No	1,35687	1,35123	0,30102	1,35123	1,35123			Dr.75382	smo
1949626	zgc:64006	Zgc:64006	6	335630	regulator of G-protein signaling 5	Dr.76074	0,02967	-0,11392	0,76927	-1,29993	0,00012	0,002338455	No	-0,07875	0,95729	0,73219		No	1,29993	0,76486	-0,26807	-1,30743	1,30743			Dr.76074	zgc:64006
1950604	wu:fb73f06	Wu:fb73f06	15	550461	hypothetical protein LOC550461	Dr.77327	0,02539	-0,09786	0,79826	-1,25272	0,00012	0,002338455	No	-0,91456	0,13358	0,11095		No	1,25272	0,83054	-0,18568	-1,20404	1,20404			Dr.77327	wu:fb73f06
1953050	paqr5b	Progestin and adipoQ receptor family member Vb	7	445179	progestin and adipoQ receptor family member Vb	Dr.80774	0,04025	-0,15496	0,69991	-1,42876	0,00012	0,002338455	No	-1,99769	0,0114	0,00886		No	1,42876	0,77711	-0,25217	-1,28681	1,28681			Dr.80774	paqr5b
1953500	wu:fc16c02	Wu:fc16c02	10	323990		Dr.81439	0,08118	0,31274	2,05466	2,05466	0,00012	0,002338455	No	-1,93963	0,00814	0,01689		No	2,05466	2,07539	0,73015	2,07539	2,07539			Dr.81439	wu:fc16c02
1953684	pax8	Paired box gene 8	5	60637		Dr.8177	0,0388	-0,14963	0,70854	-1,41135	0,00012	0,002338455	No	-1,38834	0,04881	0,03458		No	1,41135	0,7085	-0,3446	-1,41143	1,41143			Dr.8177	pax8
1937518	si:dkey-235d18.4	Si:dkey-235d18.4	20	560745	eukaryotic translation elongation factor 1 delta	Dr.104507	0,02284	-0,08749	0,81754	-1,22318	0,00013	0,002492259	No	0,61895	4,64167	3,72585		No	1,22318	0,8027	-0,21978	-1,2458	1,2458			Dr.104507	si:dkey-235d18.4
1940145	zgc:162590	Zgc:162590	16	100037330	hypothetical protein LOC100037330	Dr.118569	0,3198	1,22663	16,85101	16,85101	0,00013	0,002492259	No	-2,65225	0,00103	0,00844		No	16,85101	8,16747	2,10016	8,16747	8,16747			Dr.118569	zgc:162590
1941197	Dr.122323	Transcribed locus, strongly similar to NP_001038887.1 protein LOC751710 [Danio rerio]	21			Dr.122323	0,02381	-0,09133	0,81035	-1,23404	0,00013	0,002492259	No	-1,26511	0,06024	0,04897		No	1,23404	0,81288	-0,20717	-1,23019	1,23019			Dr.122323
1941503	Dr.122935	Transcribed locus	7			Dr.122935	0,02905	0,11118	1,29174	1,29174	0,00013	0,002492259	No	-0,24338	0,50488	0,65012		No	1,29174	1,28767	0,25284	1,28767	1,28767			Dr.122935
1942392	Dr.12823	Transcribed locus	4			Dr.12823	0,17941	0,68504	4,8422	4,8422	0,00013	0,002492259	No	-2,29868	0,00254	0,01184		No	4,8422	4,65452	1,53784	4,65452	4,65452			Dr.12823
1942393	Dr.128250	Transcribed locus, moderately similar to XP_001338151.1 hypothetical protein [Danio rerio]	8			Dr.128250	0,04312	-0,16523	0,68355	-1,46295	0,00013	0,002492259	No	-1,33969	0,05597	0,03789		No	1,46295	0,67699	-0,39009	-1,47712	1,47712			Dr.128250
1943467	LOC561366	Similar to mutant Ca2+-dependent secretion activator	6	561366		Dr.133394	0,03005	-0,11519	0,76702	-1,30375	0,00013	0,002492259	No	-0,42478	0,43214	0,32905		No	1,30375	0,76143	-0,27255	-1,31331	1,31331			Dr.133394	LOC561366
1945779	zc3h15	Zinc finger CCCH-type containing 15	9	334307	likely ortholog of mouse immediate early response, erythropoietin 4	Dr.24762	0,01472	-0,05624	0,87853	-1,13826	0,00013	0,002492259	No	0,05991	1,23318	1,06854		No	1,13826	0,86649	-0,1433	-1,15408	1,15408			Dr.24762	zc3h15
1946057	zgc:63948	Zgc:63948	Un	406656	hypothetical protein LOC406656	Dr.2779	0,01154	-0,04418	0,90329	-1,10707	0,00013	0,002492259	No	0,71313	5,43206	4,91245		No	1,10707	0,90434	-0,10055	-1,10577	1,10577			Dr.2779	zgc:63948
1947542	si:ch211-198b3.2	Si:ch211-198b3.2	20	557836	novel protein similar to vertebrate fibronectin type III domain containing 1 (FNDC1)	Dr.42900	0,03907	-0,14928	0,70912	-1,41019	0,00013	0,002492259	No	-1,31945	0,05734	0,04034		No	1,41019	0,70353	-0,35164	-1,4214	1,4214			Dr.42900	si:ch211-198b3.2
1947754	nol10	Nucleolar protein 10	17	393206	nucleolar protein 10	Dr.4705	0,02552	-0,09749	0,79893	-1,25168	0,00013	0,002492259	No	0,04996	1,2652	0,99486		No	1,25168	0,78632	-0,24039	-1,27174	1,27174			Dr.4705	nol10
1951336	wu:fc04h12	Wu:fc04h12	19	445083	dehydrogenase/reductase (SDR family) member 3	Dr.78344	0,04306	-0,16501	0,68389	-1,46222	0,00013	0,002492259	No	-1,22741	0,07254	0,04837		No	1,46222	0,66689	-0,40514	-1,49951	1,49951			Dr.78344	wu:fc04h12
1951586	mynn	Myoneurin	24	327167	myoneurin	Dr.78679	0,01312	-0,05029	0,89065	-1,12277	0,00013	0,002492259	No	-0,78453	0,1737	0,15529		No	1,12277	0,89404	-0,112	-1,11851	1,11851			Dr.78679	mynn
1952146	pip5k3	Phosphatidylinositol-3-phosphate/phosphatidylinositol 5-kinase, type III	9	337690		Dr.79456	0,0143	-0,05476	0,88154	-1,13438	0,00013	0,002492259	No	-0,29129	0,54197	0,48244		No	1,13438	0,89016	-0,11635	-1,12339	1,12339			Dr.79456	pip5k3
1953639	irak4	Interleukin-1 receptor-associated kinase 4	25	393132	interleukin-1 receptor-associated kinase 4	Dr.81680	0,02095	-0,08036	0,83108	-1,20325	0,00013	0,002492259	No	-0,78398	0,18098	0,14942		No	1,20325	0,82558	-0,19167	-1,21127	1,21127			Dr.81680	irak4
1956797	Dr.87922	Transcribed locus	15			Dr.87922	0,52392	-2	0,01	-100	0,00013	0,002492259	No	-3,07487	0,00084	0,00084		No	100	0,99338	-0,00665	-1,00667	1,00667			Dr.87922
1939421	zgc:158423	Zgc:158423	7	790938	hypothetical protein LOC790938	Dr.115718	0,02764	-0,10527	0,78474	-1,27431	0,00014	0,002654389	No	-0,05585	0,97179	0,79566		No	1,27431	0,81876	-0,19996	-1,22135	1,22135			Dr.115718	zgc:158423
1940200	fam54b	Family with sequence similarity 54, member B	17	334296	hypothetical protein LOC334296	Dr.118749	0,04554	0,17309	1,48968	1,48968	0,00014	0,002654389	No	-1,38851	0,03351	0,05037		No	1,48968	1,50321	0,40761	1,50321	1,50321			Dr.118749	fam54b
1940303	si:ch211-272f3.4	Si:ch211-272f3.4	18	492687		Dr.119176	0,03772	-0,14378	0,71817	-1,39244	0,00014	0,002654389	No	-1,38988	0,04941	0,03361		No	1,39244	0,68023	-0,38533	-1,4701	1,4701			Dr.119176	si:ch211-272f3.4
1941347	Dr.122621	Transcribed locus, weakly similar to NP_001038873.1 protein LOC751695 [Danio rerio]	1			Dr.122621	0,10528	0,40026	2,51339	2,51339	0,00014	0,002654389	No	-1,90598	0,00779	0,01979		No	2,51339	2,54004	0,93218	2,54004	2,54004			Dr.122621
1941425	Dr.122769	Transcribed locus, strongly similar to XP_690753.2 hypothetical protein, partial [Danio rerio]	23			Dr.122769	0,08575	-0,32601	0,47205	-2,1184	0,00014	0,002654389	No	-0,68774	0,31661	0,14156		No	2,1184	0,44711	-0,80494	-2,23657	2,23657			Dr.122769
1944777	f13a1	Coagulation factor XIII, A1 polypeptide	7	561287	hypothetical protein LOC561287	Dr.16206	0,031	0,11795	1,31205	1,31205	0,00014	0,002654389	No	-1,47364	0,02945	0,03834		No	1,31205	1,30199	0,26389	1,30199	1,30199			Dr.16206	f13a1
1946689	wu:fb75d10	Wu:fb75d10	13	322867		Dr.33183	0,02649	0,10108	1,26205	1,26205	0,00014	0,002654389	No	-0,453	0,31231	0,39758		No	1,26205	1,27301	0,24138	1,27301	1,27301			Dr.33183	wu:fb75d10
1948034	zgc:153764	Zgc:153764	11	768175	hypothetical protein LOC768175	Dr.52663	0,03599	-0,13677	0,72984	-1,37017	0,00014	0,002654389	No	-0,69896	0,23218	0,17229		No	1,37017	0,74208	-0,29829	-1,34756	1,34756			Dr.52663	zgc:153764
1949555	im:7142825	Im:7142825	11	449984		Dr.75982	0,02571	-0,09789	0,7982	-1,25283	0,00014	0,002654389	No	-1,5324	0,03298	0,02623		No	1,25283	0,79555	-0,22872	-1,25699	1,25699			Dr.75982	im:7142825
1951608	zgc:92326	Zgc:92326	15	327284	galactoside-binding soluble lectin 9; galectin 9	Dr.78702	0,02549	0,09725	1,25099	1,25099	0,00014	0,002654389	No	-0,7778	0,1491	0,1866		No	1,25099	1,25146	0,22431	1,25146	1,25146			Dr.78702	zgc:92326
1956126	Dr.86036	Transcribed locus	12			Dr.86036	0,04414	0,16789	1,47195	1,47195	0,00014	0,002654389	No	-2,12414	0,00616	0,00917		No	1,47195	1,48989	0,3987	1,48989	1,48989			Dr.86036
1938460	zgc:110731	Zgc:110731	4	554151	hypothetical protein LOC554151	Dr.108277	0,03006	0,11375	1,29943	1,29943	0,00015	0,002821372	No	-1,85872	0,01159	0,01654		No	1,29943	1,4275	0,35593	1,4275	1,4275			Dr.108277	zgc:110731
1940158	LOC100005401	Hypothetical protein LOC100005401	16	100005401		Dr.118632	0,02412	-0,09159	0,80986	-1,23478	0,00015	0,002821372	No	0,05334	1,25879	1,01558		No	1,23478	0,80679	-0,21469	-1,23948	1,23948			Dr.118632	LOC100005401
1946405	ift20	Intraflagellar transport protein 20	15	414930	intraflagellar transport protein 20	Dr.31003	0,02952	0,11212	1,29456	1,29456	0,00015	0,002821372	No	-0,84953	0,12502	0,16097		No	1,29456	1,2876	0,25278	1,2876	1,2876			Dr.31003	ift20
1950341	wu:fb58c05	Wu:fb58c05	12	322333		Dr.76988	0,48187	-1,82364	0,01501	-66,62568	0,00015	0,002821372	No	-3,05728	0,0009	0,00086		No	66,62568	0,9548	-0,04625	-1,04734	1,04734			Dr.76988	wu:fb58c05
1950647	hs6st2	Heparan sulfate 6-O-sulfotransferase 2	14	378450	heparan sulfate 6-O-sulfotransferase 2	Dr.77382	0,01798	0,06806	1,16965	1,16965	0,00015	0,002821372	No	0,06808	1,08591	1,26		No	1,16965	1,16031	0,14869	1,16031	1,16031			Dr.77382	hs6st2
1955602	LOC567756	Similar to fmHP	8	567756		Dr.84991	0,05888	-0,2228	0,59868	-1,67034	0,00015	0,002821372	No	-2,42909	0,00475	0,00292		No	1,67034	0,61434	-0,48721	-1,62777	1,62777			Dr.84991	LOC567756
1955633	chrne	Cholinergic receptor, nicotinic, epsilon	5	445315	cholinergic receptor, nicotinic, epsilon	Dr.85037	0,05303	0,20069	1,5874	1,5874	0,00015	0,002821372	No	-1,80763	0,01226	0,01978		No	1,5874	1,61287	0,47801	1,61287	1,61287			Dr.85037	chrne
1955651	LOC558106	Hypothetical LOC558106	1	558106		Dr.85083	0,07533	0,28549	1,92969	1,92969	0,00015	0,002821372	No	-1,80078	0,01142	0,02268		No	1,92969	1,98586	0,68605	1,98586	1,98586			Dr.85083	LOC558106
1937701	wu:fd10h02	Wu:fd10h02	12	325765		Dr.105120	0,04244	0,16005	1,44561	1,44561	0,00016	0,00297107	No	-0,41408	0,32437	0,46496		No	1,44561	1,43344	0,36008	1,43344	1,43344			Dr.105120	wu:fd10h02
1939666	zgc:152900	Zgc:152900	8	768170	hypothetical protein LOC768170	Dr.11668	0,03612	-0,13639	0,73048	-1,36896	0,00016	0,00297107	No	-1,09417	0,09175	0,07064		No	1,36896	0,76997	-0,2614	-1,29875	1,29875			Dr.11668	zgc:152900
1942426	Dr.128852	Transcribed locus	15			Dr.128852	0,52991	2	100	100	0,00016	0,00297107	No	-3,04873	0,00089	0,0009		No	100	1,00724	0,00722	1,00724	1,00724			Dr.128852
1944864	ube2n	Ubiquitin-conjugating enzyme E2N	18	406807	ubiquitin-conjugating enzyme E2N; fc08b06	Dr.16839	0,01657	0,06248	1,15474	1,15474	0,00016	0,00297107	No	0,73833	5,11119	5,86336		No	1,15474	1,14716	0,13729	1,14716	1,14716			Dr.16839	ube2n
1945904	zgc:56556	Zgc:56556	14	393302	hypothetical protein LOC393302	Dr.26449	0,02298	-0,08677	0,8189	-1,22115	0,00016	0,00297107	No	-0,53179	0,32591	0,26607		No	1,22115	0,8164	-0,20285	-1,22489	1,22489			Dr.26449	zgc:56556
1946816	itgb5	Integrin, beta 5	9	563556	integrin, beta 5	Dr.34301	0,03035	-0,11454	0,76818	-1,30178	0,00016	0,00297107	No	-0,66539	0,23653	0,1974		No	1,30178	0,83455	-0,18086	-1,19825	1,19825			Dr.34301	itgb5
1947540	zgc:101898	Zgc:101898	13	449784	hypothetical protein LOC449784	Dr.42866	0,0252	0,09527	1,24528	1,24528	0,00016	0,00297107	No	-0,9286	0,10647	0,13049		No	1,24528	1,2256	0,20343	1,2256	1,2256			Dr.42866	zgc:101898
1949195	pfn2l	Profilin 2 like	2	321383	profilin 2 like	Dr.75574	0,02295	0,08663	1,22076	1,22076	0,00016	0,00297107	No	1,31471	18,79245	22,66934		No	1,22076	1,2063	0,18756	1,2063	1,2063			Dr.75574	pfn2l
1950127	elf3	E74-like factor 3 (ets domain transcription factor, epithelial-specific )	22	336816		Dr.76707	0,06222	-0,23452	0,58275	-1,71601	0,00016	0,00297107	No	-2,15424	0,00954	0,00515		No	1,71601	0,54015	-0,61592	-1,85135	1,85135			Dr.76707	elf3
1954478	Dr.83076	Transcribed locus	12			Dr.83076	0,03674	-0,13864	0,72671	-1,37606	0,00016	0,00297107	No	0,23487	2,04232	1,46239		No	1,37606	0,71605	-0,33401	-1,39656	1,39656			Dr.83076
1954576	zgc:136842	Zgc:136842	1	678549	hypothetical protein LOC678549	Dr.83230	0,02106	-0,07958	0,83256	-1,20111	0,00016	0,00297107	No	-1,70614	0,02148	0,01801		No	1,20111	0,83854	-0,17609	-1,19254	1,19254			Dr.83230	zgc:136842
1955457	Dr.84777	Transcribed locus	9			Dr.84777	0,01842	-0,06945	0,85222	-1,17341	0,00016	0,00297107	No	0,09654	1,35747	1,15341		No	1,17341	0,84968	-0,1629	-1,17692	1,17692			Dr.84777
1956904	apbb1ip	Amyloid beta (A4) precursor protein-binding, family B, member 1 interacting protein	24	393607	amyloid beta (A4) precursor protein-binding, family B, member 1 interacting protein	Dr.88358	0,17614	0,66617	4,63628	4,63628	0,00016	0,00297107	No	-1,99304	0,00502	0,02603		No	4,63628	5,18871	1,64648	5,18871	5,18871			Dr.88358	apbb1ip
1940426	Dr.119726	Transcribed locus, strongly similar to XP_001094626.1 similar to cyclin-dependent kinase 9 isoform 2 [Macaca mulatta]	21			Dr.119726	0,02655	-0,09997	0,79438	-1,25884	0,00017	0,003129125	No	-0,19302	0,72179	0,57201		No	1,25884	0,79248	-0,23258	-1,26185	1,26185			Dr.119726
1942603	Dr.131667	Transcribed locus	17			Dr.131667	0,02779	0,10431	1,27148	1,27148	0,00017	0,003129125	No	0,22096	1,47587	1,87992		No	1,27148	1,27377	0,24198	1,27377	1,27377			Dr.131667
1944036	zgc:114045	Zgc:114045	7	569643	hypothetical protein LOC569643	Dr.135313	0,03229	-0,12122	0,75645	-1,32196	0,00017	0,003129125	No	-0,80908	0,17908	0,13505		No	1,32196	0,75411	-0,28221	-1,32606	1,32606			Dr.135313	zgc:114045
1947135	bin2	Bridging integrator 2	23	492780	bridging integrator 2	Dr.37659	0,03843	-0,14453	0,71692	-1,39485	0,00017	0,003129125	No	-1,89879	0,01468	0,01086		No	1,39485	0,74002	-0,30108	-1,35132	1,35132			Dr.37659	bin2
1952303	wars	Tryptophanyl-tRNA synthetase	17	393745	tryptophanyl-tRNA synthetase	Dr.79691	0,03495	-0,13136	0,73899	-1,35321	0,00017	0,003129125	No	-0,12694	0,87886	0,63415		No	1,35321	0,72156	-0,32633	-1,38588	1,38588			Dr.79691	wars
1952860	Dr.80503	Transcribed locus	5			Dr.80503	0,04761	-0,179	0,66222	-1,51008	0,00017	0,003129125	No	-1,43685	0,04567	0,02974		No	1,51008	0,65121	-0,42892	-1,5356	1,5356			Dr.80503
1953088	wu:fj20a04	Wu:fj20a04	10	335533		Dr.80832	0,03883	0,14608	1,39985	1,39985	0,00017	0,003129125	No	0,31721	1,7536	2,47275		No	1,39985	1,4101	0,34366	1,4101	1,4101			Dr.80832	wu:fj20a04
1955280	LOC794660	Hypothetical protein LOC794660	6	794660		Dr.84483	0,04768	-0,17927	0,6618	-1,51102	0,00017	0,003129125	No	-1,42804	0,04638	0,03063		No	1,51102	0,6605	-0,41476	-1,514	1,514			Dr.84483	LOC794660
1957159	insm1a	Insulinoma-associated 1a	20	402941	insulinoma-associated 1a; insulinoma-associated 1-like protein a	Dr.89371	0,0281	0,1056	1,27526	1,27526	0,00017	0,003129125	No	-0,19263	0,57062	0,72682		No	1,27526	1,27374	0,24196	1,27374	1,27374			Dr.89371	insm1a
1937348	LOC792836	Similar to Ubiquitin-activating enzyme E1C (UBA3 homolog, yeast)	1	792836		Dr.101397	0,04419	0,16558	1,46412	1,46412	0,00018	0,003274962	No	-0,34427	0,37708	0,54965		No	1,46412	1,45763	0,37681	1,45763	1,45763			Dr.101397	LOC792836
1937391	Dr.102803	Transcribed locus	21			Dr.102803	0,03077	0,11546	1,30454	1,30454	0,00018	0,003274962	No	-0,63313	0,20393	0,26699		No	1,30454	1,30919	0,26941	1,30919	1,30919			Dr.102803
1937456	ankrd6	Ankyrin repeat domain 6	20	378477	ankyrin repeat domain 6	Dr.104285	0,01832	-0,06871	0,85368	-1,1714	0,00018	0,003274962	No	-0,0637	0,89258	0,83552		No	1,1714	0,93607	-0,06606	-1,06829	1,06829			Dr.104285	ankrd6
1938346	im:6911600	Im:6911600	17	448902		Dr.107713	0,06633	0,24805	1,77033	1,77033	0,00018	0,003274962	No	-0,07863	0,6295	1,14617		No	1,77033	1,82076	0,59925	1,82076	1,82076			Dr.107713	im:6911600
1941858	Dr.123758	Transcribed locus, moderately similar to NP_001038759.1 protein LOC692327 [Danio rerio]	22			Dr.123758	0,11104	0,41629	2,60792	2,60792	0,00018	0,003274962	No	-2,01711	0,00536	0,01723		No	2,60792	3,2124	1,16702	3,2124	3,2124			Dr.123758
1942787	rnf14	Ring finger protein 14	21	415177	ring finger protein 14	Dr.132353	0,021	-0,07863	0,8344	-1,19847	0,00018	0,003274962	No	-0,41961	0,42364	0,3418		No	1,19847	0,80681	-0,21466	-1,23944	1,23944			Dr.132353	rnf14
1944958	wu:fc25e12	Wu:fc25e12	9	324321		Dr.1744	0,03263	-0,12227	0,75462	-1,32517	0,00018	0,003274962	No	0,01017	1,17346	0,89304		No	1,32517	0,76102	-0,27309	-1,31402	1,31402			Dr.1744	wu:fc25e12
1945355	sephs1	Selenophosphate synthetase 1	18	324947	selenophosphate synthetase	Dr.20919	0,02245	0,08401	1,21341	1,21341	0,00018	0,003274962	No	-0,23234	0,52713	0,65074		No	1,21341	1,2345	0,21067	1,2345	1,2345			Dr.20919	sephs1
1946348	si:rp71-4m17.1	Si:rp71-4m17.1	20	407657	neuromedin U	Dr.30413	0,0478	0,17904	1,5102	1,5102	0,00018	0,003274962	No	-1,00172	0,08114	0,12228		No	1,5102	1,50705	0,41015	1,50705	1,50705			Dr.30413	si:rp71-4m17.1
1947880	LOC100000934	Hypothetical protein LOC100000934	1	100000934		Dr.48801	0,0459	-0,17225	0,6726	-1,48677	0,00018	0,003274962	No	-2,00372	0,01222	0,0081		No	1,48677	0,66315	-0,41076	-1,50796	1,50796			Dr.48801	LOC100000934
1952990	arhgef10	Rho guanine nucleotide exchange factor (GEF) 10	17	334278		Dr.80682	0,02814	-0,10542	0,78449	-1,27472	0,00018	0,003274962	No	-1,33841	0,05195	0,04066		No	1,27472	0,78272	-0,24498	-1,2776	1,2776			Dr.80682	arhgef10
1953165	LOC795529	Hypothetical protein LOC795529	1	795529		Dr.80961	0,03735	-0,14012	0,72423	-1,38077	0,00018	0,003274962	No	-0,97396	0,12541	0,09056		No	1,38077	0,72211	-0,32558	-1,38483	1,38483			Dr.80961	LOC795529
1939284	fzd7b	Frizzled homolog 7b	6	30412	frizzled homolog 7b; frizzled homolog 13; frizzled homolog 7a	Dr.115237	0,02826	0,10548	1,27492	1,27492	0,00019	0,003423981	No	-1,14965	0,06433	0,07804		No	1,27492	1,21312	0,1932	1,21312	1,21312			Dr.115237	fzd7b
1942371	wu:fi17a03	Wu:fi17a03	1	327550		Dr.127965	0,04504	0,16792	1,47204	1,47204	0,00019	0,003423981	No	-0,73725	0,15178	0,22312		No	1,47204	1,47	0,38527	1,47	1,47			Dr.127965	wu:fi17a03
1943895	Dr.134525	Transcribed locus	7			Dr.134525	0,53507	-2	0,01	-100	0,00019	0,003423981	No	-3,02864	0,00098	0,0009		No	100	0,91466	-0,08921	-1,09331	1,09331			Dr.134525
1945326	LOC407677	Hypothetical protein LOC407677	9	407677		Dr.20533	0,04129	-0,1541	0,7013	-1,42592	0,00019	0,003423981	No	-1,26827	0,06583	0,04416		No	1,42592	0,67079	-0,39931	-1,49079	1,49079			Dr.20533	LOC407677
1946013	lbx1	Ladybird homeobox homolog 1 (Drosophila)	14	64276	lady bird-like homeobox 1 homolog	Dr.27181	0,03846	-0,14354	0,71855	-1,39169	0,00019	0,003423981	No	-1,45417	0,04114	0,03002		No	1,39169	0,72981	-0,31497	-1,37022	1,37022			Dr.27181	lbx1
1949953	zgc:110643	Zgc:110643	16	553204	hypothetical protein LOC553204	Dr.76494	0,02996	-0,11174	0,77315	-1,29341	0,00019	0,003423981	No	-1,15592	0,07971	0,06137		No	1,29341	0,76992	-0,26147	-1,29883	1,29883			Dr.76494	zgc:110643
1950863	LOC563773	Hypothetical LOC563773	25	563773		Dr.77693	0,04494	-0,16762	0,6798	-1,47103	0,00019	0,003423981	No	-1,41091	0,04749	0,03174		No	1,47103	0,66829	-0,40303	-1,49635	1,49635			Dr.77693	LOC563773
1951459	im:7142403	Im:7142403	3	449977		Dr.78514	0,01982	-0,07402	0,8433	-1,18582	0,00019	0,003423981	No	-1,22839	0,06463	0,05405		No	1,18582	0,8363	-0,17877	-1,19575	1,19575			Dr.78514	im:7142403
1954087	LOC559920	Hypothetical LOC559920	18	559920		Dr.82444	0,04775	-0,17808	0,66362	-1,5069	0,00019	0,003423981	No	-1,69184	0,02544	0,01649		No	1,5069	0,64824	-0,43349	-1,54263	1,54263			Dr.82444	LOC559920
1954816	LOC572585	Hypothetical LOC572585	22	572585		Dr.83596	0,06618	-0,24673	0,5666	-1,76493	0,00019	0,003423981	No	-2,28443	0,00668	0,00404		No	1,76493	0,60498	-0,50257	-1,65296	1,65296			Dr.83596	LOC572585
1938018	wu:fc83e11	Wu:fc83e11	13	325497		Dr.106228	0,03771	-0,14017	0,72416	-1,38092	0,0002	0,00357356	No	-1,55487	0,03291	0,02374		No	1,38092	0,72146	-0,32648	-1,38607	1,38607			Dr.106228	wu:fc83e11
1938338	inhbaa	Inhibin, beta Aa	24	30072	inhibin, beta A; activin beta A; activin beta A1	Dr.107692	0,03233	-0,12026	0,75813	-1,31903	0,0002	0,00357356	No	-1,33609	0,05312	0,04004		No	1,31903	0,7538	-0,28263	-1,32661	1,32661			Dr.107692	inhbaa
1938635	mhc1uea	Major histocompatibility complex class I UEA gene	*	64885	major histocompatibility complex class I UEA; UEA	Dr.11010	0,06783	-0,25211	0,55962	-1,78694	0,0002	0,00357356	No	-0,18547	0,92829	0,45855		No	1,78694	0,49397	-0,70528	-2,02441	2,02441			Dr.11010	mhc1uea
1947021	wu:fc38e07	Wu:fc38e07	9	386883		Dr.36513	0,0391	0,14535	1,39751	1,39751	0,0002	0,00357356	No	-0,47458	0,28557	0,39772		No	1,39751	1,39273	0,33127	1,39273	1,39273			Dr.36513	wu:fc38e07
1948104	ntn1a	Netrin 1a	18	30227	netrin 1a; netrin 2	Dr.545	0,04187	-0,15549	0,69906	-1,43049	0,0002	0,00357356	No	-0,87382	0,15461	0,11565		No	1,43049	0,74802	-0,29032	-1,33686	1,33686			Dr.545	ntn1a
1948790	msxe	Muscle segment homeobox E	14	30527	muscle segment homeobox E	Dr.75086	0,04246	-0,15789	0,6952	-1,43844	0,0002	0,00357356	No	-2,06172	0,01077	0,00699		No	1,43844	0,64907	-0,43222	-1,54067	1,54067			Dr.75086	msxe
1949432	pea3	ETS-domain transcription factor pea3	12	30700	ETS-domain transcription factor pea3; etID309954.12	Dr.75840	0,01742	-0,06478	0,86144	-1,16085	0,0002	0,00357356	No	-1,01188	0,10508	0,09009		No	1,16085	0,85736	-0,1539	-1,16638	1,16638			Dr.75840	pea3
1951502	zgc:56454	Zgc:56454	18	393259	hypothetical protein LOC393259	Dr.78570	0,0342	-0,12732	0,7459	-1,34066	0,0002	0,00357356	No	-0,3943	0,42334	0,38434		No	1,34066	0,90788	-0,09664	-1,10147	1,10147			Dr.78570	zgc:56454
1957399	LOC561644	Similar to diacylglycerol kinase eta2	9	561644		Dr.90499	0,05011	-0,1864	0,65103	-1,53604	0,0002	0,00357356	No	-1,65781	0,02775	0,01766		No	1,53604	0,63619	-0,45225	-1,57185	1,57185			Dr.90499	LOC561644
1938579	LOC793810	Hypothetical protein LOC793810	1	793810		Dr.109231	0,03997	-0,14808	0,71108	-1,40631	0,00021	0,003727598	No	-1,6541	0,02648	0,01869		No	1,40631	0,70589	-0,3483	-1,41666	1,41666			Dr.109231	LOC793810
1939447	brd7	Bromodomain containing 7	7	406675	bromodomain containing 7	Dr.115819	0,01997	-0,0741	0,84315	-1,18603	0,00021	0,003727598	No	-1,148	0,07867	0,06429		No	1,18603	0,81722	-0,20185	-1,22367	1,22367			Dr.115819	brd7
1942114	Dr.124888	Transcribed locus, weakly similar to NP_065703.1 finger protein 286 [Homo sapiens]	3			Dr.124888	0,06743	0,2496	1,77664	1,77664	0,00021	0,003727598	No	-0,99802	0,0767	0,13685		No	1,77664	1,78424	0,57899	1,78424	1,78424			Dr.124888
1946717	zgc:77675	Zgc:77675	25	393827	hypothetical protein LOC393827	Dr.3345	0,01739	-0,06446	0,86207	-1,15999	0,00021	0,003727598	No	-0,14448	0,77424	0,66399		No	1,15999	0,85759	-0,15363	-1,16605	1,16605			Dr.3345	zgc:77675
1947941	rpl18a	Ribosomal protein L18a	4	394035	ribosomal protein L18a	Dr.51263	0,01537	-0,05694	0,87712	-1,14009	0,00021	0,003727598	No	0,73054	5,73366	5,04255		No	1,14009	0,87946	-0,12844	-1,13706	1,13706			Dr.51263	rpl18a
1952477	wu:fd61a05	Wu:fd61a05	12	326076		Dr.79943	0,03299	0,12238	1,32551	1,32551	0,00021	0,003727598	No	-0,97443	0,09243	0,12242		No	1,32551	1,32442	0,28098	1,32442	1,32442			Dr.79943	wu:fd61a05
1955676	tcea2	Transcription elongation factor A (SII), 2	23	393961	transcription elongation factor A (SII), 2	Dr.85125	0,02411	0,08949	1,22884	1,22884	0,00021	0,003727598	No	0,31918	1,88439	2,31474		No	1,22884	1,22838	0,20569	1,22838	1,22838			Dr.85125	tcea2
1937826	wu:fc13g02	Wu:fc13g02	7	569582	hypothetical protein LOC569582	Dr.105567	0,02495	0,09221	1,23655	1,23655	0,00022	0,003879627	No	0,12432	1,1963	1,48186		No	1,23655	1,2387	0,21407	1,2387	1,2387			Dr.105567	wu:fc13g02
1940626	LOC567049	Similar to myosin VIIA and Rab interacting protein	24	567049		Dr.120528	0,03479	0,12873	1,34503	1,34503	0,00022	0,003879627	No	-0,71413	0,16698	0,22429		No	1,34503	1,34323	0,29507	1,34323	1,34323			Dr.120528	LOC567049
1940757	wu:fi46h04	Wu:fi46h04	Un	334392		Dr.121069	0,07013	0,25941	1,81721	1,81721	0,00022	0,003879627	No	-0,88139	0,09682	0,18489		No	1,81721	1,90961	0,6469	1,90961	1,90961			Dr.121069	wu:fi46h04
1945224	rbpja	Recombination signal binding protein for immunoglobulin kappa J region a	1	386772	recombination signal binding protein for immunoglobulin kappa J region a; Su(H)1; recombining binding protein suppressor of hairless	Dr.19492	0,01775	0,06569	1,16329	1,16329	0,00022	0,003879627	No	-0,29925	0,47183	0,5342		No	1,16329	1,13218	0,12415	1,13218	1,13218			Dr.19492	rbpja
1947126	ywhae2	Tyrosine 3-monooxygenase/tryptophan 5-monooxygenase activation protein, epsilon polypeptide 2	7	503763	tyrosine 3-monooxygenase/tryptophan 5-monooxygenase activation protein, epsilon polypeptide 2	Dr.37497	0,02049	0,07576	1,1906	1,1906	0,00022	0,003879627	No	-0,54968	0,26361	0,30177		No	1,1906	1,14476	0,1352	1,14476	1,14476			Dr.37497	ywhae2
1951519	men1	Multiple endocrine neoplasia type 1	7	30130	multiple endocrine neoplasia type 1; menin 1; endocrine neoplasia	Dr.78596	0,01346	0,04973	1,12132	1,12132	0,00022	0,003879627	No	-0,12686	0,70669	0,78894		No	1,12132	1,1164	0,11011	1,1164	1,1164			Dr.78596	men1
1953668	si:ch211-147d7.3	Si:ch211-147d7.3	20	562522	hypothetical protein LOC562522	Dr.81742	0,54116	2	100	100	0,00022	0,003879627	No	-3,04345	0,00089	0,00092		No	100	1,03198	0,03148	1,03198	1,03198			Dr.81742	si:ch211-147d7.3
1937669	wu:fb57e09	Wu:fb57e09	13	550549	hypothetical protein LOC550549; fb57e09	Dr.105011	0,03702	0,13649	1,36928	1,36928	0,00023	0,004025957	No	0,35394	1,93182	2,65686		No	1,36928	1,37531	0,31868	1,37531	1,37531			Dr.105011	wu:fb57e09
1941527	Dr.122976	Transcribed locus	15			Dr.122976	0,04105	-0,15125	0,70591	-1,41661	0,00023	0,004025957	No	-1,81712	0,01793	0,01294		No	1,41661	0,72179	-0,32602	-1,38545	1,38545			Dr.122976
1946935	zgc:136279	Zgc:136279	21	678636	hypothetical protein LOC678636	Dr.35654	0,03209	0,11825	1,31296	1,31296	0,00023	0,004025957	No	-1,22371	0,05227	0,06854		No	1,31296	1,31135	0,27106	1,31135	1,31135			Dr.35654	zgc:136279
1947140	zgc:110133	Zgc:110133	13	550229	hypothetical protein LOC550229	Dr.37702	0,04333	-0,15947	0,69268	-1,44368	0,00023	0,004025957	No	0,55725	4,38751	3,00986		No	1,44368	0,68601	-0,37687	-1,45771	1,45771			Dr.37702	zgc:110133
1947649	Dr.44448	Transcribed locus	6			Dr.44448	0,05214	0,19189	1,55557	1,55557	0,00023	0,004025957	No	-0,47378	0,27081	0,42497		No	1,55557	1,56928	0,45062	1,56928	1,56928			Dr.44448
1949960	eif3s2	Eukaryotic translation initiation factor 3, subunit 2 beta	19	406263	eukaryotic translation initiation factor 3, subunit 2 beta	Dr.76501	0,01976	-0,07279	0,84569	-1,18247	0,00023	0,004025957	No	0,81068	7,04825	5,94941		No	1,18247	0,8441	-0,16949	-1,1847	1,1847			Dr.76501	eif3s2
1950661	wu:fb81b09	Wu:fb81b09	12	323085		Dr.77399	0,03464	0,12752	1,34129	1,34129	0,00023	0,004025957	No	-0,08237	0,71868	0,96164		No	1,34129	1,33807	0,29123	1,33807	1,33807			Dr.77399	wu:fb81b09
1950841	zgc:100963	Zgc:100963	9	445222	hypothetical protein LOC445222	Dr.77660	0,02924	-0,10784	0,78012	-1,28185	0,00023	0,004025957	No	-0,74185	0,20774	0,15804		No	1,28185	0,76077	-0,27343	-1,31446	1,31446			Dr.77660	zgc:100963
1937738	wu:fb77a12	Wu:fb77a12	Un	321477		Dr.105248	0,02936	-0,10782	0,78016	-1,28179	0,00024	0,004173971	No	0,11321	1,42834	1,17918		No	1,28179	0,82556	-0,1917	-1,2113	1,2113			Dr.105248	wu:fb77a12
1938478	zgc:92882	Zgc:92882	25	436747	hypothetical protein LOC436747	Dr.108356	0,02083	-0,0766	0,8383	-1,19289	0,00024	0,004173971	No	0,20352	1,77749	1,43628		No	1,19289	0,80804	-0,21315	-1,23757	1,23757			Dr.108356	zgc:92882
1943524	zgc:101119	Zgc:101119	16	445163	hypothetical protein LOC445163	Dr.133487	0,01561	0,05739	1,14127	1,14127	0,00024	0,004173971	No	-0,25449	0,51766	0,59838		No	1,14127	1,15593	0,1449	1,15593	1,15593			Dr.133487	zgc:101119
1946155	wu:fb08e07	Wu:fb08e07	3	336366		Dr.2877	0,07161	-0,26297	0,5458	-1,83218	0,00024	0,004173971	No	-1,65357	0,03048	0,01617		No	1,83218	0,53056	-0,63383	-1,88481	1,88481			Dr.2877	wu:fb08e07
1950130	wu:fj46f04	Transcribed locus	23	336067		Dr.76710	0,01229	-0,04509	0,90139	-1,1094	0,00024	0,004173971	No	-0,00941	1,03172	0,92813		No	1,1094	0,8996	-0,1058	-1,1116	1,1116			Dr.76710	wu:fj46f04,fj46f04
1950598	mapk7	Mitogen-activated protein kinase 7	12	541323	mitogen-activated protein kinase 7; fb73b02; extracellular signal-regulated kinase 5	Dr.77319	0,01152	-0,04225	0,90729	-1,10218	0,00024	0,004173971	No	-0,88975	0,13148	0,12637		No	1,10218	0,96115	-0,03963	-1,04042	1,04042			Dr.77319	mapk7
1954844	Dr.83643	Transcribed locus	16			Dr.83643	0,04508	-0,16556	0,68304	-1,46405	0,00024	0,004173971	No	-0,69524	0,24544	0,16579		No	1,46405	0,67549	-0,39231	-1,4804	1,4804			Dr.83643
1940508	trh1	Trh1 protein	22	259250	trh1 protein	Dr.120028	0,02784	-0,10187	0,79091	-1,26437	0,00025	0,004312215	No	-1,56642	0,03078	0,02393		No	1,26437	0,77756	-0,2516	-1,28608	1,28608			Dr.120028	trh1
1940630	zgc:113071	Zgc:113071	24	541520	hypothetical protein LOC541520	Dr.120544	0,05385	0,19702	1,57407	1,57407	0,00025	0,004312215	No	-1,4834	0,02655	0,04155		No	1,57407	1,56467	0,44767	1,56467	1,56467			Dr.120544	zgc:113071
1943483	CH211-139A5.3	Novel protein similar to vertebrate platelet-activating factor acetylhydrolase, isoform Ib, beta subunit 30kDa (PAFAH1B2)	5	567170	hypothetical protein LOC567170	Dr.133419	0,05637	0,20624	1,60783	1,60783	0,00025	0,004312215	No	-0,76281	0,13632	0,22313		No	1,60783	1,63675	0,49271	1,63675	1,63675			Dr.133419	CH211-139A5.3
1944189	Dr.140304	CDNA clone IMAGE:7402628	20			Dr.140304	0,14303	-0,52352	0,29956	-3,33825	0,00025	0,004312215	No	-0,91697	0,24854	0,06809		No	3,33825	0,27397	-1,29474	-3,65006	3,65006			Dr.140304
1945399	ucp2	Uncoupling protein 2	10	30414	uncoupling protein 2	Dr.21244	0,02548	-0,09321	0,80684	-1,23941	0,00025	0,004312215	No	-0,2627	0,59843	0,49842		No	1,23941	0,83289	-0,18286	-1,20064	1,20064			Dr.21244	ucp2
1948447	Dr.6927	Transcribed locus	21			Dr.6927	0,03779	0,13853	1,37573	1,37573	0,00025	0,004312215	No	-1,70532	0,01687	0,02315		No	1,37573	1,37248	0,31662	1,37248	1,37248			Dr.6927
1949288	ela2l	Elastase 2 like	20	405761	elastase 2 like; fi40a05; elastase B	Dr.75684	0,08367	0,3067	2,02628	2,02628	0,00025	0,004312215	No	-1,64351	0,01634	0,03335		No	2,02628	2,04115	0,71351	2,04115	2,04115			Dr.75684	ela2l
1952033	zgc:110077	Zgc:110077	11	336260	hypothetical protein LOC336260	Dr.79287	0,02186	-0,08016	0,83146	-1,2027	0,00025	0,004312215	No	-0,38773	0,45145	0,37148		No	1,2027	0,82287	-0,19496	-1,21526	1,21526			Dr.79287	zgc:110077
1955777	wu:fb77f08	Wu:fb77f08	8	322952		Dr.8534	0,11047	-0,40479	0,39374	-2,53973	0,00025	0,004312215	No	-1,43385	0,0636	0,02132		No	2,53973	0,33521	-1,093	-2,98322	2,98322			Dr.8534	wu:fb77f08
1940212	fyna	FYN oncogene related to SRC, FGR, YES a	17	373872	FYN oncogene related to SRC, FGR, YES a; protein-tyrosine kinase	Dr.118812	0,01732	-0,06317	0,86463	-1,15656	0,00026	0,00444821	No	-0,10887	0,7993	0,7578		No	1,15656	0,94808	-0,05332	-1,05476	1,05476			Dr.118812	fyna
1941049	wu:fc46g07	Wu:fc46g07	11	386991		Dr.121991	0,08265	0,30205	2,00471	2,00471	0,00026	0,00444821	No	-1,34846	0,03235	0,06602		No	2,00471	2,04103	0,71346	2,04103	2,04103			Dr.121991	wu:fc46g07
1941964	zgc:56581	Zgc:56581	20	406721	RAD51-like 1	Dr.124131	0,03015	-0,1101	0,77607	-1,28855	0,00026	0,00444821	No	-0,63336	0,26558	0,20488		No	1,28855	0,77145	-0,25948	-1,29625	1,29625			Dr.124131	zgc:56581
1944746	rhoad	Ras homolog gene family, member Ad	8	436718	ras homolog gene family, member Ad	Dr.15949	0,01457	-0,05328	0,88455	-1,13052	0,00026	0,00444821	No	0,12947	1,41736	1,28074		No	1,13052	0,90362	-0,10135	-1,10667	1,10667			Dr.15949	rhoad
1945819	sult2st1	Sulfotransferase family 2, cytosolic sulfotransferase 1	Un	338214	sulfotransferase family 2, cytosolic sulfotransferase 1; sulfotransferase family, cytosolic sulfotransferase 2	Dr.25239	0,02427	0,08858	1,22626	1,22626	0,00026	0,00444821	No	-0,5181	0,27001	0,34074		No	1,22626	1,26197	0,23267	1,26197	1,26197			Dr.25239	sult2st1
1946125	znf143	Zinc finger protein 143	18	393954	zinc finger protein 143	Dr.28485	0,03022	0,11032	1,28919	1,28919	0,00026	0,00444821	No	-0,38448	0,36966	0,46051		No	1,28919	1,24575	0,21974	1,24575	1,24575			Dr.28485	znf143
1949704	wu:fa92c07	Wu:fa92c07	8	336679		Dr.76182	0,02848	0,10407	1,27078	1,27078	0,00026	0,00444821	No	1,09313	11,05056	13,98717		No	1,27078	1,26574	0,23566	1,26574	1,26574			Dr.76182	wu:fa92c07
1950914	LOC794171	Similar to Suppressor of zeste 12 homolog (Drosophila)	3	794171		Dr.77770	0,01818	0,06643	1,16529	1,16529	0,00026	0,00444821	No	-0,94158	0,10685	0,12248		No	1,16529	1,14625	0,13649	1,14625	1,14625			Dr.77770	LOC794171
1957666	LOC799301	Similar to SWI/SNF related, matrix associated, actin dependent regulator of chromatin, subfamily c, member 2	6	799301		Dr.91891	0,54802	2	100	100	0,00026	0,00444821	No	-3,07182	0,00085	0,00084		No	100	0,98949	-0,01056	-1,01062	1,01062			Dr.91891	LOC799301
1937446	hirip5	HIRA interacting protein 5	8	403053	HIRA interacting protein 5	Dr.1042	0,01738	0,0634	1,15716	1,15716	0,00027	0,004577903	No	-0,16804	0,63432	0,72712		No	1,15716	1,14629	0,13653	1,14629	1,14629			Dr.1042	hirip5
1938162	wu:fj46h08	Wu:fj46h08	Un	336071		Dr.106787	0,02629	0,09571	1,24654	1,24654	0,00027	0,004577903	No	0,53625	3,12538	3,78088		No	1,24654	1,20973	0,1904	1,20973	1,20973			Dr.106787	wu:fj46h08
1939788	zgc:158843	Zgc:158843	12	791205	hypothetical protein LOC791205	Dr.117149	0,03269	0,11902	1,31528	1,31528	0,00027	0,004577903	No	-1,08784	0,06869	0,09714		No	1,31528	1,4141	0,3465	1,4141	1,4141			Dr.117149	zgc:158843
1941148	Dr.122209	Transcribed locus, moderately similar to XP_001097618.1 similar to retinoblastoma-binding protein 6 isoform 2 isoform 5 [Macaca mulatta]	3			Dr.122209	0,03246	-0,11823	0,76167	-1,3129	0,00027	0,004577903	No	-1,10081	0,08941	0,07031		No	1,3129	0,7864	-0,24029	-1,27161	1,27161			Dr.122209
1943117	aldocl	Aldolase c, fructose-bisphosphate, like	15	555565	aldolase c, fructose-bisphosphate, like	Dr.132852	0,02534	-0,09233	0,80849	-1,23688	0,00027	0,004577903	No	0,62929	4,75131	3,81745		No	1,23688	0,80345	-0,21884	-1,24463	1,24463			Dr.132852	aldocl
1946838	dnmt4	DNA (cytosine-5-)-methyltransferase 4	23	317744	DNA (cytosine-5-)-methyltransferase 4; DNA (cytosine-5-)-methyltransferase 3 beta	Dr.34505	0,02165	0,07892	1,19929	1,19929	0,00027	0,004577903	No	-1,49988	0,02883	0,03471		No	1,19929	1,20408	0,18572	1,20408	1,20408			Dr.34505	dnmt4
1952357	arl5a	ADP-ribosylation factor-like 5A	9	436611	ADP-ribosylation factor-like 5A	Dr.79766	0,01525	-0,05562	0,87979	-1,13663	0,00027	0,004577903	No	0,18508	1,63396	1,43523		No	1,13663	0,87838	-0,12968	-1,13847	1,13847			Dr.79766	arl5a
1954244	LOC568410	Hypothetical LOC568410	8	568410		Dr.82685	0,0592	0,21548	1,64242	1,64242	0,00027	0,004577903	No	-1,37541	0,03277	0,05578		No	1,64242	1,70198	0,53179	1,70198	1,70198			Dr.82685	LOC568410
1957323	zgc:110411	Zgc:110411	15	571309	hypothetical protein LOC571309	Dr.90104	0,03061	-0,11163	0,77334	-1,2931	0,00027	0,004577903	No	-1,44295	0,04111	0,03174		No	1,2931	0,77215	-0,25858	-1,29509	1,29509			Dr.90104	zgc:110411
1957885	ifng1-1	Interferon, gamma 1-1	4	553965	interferon, gamma 1-1; interferon gamma 1	Dr.94028	0,09932	-0,36192	0,43459	-2,301	0,00027	0,004577903	No	-2,28411	0,00757	0,00357		No	2,301	0,47186	-0,75107	-2,11927	2,11927			Dr.94028	ifng1-1
1940264	Dr.119002	Transcribed locus, strongly similar to XP_001095138.1 similar to dihydrolipoamide S-succinyltransferase (E2 component of 2-oxo-glutarate complex) [Macaca mulatta]	17			Dr.119002	0,02119	-0,0769	0,83773	-1,1937	0,00028	0,004709476	No	0,89552	8,60623	7,19807		No	1,1937	0,83638	-0,17867	-1,19563	1,19563			Dr.119002
1941434	Dr.122787	Transcribed locus	21			Dr.122787	0,22229	0,80686	6,41001	6,41001	0,00028	0,004709476	No	-2,38631	0,00187	0,01189		No	6,41001	6,36152	1,85027	6,36152	6,36152			Dr.122787
1942892	hoxb3a	Homeo box B3a	3	30339	homeo box B3a; homeobox gene B-3	Dr.132502	0,02116	-0,07692	0,83768	-1,19377	0,00028	0,004709476	No	-1,18384	0,05932	0,0723		No	1,19377	1,2188	0,19787	1,2188	1,2188			Dr.132502	hoxb3a
1943202	wu:fk57d06	Wu:fk57d06	3	335695		Dr.132976	0,09816	0,35681	2,2741	2,2741	0,00028	0,004709476	No	-1,12495	0,04073	0,1381		No	2,2741	3,39063	1,22102	3,39063	3,39063			Dr.132976	wu:fk57d06
1944061	LOC100004535	Similar to Upf1 regulator of nonsense transcripts homolog (yeast)	2	100004535		Dr.13594	0,04569	-0,1659	0,68249	-1,46521	0,00028	0,004709476	No	-0,88081	0,16143	0,10844		No	1,46521	0,67173	-0,39789	-1,48869	1,48869			Dr.13594	LOC100004535
1948888	prim1	Primase polypeptide 1	23	30440	primase polypeptide 1	Dr.75200	0,01562	0,05675	1,1396	1,1396	0,00028	0,004709476	No	-0,69446	0,18958	0,21543		No	1,1396	1,13637	0,12784	1,13637	1,13637			Dr.75200	prim1
1953949	Dr.82197	Transcribed locus	Un			Dr.82197	0,0331	-0,12038	0,75791	-1,31943	0,00028	0,004709476	No	-1,28217	0,06048	0,04545		No	1,31943	0,75141	-0,2858	-1,33083	1,33083			Dr.82197
1955243	Dr.84423	Transcribed locus	Un			Dr.84423	0,03167	0,11499	1,30314	1,30314	0,00028	0,004709476	No	-1,04568	0,07984	0,10149		No	1,30314	1,27116	0,23993	1,27116	1,27116			Dr.84423
1956433	Dr.86658	Transcribed locus	15			Dr.86658	0,39768	1,44358	27,77045	27,77045	0,00028	0,004709476	No	-2,58894	0,00144	0,00958		No	27,77045	6,63398	1,8922	6,63398	6,63398			Dr.86658
1941513	Dr.122947	Transcribed locus	9			Dr.122947	0,16569	0,60008	3,98184	3,98184	0,00029	0,004838959	No	-2,10978	0,00419	0,01707		No	3,98184	4,07781	1,40556	4,07781	4,07781			Dr.122947
1943169	Dr.132922	Transcribed locus	5			Dr.132922	0,03937	0,14283	1,3894	1,3894	0,00029	0,004838959	No	-0,71427	0,16504	0,22892		No	1,3894	1,38701	0,32715	1,38701	1,38701			Dr.132922
1944139	tnnt1	Troponin T1, skeletal, slow	4	353248	troponin T1, skeletal, slow	Dr.13906	0,46427	-1,6837	0,02072	-48,27274	0,00029	0,004838959	No	-2,96065	0,00118	0,00102		No	48,27274	0,8681	-0,14145	-1,15195	1,15195			Dr.13906	tnnt1
1946556	noc4l	Nucleolar complex associated 4 homolog (S. cerevisiae)	21	554096	nucleolar complex associated 4 homolog; cb534	Dr.32197	0,01686	-0,06116	0,86864	-1,15122	0,00029	0,004838959	No	-1,0853	0,08839	0,07638		No	1,15122	0,86406	-0,14611	-1,15732	1,15732			Dr.32197	noc4l
1949074	cct7	Chaperonin containing TCP1, subunit 7 (eta)	12	192324	chaperonin containing TCP1, subunit 7 (eta); subunit 7; etID46398.7; etID46398.12	Dr.75425	0,06233	-0,226	0,59429	-1,68268	0,00029	0,004838959	No	0,082	1,61516	0,93589		No	1,68268	0,57944	-0,54569	-1,7258	1,7258			Dr.75425	cct7
1951341	wu:fc06d12	Wu:fc06d12	12	386981		Dr.78351	0,03682	-0,13341	0,73551	-1,35961	0,00029	0,004838959	No	-1,48768	0,03805	0,02781		No	1,35961	0,73092	-0,31345	-1,36814	1,36814			Dr.78351	wu:fc06d12
1951849	si:ch211-152c2.2	Si:ch211-152c2.2	4	566781		Dr.79015	0,04988	-0,18068	0,65965	-1,51595	0,00029	0,004838959	No	-1,86428	0,01672	0,01117		No	1,51595	0,66791	-0,4036	-1,4972	1,4972			Dr.79015	si:ch211-152c2.2
1951940	Dr.79147	Transcribed locus, weakly similar to XP_001115591.1 MAP/microtubule affinity-regulating kinase 2 isoform 7 [Macaca mulatta]	20			Dr.79147	0,05261	-0,19055	0,64484	-1,55078	0,00029	0,004838959	No	-1,27959	0,06707	0,04206		No	1,55078	0,62709	-0,46666	-1,59466	1,59466			Dr.79147
1955493	vangl1	Vang-like 1 (van gogh, Drosophila)	9	403076	vang-like 1 (van gogh, Drosophila); van gogh-like 1	Dr.84827	0,02383	0,08643	1,22019	1,22019	0,00029	0,004838959	No	-1,14372	0,06439	0,08012		No	1,22019	1,24436	0,21862	1,24436	1,24436			Dr.84827	vangl1
1939981	cdx4	Caudal type homeo box transcription factor 4	14	30330	caudal type homeo box transcription factor 4; kgg; kugelig; caudal homeobox 1	Dr.117989	0,43787	1,58124	38,1279	38,1279	0,0003	0,004962063	No	-2,73626	0,00088	0,00646		No	38,1279	7,31746	1,99026	7,31746	7,31746			Dr.117989	cdx4
1940997	Dr.121879	Transcribed locus	16			Dr.121879	0,02907	0,10499	1,27348	1,27348	0,0003	0,004962063	No	-0,0468	0,80599	1,00019		No	1,27348	1,24095	0,21587	1,24095	1,24095			Dr.121879
1942196	Dr.125564	Transcribed locus	8			Dr.125564	0,0564	-0,20372	0,62557	-1,59854	0,0003	0,004962063	No	-0,53866	0,37243	0,23009		No	1,59854	0,6178	-0,48158	-1,61864	1,61864			Dr.125564
1942451	Dr.129103	Transcribed locus	5			Dr.129103	0,03922	0,14175	1,38595	1,38595	0,0003	0,004962063	No	-1,07658	0,07179	0,09901		No	1,38595	1,37913	0,32145	1,37913	1,37913			Dr.129103
1943599	Dr.133632	Transcribed locus	15			Dr.133632	0,06973	0,25228	1,78764	1,78764	0,0003	0,004962063	No	-1,02195	0,07134	0,1267		No	1,78764	1,77604	0,57439	1,77604	1,77604			Dr.133632
1945245	LOC569058	Similar to activated T-cell marker CD109	20	569058		Dr.19687	0,55359	-2	0,01	-100	0,0003	0,004962063	No	-3,07782	0,00084	0,00083		No	100	0,99311	-0,00691	-1,00693	1,00693			Dr.19687	LOC569058
1947390	zgc:101730	Zgc:101730	8	493614	hypothetical protein LOC493614	Dr.4101	0,0253	0,09138	1,23419	1,23419	0,0003	0,004962063	No	0,02291	0,95857	1,15928		No	1,23419	1,20939	0,19011	1,20939	1,20939			Dr.4101	zgc:101730
1951412	im:7153475	Im:7153475	21	553166	dihydropyrimidinase-like 3; collapsin response mediator protein 4	Dr.78448	0,02133	0,07711	1,19429	1,19429	0,0003	0,004962063	No	0,56958	3,38524	4,06981		No	1,19429	1,20222	0,18417	1,20222	1,20222			Dr.78448	im:7153475
1952149	si:dkey-17o15.2	Si:dkey-17o15.2	5	325462		Dr.79459	0,0644	-0,23272	0,58517	-1,70891	0,0003	0,004962063	No	-1,98658	0,01379	0,00792		No	1,70891	0,57433	-0,55455	-1,74115	1,74115			Dr.79459	si:dkey-17o15.2
1952979	alg1	Asparagine-linked glycosylation 1 homolog (yeast, beta-1,4-mannosyltransferase)	3	334161	beta-1,4-mannosyltransferase	Dr.80663	0,0207	-0,07477	0,84184	-1,18788	0,0003	0,004962063	No	-0,07255	0,92904	0,77065		No	1,18788	0,82951	-0,18692	-1,20553	1,20553			Dr.80663	alg1
1943490	Dr.133428	Transcribed locus	6			Dr.133428	0,07008	0,25303	1,79072	1,79072	0,00031	0,005105152	No	-2,1849	0,00487	0,00886		No	1,79072	1,81965	0,59865	1,81965	1,81965			Dr.133428
1946225	zgc:56391	Zgc:56391	9	321611	hypothetical protein LOC321611	Dr.2941	0,02123	-0,0765	0,83849	-1,19262	0,00031	0,005105152	No	-0,29484	0,55493	0,46484		No	1,19262	0,83766	-0,17715	-1,19381	1,19381			Dr.2941	zgc:56391
1947054	trappc6b	Trafficking protein particle complex 6b	23	450008	trafficking protein particle complex 6b	Dr.36768	0,0156	0,05628	1,13835	1,13835	0,00031	0,005105152	No	-0,22946	0,55582	0,62539		No	1,13835	1,12517	0,11794	1,12517	1,12517			Dr.36768	trappc6b
1952422	wu:fd36d06	Wu:fd36d06	2	325869		Dr.79870	0,03255	-0,1175	0,76296	-1,31069	0,00031	0,005105152	No	-0,54229	0,33486	0,24578		No	1,31069	0,73398	-0,30928	-1,36244	1,36244			Dr.79870	wu:fd36d06
1953557	zgc:101021	Zgc:101021	11	445201	hypothetical protein LOC445201	Dr.81537	0,03838	-0,13854	0,72687	-1,37576	0,00031	0,005105152	No	-0,98333	0,12054	0,08958		No	1,37576	0,74315	-0,29686	-1,34562	1,34562			Dr.81537	zgc:101021
1940637	LOC798073	Similar to Acyl-CoA thioesterase 9	24	798073		Dr.120561	0,04479	0,16122	1,4495	1,4495	0,00032	0,005233397	No	-1,03181	0,07811	0,11226		No	1,4495	1,4371	0,36263	1,4371	1,4371			Dr.120561	LOC798073
1940721	si:dkey-80c24.6	Si:dkey-80c24.6	25	100038765	hypothetical protein LOC100038765	Dr.120873	0,06087	0,21923	1,65663	1,65663	0,00032	0,005233397	No	-1,03091	0,07236	0,1234		No	1,65663	1,70537	0,53378	1,70537	1,70537			Dr.120873	si:dkey-80c24.6
1942905	grhl1	Grainyhead-like 1 (Drosophila)	17	324942		Dr.132518	0,05439	0,19583	1,56976	1,56976	0,00032	0,005233397	No	-1,6888	0,01649	0,0258		No	1,56976	1,56512	0,44797	1,56512	1,56512			Dr.132518	grhl1
1945109	zgc:63942	Zgc:63942	17	393318	hypothetical protein LOC393318	Dr.18449	0,03673	0,13232	1,3562	1,3562	0,00032	0,005233397	No	-1,48665	0,02788	0,03814		No	1,3562	1,36772	0,31314	1,36772	1,36772			Dr.18449	zgc:63942
1945870	im:7147820	Im:7147820	25	497586		Dr.26022	0,03769	-0,13559	0,73184	-1,36642	0,00032	0,005233397	No	-1,12188	0,0888	0,06471		No	1,36642	0,72868	-0,31652	-1,37234	1,37234			Dr.26022	im:7147820
1949179	acta1	Actin, alpha 1, skeletal muscle	1	58114	actin, alpha 1, skeletal muscle	Dr.75552	0,03074	-0,11071	0,77498	-1,29035	0,00032	0,005233397	No	0,37092	2,63023	2,09824		No	1,29035	0,79774	-0,22597	-1,25354	1,25354			Dr.75552	acta1
1954427	si:dkey-274c14.2	Si:dkey-274c14.2	20	559363		Dr.82967	0,03914	-0,14098	0,7228	-1,38351	0,00032	0,005233397	No	-1,5791	0,03117	0,02241		No	1,38351	0,71898	-0,32991	-1,39085	1,39085			Dr.82967	si:dkey-274c14.2
1956532	npffl	Neuropeptide FF-amide peptide precursor like	11	368264	neuropeptide FF-amide peptide precursor like	Dr.86921	0,11453	0,41237	2,58446	2,58446	0,00032	0,005233397	No	-0,38011	0,27293	0,7177		No	2,58446	2,62956	0,96682	2,62956	2,62956			Dr.86921	npffl
1938324	zgc:152930	Zgc:152930	17	565633	nephrocystin	Dr.107625	0,04345	0,15597	1,43209	1,43209	0,00033	0,005364485	No	-1,47914	0,02774	0,04007		No	1,43209	1,44457	0,36781	1,44457	1,44457			Dr.107625	zgc:152930
1939244	LOC796575	Similar to KIAA0291	5	796575		Dr.115101	0,03481	-0,12493	0,75001	-1,33331	0,00033	0,005364485	No	-0,6427	0,2649	0,19712		No	1,33331	0,74414	-0,29553	-1,34384	1,34384			Dr.115101	LOC796575
1945725	bckdhb	Branched chain ketoacid dehydrogenase E1, beta polypeptide	16	317766		Dr.2410	0,03523	-0,12647	0,74736	-1,33805	0,00033	0,005364485	No	-0,19322	0,74612	0,55347		No	1,33805	0,7418	-0,29868	-1,34808	1,34808			Dr.2410	bckdhb
1948439	zgc:86926	Zgc:86926	25	415179	hypothetical protein LOC415179	Dr.69080	0,03717	0,13335	1,35942	1,35942	0,00033	0,005364485	No	-0,04657	0,77478	1,05478		No	1,35942	1,3614	0,30851	1,3614	1,3614			Dr.69080	zgc:86926
1951182	dicer1	Dicer1, Dcr-1 homolog (Drosophila)	17	555424	dsRNA-specific ribonuclease	Dr.78137	0,04153	0,14913	1,40971	1,40971	0,00033	0,005364485	No	-0,27256	0,47088	0,60529		No	1,40971	1,28544	0,2511	1,28544	1,28544			Dr.78137	dicer1
1953979	zgc:153860	Zgc:153860	1	553512	zgc:153860	Dr.82259	0,04438	-0,15926	0,69302	-1,44297	0,00033	0,005364485	No	-0,41259	0,45761	0,32683		No	1,44297	0,7142	-0,3366	-1,40018	1,40018			Dr.82259	zgc:153860
1955822	slc25a46	Solute carrier family 25, member 46	5	436831	solute carrier family 25, member 46	Dr.85416	0,03171	0,11387	1,29977	1,29977	0,00033	0,005364485	No	0,24863	1,56831	2,02546		No	1,29977	1,29149	0,2558	1,29149	1,29149			Dr.85416	slc25a46
1942339	Dr.127170	Transcribed locus	8			Dr.127170	0,10039	0,35965	2,289	2,289	0,00034	0,005484638	No	-1,76757	0,01166	0,02723		No	2,289	2,33528	0,84813	2,33528	2,33528			Dr.127170
1942800	vps52	Vacuolar protein sorting 52 (yeast)	19	83918	SAC2 (suppressor of actin mutations 2, yeast, homolog)-like	Dr.132370	0,03122	0,11194	1,294	1,294	0,00034	0,005484638	No	-0,19962	0,55661	0,7208		No	1,294	1,295	0,25851	1,295	1,295			Dr.132370	vps52
1949296	zgc:56565	Zgc:56565	11	393268	microtubule-associated protein 1-light chain 3C; MAP1 light chain 3-like protein 2	Dr.75693	0,07106	0,25444	1,79657	1,79657	0,00034	0,005484638	No	-2,02097	0,00723	0,01286		No	1,79657	1,77807	0,57553	1,77807	1,77807			Dr.75693	zgc:56565
1953588	wu:fj92c04	Wu:fj92c04	9	553386		Dr.81598	0,50886	-1,8219	0,01507	-66,35977	0,00034	0,005484638	No	-2,90762	0,00199	0,00086		No	66,35977	0,43114	-0,84132	-2,31942	2,31942			Dr.81598	wu:fj92c04
1954649	sprn	Shadow of prion protein	13	386702	shadow of prion protein; shadoo	Dr.83352	0,01126	0,04036	1,09739	1,09739	0,00034	0,005484638	No	0,05216	1,08216	1,17498		No	1,09739	1,08577	0,08229	1,08577	1,08577			Dr.83352	sprn
1955365	Dr.84626	Transcribed locus	5			Dr.84626	0,02666	0,09549	1,24591	1,24591	0,00034	0,005484638	No	-0,21378	0,54765	0,68224		No	1,24591	1,24576	0,21974	1,24576	1,24576			Dr.84626
1955380	Dr.84656	Transcribed locus	5			Dr.84656	0,06303	-0,22569	0,59471	-1,68148	0,00034	0,005484638	No	-1,36273	0,06211	0,03029		No	1,68148	0,48774	-0,71798	-2,05028	2,05028			Dr.84656
1955550	zgc:92620	Zgc:92620	4	436975	hypothetical protein LOC436975	Dr.84907	0,05512	-0,19734	0,63484	-1,57521	0,00034	0,005484638	No	0,24824	2,2753	1,40421		No	1,57521	0,61715	-0,48264	-1,62035	1,62035			Dr.84907	zgc:92620
1955663	zgc:85611	Zgc:85611	7	406368	acyl-Coenzyme A binding domain containing 4	Dr.85105	0,0483	0,17303	1,48946	1,48946	0,00034	0,005484638	No	-0,82402	0,12333	0,1843		No	1,48946	1,49439	0,40172	1,49439	1,49439			Dr.85105	zgc:85611
1938119	LOC567052	Hypothetical LOC567052	25	567052		Dr.106598	0,03095	0,11059	1,29	1,29	0,00035	0,005617218	No	-1,67597	0,01862	0,02401		No	1,29	1,28957	0,25431	1,28957	1,28957			Dr.106598	LOC567052
1942301	zgc:111997	Zgc:111997	23	550387	hypothetical protein LOC550387	Dr.126360	0,34192	1,22126	16,6439	16,6439	0,00035	0,005617218	No	-2,79028	0,00096	0,00589		No	16,6439	6,11367	1,81053	6,11367	6,11367			Dr.126360	zgc:111997
1944802	LOC572346	Similar to TNS1 protein	9	572346		Dr.1641	0,03817	-0,13647	0,73035	-1,36921	0,00035	0,005617218	No	-0,34058	0,53931	0,38637		No	1,36921	0,71641	-0,3335	-1,39584	1,39584			Dr.1641	LOC572346
1948083	ctcf	CCCTC-binding factor (zinc finger protein)	18	415104	CCCTC-binding factor (zinc finger protein)	Dr.53867	0,03988	-0,1427	0,71994	-1,389	0,00035	0,005617218	No	-0,25486	0,68892	0,44886		No	1,389	0,65154	-0,42842	-1,53483	1,53483			Dr.53867	ctcf
1953253	zgc:153666	Zgc:153666	2	751664	hypothetical protein LOC751664	Dr.81083	0,0257	-0,09196	0,80916	-1,23584	0,00035	0,005617218	No	-0,67646	0,24096	0,18413		No	1,23584	0,76417	-0,26896	-1,3086	1,3086			Dr.81083	zgc:153666
1954654	LOC553402	Hypothetical protein LOC553402	21	553402		Dr.83357	0,0364	-0,13013	0,74108	-1,34938	0,00035	0,005617218	No	0,34883	2,60705	1,91804		No	1,34938	0,73571	-0,30692	-1,35923	1,35923			Dr.83357	LOC553402
1940449	zgc:153275	Zgc:153275	21	560273	hypothetical protein LOC560273	Dr.119795	0,56072	2	100	100	0,00036	0,005743609	No	-2,9592	0,00086	0,00148		No	100	1,72124	0,54304	1,72124	1,72124			Dr.119795	zgc:153275
1941223	Dr.122381	Transcribed locus	7			Dr.122381	0,07113	-0,25356	0,55775	-1,79291	0,00036	0,005743609	No	-1,50316	0,04417	0,02318		No	1,79291	0,5248	-0,64474	-1,90549	1,90549			Dr.122381
1942374	cebpd	CCAAT/enhancer binding protein (C/EBP), delta	24	140817	CCAAT/enhancer binding protein delta	Dr.1280	0,02957	-0,10551	0,78431	-1,275	0,00036	0,005743609	No	0,13682	1,55674	1,20624		No	1,275	0,77485	-0,25508	-1,29057	1,29057			Dr.1280	cebpd
1948364	wu:fk24c07	Wu:fk24c07	2	336884		Dr.67180	0,02191	-0,07822	0,83519	-1,19734	0,00036	0,005743609	No	-0,25406	0,61657	0,50338		No	1,19734	0,81643	-0,20282	-1,22485	1,22485			Dr.67180	wu:fk24c07
1949258	cd99l2	CD99 antigen-like 2	7	323266	CD99 antigen-like 2	Dr.75649	0,02632	0,09383	1,24118	1,24118	0,00036	0,005743609	No	-0,49619	0,25781	0,39476		No	1,24118	1,53122	0,42606	1,53122	1,53122			Dr.75649	cd99l2
1954219	pp	Pyrophosphatase (inorganic)	12	393706	pyrophosphatase (inorganic)	Dr.82650	0,06948	0,24795	1,76991	1,76991	0,00036	0,005743609	No	-2,08861	0,00602	0,01105		No	1,76991	1,83481	0,60694	1,83481	1,83481			Dr.82650	pp
1956482	LOC567420	Hypothetical LOC567420	7	567420		Dr.86822	0,09186	-0,32758	0,47035	-2,12609	0,00036	0,005743609	No	-1,89126	0,0197	0,00877		No	2,12609	0,44505	-0,80956	-2,24693	2,24693			Dr.86822	LOC567420
1943411	zgc:103407	Zgc:103407	10	445564	mothers against decapentaplegic homolog 8 protein, sma8 protein	Dr.133305	0,05532	-0,19703	0,63528	-1,5741	0,00037	0,00587344	No	-1,1575	0,07866	0,06155		No	1,5741	0,78243	-0,24535	-1,27807	1,27807			Dr.133305	zgc:103407
1946637	zgc:92030	Zgc:92030	24	436918	hypothetical protein LOC436918; fd61c12	Dr.32775	0,02708	-0,09642	0,8009	-1,2486	0,00037	0,00587344	No	0,01191	1,17348	0,90019		No	1,2486	0,76712	-0,26511	-1,30358	1,30358			Dr.32775	zgc:92030
1946809	zgc:92005	Zgc:92005	19	445477	hypothetical protein LOC445477	Dr.34246	0,56139	2	100	100	0,00037	0,00587344	No	-3,06389	0,00086	0,00087		No	100	1,00299	0,00298	1,00299	1,00299			Dr.34246	zgc:92005
1947168	ext1c	Exostoses (multiple) 1c	19	497281	exostoses (multiple) 1c; fa93b07	Dr.38024	0,0419	-0,14916	0,70931	-1,40982	0,00037	0,00587344	No	-0,48316	0,39391	0,27716		No	1,40982	0,70362	-0,35152	-1,42123	1,42123			Dr.38024	ext1c
1954834	pou4f2	POU domain, class 4, transcription factor 2	1	402816	POU domain, class 4, transcription factor 2; brn3b; pou4f2/brn-3b	Dr.83621	0,03507	-0,12487	0,75012	-1,33311	0,00037	0,00587344	No	-0,59631	0,29118	0,22041		No	1,33311	0,75695	-0,27846	-1,32109	1,32109			Dr.83621	pou4f2
1956772	zgc:110309	Zgc:110309	8	550512	hypothetical protein LOC550512	Dr.87820	0,06168	0,21984	1,65897	1,65897	0,00037	0,00587344	No	-1,89614	0,00992	0,0167		No	1,65897	1,68303	0,5206	1,68303	1,68303			Dr.87820	zgc:110309
1945697	LOC559377	Similar to B-box and SPRY domain containing	5	559377		Dr.23682	0,37747	1,34229	21,9931	21,9931	0,00038	0,006017038	No	-2,74464	0,00086	0,00883		No	21,9931	10,25158	2,32743	10,25158	10,25158			Dr.23682	LOC559377
1952760	zgc:66434	Zgc:66434	22	335485	phosphatidic acid phosphatase type 2c	Dr.80353	0,02635	0,09366	1,24067	1,24067	0,00038	0,006017038	No	-1,12945	0,06675	0,08254		No	1,24067	1,2365	0,21228	1,2365	1,2365			Dr.80353	zgc:66434
1953812	wu:fk54d07	Wu:fk54d07	8	335668		Dr.81961	0,02753	-0,09786	0,79825	-1,25274	0,00038	0,006017038	No	0,77771	6,74373	5,36705		No	1,25274	0,79586	-0,22833	-1,2565	1,2565			Dr.81961	wu:fk54d07
1943702	zgc:63676	Zgc:63676	7	393453	hypothetical protein LOC393453	Dr.133827	0,04171	0,14786	1,40559	1,40559	0,00039	0,006165063	No	-1,57578	0,0225	0,03186		No	1,40559	1,41571	0,34763	1,41571	1,41571			Dr.133827	zgc:63676
1952200	zgc:63907	Zgc:63907	16	394112	hypothetical protein LOC394112	Dr.79529	0,03245	-0,11508	0,76723	-1,30339	0,00039	0,006165063	No	-0,72283	0,21425	0,16727		No	1,30339	0,78069	-0,24758	-1,28092	1,28092			Dr.79529	zgc:63907
1943100	si:ch211-122c9.1	Si:ch211-122c9.1	18	565225	copine II-like	Dr.132822	0,0174	0,06162	1,15245	1,15245	0,0004	0,006302082	No	0,32849	1,95939	2,3166		No	1,15245	1,1823	0,16747	1,1823	1,1823			Dr.132822	si:ch211-122c9.1
1945356	mcm3	MCM3 minichromosome maintenance deficient 3 (S. cerevisiae)	20	192323	minichromosome maintenance complex component 3	Dr.20948	0,03157	0,11188	1,29383	1,29383	0,0004	0,006302082	No	-1,04553	0,0796	0,10249		No	1,29383	1,28751	0,25271	1,28751	1,28751			Dr.20948	mcm3
1945850	hdac9b	Histone deacetylase 9b	16	393789	histone deacetylase 9b; histone deacetylase 9	Dr.25756	0,02173	0,07697	1,1939	1,1939	0,0004	0,006302082	No	-0,13543	0,6609	0,81097		No	1,1939	1,22707	0,20463	1,22707	1,22707			Dr.25756	hdac9b
1950473	sox11b	SRY-box containing gene 11b	20	30603	SRY-box containing gene 11b; etID55462.20	Dr.77148	0,01601	0,05673	1,13954	1,13954	0,0004	0,006302082	No	0,59565	3,69427	4,2051		No	1,13954	1,13828	0,12952	1,13828	1,13828			Dr.77148	sox11b
1937332	zgc:162565	Zgc:162565	25	368305		Dr.10103	0,351	1,24092	17,41475	17,41475	0,00041	0,006411587	No	-2,47789	0,00175	0,02323		No	17,41475	13,28329	2,58651	13,28329	13,28329			Dr.10103	zgc:162565
1937445	wu:fl03b09	Wu:fl03b09	15	337704		Dr.10410	0,02694	0,09525	1,24523	1,24523	0,00041	0,006411587	No	-0,38401	0,38148	0,4472		No	1,24523	1,17227	0,15894	1,17227	1,17227			Dr.10410	wu:fl03b09
1939280	LOC799684	Hypothetical protein LOC799684	6	799684		Dr.115223	0,20088	-0,70975	0,1951	-5,12565	0,00041	0,006411587	No	-2,53386	0,00499	0,00172		No	5,12565	0,34398	-1,06716	-2,90711	2,90711			Dr.115223	LOC799684
1945618	gstal	Glutathione S-transferase, alpha-like	13	406703	glutathione S-transferase, alpha-like	Dr.23079	0,02669	-0,0943	0,80481	-1,24252	0,00041	0,006411587	No	-0,31069	0,53607	0,44605		No	1,24252	0,83208	-0,18383	-1,20181	1,20181			Dr.23079	gstal
1946820	zgc:101705	Zgc:101705	11	450050	hypothetical protein LOC450050; tdsubc_1f3	Dr.34325	0,01834	-0,06483	0,86134	-1,16098	0,00041	0,006411587	No	-0,55836	0,29861	0,25596		No	1,16098	0,85719	-0,15409	-1,1666	1,1666			Dr.34325	zgc:101705
1947611	LOC556502	Similar to preproadrenomedullin	7	556502		Dr.43797	0,05386	-0,19043	0,64501	-1,55036	0,00041	0,006411587	No	-1,96341	0,0137	0,00877		No	1,55036	0,64041	-0,44564	-1,56149	1,56149			Dr.43797	LOC556502
1948488	Dr.7114	Transcribed locus	14			Dr.7114	0,06236	-0,22023	0,60224	-1,66047	0,00041	0,006411587	No	-1,165	0,08948	0,05385		No	1,66047	0,60186	-0,50773	-1,66151	1,66151			Dr.7114
1952755	zgc:110248	Zgc:110248	1	402871		Dr.80347	0,0322	-0,11375	0,76957	-1,29942	0,00041	0,006411587	No	-1,24444	0,06448	0,05031		No	1,29942	0,7803	-0,24807	-1,28155	1,28155			Dr.80347	zgc:110248
1956999	LOC560181	Similar to KIAA1607 protein	13	560181		Dr.88654	0,04328	-0,15295	0,70315	-1,42217	0,00041	0,006411587	No	-0,94903	0,13612	0,0942		No	1,42217	0,69208	-0,36805	-1,44492	1,44492			Dr.88654	LOC560181
1939557	LOC100001082	Similar to Wu:fd42g01 protein	8	100001082		Dr.116190	0,02788	0,09837	1,25421	1,25421	0,00042	0,006546326	No	0,46882	2,63464	3,30315		No	1,25421	1,25374	0,22613	1,25374	1,25374			Dr.116190	LOC100001082
1941928	Dr.123975	Transcribed locus	11			Dr.123975	0,03588	0,1266	1,33846	1,33846	0,00042	0,006546326	No	-1,01612	0,08286	0,11206		No	1,33846	1,35245	0,30192	1,35245	1,35245			Dr.123975
1942631	Dr.132023	Transcribed locus	10			Dr.132023	0,04455	0,1571	1,43583	1,43583	0,00042	0,006546326	No	0,43522	2,30574	3,28193		No	1,43583	1,42337	0,35303	1,42337	1,42337			Dr.132023
1952320	wu:fd11d10	Wu:fd11d10	1	325782		Dr.79713	0,06665	0,23526	1,71894	1,71894	0,00042	0,006546326	No	-1,69605	0,01539	0,02716		No	1,71894	1,7645	0,56787	1,7645	1,7645			Dr.79713	wu:fd11d10
1942354	zgc:73355	Zgc:73355	23	393776	hypothetical protein LOC393776	Dr.12760	0,01904	-0,06702	0,857	-1,16687	0,00043	0,006674701	No	0,17901	1,65134	1,38094		No	1,16687	0,83625	-0,17883	-1,19581	1,19581			Dr.12760	zgc:73355
1942446	zgc:73100	Zgc:73100	8	393685	hypothetical protein LOC393685	Dr.12908	0,01419	0,04999	1,122	1,122	0,00043	0,006674701	No	0,25333	1,69287	1,89685		No	1,122	1,12049	0,11377	1,12049	1,12049			Dr.12908	zgc:73100
1944035	gpr34a	G protein-coupled receptor 34a	6	335288	G protein-coupled receptor 34a	Dr.135312	0,06057	-0,21315	0,61214	-1,6336	0,00043	0,006674701	No	-1,542	0,03756	0,02242		No	1,6336	0,59708	-0,5157	-1,67481	1,67481			Dr.135312	gpr34a
1946366	ubl3	Ubiquitin-like 3	14	405782	ubiquitin-like 3	Dr.30535	0,03844	-0,13545	0,73207	-1,36599	0,00043	0,006674701	No	-0,68529	0,23729	0,17953		No	1,36599	0,75661	-0,2789	-1,32168	1,32168			Dr.30535	ubl3
1958023	LOC100005691	Similar to Discoidin, CUB and LCCL domain-containing protein 1	16	100005691		Dr.97365	0,56851	-2	0,01	-100	0,00043	0,006674701	No	-3,07782	0,00084	0,00083		No	100	0,99311	-0,00691	-1,00693	1,00693			Dr.97365	LOC100005691
1941289	Dr.122492	Transcribed locus	2			Dr.122492	0,01743	-0,0613	0,86836	-1,15159	0,00044	0,006818739	No	-0,26577	0,58346	0,50532		No	1,15159	0,86606	-0,1438	-1,15465	1,15465			Dr.122492
1947238	Stra6	Stra6 protein	25	553224		Dr.39121	0,1099	0,38659	2,43552	2,43552	0,00044	0,006818739	No	-1,97538	0,00676	0,01823		No	2,43552	2,69614	0,99182	2,69614	2,69614			Dr.39121	Stra6
1938064	wu:fi39c11	Wu:fi39c11	13	334285		Dr.106414	0,03069	-0,10765	0,78046	-1,2813	0,00045	0,006900243	No	-0,4069	0,4634	0,33132		No	1,2813	0,71497	-0,33552	-1,39866	1,39866			Dr.106414	wu:fi39c11
1938159	zgc:63486	Zgc:63486	7	393421	hypothetical protein LOC393421	Dr.106780	0,04075	0,14291	1,38967	1,38967	0,00045	0,006900243	No	-1,85594	0,01173	0,01655		No	1,38967	1,41156	0,3447	1,41156	1,41156			Dr.106780	zgc:63486
1939225	LOC792397	Hypothetical protein LOC792397	5	792397		Dr.115023	0,10433	-0,36611	0,43042	-2,3233	0,00045	0,006900243	No	-1,38935	0,06573	0,02746		No	2,3233	0,41776	-0,87285	-2,39372	2,39372			Dr.115023	LOC792397
1939488	si:busm1-71b9.3	Si:busm1-71b9.3	7	568436		Dr.115953	0,02257	0,07916	1,19995	1,19995	0,00045	0,006900243	No	-1,13089	0,06761	0,0812		No	1,19995	1,20105	0,1832	1,20105	1,20105			Dr.115953	si:busm1-71b9.3
1940604	wu:fb57a10	Wu:fb57a10	23	322297		Dr.120432	0,04536	-0,15923	0,69306	-1,44288	0,00045	0,006900243	No	-0,3787	0,49923	0,35019		No	1,44288	0,70146	-0,35459	-1,42559	1,42559			Dr.120432	wu:fb57a10
1943604	LOC571960	Similar to myosin heavy chain	Un	571960		Dr.133648	0,05135	-0,1802	0,66039	-1,51426	0,00045	0,006900243	No	-1,77061	0,02114	0,01386		No	1,51426	0,65534	-0,4226	-1,52592	1,52592			Dr.133648	LOC571960
1945448	zgc:110680	Zgc:110680	2	324900	thioredoxin domain containing like; thioredoxin-like protein p19	Dr.21703	0,02492	0,08737	1,22285	1,22285	0,00045	0,006900243	No	-0,28648	0,46789	0,5722		No	1,22285	1,22292	0,20124	1,22292	1,22292			Dr.21703	zgc:110680
1948149	prc1	Protein regulator of cytokinesis 1	25	259194	protein regulator of cytokinesis 1	Dr.5696	0,0185	0,06493	1,16127	1,16127	0,00045	0,006900243	No	-0,12851	0,68355	0,80947		No	1,16127	1,18421	0,16907	1,18421	1,18421			Dr.5696	prc1
1949772	cbr1l	Carbonyl reductase 1-like	21	337696	carbonyl reductase 1-like; CR/20beta-HSD	Dr.76268	0,01741	-0,06115	0,86867	-1,15119	0,00045	0,006900243	No	-0,233	0,63652	0,53727		No	1,15119	0,84408	-0,16951	-1,18472	1,18472			Dr.76268	cbr1l
1950239	ngfb	Nerve growth factor, beta polypeptide	6	58133	nerve growth factor, beta polypeptide	Dr.76849	0,01913	0,06713	1,16716	1,16716	0,00045	0,006900243	No	-1,16771	0,06324	0,07305		No	1,16716	1,15519	0,14427	1,15519	1,15519			Dr.76849	ngfb
1951974	lap3	Leucine aminopeptidase 3	1	562854		Dr.79192	0,02787	-0,09779	0,79838	-1,25253	0,00045	0,006900243	No	-1,1096	0,08735	0,06911		No	1,25253	0,79128	-0,23411	-1,26378	1,26378			Dr.79192	lap3
1952117	dnaja3b	DnaJ (Hsp40) homolog, subfamily A, member 3B	22	394242	DnaJ (Hsp40) homolog, subfamily A, member 3B	Dr.79414	0,03837	-0,13462	0,73347	-1,36339	0,00045	0,006900243	No	-0,48593	0,38627	0,27621		No	1,36339	0,71508	-0,33537	-1,39845	1,39845			Dr.79414	dnaja3b
1954225	LOC795496	Hypothetical protein LOC795496	5	795496		Dr.82658	0,03944	-0,13846	0,72701	-1,37551	0,00045	0,006900243	No	-0,53955	0,34259	0,24585		No	1,37551	0,71762	-0,33181	-1,39349	1,39349			Dr.82658	LOC795496
1943301	zgc:92097	Zgc:92097	12	403013	interferon-stimulated transcription factor 3, gamma 48kDa	Dr.133138	0,01959	-0,06862	0,85385	-1,17117	0,00046	0,00700251	No	-0,55196	0,28273	0,27843		No	1,17117	0,98482	-0,0153	-1,01542	1,01542			Dr.133138	zgc:92097
1945081	ixl	Intersex-like (Drosophila)	12	286783	mediator complex subunit 29; intersex-like	Dr.18298	0,02589	0,0907	1,23224	1,23224	0,00046	0,00700251	No	-0,85679	0,1264	0,153		No	1,23224	1,2105	0,19103	1,2105	1,2105			Dr.18298	ixl
1946823	wu:fc14g02	Wu:fc14g02	14	553950	hypothetical protein LOC553950; goliath	Dr.34351	0,01244	-0,0436	0,90449	-1,10559	0,00046	0,00700251	No	-0,33438	0,48739	0,43991		No	1,10559	0,90258	-0,10249	-1,10793	1,10793			Dr.34351	wu:fc14g02
1952075	si:ch211-255d18.1	Si:ch211-255d18.1	11	571344	CH211-255D18.9; CH211-255D18.10	Dr.79351	0,05646	-0,19787	0,63406	-1,57713	0,00046	0,00700251	No	-2,03594	0,0143	0,00592		No	1,57713	0,41417	-0,88147	-2,41444	2,41444			Dr.79351	si:ch211-255d18.1
1954010	cry1a	Cryptochrome 1a	13	83777	cryptochrome 1a	Dr.82313	0,02015	-0,07064	0,84989	-1,17662	0,00046	0,00700251	No	-0,28113	0,57963	0,4727		No	1,17662	0,81551	-0,20394	-1,22622	1,22622			Dr.82313	cry1a
1954476	Dr.83070	Transcribed locus	10			Dr.83070	0,57106	2	100	100	0,00046	0,00700251	No	-3,06873	0,00085	0,00086		No	100	1,00345	0,00344	1,00345	1,00345			Dr.83070
1955093	si:dkeyp-11g8.5	Si:dkeyp-11g8.5	20	559583		Dr.84108	0,57107	2	100	100	0,00046	0,00700251	No	-3,04873	0,00089	0,0009		No	100	1,00724	0,00722	1,00724	1,00724			Dr.84108	si:dkeyp-11g8.5
1957539	im:7151068	Im:7151068	17	492696		Dr.91065	0,09529	0,33397	2,15762	2,15762	0,00046	0,00700251	No	-2,24678	0,00402	0,00839		No	2,15762	2,08766	0,73604	2,08766	2,08766			Dr.91065	im:7151068
1957852	LOC566313	Similar to receptor activity modifying protein 2a	3	566313		Dr.93146	0,57089	-2	0,01	-100	0,00046	0,00700251	No	-3,04986	0,00089	0,0009		No	100	1,00832	0,00829	1,00832	1,00832			Dr.93146	LOC566313
1940331	LOC100005478	Similar to Ribosomal protein L30	19	100005478		Dr.119359	0,31373	-1,09756	0,07988	-12,51879	0,00047	0,007126074	No	-2,90507	0,00309	0,00087		No	12,51879	0,28082	-1,27005	-3,56102	3,56102			Dr.119359	LOC100005478
1940915	Dr.121696	Transcribed locus	22			Dr.121696	0,57222	-2	0,01	-100	0,00047	0,007126074	No	-3,07782	0,00084	0,00083		No	100	0,99311	-0,00691	-1,00693	1,00693			Dr.121696
1943470	Dr.133399	Transcribed locus	Un			Dr.133399	0,03266	0,11415	1,30063	1,30063	0,00047	0,007126074	No	-0,95472	0,09758	0,12719		No	1,30063	1,30341	0,26499	1,30341	1,30341			Dr.133399
1945788	zgc:66340	Zgc:66340	24	322795	hypothetical protein LOC322795	Dr.2490	0,02325	-0,08126	0,82935	-1,20577	0,00047	0,007126074	No	-1,45951	0,03797	0,03173		No	1,20577	0,8356	-0,17961	-1,19675	1,19675			Dr.2490	zgc:66340
1953801	arl3l2	ADP-ribosylation factor-like 3, like 2	14	393692	ADP-ribosylation factor-like 3, like 2	Dr.81947	0,05217	0,18238	1,5219	1,5219	0,00047	0,007126074	No	-1,38253	0,03296	0,05212		No	1,5219	1,58136	0,45829	1,58136	1,58136			Dr.81947	arl3l2
1939933	LOC562505	Similar to zinc finger protein 6 (CMPX1)	14	562505		Dr.117742	0,03442	-0,12008	0,75843	-1,31851	0,00048	0,007242871	No	-1,92011	0,01385	0,01048		No	1,31851	0,75633	-0,27928	-1,32218	1,32218			Dr.117742	LOC562505
1950632	ptges3	Prostaglandin E synthase 3 (cytosolic)	23	406449	telomerase binding protein, p23; cytosolic prostaglandin E synthase	Dr.77365	0,01865	0,06512	1,16178	1,16178	0,00048	0,007242871	No	0,53555	3,17938	3,70477		No	1,16178	1,16525	0,15294	1,16525	1,16525			Dr.77365	ptges3
1950900	Dr.77749	Transcribed locus	7			Dr.77749	0,57281	-2	0,01	-100	0,00048	0,007242871	No	-2,94494	0,00144	0,0009		No	100	0,62212	-0,47462	-1,60741	1,60741			Dr.77749
1950945	LOC798456	Hypothetical protein LOC798456	15	798456		Dr.77811	0,07621	0,26596	1,84484	1,84484	0,00048	0,007242871	No	-0,41865	0,27772	0,54513		No	1,84484	1,96289	0,67442	1,96289	1,96289			Dr.77811	LOC798456
1952423	dgat1	Diacylglycerol O-acyltransferase homolog 1 (mouse)	19	325875	diacylglycerol O-acyltransferase homolog 1	Dr.79871	0,01754	0,06128	1,15153	1,15153	0,00048	0,007242871	No	-0,25682	0,51482	0,59526		No	1,15153	1,15624	0,14518	1,15624	1,15624			Dr.79871	dgat1
1952994	LOC568288	Similar to 1-phosphatidylinositol-4,5-bisphosphate phosphodiesterase epsilon 1 (Phospholipase C-epsilon-1) (PLC-epsilon-1) (Phosphoinositide-specific phospholipase C epsilon-1)	12	568288		Dr.80689	0,04675	-0,16336	0,68649	-1,45668	0,00048	0,007242871	No	-0,84842	0,17239	0,1182		No	1,45668	0,68563	-0,37742	-1,45852	1,45852			Dr.80689	LOC568288
1939976	sox3	SRY-box containing gene 3	14	30529	SRY-box containing gene 3; 2036; transcription factor SOX3	Dr.117972	0,0282	0,09822	1,25379	1,25379	0,00049	0,007370254	No	0,04537	0,99026	1,24451		No	1,25379	1,25675	0,22853	1,25675	1,25675			Dr.117972	sox3
1949276	LOC563958	Hypothetical LOC563958	6	563958		Dr.75670	0,03489	0,12162	1,32318	1,32318	0,00049	0,007370254	No	-0,30129	0,43201	0,578		No	1,32318	1,33793	0,29112	1,33793	1,33793			Dr.75670	LOC563958
1951634	wu:fc28d10	Wu:fc28d10	1	326690		Dr.78731	0,50182	-1,75019	0,01778	-56,25846	0,00049	0,007370254	No	-3,02444	0,00103	0,00087		No	56,25846	0,84119	-0,17293	-1,18879	1,18879			Dr.78731	wu:fc28d10
1955301	zgc:112399	Zgc:112399	17	554121	hypothetical protein LOC554121	Dr.84511	0,04265	-0,14879	0,70991	-1,40862	0,00049	0,007370254	No	-2,00023	0,01195	0,00836		No	1,40862	0,69935	-0,35761	-1,4299	1,4299			Dr.84511	zgc:112399
1943552	wu:fb95h02	Wu:fb95h02	3	323348		Dr.13354	0,05877	-0,20445	0,62452	-1,60123	0,0005	0,007502776	No	-1,82052	0,01955	0,01188		No	1,60123	0,60773	-0,49802	-1,64546	1,64546			Dr.13354	wu:fb95h02
1950440	amy2a	Amylase, alpha 2A; pancreatic	2	406539	amylase-3 protein	Dr.77109	0,08543	0,29739	1,98333	1,98333	0,0005	0,007502776	No	-1,31083	0,03798	0,06292		No	1,98333	1,65671	0,50484	1,65671	1,65671			Dr.77109	amy2a
1954117	LOC555395	Hypothetical LOC555395	15	555395		Dr.82489	0,03526	0,12265	1,32634	1,32634	0,0005	0,007502776	No	-1,25424	0,04863	0,06436		No	1,32634	1,32338	0,28019	1,32338	1,32338			Dr.82489	LOC555395
1937405	Dr.102988	Transcribed locus	24			Dr.102988	0,08989	0,31238	2,05297	2,05297	0,00051	0,00761659	No	-1,97908	0,00753	0,0154		No	2,05297	2,04406	0,71494	2,04406	2,04406			Dr.102988
1938748	wu:fi18g04	Wu:fi18g04	9	327580		Dr.112294	0,02973	0,10326	1,2684	1,2684	0,00051	0,00761659	No	-1,78702	0,01452	0,01843		No	1,2684	1,26963	0,23873	1,26963	1,26963			Dr.112294	wu:fi18g04
1951145	zgc:136560	Zgc:136560	6	692331	hypothetical protein LOC692331	Dr.78091	0,02914	-0,10129	0,79197	-1,26268	0,00051	0,00761659	No	-0,44041	0,38063	0,34569		No	1,26268	0,9082	-0,09629	-1,10108	1,10108			Dr.78091	zgc:136560
1953889	zgc:101810	Zgc:101810	7	493612	hypothetical protein LOC493612	Dr.82096	0,06792	-0,23605	0,58069	-1,72208	0,00051	0,00761659	No	-1,93775	0,01548	0,0086		No	1,72208	0,55565	-0,58761	-1,79969	1,79969			Dr.82096	zgc:101810
1956213	LOC793756	Similar to glutamate receptor channel subunit delta-1	17	793756		Dr.86172	0,01993	-0,06923	0,85265	-1,17281	0,00051	0,00761659	No	-1,31738	0,05193	0,04465		No	1,17281	0,85981	-0,15105	-1,16305	1,16305			Dr.86172	LOC793756
1957600	LOC794408	Hypothetical protein LOC794408	1	794408		Dr.91480	0,03276	0,11387	1,29977	1,29977	0,00051	0,00761659	No	-0,52448	0,26334	0,34169		No	1,29977	1,29754	0,26047	1,29754	1,29754			Dr.91480	LOC794408
1940684	glcea	Glucuronyl C5-epimerase a	25	405776	glucuronyl C5-epimerase a; D-glucuronyl C5 epimerase A; glucuronyl C5-epimerase, like	Dr.120721	0,02138	-0,07421	0,84293	-1,18633	0,00052	0,007717208	No	-0,25903	0,60169	0,50596		No	1,18633	0,84089	-0,17329	-1,18921	1,18921			Dr.120721	glcea
1943678	Dr.133770	Transcribed locus	12			Dr.133770	0,037	0,12846	1,34419	1,34419	0,00052	0,007717208	No	-2,33561	0,00402	0,0053		No	1,34419	1,3188	0,27672	1,3188	1,3188			Dr.133770
1944272	Dr.140617	Transcribed locus, weakly similar to XP_001106483.1 similar to mammary tumor virus receptor 2 isoform-like [Macaca mulatta]	*			Dr.140617	0,04338	-0,15059	0,70699	-1,41445	0,00052	0,007717208	No	-1,20933	0,0739	0,05161		No	1,41445	0,69836	-0,35902	-1,43193	1,43193			Dr.140617
1944995	LOC792884	Hypothetical protein LOC792884	10	792884		Dr.17695	0,03166	0,10995	1,2881	1,2881	0,00052	0,007717208	No	-0,51003	0,27283	0,35177		No	1,2881	1,28934	0,25413	1,28934	1,28934			Dr.17695	LOC792884
1945096	zgc:55572	Zgc:55572	8	406765	hypothetical protein LOC406765	Dr.18403	0,04326	0,15006	1,41273	1,41273	0,00052	0,007717208	No	-1,54061	0,02303	0,03601		No	1,41273	1,56366	0,44703	1,56366	1,56366			Dr.18403	zgc:55572
1950495	fgg	Fibrinogen, gamma polypeptide	1	406327	fibrinogen gamma polypeptide	Dr.77175	0,4611	1,59937	39,75286	39,75286	0,00052	0,007717208	No	-3,04181	0,00085	0,00097		No	39,75286	1,13993	0,13097	1,13993	1,13993			Dr.77175	fgg
1952749	wu:fi04f09	Wu:fi04f09	25	327366		Dr.80340	0,04204	-0,14601	0,71448	-1,39963	0,00052	0,007717208	No	-1,51162	0,03663	0,02604		No	1,39963	0,71095	-0,34115	-1,40656	1,40656			Dr.80340	wu:fi04f09
1955245	Dr.84426	Transcribed locus	6			Dr.84426	0,5766	-2	0,01	-100	0,00052	0,007717208	No	-3,06653	0,00086	0,00086		No	100	0,99853	-0,00148	-1,00148	1,00148			Dr.84426
1937989	wu:fc63c11	Wu:fc63c11	2	325265		Dr.106107	0,02561	0,08878	1,22683	1,22683	0,00053	0,007847152	No	0,47313	2,71977	3,24881		No	1,22683	1,19452	0,17774	1,19452	1,19452			Dr.106107	wu:fc63c11
1938363	Dr.107778	Transcribed locus	15			Dr.107778	0,0393	-0,13614	0,73091	-1,36816	0,00053	0,007847152	No	-1,64602	0,0256	0,01994		No	1,36816	0,77862	-0,25023	-1,28432	1,28432			Dr.107778
1957816	Dr.92861	Transcribed locus	16			Dr.92861	0,57727	-2	0,01	-100	0,00053	0,007847152	No	-2,94466	0,00175	0,00086		No	100	0,49395	-0,70532	-2,0245	2,0245			Dr.92861
1942473	Dr.129511	Transcribed locus	18			Dr.129511	0,03289	0,11381	1,29961	1,29961	0,00054	0,007982719	No	-1,13502	0,06454	0,08376		No	1,29961	1,2978	0,26067	1,2978	1,2978			Dr.129511
1942780	zgc:86722	Zgc:86722	9	415233	hypothetical protein LOC415233	Dr.132343	0,03413	0,11809	1,31247	1,31247	0,00054	0,007982719	No	-0,95371	0,09754	0,12775		No	1,31247	1,30976	0,26984	1,30976	1,30976			Dr.132343	zgc:86722
1946943	si:ch211-201b11.2	Si:ch211-201b11.2	18	565458	hypothetical protein LOC565458	Dr.35714	0,0504	-0,17423	0,66952	-1,4936	0,00055	0,008105218	No	-0,3697	0,5319	0,34776		No	1,4936	0,6538	-0,42495	-1,52952	1,52952			Dr.35714	si:ch211-201b11.2
1950165	wu:fc10e10	Wu:fc10e10	1	323805		Dr.76760	0,02484	-0,08578	0,82076	-1,21838	0,00055	0,008105218	No	-0,93149	0,12836	0,1068		No	1,21838	0,83206	-0,18385	-1,20184	1,20184			Dr.76760	wu:fc10e10
1956138	Dr.86051	Transcribed locus	17			Dr.86051	0,0637	-0,2201	0,60242	-1,65996	0,00055	0,008105218	No	-2,11893	0,00995	0,00581		No	1,65996	0,58387	-0,53808	-1,71272	1,71272			Dr.86051
1956387	zgc:163081	Zgc:163081	2	100037359	hypothetical protein LOC100037359	Dr.86506	0,28151	-0,97247	0,10654	-9,38573	0,00055	0,008105218	No	-2,4211	0,01195	0,00149		No	9,38573	0,12481	-2,08099	-8,01243	8,01243			Dr.86506	zgc:163081
1943207	LOC560147	Similar to KIAA0542 protein	6	560147		Dr.132985	0,0341	0,11763	1,31108	1,31108	0,00056	0,008195143	No	-0,65211	0,19498	0,25568		No	1,31108	1,31132	0,27104	1,31132	1,31132			Dr.132985	LOC560147
1944675	si:ch211-232d9.2	Si:ch211-232d9.2	19	492721		Dr.15450	0,02938	-0,10134	0,79188	-1,26282	0,00056	0,008195143	No	-0,90856	0,1423	0,10708		No	1,26282	0,75249	-0,28437	-1,32893	1,32893			Dr.15450	si:ch211-232d9.2
1946818	zgc:110061	Zgc:110061	20	553586	hypothetical protein LOC553586	Dr.34309	0,26996	-0,9312	0,11717	-8,5349	0,00056	0,008195143	No	-2,50598	0,00662	0,00147		No	8,5349	0,22224	-1,50401	-4,4997	4,4997			Dr.34309	zgc:110061
1948607	mycl1b	V-myc myelocytomatosis viral oncogene homolog 1, lung carcinoma derived (avian) b	19	567762	v-myc myelocytomatosis viral oncogene homolog 1, lung carcinoma derived b	Dr.74192	0,02171	0,07489	1,1882	1,1882	0,00056	0,008195143	No	-0,70142	0,1866	0,21196		No	1,1882	1,13593	0,12745	1,13593	1,13593			Dr.74192	mycl1b
1949431	six7	Sine oculis homeobox homolog 7	7	30625	sine oculis homeobox homolog 7	Dr.75839	0,08033	0,27733	1,89379	1,89379	0,00056	0,008195143	No	-2,33694	0,00324	0,00655		No	1,89379	2,02419	0,70517	2,02419	2,02419			Dr.75839	six7
1950657	si:dkey-117n7.1	Si:dkey-117n7.1	4	559516	collagen-like	Dr.77393	0,06072	-0,20961	0,61715	-1,62036	0,00056	0,008195143	No	-2,05685	0,0113	0,00681		No	1,62036	0,60328	-0,50538	-1,65761	1,65761			Dr.77393	si:dkey-117n7.1
1952155	LOC794145	Hypothetical protein LOC794145	5	794145		Dr.79465	0,05179	0,17871	1,50908	1,50908	0,00056	0,008195143	No	-1,72636	0,01541	0,02289		No	1,50908	1,48549	0,39575	1,48549	1,48549			Dr.79465	LOC794145
1954030	zgc:103487	Zgc:103487	22	492474	hypothetical protein LOC492474	Dr.82346	0,02886	-0,09964	0,79498	-1,25789	0,00056	0,008195143	No	-1,56307	0,03075	0,02441		No	1,25789	0,79384	-0,23088	-1,2597	1,2597			Dr.82346	zgc:103487
1954450	Dr.83019	Transcribed locus	14			Dr.83019	0,03203	0,11054	1,28986	1,28986	0,00056	0,008195143	No	-0,58997	0,21762	0,30364		No	1,28986	1,39525	0,33307	1,39525	1,39525			Dr.83019
1945336	zgc:103537	Zgc:103537	6	403021	adaptor-related protein complex 1 mu 1 subunit	Dr.20705	0,05101	0,17564	1,49843	1,49843	0,00057	0,008309353	No	-1,63862	0,01888	0,02798		No	1,49843	1,48242	0,39367	1,48242	1,48242			Dr.20705	zgc:103537
1950326	wu:fb51h11	Wu:fb51h11	3	322163		Dr.76968	0,01838	-0,06331	0,86434	-1,15695	0,00057	0,008309353	No	-0,11182	0,8306	0,71939		No	1,15695	0,86611	-0,14375	-1,15459	1,15459			Dr.76968	wu:fb51h11
1953409	flt4	Fms-related tyrosine kinase 4	14	30121	fms-related tyrosine kinase 4; VEGFR3; receptor tyrosine kinase Flt4	Dr.81298	0,02134	-0,07349	0,84432	-1,18438	0,00057	0,008309353	No	-1,74303	0,01966	0,01661		No	1,18438	0,84461	-0,16888	-1,18398	1,18398			Dr.81298	flt4
1956049	zgc:136874	Zgc:136874	17	678523	hypothetical protein LOC678523	Dr.85881	0,05381	-0,18539	0,65254	-1,53247	0,00057	0,008309353	No	-1,89634	0,01564	0,01031		No	1,53247	0,65907	-0,41692	-1,51728	1,51728			Dr.85881	zgc:136874
1956849	im:7136220	Im:7136220	13	497317		Dr.88154	0,05049	0,17396	1,49266	1,49266	0,00057	0,008309353	No	-1,90229	0,01031	0,01535		No	1,49266	1,48923	0,39826	1,48923	1,48923			Dr.88154	im:7136220
1939266	zgc:112491	Zgc:112491	5	550352	hypothetical protein LOC550352	Dr.115166	0,04928	-0,16968	0,67658	-1,47801	0,00058	0,008416227	No	-0,86724	0,16504	0,11167		No	1,47801	0,67659	-0,39068	-1,47799	1,47799			Dr.115166	zgc:112491
1940694	met	Met proto-oncogene (hepatocyte growth factor receptor)	25	492292	met proto-oncogene (hepatocyte growth factor receptor)	Dr.120756	0,0557	-0,19156	0,64334	-1,5544	0,00058	0,008416227	No	-1,36742	0,05291	0,0348		No	1,5544	0,65779	-0,41887	-1,52024	1,52024			Dr.120756	met
1941123	Dr.122157	Transcribed locus	16			Dr.122157	0,03964	-0,13641	0,73045	-1,36903	0,00058	0,008416227	No	-0,47846	0,39304	0,28095		No	1,36903	0,71482	-0,33573	-1,39896	1,39896			Dr.122157
1946571	cox7a2	Cytochrome c oxidase, subunit VIIa 2	17	554103	cytochrome c oxidase, subunit VIIa 2	Dr.32352	0,02723	-0,09366	0,80601	-1,24068	0,00058	0,008416227	No	0,69164	5,40082	4,47522		No	1,24068	0,82862	-0,188	-1,20683	1,20683			Dr.32352	cox7a2
1946847	wu:fk28d11	Wu:fk28d11	2	336918		Dr.34581	0,58096	-2	0,01	-100	0,00058	0,008416227	No	-3,07192	0,00085	0,00085		No	100	0,99363	-0,00639	-1,00641	1,00641			Dr.34581	wu:fk28d11
1950690	slc13a2	Solute carrier family 13 (sodium-dependent dicarboxylate transporter), member 2	21	406537	solute carrier family 13 (sodium-dependent dicarboxylate transporter), member 2	Dr.77433	0,01904	0,06557	1,16298	1,16298	0,00058	0,008416227	No	-0,99405	0,09377	0,1096		No	1,16298	1,16883	0,15601	1,16883	1,16883			Dr.77433	slc13a2
1944096	Dr.137711	Transcribed locus	23			Dr.137711	0,07674	0,26363	1,83499	1,83499	0,00059	0,008535153	No	-0,94416	0,08562	0,15756		No	1,83499	1,84014	0,60984	1,84014	1,84014			Dr.137711
1946175	ccne	Cyclin E	7	30188	cyclin E	Dr.29	0,03886	0,13352	1,35994	1,35994	0,00059	0,008535153	No	-1,59991	0,02141	0,02948		No	1,35994	1,37723	0,32008	1,37723	1,37723			Dr.29	ccne
1949404	tal1	T-cell acute lymphocytic leukemia 1	22	30766	T-cell acute lymphocytic leukemia 1; transcription factor; stem-cell leukemia hematopoietic transcription factor	Dr.75812	0,02437	-0,08374	0,82463	-1,21267	0,00059	0,008535153	No	0,04213	1,22449	0,99151		No	1,21267	0,80974	-0,21105	-1,23497	1,23497			Dr.75812	tal1
1954825	FNBP4	Similar to formin binding protein 4	25	403074		Dr.83609	0,0187	0,06423	1,15939	1,15939	0,00059	0,008535153	No	-0,11818	0,70615	0,82175		No	1,15939	1,16371	0,15162	1,16371	1,16371			Dr.83609	FNBP4
1940288	suv420h1	Suppressor of variegation 4-20 homolog 1 (Drosophila)	18	572849	suppressor of variegation 4-20	Dr.119113	0,03006	-0,10309	0,7887	-1,2679	0,0006	0,008666565	No	-0,65331	0,23515	0,20991		No	1,2679	0,89265	-0,11356	-1,12026	1,12026			Dr.119113	suv420h1
1953400	maf	V-maf musculoaponeurotic fibrosarcoma (avian) oncogene homolog	18	114467	v-maf musculoaponeurotic fibrosarcoma (avian) oncogene homolog	Dr.81288	0,01318	0,04525	1,1098	1,1098	0,0006	0,008666565	No	-0,68291	0,19878	0,21667		No	1,1098	1,09001	0,08619	1,09001	1,09001			Dr.81288	maf
1937593	fabp10	Fatty acid binding protein 10, liver basic	16	171481	fatty acid binding protein 10, liver basic; liver-type fatty acid binding protein; small cytosolic protein involved in lipid transport and metabolism	Dr.104721	0,08342	0,28586	1,93136	1,93136	0,00061	0,008764176	No	-2,38067	0,00305	0,00568		No	1,93136	1,8612	0,62122	1,8612	1,8612			Dr.104721	fabp10
1939045	LOC100000648	Hypothetical protein LOC100000648	3	100000648		Dr.114296	0,02344	0,08028	1,20304	1,20304	0,00061	0,008764176	No	-0,06203	0,78941	0,95201		No	1,20304	1,20597	0,18729	1,20597	1,20597			Dr.114296	LOC100000648
1939351	LOC569609	Hypothetical LOC569609	6	569609		Dr.115454	0,1492	-0,51104	0,30829	-3,24367	0,00061	0,008764176	No	-2,33073	0,01047	0,00208		No	3,24367	0,19877	-1,61559	-5,03085	5,03085			Dr.115454	LOC569609
1939619	crygm2b	Crystallin, gamma M2b	9	553954	crystallin, gamma M2b; gammaM2b-crystallin	Dr.116427	0,31504	1,08023	12,02888	12,02888	0,00061	0,008764176	No	-2,69963	0,00086	0,00496		No	12,02888	5,77114	1,75287	5,77114	5,77114			Dr.116427	crygm2b
1947034	sf3b14	Splicing factor 3B	20	415157	splicing factor 3B	Dr.3658	0,01784	0,06113	1,15115	1,15115	0,00061	0,008764176	No	0,64095	4,07211	4,69983		No	1,15115	1,15415	0,14337	1,15415	1,15415			Dr.3658	sf3b14
1949415	itk	IL2-inducible T-cell kinase	14	30323	IL2-inducible T-cell kinase; etID309877.14; tec-family kinase	Dr.75823	0,0461	-0,15793	0,69514	-1,43856	0,00061	0,008764176	No	-1,57776	0,03183	0,02196		No	1,43856	0,68976	-0,37142	-1,44978	1,44978			Dr.75823	itk
1951850	zgc:56062	Zgc:56062	19	406321	hypothetical protein LOC406321	Dr.79016	0,04328	0,14832	1,4071	1,4071	0,00061	0,008764176	No	-0,41591	0,3421	0,43055		No	1,4071	1,25854	0,22995	1,25854	1,25854			Dr.79016	zgc:56062
1938013	LOC402879	Hypothetical protein LOC402879	2	402879		Dr.106215	0,03538	0,12114	1,32171	1,32171	0,00062	0,008887606	No	-1,27821	0,04538	0,06119		No	1,32171	1,3484	0,29892	1,3484	1,3484			Dr.106215	LOC402879
1951209	pvalb7	Parvalbumin 7	22	402807	parvalbumin	Dr.78166	0,01156	-0,03958	0,9129	-1,09541	0,00062	0,008887606	No	0,77833	6,30004	5,71897		No	1,09541	0,90777	-0,09677	-1,1016	1,1016			Dr.78166	pvalb7
1953682	zgc:158319	Zgc:158319	21	563073	zgc:158319; niban-like	Dr.81763	0,04477	0,15323	1,42309	1,42309	0,00062	0,008887606	No	-1,43847	0,03041	0,04365		No	1,42309	1,43534	0,3614	1,43534	1,43534			Dr.81763	zgc:158319
1951275	zgc:86841	Zgc:86841	6	436954	hypothetical protein LOC436954	Dr.78259	0,02086	-0,07131	0,84858	-1,17844	0,00063	0,009017292	No	-0,17123	0,73062	0,62207		No	1,17844	0,85143	-0,16083	-1,17449	1,17449			Dr.78259	zgc:86841
1951685	titf1b	Thyroid transcription factor 1b	17	81883	NK2 homeobox 1b; thyroid transcription factor 1b	Dr.78792	0,0328	0,11216	1,29466	1,29466	0,00063	0,009017292	No	-0,62283	0,2106	0,26969		No	1,29466	1,28057	0,24731	1,28057	1,28057			Dr.78792	titf1b
1937805	zgc:162917	Zgc:162917	24	327298	hypothetical protein LOC327298	Dr.105485	0,58551	2	100	100	0,00064	0,009112175	No	-3,07905	0,00083	0,00083		No	100	0,99844	-0,00156	-1,00156	1,00156			Dr.105485	zgc:162917
1946246	ncf1	Neutrophil cytosolic factor 1	5	378966	neutrophil cytosolic factor 1	Dr.2973	0,02156	-0,0736	0,8441	-1,18469	0,00064	0,009112175	No	-0,35541	0,46868	0,41524		No	1,18469	0,88598	-0,12106	-1,12869	1,12869			Dr.2973	ncf1
1946961	tsc2	Tuberous sclerosis 2	Un	323982		Dr.35866	0,51196	1,7471	55,85927	55,85927	0,00064	0,009112175	No	-3,07286	0,00084	0,00085		No	55,85927	1,00328	0,00328	1,00328	1,00328			Dr.35866	tsc2
1951214	LOC556245	Hypothetical LOC556245	8	556245		Dr.78172	0,08262	-0,28207	0,52231	-1,91456	0,00064	0,009112175	No	-2,26445	0,00766	0,00386		No	1,91456	0,50403	-0,68512	-1,98401	1,98401			Dr.78172	LOC556245
1953485	pp2cb	Protein phosphatase type 2C beta	13	30672	protein phosphatase type 2C beta	Dr.81404	0,02253	0,0769	1,19372	1,19372	0,00064	0,009112175	No	0,21089	1,49626	1,76512		No	1,19372	1,17969	0,16525	1,17969	1,17969			Dr.81404	pp2cb
1954923	sirt3	Sirtuin (silent mating type information regulation 2 homolog) 3 (S. cerevisiae)	7	558775	sirtuin	Dr.83781	0,02832	-0,09669	0,8004	-1,24937	0,00064	0,009112175	No	-1,56696	0,03037	0,02427		No	1,24937	0,79918	-0,22416	-1,25127	1,25127			Dr.83781	sirt3
1957545	zgc:101801	Zgc:101801	8	450031	hypothetical protein LOC450031	Dr.91108	0,02453	-0,08372	0,82466	-1,21262	0,00064	0,009112175	No	-0,33829	0,50622	0,41678		No	1,21262	0,82333	-0,1944	-1,21459	1,21459			Dr.91108	zgc:101801
1937813	calrl	Calreticulin like	2	321315	calreticulin like	Dr.105519	0,01181	0,04024	1,09708	1,09708	0,00065	0,009178582	No	-0,05035	0,84781	0,93539		No	1,09708	1,10331	0,09831	1,10331	1,10331			Dr.105519	calrl
1940059	LOC567650	Hypothetical LOC567650	15	567650		Dr.118238	0,05511	0,18798	1,54163	1,54163	0,00065	0,009178582	No	-2,10787	0,00634	0,00976		No	1,54163	1,54008	0,43183	1,54008	1,54008			Dr.118238	LOC567650
1940714	igf2b	Insulin-like growth factor 2b	25	324215	insulin-like growth factor 2b; insulin-like growth factor 2a	Dr.120815	0,01635	-0,05574	0,87954	-1,13696	0,00065	0,009178582	No	-0,04645	0,96423	0,83739		No	1,13696	0,86846	-0,14104	-1,15147	1,15147			Dr.120815	igf2b
1943989	Dr.134981	Transcribed locus, weakly similar to XP_001082535.1 TNF receptor-associated factor 3 isoform 2 [Macaca mulatta]	8			Dr.134981	0,06725	-0,22931	0,58978	-1,69555	0,00065	0,009178582	No	-2,58037	0,00338	0,00204		No	1,69555	0,6029	-0,50601	-1,65865	1,65865			Dr.134981
1944397	Dr.141052	Transcribed locus, weakly similar to XP_001106273.1 similar to parvin, beta isoform b, partial [Macaca mulatta]	*			Dr.141052	0,0379	-0,12925	0,74259	-1,34663	0,00065	0,009178582	No	-1,48858	0,03795	0,028		No	1,34663	0,73794	-0,30389	-1,35512	1,35512			Dr.141052
1944617	zgc:158223	Zgc:158223	12	563784	hypothetical protein LOC563784	Dr.15035	0,06812	-0,2323	0,58573	-1,70727	0,00065	0,009178582	No	-1,54487	0,03439	0,02365		No	1,70727	0,68766	-0,37447	-1,45422	1,45422			Dr.15035	zgc:158223
1953028	zgc:110307	Zgc:110307	4	550253	hypothetical protein LOC550253; novel protein similar to human carboxypeptidase M (CPM)	Dr.80737	0,03699	-0,12615	0,74791	-1,33707	0,00065	0,009178582	No	-1,60592	0,03002	0,02045		No	1,33707	0,68114	-0,38399	-1,46814	1,46814			Dr.80737	zgc:110307
1954379	LOC664685	Smoothelin b	5	664685		Dr.82896	0,06047	0,20612	1,60738	1,60738	0,00065	0,009178582	No	-1,96564	0,00858	0,01388		No	1,60738	1,61785	0,4811	1,61785	1,61785			Dr.82896	LOC664685
1954386	Dr.82905	Transcribed locus	7			Dr.82905	0,05256	0,1793	1,51113	1,51113	0,00065	0,009178582	No	-1,07627	0,06919	0,10403		No	1,51113	1,50338	0,40771	1,50338	1,50338			Dr.82905
1956557	LOC557301	Similar to cocaine and amphetamine regulated transcript protein type I	7	557301		Dr.86980	0,03507	0,11956	1,31691	1,31691	0,00065	0,009178582	No	-0,2783	0,46294	0,60617		No	1,31691	1,30939	0,26956	1,30939	1,30939			Dr.86980	LOC557301
1957287	LOC795597	Hypothetical protein LOC795597	1	795597		Dr.89872	0,58679	-2	0,01	-100	0,00065	0,009178582	No	-3,07192	0,00085	0,00085		No	100	0,99363	-0,00639	-1,00641	1,00641			Dr.89872	LOC795597
1937996	zgc:85738	Zgc:85738	17	407989	hypothetical protein LOC407989	Dr.106150	0,09725	-0,33136	0,46628	-2,14466	0,00066	0,009271359	No	-1,40847	0,05984	0,02547		No	2,14466	0,42565	-0,85415	-2,34937	2,34937			Dr.106150	zgc:85738
1939582	LOC100004861	Similar to epimorphin	8	100004861		Dr.116272	0,58743	-2	0,01	-100	0,00066	0,009271359	No	-3,07782	0,00084	0,00083		No	100	0,99311	-0,00691	-1,00693	1,00693			Dr.116272	LOC100004861
1941953	Dr.124067	Transcribed locus	23			Dr.124067	0,06754	0,23005	1,69842	1,69842	0,00066	0,009271359	No	-1,94517	0,00894	0,01486		No	1,69842	1,66123	0,50756	1,66123	1,66123			Dr.124067
1941980	Dr.124177	Transcribed locus	15			Dr.124177	0,02881	-0,09808	0,79785	-1,25337	0,00066	0,009271359	No	-0,23151	0,66137	0,52443		No	1,25337	0,79294	-0,232	-1,26112	1,26112			Dr.124177
1944978	LOC569547	Hypothetical LOC569547	17	569547		Dr.17586	0,03804	0,12953	1,3475	1,3475	0,00066	0,009271359	No	-0,87785	0,11446	0,15334		No	1,3475	1,33974	0,29247	1,33974	1,33974			Dr.17586	LOC569547
1953308	wu:fj55b07	Wu:fj55b07	25	336194		Dr.81177	0,07225	0,24617	1,76266	1,76266	0,00066	0,009271359	No	-1,61906	0,01679	0,03442		No	1,76266	2,05041	0,71804	2,05041	2,05041			Dr.81177	wu:fj55b07
1957989	Dr.96554	Transcribed locus	15			Dr.96554	0,08805	0,29991	1,99483	1,99483	0,00066	0,009271359	No	-1,91831	0,00875	0,01756		No	1,99483	2,00675	0,69652	2,00675	2,00675			Dr.96554
1949735	wu:fa95e04	Wu:fa95e04	25	337026		Dr.76219	0,03811	0,1296	1,34774	1,34774	0,00067	0,00939788	No	-1,49042	0,02789	0,03747		No	1,34774	1,34351	0,29528	1,34351	1,34351			Dr.76219	wu:fa95e04
1951286	LOC402799	Sphingolipid delta 4 desaturase/C-4 hydroxylase 2	17	402799		Dr.78273	0,07906	-0,26889	0,53841	-1,85733	0,00067	0,00939788	No	-2,00961	0,0134	0,00714		No	1,85733	0,53308	-0,62908	-1,87589	1,87589			Dr.78273	LOC402799
1937397	LOC565402	Similar to Collagen alpha 1(XI) chain precursor	24	565402	hypothetical protein LOC565402	Dr.102885	0,08099	-0,27501	0,53087	-1,88371	0,00068	0,009516982	No	-2,02004	0,01347	0,00708		No	1,88371	0,52545	-0,6435	-1,90314	1,90314			Dr.102885	LOC565402
1948063	LOC563816	Similar to chromosome 17 open reading frame 27	3	563816		Dr.53265	0,13886	-0,47202	0,33727	-2,96496	0,00068	0,009516982	No	-2,25609	0,00996	0,00327		No	2,96496	0,32864	-1,11279	-3,04283	3,04283			Dr.53265	LOC563816
1951521	gtf2b	General transcription factor IIB	2	324823	general transcription factor IIB	Dr.78599	0,01175	0,03993	1,09631	1,09631	0,00068	0,009516982	No	0,03849	1,04815	1,1391		No	1,09631	1,08677	0,08321	1,08677	1,08677			Dr.78599	gtf2b
1942242	Dr.125842	Transcribed locus	2			Dr.125842	0,58959	2	100	100	0,00069	0,009607196	No	-3,07182	0,00085	0,00084		No	100	0,98949	-0,01056	-1,01062	1,01062			Dr.125842
1943647	Dr.133718	Transcribed locus	8			Dr.133718	0,04769	0,16182	1,45152	1,45152	0,00069	0,009607196	No	-1,45543	0,03031	0,04051		No	1,45152	1,33624	0,28986	1,33624	1,33624			Dr.133718
1943897	LOC100005535	Hypothetical protein LOC100005535	7	100005535		Dr.134549	0,13855	-0,47016	0,33872	-2,95227	0,00069	0,009607196	No	-2,60867	0,00436	0,00145		No	2,95227	0,33358	-1,09788	-2,99781	2,99781			Dr.134549	LOC100005535
1950038	zgc:86598	Zgc:86598	19	415254	hypothetical protein LOC415254	Dr.76599	0,03958	-0,13427	0,73407	-1,36228	0,00069	0,009607196	No	-1,62903	0,02759	0,02016		No	1,36228	0,73069	-0,31376	-1,36856	1,36856			Dr.76599	zgc:86598
1950730	wu:fb79c07	Wu:fb79c07	3	323025		Dr.77488	0,02493	-0,08462	0,82296	-1,21512	0,00069	0,009607196	No	-0,4273	0,41327	0,33953		No	1,21512	0,82156	-0,19655	-1,2172	1,2172			Dr.77488	wu:fb79c07
1952332	zgc:136650	Zgc:136650	14	678644		Dr.79737	0,02929	-0,09939	0,79544	-1,25716	0,00069	0,009607196	No	-0,42719	0,41927	0,33352		No	1,25716	0,79549	-0,2288	-1,25709	1,25709			Dr.79737	zgc:136650
1954879	Dr.83701	Transcribed locus	5			Dr.83701	0,03374	-0,11444	0,76835	-1,3015	0,00069	0,009607196	No	0,46985	3,37993	2,57776		No	1,3015	0,76267	-0,27093	-1,31119	1,31119			Dr.83701
1943975	im:7144246	Im:7144246	5	564113		Dr.134880	0,08109	0,27497	1,88354	1,88354	0,0007	0,009732109	No	-1,53741	0,02114	0,04207		No	1,88354	1,9905	0,68839	1,9905	1,9905			Dr.134880	im:7144246
1948814	zgc:109979	Zgc:109979	Un	553178	hypothetical protein LOC553178	Dr.75113	0,0371	-0,1258	0,74851	-1,33599	0,0007	0,009732109	No	-1,64273	0,02628	0,01972		No	1,33599	0,75017	-0,28746	-1,33303	1,33303			Dr.75113	zgc:109979
1950181	wu:fb22a03	Wu:fb22a03	21	321590	septin 8	Dr.76784	0,04035	0,13666	1,3698	1,3698	0,00071	0,009827813	No	-0,76946	0,14968	0,19316		No	1,3698	1,29045	0,25499	1,29045	1,29045			Dr.76784	wu:fb22a03
1951660	wu:fc30a07	Wu:fc30a07	19	406615	glycerol-3-phosphate dehydrogenase 1 (soluble)	Dr.78758	0,0495	-0,16752	0,67996	-1,47068	0,00071	0,009827813	No	-0,9149	0,14702	0,10065		No	1,47068	0,68462	-0,37889	-1,46066	1,46066			Dr.78758	wu:fc30a07
1951846	Dr.79012	Transcribed locus	14			Dr.79012	0,03206	0,10858	1,28404	1,28404	0,00071	0,009827813	No	-0,67507	0,18759	0,23961		No	1,28404	1,27732	0,24477	1,27732	1,27732			Dr.79012
1952752	ubxd1	UBX domain containing 1	22	327469	UBX domain containing 1	Dr.80344	0,03964	-0,13421	0,73415	-1,36212	0,00071	0,009827813	No	-0,93806	0,13655	0,09741		No	1,36212	0,71339	-0,33772	-1,40175	1,40175			Dr.80344	ubxd1
1952953	zgc:73340	Zgc:73340	15	326652	hypothetical protein LOC326652	Dr.80630	0,02239	-0,07579	0,83987	-1,19067	0,00071	0,009827813	No	0,02385	1,16649	0,9568		No	1,19067	0,82024	-0,19816	-1,21916	1,21916			Dr.80630	zgc:73340
1953024	MGC162947	Hypothetical LOC567819	2	567819	hypothetical protein LOC567819	Dr.80730	0,02332	-0,07896	0,83375	-1,1994	0,00071	0,009827813	No	0,0523	1,23841	1,0304		No	1,1994	0,83204	-0,18388	-1,20187	1,20187			Dr.80730	MGC162947
1939296	wu:fj40f01	Wu:fj40f01	6	335969		Dr.115270	0,03768	-0,12742	0,74573	-1,34097	0,00072	0,009937155	No	-0,48673	0,38426	0,27664		No	1,34097	0,71994	-0,32859	-1,389	1,389			Dr.115270	wu:fj40f01
1939442	spi1	Spi1	7	30117	spi1; transcription factor spi1	Dr.115782	0,03648	-0,12337	0,75271	-1,32854	0,00072	0,009937155	No	-0,56145	0,29193	0,25812		No	1,32854	0,88417	-0,1231	-1,131	1,131			Dr.115782	spi1
1940107	mtf1	Metal-regulatory transcription factor 1	16	195821	metal-regulatory transcription factor 1	Dr.118403	0,0507	0,17144	1,48402	1,48402	0,00072	0,009937155	No	-0,18838	0,53898	0,79667		No	1,48402	1,47811	0,39077	1,47811	1,47811			Dr.118403	mtf1
1951567	Dr.78656	Transcribed locus	8			Dr.78656	0,10831	-0,36636	0,43017	-2,32468	0,00072	0,009937155	No	-2,471	0,00504	0,00227		No	2,32468	0,44999	-0,79853	-2,22227	2,22227			Dr.78656
1946934	usp3	Ubiquitin specific peptidase 3	25	326943		Dr.35651	0,03228	-0,10907	0,77792	-1,28548	0,00073	0,010045862	No	-0,97518	0,12077	0,09325		No	1,28548	0,77219	-0,25852	-1,29502	1,29502			Dr.35651	usp3
1955213	LOC562205	Relaxin 3a	*	562205	relaxin 3a	Dr.84374	0,02992	0,1011	1,26211	1,26211	0,00073	0,010045862	No	0,23943	1,5465	1,95491		No	1,26211	1,26409	0,23435	1,26409	1,26409			Dr.84374	LOC562205
1955881	LOC100001662	Hypothetical protein LOC100001662	22	100001662		Dr.85533	0,0171	0,05776	1,14226	1,14226	0,00073	0,010045862	No	0,08103	1,03282	1,40619		No	1,14226	1,36151	0,30859	1,36151	1,36151			Dr.85533	LOC100001662
1956383	sult2st3	Sulfotransferase family 2, cytosolic sulfotransferase 3	16	777792	sulfotransferase family 2, cytosolic sulfotransferase 3	Dr.86501	0,02572	-0,08684	0,81877	-1,22134	0,00073	0,010045862	No	-0,64013	0,2512	0,20879		No	1,22134	0,83119	-0,1849	-1,2031	1,2031			Dr.86501	sult2st3
1953928	Dr.82168	Transcribed locus, moderately similar to XP_001233520.1 hypothetical protein [Gallus gallus]	9			Dr.82168	0,01917	-0,06466	0,86166	-1,16055	0,00074	0,010176076	No	-0,7915	0,17433	0,15007		No	1,16055	0,86083	-0,14985	-1,16166	1,16166			Dr.82168
1944612	LOC562898	Hypothetical LOC562898	6	562898		Dr.14984	0,07718	0,26012	1,82021	1,82021	0,00075	0,010276249	No	-1,58376	0,01902	0,03575		No	1,82021	1,87967	0,6311	1,87967	1,87967			Dr.14984	LOC562898
1950112	arpc1b	Actin related protein 2/3 complex, subunit 1B	3	335474	actin related protein 2/3 complex, subunit 1B; actin related protein 2/3 complex, subunit 1A, 41kDa	Dr.76686	0,02912	-0,09817	0,79768	-1,25364	0,00075	0,010276249	No	0,29088	2,1998	1,73529		No	1,25364	0,78884	-0,23719	-1,26769	1,26769			Dr.76686	arpc1b
1950809	wu:fb94h07	Wu:fb94h07	7	323311		Dr.77611	0,08481	-0,28593	0,51769	-1,93167	0,00075	0,010276249	No	-2,14701	0,0102	0,00517		No	1,93167	0,50677	-0,6797	-1,97329	1,97329			Dr.77611	wu:fb94h07
1954488	Dr.83096	Transcribed locus	15			Dr.83096	0,59334	-2	0,01	-100	0,00075	0,010276249	No	-2,92267	0,00184	0,00086		No	100	0,4668	-0,76185	-2,14223	2,14223			Dr.83096
1957396	mapk4	Mitogen-activated protein kinase 4	8	406782	mitogen-activated protein kinase 4; extracellular signal-regulated kinase 4	Dr.9049	0,01643	-0,05538	0,88029	-1,13599	0,00075	0,010276249	No	-0,07289	0,89992	0,79437		No	1,13599	0,88271	-0,12476	-1,13287	1,13287			Dr.9049	mapk4
1941561	Dr.123049	Transcribed locus	5			Dr.123049	0,06254	0,21059	1,62401	1,62401	0,00076	0,010368219	No	-1,53239	0,02344	0,03797		No	1,62401	1,62025	0,48258	1,62025	1,62025			Dr.123049
1945835	tmem48	Transmembrane protein 48	2	335236	transmembrane protein 48	Dr.25587	0,02988	0,10054	1,2605	1,2605	0,00076	0,010368219	No	-0,61366	0,21818	0,27156		No	1,2605	1,24466	0,21886	1,24466	1,24466			Dr.25587	tmem48
1947761	klf7l	Kruppel-like factor 7 (ubiquitous), like	20	553082	Kruppel-like factor 7 (ubiquitous), like; novel protein similar to vertebrate Kruppel-like factor 7 (ubiquitous) (KLF7)	Dr.47159	0,03578	0,1205	1,31978	1,31978	0,00076	0,010368219	No	0,02277	0,89193	1,24509		No	1,31978	1,39595	0,33358	1,39595	1,39595			Dr.47159	klf7l
1948031	zgc:154077	Zgc:154077	25	777745	hypothetical protein LOC777745	Dr.52561	0,02171	0,07309	1,1833	1,1833	0,00076	0,010368219	No	-0,39931	0,36711	0,43405		No	1,1833	1,18236	0,16751	1,18236	1,18236			Dr.52561	zgc:154077
1949163	Dr.75534	Transcribed locus, weakly similar to XP_001102354.1 arachidonate 5-lipoxygenase [Macaca mulatta]	7			Dr.75534	0,07517	-0,25301	0,55846	-1,79065	0,00076	0,010368219	No	-2,50051	0,00424	0,00237		No	1,79065	0,55963	-0,58048	-1,7869	1,7869			Dr.75534
1951120	zgc:158385	Zgc:158385	7	791159	hypothetical protein LOC791159	Dr.78057	0,02519	-0,08483	0,82257	-1,2157	0,00076	0,010368219	No	-0,84366	0,15866	0,12948		No	1,2157	0,81612	-0,2032	-1,22532	1,22532			Dr.78057	zgc:158385
1944508	LOC797196	Similar to J domain containing protein 1	13	797196		Dr.14456	0,07508	-0,25241	0,55923	-1,78817	0,00077	0,010474436	No	-0,4299	0,53961	0,27184		No	1,78817	0,50377	-0,68564	-1,98504	1,98504			Dr.14456	LOC797196
1949530	robo4	Roundabout homolog 4	10	259253		Dr.75958	0,03168	-0,10657	0,78241	-1,27811	0,00077	0,010474436	No	-0,59235	0,287	0,22773		No	1,27811	0,79347	-0,23134	-1,26029	1,26029			Dr.75958	robo4
1952239	wu:fc89a04	Wu:fc89a04	17	325575		Dr.79591	0,03223	0,10844	1,28362	1,28362	0,00077	0,010474436	No	-0,39918	0,35288	0,45083		No	1,28362	1,27757	0,24496	1,27757	1,27757			Dr.79591	wu:fc89a04
1954583	zgc:63691	Zgc:63691	8	393456	hypothetical protein LOC393456	Dr.83242	0,02187	-0,07354	0,84422	-1,18452	0,00077	0,010474436	No	-0,61205	0,26624	0,22448		No	1,18452	0,84314	-0,17062	-1,18604	1,18604			Dr.83242	zgc:63691
1939606	cyfip1	Cytoplasmic FMR1 interacting protein 1	6	336613	cytoplasmic FMR1 interacting protein 1	Dr.1164	0,04102	-0,13775	0,7282	-1,37326	0,00078	0,010580043	No	-0,72334	0,22392	0,15967		No	1,37326	0,71308	-0,33815	-1,40236	1,40236			Dr.1164	cyfip1
1950718	wu:fb78e03	Wu:fb78e03	17	322992		Dr.77471	0,03256	-0,10946	0,77721	-1,28665	0,00078	0,010580043	No	0,35281	2,56273	1,98991		No	1,28665	0,77648	-0,25298	-1,28786	1,28786			Dr.77471	wu:fb78e03
1952388	zgc:91926	Zgc:91926	23	445059	hypothetical protein LOC445059	Dr.79823	0,03568	-0,11989	0,75876	-1,31794	0,00078	0,010580043	No	-0,7344	0,21264	0,16085		No	1,31794	0,75643	-0,27914	-1,322	1,322			Dr.79823	zgc:91926
1957135	armcx6l	Amrmadillo repeat containing, X-linked 6 (H. sapiens)-like	*	405779	amrmadillo repeat containing, X-linked 6 (H. sapiens)-like	Dr.89292	0,4554	-1,52996	0,02951	-33,88113	0,00078	0,010580043	No	-2,95433	0,00173	0,00086		No	33,88113	0,4971	-0,69897	-2,01168	2,01168			Dr.89292	armcx6l
1944526	LOC556016	Similar to DC-STAMP domain containing 1	16	556016		Dr.14536	0,04075	0,13682	1,37032	1,37032	0,00079	0,010685046	No	-1,85566	0,01189	0,01634		No	1,37032	1,37396	0,3177	1,37396	1,37396			Dr.14536	LOC556016
1945214	efna5b	Ephrin A5b	Un	30223	ephrin A5b; tyrosine kinase ligand AL-1	Dr.19377	0,02271	-0,07624	0,839	-1,1919	0,00079	0,010685046	No	-1,68638	0,02242	0,01891		No	1,1919	0,84337	-0,17035	-1,18571	1,18571			Dr.19377	efna5b
1946041	hhip	Hedgehog interacting protein	1	564153	hypothetical protein LOC564153	Dr.27544	0,03367	-0,11301	0,77089	-1,2972	0,00079	0,010685046	No	-0,32432	0,51468	0,43633		No	1,2972	0,84778	-0,16514	-1,17956	1,17956			Dr.27544	hhip
1954083	LOC559790	Similar to MAM domain containing 4	2	559790		Dr.82435	0,02946	0,09885	1,25559	1,25559	0,00079	0,010685046	No	-1,30956	0,04406	0,05455		No	1,25559	1,23817	0,21364	1,23817	1,23817			Dr.82435	LOC559790
1942980	zgc:114134	Zgc:114134	18	565499	hypothetical protein LOC565499	Dr.132634	0,02273	-0,07623	0,83901	-1,19188	0,0008	0,010789451	No	0,07652	1,30572	1,09315		No	1,19188	0,83721	-0,17768	-1,19445	1,19445			Dr.132634	zgc:114134
1950484	si:rp71-15k1.1	Si:rp71-15k1.1	19	322393	hypothetical protein LOC322393	Dr.77164	0,59658	-2	0,01	-100	0,0008	0,010789451	No	-2,93322	0,0018	0,00086		No	100	0,47589	-0,74256	-2,10131	2,10131			Dr.77164	si:rp71-15k1.1
1956061	Dr.85910	Transcribed locus	6			Dr.85910	0,04925	-0,16507	0,6838	-1,46242	0,0008	0,010789451	No	0,09133	1,50332	1,01987		No	1,46242	0,67841	-0,388	-1,47403	1,47403			Dr.85910
1957449	rps3a	Ribosomal protein S3A	1	337240	ribosomal protein S3A; Ribosomal protein S3Ae	Dr.907	0,01535	0,05146	1,1258	1,1258	0,0008	0,010789451	No	1,09187	11,62683	13,13035		No	1,1258	1,12932	0,12161	1,12932	1,12932			Dr.907	rps3a
1941246	Dr.122413	Transcribed locus	20			Dr.122413	0,05327	0,17846	1,50821	1,50821	0,00081	0,01090101	No	-0,36237	0,35834	0,53725		No	1,50821	1,49926	0,40497	1,49926	1,49926			Dr.122413
1954711	Dr.83450	Transcribed locus, moderately similar to NP_001007398.1 protein LOC492525 [Danio rerio]	15			Dr.83450	0,59699	-2	0,01	-100	0,00081	0,01090101	No	-3,07192	0,00085	0,00085		No	100	0,99363	-0,00639	-1,00641	1,00641			Dr.83450
1956251	LOC559801	Hypothetical LOC559801	3	559801		Dr.86251	0,04369	-0,14631	0,71399	-1,40058	0,00081	0,01090101	No	-1,55204	0,0337	0,02365		No	1,40058	0,70188	-0,35399	-1,42473	1,42473			Dr.86251	LOC559801
1945407	cx44.2	Connexin 44.2	6	114404	connexin 44.2; etID18867.6	Dr.21365	0,04263	0,14264	1,3888	1,3888	0,00082	0,011019915	No	-0,95507	0,09206	0,13359		No	1,3888	1,45107	0,3723	1,45107	1,45107			Dr.21365	cx44.2
1955490	sb:cb844	Sb:cb844	18	378858		Dr.84823	0,03244	0,10856	1,28397	1,28397	0,00082	0,011019915	No	0,05407	1,00124	1,29157		No	1,28397	1,28997	0,25462	1,28997	1,28997			Dr.84823	sb:cb844
1939312	Dr.115339	Transcribed locus, strongly similar to XP_001333688.1 hypothetical protein [Danio rerio]	6			Dr.115339	0,02988	0,09983	1,25844	1,25844	0,00083	0,011122705	No	-0,57238	0,23942	0,30091		No	1,25844	1,25687	0,22862	1,25687	1,25687			Dr.115339
1946130	sh3glb1	SH3-domain GRB2-like endophilin B1	2	334911		Dr.2854	0,01799	-0,06014	0,87068	-1,14852	0,00083	0,011122705	No	-0,31098	0,52011	0,45913		No	1,14852	0,88276	-0,1247	-1,13281	1,13281			Dr.2854	sh3glb1
1950166	zgc:91996	Zgc:91996	Un	445480	hypothetical protein LOC445480	Dr.76761	0,05431	-0,18147	0,65846	-1,5187	0,00083	0,011122705	No	-1,01229	0,12826	0,07367		No	1,5187	0,5744	-0,55443	-1,74095	1,74095			Dr.76761	zgc:91996
1954005	LOC100005754	Hypothetical protein LOC100005754	2	100005754		Dr.82302	0,39858	1,33178	21,46718	21,46718	0,00083	0,011122705	No	-2,87429	0,00087	0,00332		No	21,46718	3,8294	1,34271	3,8294	3,8294			Dr.82302	LOC100005754
1945283	vsnp	Vasotocin neurophysin	8	352922	vasotocin neurophysin; AVT; arginine vasotocin	Dr.20033	0,03786	0,12647	1,33805	1,33805	0,00084	0,011232848	No	0,4453	2,41354	3,23774		No	1,33805	1,34149	0,29378	1,34149	1,34149			Dr.20033	vsnp
1947876	zgc:76972	Zgc:76972	17	406621	hypothetical protein LOC406621	Dr.48763	0,01284	-0,04286	0,90602	-1,10373	0,00084	0,011232848	No	0,09229	1,30292	1,17401		No	1,10373	0,90106	-0,10418	-1,1098	1,1098			Dr.48763	zgc:76972
1953806	Dr.81953	Transcribed locus	Un			Dr.81953	0,0355	0,11854	1,31385	1,31385	0,00084	0,011232848	No	0,1709	1,31371	1,67222		No	1,31385	1,2729	0,2413	1,2729	1,2729			Dr.81953
1941517	Dr.122953	Transcribed locus	10			Dr.122953	0,41071	1,3703	23,4585	23,4585	0,00085	0,011350529	No	-2,93705	0,00086	0,00221		No	23,4585	2,57745	0,9468	2,57745	2,57745			Dr.122953
1943165	Dr.132918	Transcribed locus	12			Dr.132918	0,08487	0,28324	1,91973	1,91973	0,00085	0,011350529	No	-1,2294	0,04402	0,08393		No	1,91973	1,90646	0,64525	1,90646	1,90646			Dr.132918
1942523	zgc:56271	Zgc:56271	15	393221	hypothetical protein LOC393221	Dr.13039	0,02242	0,07469	1,18765	1,18765	0,00086	0,011451738	No	-0,03064	0,86874	0,99959		No	1,18765	1,15062	0,1403	1,15062	1,15062			Dr.13039	zgc:56271
1943295	Dr.133132	Transcribed locus	18			Dr.133132	0,05162	0,17209	1,48625	1,48625	0,00086	0,011451738	No	-1,9198	0,00999	0,01465		No	1,48625	1,46723	0,38338	1,46723	1,46723			Dr.133132
1946494	zgc:92052	Zgc:92052	5	436658	hypothetical protein LOC436658	Dr.31778	0,02545	-0,08482	0,82258	-1,21569	0,00086	0,011451738	No	0,18045	1,71049	1,34206		No	1,21569	0,78461	-0,24257	-1,27452	1,27452			Dr.31778	zgc:92052
1952971	myb	Myeloblastosis oncogene	23	30484		Dr.80654	0,03506	-0,1169	0,76401	-1,30888	0,00086	0,011451738	No	-1,43429	0,04224	0,03226		No	1,30888	0,76366	-0,26963	-1,30948	1,30948			Dr.80654	myb
1940076	LOC566517	Similar to LOC496249 protein	15	566517		Dr.118299	0,60055	2	100	100	0,00087	0,011560492	No	-2,9999	0,00083	0,0012		No	100	1,44252	0,36639	1,44252	1,44252			Dr.118299	LOC566517
1953306	wu:fj55b02	Wu:fj55b02	8	447926	hypothetical protein LOC447926	Dr.81175	0,02333	-0,07768	0,83621	-1,19587	0,00087	0,011560492	No	0,28601	2,1711	1,71926		No	1,19587	0,79188	-0,23334	-1,26281	1,26281			Dr.81175	wu:fj55b02
1957150	Dr.89339	Transcribed locus	22			Dr.89339	0,60054	2	100	100	0,00087	0,011560492	No	-2,90149	0,00086	0,00183		No	100	2,12144	0,7521	2,12144	2,12144			Dr.89339
1944434	six4.2	Sine oculis homeobox homolog 4.2	13	65233	sine oculis homeobox homolog 4.2; etID19340.13; sine oculis homeobox homolog 4b	Dr.141528	0,02838	-0,09439	0,80466	-1,24275	0,00088	0,011685165	No	-1,80583	0,01763	0,01387		No	1,24275	0,78711	-0,23939	-1,27048	1,27048			Dr.141528	six4.2
1953149	wu:fj22f09	Wu:fj22f09	24	335576		Dr.80938	0,03291	-0,10938	0,77735	-1,28642	0,00089	0,011801388	No	-0,04067	1,04108	0,80448		No	1,28642	0,77274	-0,25781	-1,29409	1,29409			Dr.80938	wu:fj22f09
1953704	apnl	Actinoporin-like protein	7	336963		Dr.81795	0,20292	-0,67439	0,21164	-4,7249	0,00089	0,011801388	No	-2,6956	0,00431	0,00101		No	4,7249	0,23535	-1,44667	-4,24895	4,24895			Dr.81795	apnl
1938987	LOC100004767	Similar to Vtn protein	2	100004767		Dr.114121	0,06557	-0,2177	0,60576	-1,65082	0,0009	0,011908951	No	-1,39415	0,05411	0,03108		No	1,65082	0,57437	-0,55447	-1,74103	1,74103			Dr.114121	LOC100004767
1956194	Dr.86142	Transcribed locus	8			Dr.86142	0,03065	0,10177	1,26407	1,26407	0,0009	0,011908951	No	-0,82983	0,13167	0,16689		No	1,26407	1,26744	0,237	1,26744	1,26744			Dr.86142
1958052	Dr.98075	Transcribed locus	9			Dr.98075	0,60249	-2	0,01	-100	0,0009	0,011908951	No	-3,07192	0,00085	0,00085		No	100	0,99363	-0,00639	-1,00641	1,00641			Dr.98075
1937717	zgc:86830	Zgc:86830	1	415203	hypothetical protein LOC415203; fb73h06	Dr.105178	0,07257	-0,24076	0,57443	-1,74084	0,00091	0,012016064	No	-1,83325	0,01977	0,01124		No	1,74084	0,56861	-0,56456	-1,75867	1,75867			Dr.105178	zgc:86830
1943065	env	Envelope protein	19	402813	envelope protein	Dr.132764	0,05733	-0,19013	0,64547	-1,54927	0,00091	0,012016064	No	0,44169	3,5253	2,21703		No	1,54927	0,62889	-0,4638	-1,5901	1,5901			Dr.132764	env
1951734	syncripl	Synaptotagmin binding, cytoplasmic RNA interacting protein, like	17	324384	synaptotagmin binding, cytoplasmic RNA interacting protein, like; NS1-associated protein 1	Dr.78854	0,05585	-0,18522	0,6528	-1,53186	0,00091	0,012016064	No	-0,1282	0,94879	0,59932		No	1,53186	0,63167	-0,45939	-1,58311	1,58311			Dr.78854	syncripl
1939499	hsp70	Heat shock cognate 70-kd protein	8	30671	heat shock cognate 70-kd protein; etID309743.10; stress protein HSP70	Dr.115994	0,05627	-0,1863	0,65118	-1,53567	0,00093	0,012254499	No	-0,71582	0,23945	0,15458		No	1,53567	0,64555	-0,43765	-1,54906	1,54906			Dr.115994	hsp70
1943073	zgc:63493	Zgc:63493	19	393569	hypothetical protein LOC393569	Dr.132777	0,03214	0,10645	1,27777	1,27777	0,00093	0,012254499	No	-0,54183	0,25561	0,32268		No	1,27777	1,26239	0,23301	1,26239	1,26239			Dr.132777	zgc:63493
1953274	zgc:92790	Zgc:92790	16	436817	hypothetical protein LOC436817	Dr.81106	0,01999	-0,06618	0,85866	-1,16461	0,00093	0,012254499	No	0,41955	2,86311	2,41139		No	1,16461	0,84223	-0,17171	-1,18733	1,18733			Dr.81106	zgc:92790
1947822	LOC796287	Hypothetical protein LOC796287	24	796287		Dr.48053	0,02998	-0,09913	0,79593	-1,25639	0,00094	0,012360445	No	-1,00513	0,11122	0,0881		No	1,25639	0,79212	-0,23304	-1,26243	1,26243			Dr.48053	LOC796287
1950423	rfc5	Replication factor C (activator 1) 5	5	445385	replication factor C (activator 1) 5; replication factor C subunit RFC5	Dr.77092	0,01339	-0,04427	0,90308	-1,10732	0,00094	0,012360445	No	-1,04122	0,09588	0,08626		No	1,10732	0,89964	-0,10576	-1,11155	1,11155			Dr.77092	rfc5
1957410	Dr.90533	Transcribed locus	17			Dr.90533	0,06639	0,2197	1,65844	1,65844	0,00094	0,012360445	No	-0,99348	0,08041	0,13302		No	1,65844	1,65422	0,50333	1,65422	1,65422			Dr.90533
1950768	wu:fc74e04	Wu:fc74e04	3	445132	hypothetical protein LOC445132	Dr.77547	0,31139	1,02872	10,68364	10,68364	0,00095	0,01246595	No	-2,74644	0,00101	0,00317		No	10,68364	3,13456	1,14249	3,13456	3,13456			Dr.77547	wu:fc74e04
1953280	pyy	Peptide YY	3	30211	peptide YY; PYYa	Dr.81113	0,03512	0,11611	1,3065	1,3065	0,00095	0,01246595	No	0,17382	1,21779	1,8284		No	1,3065	1,50141	0,4064	1,50141	1,50141			Dr.81113	pyy
1954387	Dr.82906	Transcribed locus	19			Dr.82906	0,06739	-0,22272	0,5988	-1,67001	0,00095	0,01246595	No	-1,47819	0,04405	0,0251		No	1,67001	0,56978	-0,5625	-1,75505	1,75505			Dr.82906
1938669	Dr.110715	Transcribed locus	3			Dr.110715	0,60581	-2	0,01	-100	0,00096	0,012536315	No	-3,07487	0,00084	0,00084		No	100	0,99338	-0,00665	-1,00667	1,00667			Dr.110715
1939282	LOC100001228	Hypothetical protein LOC100001228	6	100001228		Dr.115227	0,07149	0,23609	1,72223	1,72223	0,00096	0,012536315	No	-2,024	0,00729	0,01229		No	1,72223	1,68594	0,52233	1,68594	1,68594			Dr.115227	LOC100001228
1943993	Dr.135004	Transcribed locus	22			Dr.135004	0,39792	1,31341	20,57841	20,57841	0,00096	0,012536315	No	-2,83331	0,001	0,00523		No	20,57841	5,23386	1,65515	5,23386	5,23386			Dr.135004
1945975	Dr.26994	Transcribed locus	14			Dr.26994	0,60587	2	100	100	0,00096	0,012536315	No	-3,06027	0,00087	0,00087		No	100	0,99856	-0,00144	-1,00144	1,00144			Dr.26994
1952455	nfkbiaa	Nuclear factor of kappa light polypeptide gene enhancer in B-cells inhibitor, alpha a	20	406463	nuclear factor of kappa light polypeptide gene enhancer in B-cells inhibitor, alpha a; NF-kappaB inhibitor alpha-like protein A	Dr.79912	0,05194	-0,17151	0,67373	-1,48426	0,00096	0,012536315	No	-0,84541	0,17636	0,11555		No	1,48426	0,65518	-0,42284	-1,5263	1,5263			Dr.79912	nfkbiaa
1953603	guca1c	Guanylate cyclase activator 1C	15	373099	guanylate cyclase activator 1C	Dr.81617	0,14631	0,4831	3,04162	3,04162	0,00096	0,012536315	No	-2,51863	0,00186	0,00493		No	3,04162	2,64456	0,97251	2,64456	2,64456			Dr.81617	guca1c
1955753	zgc:92257	Zgc:92257	9	492339	hypothetical protein LOC492339	Dr.85266	0,03966	0,13095	1,35193	1,35193	0,00096	0,012536315	No	-0,07151	0,72942	0,99294		No	1,35193	1,36127	0,30842	1,36127	1,36127			Dr.85266	zgc:92257
1943023	wu:fj33d12	Wu:fj33d12	10	335812		Dr.132696	0,05362	0,17687	1,50269	1,50269	0,00097	0,012658166	No	-1,47391	0,02771	0,04161		No	1,50269	1,50161	0,40654	1,50161	1,50161			Dr.132696	wu:fj33d12
1939259	LOC798550	Similar to General transcription factor IIIAa	5	798550		Dr.115146	0,04731	-0,15596	0,69829	-1,43206	0,00098	0,012762257	No	-1,45289	0,04291	0,02945		No	1,43206	0,6863	-0,37644	-1,45709	1,45709			Dr.115146	LOC798550
1951680	hdac6	Histone deacetylase 6	8	324511		Dr.78784	0,0471	-0,15522	0,69948	-1,42963	0,00098	0,012762257	No	-1,85751	0,01616	0,01193		No	1,42963	0,73813	-0,30364	-1,35478	1,35478			Dr.78784	hdac6
1953943	zgc:101687	Zgc:101687	8	450053	hypothetical protein LOC450053	Dr.82189	0,02575	-0,0849	0,82243	-1,21591	0,00098	0,012762257	No	-1,22596	0,06567	0,05379		No	1,21591	0,81904	-0,19962	-1,22094	1,22094			Dr.82189	zgc:101687
1948227	six3a	Sine oculis homeobox homolog 3a	13	30635	sine oculis homeobox homolog 3a; etID46760.13; etID309945.13	Dr.616	0,03528	0,11623	1,30688	1,30688	0,00099	0,01285709	No	-0,26815	0,46856	0,62078		No	1,30688	1,32487	0,28131	1,32487	1,32487			Dr.616	six3a
1949819	wu:fa99d04	Wu:fa99d04	17	337159		Dr.76324	0,06983	-0,22989	0,58899	-1,69782	0,00099	0,01285709	No	-2,1848	0,00875	0,00488		No	1,69782	0,55806	-0,58328	-1,79191	1,79191			Dr.76324	wu:fa99d04
1950224	sb:cb542	Sb:cb542	16	321298		Dr.76834	0,01488	-0,049	0,8933	-1,11944	0,00099	0,01285709	No	0,08294	1,27689	1,14744		No	1,11944	0,89861	-0,1069	-1,11282	1,11282			Dr.76834	sb:cb542
1955934	anxa3	Annexin A3	5	557323	hypothetical protein LOC557323	Dr.85627	0,2299	-0,75725	0,17488	-5,71806	0,00099	0,01285709	No	-2,56079	0,00603	0,00125		No	5,71806	0,20773	-1,57151	-4,81392	4,81392			Dr.85627	anxa3
1943615	LOC795472	Similar to Src-like-adaptor 2	11	795472		Dr.133665	0,60854	-2	0,01	-100	0,00101	0,013080917	No	-3,07192	0,00085	0,00085		No	100	0,99363	-0,00639	-1,00641	1,00641			Dr.133665	LOC795472
1944407	Dr.141161	Transcribed locus, weakly similar to XP_001112288.1 similar to actin-related protein M2 isoform 2 [Macaca mulatta]	3			Dr.141161	0,04267	-0,14028	0,72396	-1,38129	0,00101	0,013080917	No	0,16511	1,72706	1,23852		No	1,38129	0,71713	-0,3325	-1,39445	1,39445			Dr.141161
1956885	Dr.88301	Transcribed locus, weakly similar to XP_345409.3 similar to four jointed box 1 [Rattus norvegicus]	7			Dr.88301	0,02615	-0,08596	0,82043	-1,21887	0,00101	0,013080917	No	0,01806	1,15502	0,94089		No	1,21887	0,81461	-0,20504	-1,22758	1,22758			Dr.88301
1957102	sb:cb829	Sb:cb829	7	378869		Dr.89153	0,05336	-0,17538	0,66776	-1,49754	0,00101	0,013080917	No	-0,68231	0,26246	0,16875		No	1,49754	0,64295	-0,44169	-1,55534	1,55534			Dr.89153	sb:cb829
1949630	rpl23a	Ribosomal protein L23a	21	335539	ribosomal protein L23a	Dr.76079	0,01507	0,0495	1,12072	1,12072	0,00102	0,013174362	No	1,0439	10,53875	11,61494		No	1,12072	1,10212	0,09723	1,10212	1,10212			Dr.76079	rpl23a
1952214	zbtb16	Zinc finger and BTB domain containing 16	21	323269	zinc finger and BTB domain containing 16; zinc finger protein 145 (Kruppel-like, expressed in promyelocytic leukemia)	Dr.79558	0,02971	-0,09759	0,79875	-1,25195	0,00102	0,013174362	No	0,68992	5,49503	4,36376		No	1,25195	0,79413	-0,23051	-1,25924	1,25924			Dr.79558	zbtb16
1952678	nmi	N-myc (and STAT) interactor	9	335331		Dr.80228	0,0657	-0,21585	0,60834	-1,64382	0,00102	0,013174362	No	-0,48981	0,43035	0,25066		No	1,64382	0,58246	-0,54049	-1,71684	1,71684			Dr.80228	nmi
1953950	Dr.82198	Transcribed locus	13			Dr.82198	0,03571	0,11726	1,30998	1,30998	0,00102	0,013174362	No	0,06077	1,01468	1,31959		No	1,30998	1,30049	0,26274	1,30049	1,30049			Dr.82198
1950071	LOC100000389	Similar to Lep d 10 protein	9	100000389		Dr.76634	0,45372	-1,48915	0,03242	-30,84231	0,00103	0,013294447	No	-2,97308	0,00161	0,00086		No	30,84231	0,53405	-0,62727	-1,87249	1,87249			Dr.76634	LOC100000389
1941619	Dr.123192	Transcribed locus	2			Dr.123192	0,02815	0,09231	1,23682	1,23682	0,00104	0,013396106	No	-0,42049	0,3419	0,42393		No	1,23682	1,23995	0,21507	1,23995	1,23995			Dr.123192
1949973	gnl3	Guanine nucleotide binding protein-like 3 (nucleolar)	11	321897	guanine nucleotide binding protein-like 3 (nucleolar); nucleostemin	Dr.76519	0,02382	-0,07815	0,83532	-1,19715	0,00104	0,013396106	No	-0,78836	0,17642	0,15023		No	1,19715	0,85155	-0,1607	-1,17433	1,17433			Dr.76519	gnl3
1950195	kiaa0907	KIAA0907 protein	16	321686	hypothetical protein LOC321686	Dr.76803	0,02814	-0,09224	0,80865	-1,23663	0,00104	0,013396106	No	-0,71255	0,2161	0,17426		No	1,23663	0,80641	-0,21516	-1,24006	1,24006			Dr.76803	kiaa0907
1943727	LOC562207	Hypothetical LOC562207	3	562207		Dr.133880	0,02831	0,09279	1,2382	1,2382	0,00105	0,013506526	No	-1,13102	0,06581	0,08311		No	1,2382	1,26282	0,23335	1,26282	1,26282			Dr.133880	LOC562207
1950731	flj11749l	Hypothetical protein FLJ11749-like (H. sapiens)	12	445397	hypothetical protein LOC445397	Dr.77489	0,01936	-0,06345	0,86408	-1,15731	0,00105	0,013506526	No	0,0974	1,3744	1,13942		No	1,15731	0,82903	-0,1875	-1,20623	1,20623			Dr.77489	flj11749l
1941821	Dr.123673	Transcribed locus	22			Dr.123673	0,02289	0,07495	1,18838	1,18838	0,00106	0,013598183	No	-1,36335	0,03981	0,0473		No	1,18838	1,18818	0,17243	1,18818	1,18818			Dr.123673
1941939	Dr.124001	Transcribed locus	19			Dr.124001	0,14304	0,46818	2,9389	2,9389	0,00106	0,013598183	No	-2,54414	0,0017	0,00518		No	2,9389	3,05186	1,11575	3,05186	3,05186			Dr.124001
1943074	zgc:63736	Zgc:63736	3	393458	hypothetical protein LOC393458	Dr.132778	0,03434	-0,11241	0,77196	-1,29541	0,00106	0,013598183	No	0,07667	1,28436	1,1083		No	1,29541	0,86292	-0,14743	-1,15885	1,15885			Dr.132778	zgc:63736
1951033	Dr.77941	Transcribed locus	11			Dr.77941	0,05592	0,18301	1,52408	1,52408	0,00106	0,013598183	No	-1,40072	0,03205	0,04929		No	1,52408	1,53778	0,43034	1,53778	1,53778			Dr.77941
1956806	zgc:153732	Zgc:153732	7	767681	hypothetical protein LOC767681	Dr.87957	0,61134	-2	0,01	-100	0,00107	0,013717168	No	-3,07192	0,00085	0,00085		No	100	0,99363	-0,00639	-1,00641	1,00641			Dr.87957	zgc:153732
1949394	irbp	Interphotoreceptor retinoid-binding protein	12	30735	irbp gene 2	Dr.75802	0,18014	0,58873	3,87908	3,87908	0,00108	0,013835992	No	-1,15556	0,03359	0,14544		No	3,87908	4,33001	1,46557	4,33001	4,33001			Dr.75802	irbp
1943364	si:busm1-132m23.3	Si:busm1-132m23.3	7	556909	hypothetical protein LOC556909; novel protein with F-box domain	Dr.133228	0,03294	-0,10762	0,78052	-1,2812	0,00109	0,013907606	No	-1,99991	0,01114	0,00898		No	1,2812	0,80551	-0,21628	-1,24145	1,24145			Dr.133228	si:busm1-132m23.3
1947826	LOC795655	Similar to huntingtin interacting protein 1	15	795655		Dr.48111	0,03582	-0,11695	0,76392	-1,30904	0,00109	0,013907606	No	-1,98507	0,01185	0,00906		No	1,30904	0,76442	-0,26864	-1,30819	1,30819			Dr.48111	LOC795655
1948156	dlb	DeltaB	5	30141	deltaB; etID309872.5	Dr.574	0,03595	0,11748	1,31062	1,31062	0,00109	0,013907606	No	-0,95578	0,0964	0,12717		No	1,31062	1,31922	0,27704	1,31922	1,31922			Dr.574	dlb
1948228	wu:fc07a10	Wu:fc07a10	9	323688		Dr.61665	0,02653	-0,08661	0,81919	-1,22071	0,00109	0,013907606	No	-0,64672	0,24979	0,2037		No	1,22071	0,81548	-0,20397	-1,22627	1,22627			Dr.61665	wu:fc07a10
1954761	zgc:152952	Zgc:152952	Un	768146	hypothetical protein LOC768146	Dr.83508	0,05538	-0,18086	0,65938	-1,51657	0,00109	0,013907606	No	-1,87958	0,01649	0,01074		No	1,51657	0,65176	-0,42807	-1,5343	1,5343			Dr.83508	zgc:152952
1956065	Dr.85917	Transcribed locus	10			Dr.85917	0,05339	-0,17434	0,66936	-1,49397	0,00109	0,013907606	No	-1,68435	0,02533	0,01689		No	1,49397	0,66683	-0,40522	-1,49963	1,49963			Dr.85917
1942320	Dr.126655	Transcribed locus	2			Dr.126655	0,0589	0,19231	1,55706	1,55706	0,0011	0,013988038	No	-0,25041	0,45932	0,70238		No	1,55706	1,52915	0,42471	1,52915	1,52915			Dr.126655
1947882	hsd17b4	Hydroxysteroid (17-beta) dehydrogenase 4	8	393105	hydroxysteroid (17-beta) dehydrogenase 4	Dr.4883	0,04405	-0,14381	0,7181	-1,39256	0,0011	0,013988038	No	0,15642	1,71595	1,21471		No	1,39256	0,7079	-0,34546	-1,41264	1,41264			Dr.4883	hsd17b4
1950275	abce1	ATP-binding cassette, sub-family E (OABP), member 1	23	406324	ATP-binding cassette, sub-family E (OABP), member 1	Dr.76901	0,02487	-0,08114	0,82957	-1,20544	0,0011	0,013988038	No	-0,11285	0,83557	0,71174		No	1,20544	0,8518	-0,1604	-1,17398	1,17398			Dr.76901	abce1
1953208	zgc:112198	Zgc:112198	24	550403	hypothetical protein LOC550403	Dr.81033	0,02698	-0,08806	0,81648	-1,22477	0,0011	0,013988038	No	1,10418	14,14489	11,48703		No	1,22477	0,8121	-0,20814	-1,23138	1,23138			Dr.81033	zgc:112198
1954938	zgc:92419	Zgc:92419	3	436602	hypothetical protein LOC436602	Dr.83806	0,03444	0,1124	1,29538	1,29538	0,0011	0,013988038	No	-0,10756	0,6875	0,8905		No	1,29538	1,29527	0,25872	1,29527	1,29527			Dr.83806	zgc:92419
1937587	zgc:92059	Zgc:92059	6	445089	hypothetical protein LOC445089	Dr.104707	0,02433	0,07932	1,20037	1,20037	0,00111	0,014058514	No	-0,62633	0,21664	0,25913		No	1,20037	1,19611	0,17908	1,19611	1,19611			Dr.104707	zgc:92059
1942236	wu:fj83a08	Wu:fj83a08	22	337557		Dr.125822	0,42755	1,39424	24,78777	24,78777	0,00111	0,014058514	No	-2,91663	0,00085	0,00189		No	24,78777	2,22923	0,80165	2,22923	2,22923			Dr.125822	wu:fj83a08
1946469	wu:fb77a07	Wu:fb77a07	14	322920		Dr.31566	0,02743	0,08941	1,22859	1,22859	0,00111	0,014058514	No	0,63098	3,86487	4,75161		No	1,22859	1,22944	0,20656	1,22944	1,22944			Dr.31566	wu:fb77a07
1948056	dcps	MRNA decapping enzyme	10	402850	mRNA decapping enzyme; histidine triad protein member 5	Dr.531	0,03341	0,10895	1,28513	1,28513	0,00111	0,014058514	No	-1,46309	0,03051	0,0391		No	1,28513	1,28131	0,24788	1,28131	1,28131			Dr.531	dcps
1949350	notch1a	Notch homolog 1a	21	30718	notch homolog 1a; des; deadly seven; neurogenic locus notch homolog protein	Dr.75753	0,0213	-0,06947	0,85219	-1,17345	0,00111	0,014058514	No	-1,12257	0,0814	0,06986		No	1,17345	0,85816	-0,15297	-1,16528	1,16528			Dr.75753	notch1a
1954301	Dr.82784	Transcribed locus	13			Dr.82784	0,04751	0,15491	1,4286	1,4286	0,00111	0,014058514	No	-1,29646	0,04281	0,06068		No	1,4286	1,41722	0,34869	1,41722	1,41722			Dr.82784
1939267	zgc:86625	Zgc:86625	5	415144	hypothetical protein LOC415144	Dr.115172	0,02652	0,08645	1,22025	1,22025	0,00112	0,014119014	No	-0,31225	0,44432	0,53431		No	1,22025	1,20253	0,18443	1,20253	1,20253			Dr.115172	zgc:86625
1944561	LOC792042	Hypothetical protein LOC792042	18	792042		Dr.14748	0,0786	-0,25609	0,55451	-1,80339	0,00112	0,014119014	No	-2,11106	0,01082	0,00574		No	1,80339	0,52992	-0,63503	-1,88708	1,88708			Dr.14748	LOC792042
1949212	silvb	Silver homolog (mouse) b	23	562810	silver homolog (mouse) b; melanosome matrix protein	Dr.75597	0,14163	0,46165	2,89499	2,89499	0,00112	0,014119014	No	-1,80288	0,00887	0,02796		No	2,89499	3,15391	1,14864	3,15391	3,15391			Dr.75597	silvb
1950277	mak16l	Mak16-like homolog (S. pombe)	8	192312	mak16-like homolog	Dr.76904	0,09054	-0,29497	0,50703	-1,97227	0,00112	0,014119014	No	-0,86623	0,20571	0,09464		No	1,97227	0,46009	-0,77634	-2,17351	2,17351			Dr.76904	mak16l
1956237	Dr.86218	Transcribed locus	5			Dr.86218	0,06248	0,20355	1,5979	1,5979	0,00112	0,014119014	No	-0,80852	0,13608	0,17749		No	1,5979	1,30433	0,26569	1,30433	1,30433			Dr.86218
1957134	LOC555433	Hypothetical protein LOC555433	20	555433		Dr.89273	0,05835	-0,19016	0,64542	-1,54939	0,00112	0,014119014	No	-1,51075	0,03944	0,02467		No	1,54939	0,62557	-0,4691	-1,59855	1,59855			Dr.89273	LOC555433
1958034	gpm6ab	Glycoprotein M6Ab	1	407734	glycoprotein M6Ab	Dr.97614	0,02782	0,09066	1,23213	1,23213	0,00112	0,014119014	No	1,41148	23,3096	28,53749		No	1,23213	1,22428	0,20235	1,22428	1,22428			Dr.97614	gpm6ab
1943010	wu:fe26c10	Wu:fe26c10	12	326835		Dr.132682	0,6142	-2	0,01	-100	0,00113	0,014207216	No	-3,07192	0,00085	0,00085		No	100	0,99363	-0,00639	-1,00641	1,00641			Dr.132682	wu:fe26c10
1944328	si:ch211-286m4.4	Si:ch211-286m4.4	4	558020		Dr.140765	0,02815	-0,09169	0,80967	-1,23507	0,00113	0,014207216	No	-0,22105	0,66925	0,54163		No	1,23507	0,8093	-0,21158	-1,23563	1,23563			Dr.140765	si:ch211-286m4.4
1954886	uppl	Uridine phosphorylase, like	14	393113	uridine phosphorylase, like	Dr.83717	0,05185	0,16885	1,47519	1,47519	0,00113	0,014207216	No	-1,00608	0,0824	0,12037		No	1,47519	1,46087	0,37903	1,46087	1,46087			Dr.83717	uppl
1957760	LOC567130	Similar to extracellular matrix protein F22	19	567130		Dr.92503	0,61405	2	100	100	0,00113	0,014207216	No	-3,07905	0,00083	0,00083		No	100	0,99844	-0,00156	-1,00156	1,00156			Dr.92503	LOC567130
1946549	zgc:91897	Zgc:91897	8	432373	hypothetical protein LOC432373	Dr.32160	0,61459	2	100	100	0,00114	0,01430443	No	-3,04873	0,00089	0,0009		No	100	1,00724	0,00722	1,00724	1,00724			Dr.32160	zgc:91897
1948549	Dr.72522	Transcribed locus	22			Dr.72522	0,02155	0,07013	1,17525	1,17525	0,00114	0,01430443	No	-0,54752	0,26196	0,30765		No	1,17525	1,17441	0,16076	1,17441	1,17441			Dr.72522
1956223	LOC565777	Hypothetical LOC565777	6	798514		Dr.86193	0,52712	1,71541	51,92915	51,92915	0,00114	0,01430443	No	-2,996	0,00098	0,00104		No	51,92915	1,07067	0,06829	1,07067	1,07067			Dr.86193	LOC565777
1952462	gpx1b	Glutathione peroxidase 1b	6	447895	glutathione peroxidase 1b	Dr.79923	0,03423	0,11125	1,29198	1,29198	0,00115	0,014410795	No	-0,93296	0,10215	0,1333		No	1,29198	1,30486	0,2661	1,30486	1,30486			Dr.79923	gpx1b
1952535	Dr.80026	Transcribed locus	8			Dr.80026	0,03893	0,12659	1,33842	1,33842	0,00115	0,014410795	No	-0,78149	0,14427	0,19179		No	1,33842	1,32938	0,28471	1,32938	1,32938			Dr.80026
1939972	zic3	Zic family member 3 heterotaxy 1 (odd-paired homolog, Drosophila)	14	368263	zic family member 3 heterotaxy 1 (odd-paired homolog, Drosophila); zinc finger protein of the cerebellum 3	Dr.117956	0,02926	0,09508	1,24474	1,24474	0,00116	0,014507284	No	0,05604	1,03098	1,25554		No	1,24474	1,21781	0,19706	1,21781	1,21781			Dr.117956	zic3
1940114	tlr21	Toll-like receptor 21	16	402884	TIR21.1	Dr.118435	0,02827	-0,09182	0,80942	-1,23545	0,00116	0,014507284	No	-2,15651	0,00792	0,00614		No	1,23545	0,77489	-0,25504	-1,29051	1,29051			Dr.118435	tlr21
1941427	si:dkey-21k10.2	Si:dkey-21k10.2	5	338241		Dr.122777	0,05615	0,18246	1,52215	1,52215	0,00116	0,014507284	No	-0,96921	0,08781	0,13427		No	1,52215	1,52914	0,42471	1,52914	1,52914			Dr.122777	si:dkey-21k10.2
1946927	tpp1	Tripeptidyl peptidase I	17	334714	ceroid-lipofuscinosis, neuronal 2	Dr.35596	0,06501	0,2111	1,62591	1,62591	0,00117	0,014593764	No	-0,45425	0,29553	0,41774		No	1,62591	1,41353	0,34609	1,41353	1,41353			Dr.35596	tpp1
1948065	LOC100003662	Similar to Tandem PH Domain Containing Protein-2	8	100003662		Dr.53337	0,26176	-0,84976	0,14133	-7,07557	0,00117	0,014593764	No	-2,81199	0,00387	0,00094		No	7,07557	0,24254	-1,4166	-4,1231	4,1231			Dr.53337	LOC100003662
1951960	LOC562403	Hypothetical LOC562403	7	562403		Dr.79175	0,03938	-0,12779	0,74509	-1,34212	0,00117	0,014593764	No	-1,33348	0,05365	0,04013		No	1,34212	0,74801	-0,29034	-1,33689	1,33689			Dr.79175	LOC562403
1953847	zgc:153025	Zgc:153025	23	557567	hypothetical protein LOC557567	Dr.82018	0,02928	-0,09505	0,80344	-1,24465	0,00117	0,014593764	No	-1,6977	0,02249	0,01789		No	1,24465	0,79562	-0,22863	-1,25688	1,25688			Dr.82018	zgc:153025
1951380	zgc:101662	Zgc:101662	12	494111	hypothetical protein LOC494111	Dr.78409	0,02369	-0,07685	0,83782	-1,19357	0,00118	0,014699118	No	-1,50853	0,03399	0,02835		No	1,19357	0,83405	-0,18146	-1,19897	1,19897			Dr.78409	zgc:101662
1957218	Dr.89615	Transcribed locus	20			Dr.89615	0,08034	0,2606	1,82221	1,82221	0,00118	0,014699118	No	-1,8048	0,0119	0,02172		No	1,82221	1,8254	0,6018	1,8254	1,8254			Dr.89615
1941643	Dr.123231	Transcribed locus	10			Dr.123231	0,05354	0,17344	1,49086	1,49086	0,0012	0,014899213	No	0,33952	1,82931	2,68948		No	1,49086	1,47021	0,38541	1,47021	1,47021			Dr.123231
1951737	zgc:110185	Zgc:110185	5	550532	hypothetical protein LOC550532	Dr.78857	0,03108	-0,10069	0,79307	-1,26092	0,0012	0,014899213	No	-1,24638	0,06665	0,04824		No	1,26092	0,72385	-0,32317	-1,38149	1,38149			Dr.78857	zgc:110185
1954628	id:ibd5114	Id:ibd5114	1	57937		Dr.83325	0,03267	-0,10585	0,78371	-1,27599	0,0012	0,014899213	No	-0,38731	0,46526	0,36363		No	1,27599	0,78156	-0,24646	-1,27949	1,27949			Dr.83325	id:ibd5114
1954700	zgc:56335	Zgc:56335	11	394163	hypothetical protein LOC394163	Dr.83437	0,01599	0,05178	1,12663	1,12663	0,0012	0,014899213	No	0,33078	2,0165	2,27486		No	1,12663	1,12812	0,12056	1,12812	1,12812			Dr.83437	zgc:56335
1956208	Dr.86166	Transcribed locus	18			Dr.86166	0,03608	0,11688	1,30881	1,30881	0,0012	0,014899213	No	-0,82625	0,13064	0,17038		No	1,30881	1,30418	0,26558	1,30418	1,30418			Dr.86166
1941936	Dr.123993	Transcribed locus	2			Dr.123993	0,61811	2	100	100	0,00121	0,014993857	No	-3,07905	0,00083	0,00083		No	100	0,99844	-0,00156	-1,00156	1,00156			Dr.123993
1946434	Dr.31303	Transcribed locus	1			Dr.31303	0,03726	0,12059	1,32005	1,32005	0,00121	0,014993857	No	-0,48365	0,28768	0,3782		No	1,32005	1,31466	0,27358	1,31466	1,31466			Dr.31303
1951494	irx7	Iroquois homeobox protein 7	14	140746	iroquois homeobox protein 7	Dr.78562	0,04638	-0,15012	0,70775	-1,41292	0,00121	0,014993857	No	-1,58712	0,03103	0,02157		No	1,41292	0,69512	-0,36367	-1,4386	1,4386			Dr.78562	irx7
1944024	zgc:91850	Zgc:91850	11	445078	hypothetical protein LOC445078	Dr.135202	0,03992	0,12914	1,34629	1,34629	0,00122	0,015088131	No	-0,40954	0,33128	0,45785		No	1,34629	1,38209	0,32359	1,38209	1,38209			Dr.135202	zgc:91850
1946088	bcl7a	B-cell CLL/lymphoma 7A	5	57952	B-cell CLL/lymphoma 7A	Dr.28229	0,01466	0,0474	1,11531	1,11531	0,00122	0,015088131	No	-0,32554	0,44967	0,49662		No	1,11531	1,1044	0,0993	1,1044	1,1044			Dr.28229	bcl7a
1957575	spna2	Spectrin alpha 2	21	553383	spectrin alpha 2; alpha2 spectrin	Dr.91324	0,05731	-0,18531	0,65266	-1,53219	0,00122	0,015088131	No	-1,14324	0,09097	0,05821		No	1,53219	0,63989	-0,44645	-1,56276	1,56276			Dr.91324	spna2
1939885	emx2	Empty spiracles homeobox 2	13	30537	empty spiracles homeobox 2; fk69b03	Dr.117492	0,03214	-0,10385	0,78732	-1,27013	0,00123	0,015182035	No	-1,30798	0,05557	0,04387		No	1,27013	0,78947	-0,2364	-1,26668	1,26668			Dr.117492	emx2
1941786	Dr.123581	Transcribed locus	1			Dr.123581	0,04922	0,15911	1,44248	1,44248	0,00123	0,015182035	No	-1,58307	0,02175	0,03205		No	1,44248	1,47344	0,3876	1,47344	1,47344			Dr.123581
1956606	zgc:92113	Zgc:92113	23	445054	hypothetical protein LOC445054	Dr.87085	0,03057	-0,09879	0,79655	-1,25541	0,00123	0,015182035	No	-1,77723	0,01906	0,01463		No	1,25541	0,7677	-0,26436	-1,3026	1,3026			Dr.87085	zgc:92113
1939756	zgc:56682	Zgc:56682	11	393979	small nuclear ribonucleoprotein polypeptide E	Dr.117027	0,01329	0,04293	1,10389	1,10389	0,00124	0,015295489	No	-0,08769	0,78077	0,85524		No	1,10389	1,09538	0,0911	1,09538	1,09538			Dr.117027	zgc:56682
1940318	LOC567297	Hypothetical LOC567297	19	567297		Dr.119287	0,02991	-0,09654	0,80069	-1,24892	0,00125	0,015408795	No	-1,22241	0,06724	0,0534		No	1,24892	0,79427	-0,23033	-1,25901	1,25901			Dr.119287	LOC567297
1940781	wu:fk59g12	Wu:fk59g12	Un	335723		Dr.121189	0,04054	-0,13074	0,74005	-1,35126	0,00126	0,015481636	No	-1,38704	0,04788	0,03556		No	1,35126	0,74261	-0,29758	-1,34659	1,34659			Dr.121189	wu:fk59g12
1943677	Dr.133768	Transcribed locus	9			Dr.133768	0,08349	0,26919	1,85862	1,85862	0,00126	0,015481636	No	-0,80123	0,11805	0,22291		No	1,85862	1,88818	0,63562	1,88818	1,88818			Dr.133768
1950842	wu:fd08a03	Wu:fd08a03	12	325746		Dr.77661	0,03129	-0,10091	0,79266	-1,26157	0,00126	0,015481636	No	-0,67934	0,22833	0,19175		No	1,26157	0,83979	-0,1746	-1,19077	1,19077			Dr.77661	wu:fd08a03
1953406	tmsb	Thymosin, beta	21	402820	thymosin, beta; beta-thymosin	Dr.81294	0,02392	0,07715	1,1944	1,1944	0,00126	0,015481636	No	-0,34805	0,41203	0,48861		No	1,1944	1,18584	0,17045	1,18584	1,18584			Dr.81294	tmsb
1955277	pmm2	Phosphomannomutase 2	1	368229	phosphomannomutase 2	Dr.84479	0,02132	0,06874	1,17148	1,17148	0,00126	0,015481636	No	-0,81586	0,14183	0,16464		No	1,17148	1,16085	0,14915	1,16085	1,16085			Dr.84479	pmm2
1944851	LOC100004261	Hypothetical protein LOC100004261	3	100004261		Dr.16747	0,03071	-0,099	0,79617	-1,25602	0,00127	0,015584267	No	-1,24584	0,06264	0,05146		No	1,25602	0,82158	-0,19653	-1,21717	1,21717			Dr.16747	LOC100004261
1954577	LOC794708	Hypothetical protein LOC794708	16	794708		Dr.83231	0,0433	0,13952	1,37886	1,37886	0,00127	0,015584267	No	-1,63324	0,01985	0,0275		No	1,37886	1,38513	0,32579	1,38513	1,38513			Dr.83231	LOC794708
1941600	Dr.123156	Transcribed locus, moderately similar to XP_001092853.1 similar to ubiquitin A-52 residue ribosomal protein fusion product 1 [Macaca mulatta]	2			Dr.123156	0,01738	-0,05596	0,87911	-1,13752	0,00128	0,015676479	No	0,43336	2,90258	2,53479		No	1,13752	0,87329	-0,13549	-1,1451	1,1451			Dr.123156
1946181	h2afza	Histone 2A family member ZA	10	403077	histone 2A family member ZA	Dr.29040	0,03077	0,0991	1,25633	1,25633	0,00128	0,015676479	No	0,76105	5,15688	6,47239		No	1,25633	1,2551	0,22721	1,2551	1,2551			Dr.29040	h2afza
1954170	Dr.82571	Transcribed locus	25			Dr.82571	0,04602	0,14824	1,40681	1,40681	0,00128	0,015676479	No	-0,17026	0,57431	0,80097		No	1,40681	1,39465	0,33265	1,39465	1,39465			Dr.82571
1938692	pbx1a	Pre-B-cell leukemia transcription factor 1a	16	58138	pre-B-cell leukemia transcription factor 1a isoform 1; pre-B-cell leukemia transcription factor 1b	Dr.110943	0,02242	-0,07213	0,84698	-1,18067	0,00129	0,015778526	No	0,32449	2,29191	1,94436		No	1,18067	0,84836	-0,16445	-1,17875	1,17875			Dr.110943	pbx1a
1955880	Dr.85531	Transcribed locus	5			Dr.85531	0,02794	-0,0899	0,81302	-1,22998	0,00129	0,015778526	No	0,37849	2,65979	2,156		No	1,22998	0,81059	-0,20999	-1,23367	1,23367			Dr.85531
1939581	LOC571952	Similar to Stx1b2-prov protein	8	571952		Dr.116269	0,02563	0,08237	1,20885	1,20885	0,00131	0,015981831	No	-1,3251	0,04314	0,05198		No	1,20885	1,2051	0,18657	1,2051	1,2051			Dr.116269	LOC571952
1944343	Dr.140798	Transcribed locus, weakly similar to XP_001102284.1 similar to MOCO sulphurase C-terminal domain containing 1 isoform 3 [Macaca mulatta]	*			Dr.140798	0,033	-0,10604	0,78336	-1,27654	0,00131	0,015981831	No	-1,50557	0,03554	0,02759		No	1,27654	0,77633	-0,25317	-1,28811	1,28811			Dr.140798
1948882	wu:fa11h07	Wu:fa11h07	14	335019		Dr.75194	0,03128	0,10054	1,26048	1,26048	0,00131	0,015981831	No	0,44556	2,47674	3,14219		No	1,26048	1,26868	0,23798	1,26868	1,26868			Dr.75194	wu:fa11h07
1956399	zgc:136867	Zgc:136867	15	678546		Dr.86522	0,04899	-0,15747	0,69587	-1,43706	0,00131	0,015981831	No	-1,87359	0,01614	0,0112		No	1,43706	0,69392	-0,3654	-1,44109	1,44109			Dr.86522	zgc:136867
1945763	zgc:162272	Zgc:162272	11	799058	hypothetical protein LOC799058	Dr.2446	0,01893	0,06078	1,15022	1,15022	0,00132	0,016062405	No	0,07718	1,113	1,28194		No	1,15022	1,15178	0,14131	1,15178	1,15178			Dr.2446	zgc:162272
1946937	wu:fc45g12	Wu:fc45g12	13	324868		Dr.35680	0,0419	-0,13458	0,73353	-1,36327	0,00132	0,016062405	No	-1,78343	0,0193	0,01414		No	1,36327	0,73277	-0,31093	-1,36469	1,36469			Dr.35680	wu:fc45g12
1950119	wu:fc56g12	Wu:fc56g12	17	325159		Dr.76697	0,03089	0,09924	1,25673	1,25673	0,00132	0,016062405	No	-0,31191	0,43641	0,54821		No	1,25673	1,25618	0,22808	1,25618	1,25618			Dr.76697	wu:fc56g12
1955624	Dr.85022	Transcribed locus	11			Dr.85022	0,04199	0,13483	1,36406	1,36406	0,00132	0,016062405	No	-1,70723	0,01689	0,0228		No	1,36406	1,34945	0,2997	1,34945	1,34945			Dr.85022
1947029	crat	Carnitine acetyltransferase	19	447855	carnitine acetyltransferase	Dr.36551	0,61152	-1,96228	0,01091	-91,68132	0,00133	0,016152927	No	-3,06405	0,00086	0,00086		No	91,68132	0,99911	-0,00089	-1,00089	1,00089			Dr.36551	crat
1950142	anxa4	Annexin A4	3	353362	annexin A4; annexin 4	Dr.76727	0,02734	-0,08775	0,81705	-1,22392	0,00133	0,016152927	No	-0,742	0,2012	0,16376		No	1,22392	0,8139	-0,20592	-1,22866	1,22866			Dr.76727	anxa4
1950439	ucp4	Uncoupling protein 4	1	83908	uncoupling protein 4	Dr.77108	0,03386	-0,10869	0,77859	-1,28437	0,00133	0,016152927	No	0,38047	2,7556	2,09278		No	1,28437	0,75946	-0,27514	-1,31672	1,31672			Dr.77108	ucp4
1945927	vapa	VAMP (vesicle-associated membrane protein)-associated protein A	24	334608	VAMP (vesicle-associated membrane protein)-associated protein A	Dr.26580	0,03515	-0,11278	0,77129	-1,29653	0,00134	0,016253513	No	0,1643	1,59022	1,34011		No	1,29653	0,84272	-0,17112	-1,18663	1,18663			Dr.26580	vapa
1958021	zgc:64188	Zgc:64188	5	393390	hypothetical protein LOC393390	Dr.97354	0,01671	0,05359	1,13133	1,13133	0,00134	0,016253513	No	-0,53461	0,27637	0,30852		No	1,13133	1,11634	0,11006	1,11634	1,11634			Dr.97354	zgc:64188
1948863	si:ch211-214j24.10	Si:ch211-214j24.10	4	558894	hypothetical protein LOC558894	Dr.75171	0,03253	-0,10419	0,78671	-1,27112	0,00136	0,016474981	No	-1,10679	0,08995	0,06799		No	1,27112	0,75584	-0,27992	-1,32303	1,32303			Dr.75171	si:ch211-214j24.10
1956742	LOC402785	Bicaudal-C	Un	402785	bicaudal-C	Dr.87655	0,04615	-0,14776	0,71161	-1,40527	0,00136	0,016474981	No	-1,35359	0,05277	0,03753		No	1,40527	0,71118	-0,34083	-1,40612	1,40612			Dr.87655	LOC402785
1952452	zgc:92087	Zgc:92087	13	492333	hypothetical protein LOC492333	Dr.79909	0,03339	-0,10688	0,78184	-1,27903	0,00137	0,016574898	No	0,29891	2,14695	1,84499		No	1,27903	0,85936	-0,15157	-1,16366	1,16366			Dr.79909	zgc:92087
1954127	Dr.82501	Transcribed locus	2			Dr.82501	0,02013	0,06444	1,15995	1,15995	0,00137	0,016574898	No	-0,55282	0,26192	0,29936		No	1,15995	1,14294	0,1336	1,14294	1,14294			Dr.82501
1939097	wu:fj78e01	Wu:fj78e01	3	337490		Dr.114483	0,03818	-0,1221	0,75492	-1,32464	0,00138	0,016674559	No	-0,16632	0,79001	0,59216		No	1,32464	0,74956	-0,28827	-1,33412	1,33412			Dr.114483	wu:fj78e01
1947043	zgc:101654	Zgc:101654	12	450067	hypothetical protein LOC450067	Dr.36649	0,04245	0,13575	1,36695	1,36695	0,00138	0,016674559	No	-1,1589	0,05931	0,08222		No	1,36695	1,38632	0,32665	1,38632	1,38632			Dr.36649	zgc:101654
1946010	dullardl	Dullard homolog, like	25	492799	dullard homolog, like	Dr.27169	0,03218	-0,10286	0,78911	-1,26725	0,00139	0,016763276	No	-1,05308	0,09962	0,07861		No	1,26725	0,78916	-0,23679	-1,26718	1,26718			Dr.27169	dullardl
1947554	frap1	FK506 binding protein 12-rapamycin associated protein 1	8	324254	FK506 binding protein 12-rapamycin associated protein 1; ztor; target of rapamycin	Dr.43038	0,02352	-0,07522	0,84097	-1,1891	0,00139	0,016763276	No	-0,67681	0,23146	0,19138		No	1,1891	0,82683	-0,19015	-1,20943	1,20943			Dr.43038	frap1
1948418	icn	Ictacalcin	16	336655	ictacalcin; S100 calcium binding protein A4a (calcium protein, calvasculin, metastasin, murine placental homolog)	Dr.67796	0,0316	-0,10102	0,79247	-1,26188	0,00139	0,016763276	No	-0,29446	0,5733	0,45203		No	1,26188	0,78847	-0,23766	-1,26828	1,26828			Dr.67796	icn
1939626	LOC794621	Hypothetical protein LOC794621	9	794621		Dr.116461	0,0604	-0,19291	0,64134	-1,55923	0,0014	0,016851654	No	-1,33668	0,05896	0,03696		No	1,55923	0,62698	-0,46684	-1,59495	1,59495			Dr.116461	LOC794621
1943478	Dr.133411	Transcribed locus	15			Dr.133411	0,22214	0,70958	5,12369	5,12369	0,0014	0,016851654	No	-2,58771	0,00127	0,00574		No	5,12369	4,51435	1,50726	4,51435	4,51435			Dr.133411
1949314	wu:fd20a04	Wu:fd20a04	8	327273		Dr.75714	0,02196	0,07016	1,17532	1,17532	0,0014	0,016851654	No	-0,72709	0,17388	0,2021		No	1,17532	1,16231	0,15041	1,16231	1,16231			Dr.75714	wu:fd20a04
1942443	wu:fb96h11	Wu:fb96h11	3	323390		Dr.129054	0,02607	0,08322	1,21121	1,21121	0,00141	0,016886089	No	-0,55618	0,25325	0,30605		No	1,21121	1,20851	0,18939	1,20851	1,20851			Dr.129054	wu:fb96h11
1943294	Dr.133131	Transcribed locus	14			Dr.133131	0,03731	0,11907	1,31545	1,31545	0,00141	0,016886089	No	0,09699	1,09738	1,42437		No	1,31545	1,29797	0,2608	1,29797	1,29797			Dr.133131
1951070	meis4.1a	Myeloid ecotropic viral integration site 4.1a	1	170455	myeloid ecotropic viral integration site 4.1a	Dr.77992	0,04133	-0,13191	0,73806	-1,3549	0,00141	0,016886089	No	-1,54933	0,03283	0,02427		No	1,3549	0,7393	-0,30205	-1,35263	1,35263			Dr.77992	meis4.1a
1951191	zgc:56425	Zgc:56425	7	335974	glutamate oxaloacetate transaminase 2	Dr.78147	0,01319	-0,04211	0,90759	-1,10182	0,00141	0,016886089	No	1,0488	11,78001	10,62828		No	1,10182	0,90223	-0,10289	-1,10836	1,10836			Dr.78147	zgc:56425
1952313	Dr.79704	Transcribed locus	14			Dr.79704	0,04531	0,14467	1,39531	1,39531	0,00141	0,016886089	No	-1,58313	0,02212	0,03082		No	1,39531	1,39325	0,33164	1,39325	1,39325			Dr.79704
1954233	si:ch211-51l3.4	Si:ch211-51l3.4	25	567716	hypothetical protein LOC567716	Dr.82671	0,01617	-0,0516	0,88797	-1,12616	0,00141	0,016886089	No	-0,10144	0,84343	0,74313		No	1,12616	0,88109	-0,1266	-1,13496	1,13496			Dr.82671	si:ch211-51l3.4
1954355	zgc:101559	Zgc:101559	9	492776	hypothetical protein LOC492776	Dr.82860	0,01562	-0,04984	0,89158	-1,1216	0,00141	0,016886089	No	-0,50658	0,33033	0,29369		No	1,1216	0,88907	-0,11758	-1,12477	1,12477			Dr.82860	zgc:101559
1957258	nitr1m	Novel immune-type receptor 1m	7	791658	novel immune-type receptor 1m; immune-type receptor; novel immune-type receptor 1.9; novel immune-type receptor 1.24	Dr.89732	0,62633	2	100	100	0,00141	0,016886089	No	-2,99878	0,00089	0,00113		No	100	1,27143	0,24014	1,27143	1,27143			Dr.89732	nitr1m
1947085	atp6v1g1	ATPase, H+ transporting, V1 subunit G isoform 1	5	335025	vacuolar H+ ATPase G1	Dr.370	0,02405	0,07674	1,19329	1,19329	0,00142	0,016941513	No	0,94278	7,50432	10,23892		No	1,19329	1,3644	0,31072	1,3644	1,3644			Dr.370	atp6v1g1
1949027	vdac2	Voltage-dependent anion channel 2	13	322126	voltage-dependent anion channel 2	Dr.75363	0,02326	-0,07418	0,84298	-1,18627	0,00142	0,016941513	No	0,87857	8,27995	6,90421		No	1,18627	0,83385	-0,18171	-1,19926	1,19926			Dr.75363	vdac2
1949232	wu:fb34c06	Wu:fb34c06	10	321775		Dr.75618	0,02891	-0,09228	0,80857	-1,23675	0,00142	0,016941513	No	-0,05806	0,99943	0,76584		No	1,23675	0,76628	-0,26621	-1,30501	1,30501			Dr.75618	wu:fb34c06
1953978	dscr2	Down syndrome critical region gene 2	10	436987	Down syndrome critical region gene 2	Dr.82258	0,03453	-0,11013	0,77601	-1,28864	0,00142	0,016941513	No	-0,19816	0,68679	0,58459		No	1,28864	0,85119	-0,16112	-1,17482	1,17482			Dr.82258	dscr2
1955153	fundc1	FUN14 domain containing 1	9	791766	FUN14 domain containing 1	Dr.84265	0,01539	0,0491	1,11971	1,11971	0,00142	0,016941513	No	0,4729	2,80825	3,14314		No	1,11971	1,11925	0,11266	1,11925	1,11925			Dr.84265	fundc1
1955192	zgc:92085	Zgc:92085	23	436644	hypothetical protein LOC436644	Dr.84342	0,02442	-0,0779	0,8358	-1,19646	0,00142	0,016941513	No	0,60938	4,38346	3,77517		No	1,19646	0,86123	-0,14939	-1,16113	1,16113			Dr.84342	zgc:92085
1943054	mfsd4	Major facilitator superfamily domain containing 4	11	393503	major facilitator superfamily domain containing 4	Dr.132746	0,0311	0,09914	1,25644	1,25644	0,00143	0,017039332	No	-1,52427	0,02685	0,03331		No	1,25644	1,24063	0,21562	1,24063	1,24063			Dr.132746	mfsd4
1950959	zgc:152683	Zgc:152683	14	777734	hypothetical protein LOC777734	Dr.77830	0,02681	0,08549	1,21757	1,21757	0,00143	0,017039332	No	-0,49197	0,28366	0,36582		No	1,21757	1,28964	0,25436	1,28964	1,28964			Dr.77830	zgc:152683
1946068	Dr.27946	Transcribed locus	23			Dr.27946	0,07632	0,24318	1,75057	1,75057	0,00144	0,017104633	No	-1,78016	0,01284	0,02238		No	1,75057	1,74318	0,55571	1,74318	1,74318			Dr.27946
1947074	tlcd1	TLC domain containing 1	21	450051	TLC domain containing 1	Dr.36920	0,03736	0,1191	1,31551	1,31551	0,00144	0,017104633	No	-0,82383	0,12988	0,1733		No	1,31551	1,33431	0,28841	1,33431	1,33431			Dr.36920	tlcd1
1947951	ccna2	Cyclin A2	14	192295	cyclin A2	Dr.51365	0,02471	0,07876	1,19885	1,19885	0,00144	0,017104633	No	-1,75319	0,01645	0,01894		No	1,19885	1,15135	0,14093	1,15135	1,15135			Dr.51365	ccna2
1948020	tpr	Translocated promoter region (to activated MET oncogene)	20	558883	nuclear pore complex-associated protein TPR	Dr.52426	0,03432	-0,10936	0,7774	-1,28635	0,00144	0,017104633	No	-1,12034	0,08619	0,06666		No	1,28635	0,77339	-0,25697	-1,29301	1,29301			Dr.52426	tpr
1950302	wu:fe15a01	Wu:fe15a01	11	324551		Dr.76938	0,01712	0,05456	1,13386	1,13386	0,00144	0,017104633	No	-0,27825	0,50303	0,55196		No	1,13386	1,09727	0,09282	1,09727	1,09727			Dr.76938	wu:fe15a01
1945270	LOC100002741	Similar to basic helix-loop-helix transcription factor	19	100002741		Dr.19915	0,02043	-0,06505	0,86089	-1,16159	0,00145	0,01719104	No	-0,90731	0,13365	0,11479		No	1,16159	0,85889	-0,15212	-1,16429	1,16429			Dr.19915	LOC100002741
1949006	LOC570984	Similar to MGC68772 protein	8	570984		Dr.75337	0,03006	-0,0957	0,80224	-1,24651	0,00145	0,01719104	No	-1,26573	0,06073	0,04856		No	1,24651	0,79953	-0,22373	-1,25074	1,25074			Dr.75337	LOC570984
1950183	zgc:85818	Zgc:85818	2	406567	hypothetical protein LOC406567	Dr.76787	0,06469	-0,20597	0,62234	-1,60683	0,00145	0,01719104	No	-0,20776	0,81445	0,48463		No	1,60683	0,59503	-0,51914	-1,68058	1,68058			Dr.76787	zgc:85818
1940895	Dr.121659	Transcribed locus	5			Dr.121659	0,25235	-0,80331	0,15729	-6,35783	0,00146	0,01729876	No	-2,80666	0,0029	0,00086		No	6,35783	0,29588	-1,21781	-3,37977	3,37977			Dr.121659
1939301	bcl6	B-cell CLL/lymphoma 6 (zinc finger protein 51)	6	393707	B-cell lymphoma 6 protein	Dr.115290	0,03341	0,10625	1,27718	1,27718	0,00147	0,017384588	No	-0,31047	0,43433	0,55191		No	1,27718	1,27072	0,23958	1,27072	1,27072			Dr.115290	bcl6
1945078	cx43.4	Connexin 43.4	9	30276	connexin 43.4	Dr.18287	0,03498	0,11126	1,292	1,292	0,00147	0,017384588	No	-0,99566	0,09197	0,11093		No	1,292	1,20612	0,18741	1,20612	1,20612			Dr.18287	cx43.4
1949318	iclp2	Invariant chain-like protein 2	21	30645	invariant chain-like protein 2	Dr.75719	0,0256	-0,08145	0,829	-1,20627	0,00147	0,017384588	No	0,33923	2,39511	1,9913		No	1,20627	0,8314	-0,18464	-1,20279	1,20279			Dr.75719	iclp2
1947834	LOC798365	Similar to 5,3-nucleotidase, mitochondrial	Un	798365		Dr.48166	0,0416	0,13221	1,35584	1,35584	0,00148	0,017470094	No	-1,57084	0,02314	0,03147		No	1,35584	1,36007	0,30754	1,36007	1,36007			Dr.48166	LOC798365
1953272	LOC568795	Similar to Anaphase promoting complex subunit 1	13	568795		Dr.81104	0,03304	-0,10501	0,78521	-1,27354	0,00148	0,017470094	No	-0,56005	0,31331	0,24416		No	1,27354	0,77931	-0,24935	-1,28319	1,28319			Dr.81104	LOC568795
1955642	nos2	Nitric oxide synthase 2, inducible, macrophage	5	404036		Dr.85064	0,13543	-0,43056	0,37106	-2,695	0,00148	0,017470094	No	-2,43355	0,00583	0,00233		No	2,695	0,39909	-0,91857	-2,50571	2,50571			Dr.85064	nos2
1946755	zgc:153437	Zgc:153437	22	567109	hypothetical protein LOC567109	Dr.33839	0,03184	-0,10118	0,79218	-1,26234	0,00149	0,01755528	No	-0,3915	0,41318	0,3989		No	1,26234	0,96543	-0,03518	-1,03581	1,03581			Dr.33839	zgc:153437
1952908	cry1b	Cryptochrome 1b	18	554836	cryptochrome 1b	Dr.80577	0,02385	0,07574	1,19054	1,19054	0,00149	0,01755528	No	-0,79246	0,14665	0,17733		No	1,19054	1,20918	0,18994	1,20918	1,20918			Dr.80577	cry1b
1957225	LOC100004329	Hypothetical protein LOC100004329	7	100004329		Dr.89636	0,02921	0,09278	1,23817	1,23817	0,00149	0,01755528	No	-1,53062	0,02627	0,03306		No	1,23817	1,25812	0,22962	1,25812	1,25812			Dr.89636	LOC100004329
1957282	si:ch211-212d10.1	Si:ch211-212d10.1	22	557566		Dr.89859	0,0286	0,09077	1,23244	1,23244	0,00151	0,017779851	No	-1,10975	0,0702	0,08633		No	1,23244	1,22976	0,20682	1,22976	1,22976			Dr.89859	si:ch211-212d10.1
1946739	LOC792889	Similar to presenilin associated, rhomboid-like preproprotein	15	792889		Dr.337	0,03776	-0,1197	0,7591	-1,31735	0,00152	0,017875351	No	-1,6711	0,02488	0,01828		No	1,31735	0,73495	-0,30795	-1,36063	1,36063			Dr.337	LOC792889
1947515	si:dkey-265a7.5	Si:dkey-265a7.5	2	100038775	hypothetical protein LOC100038775	Dr.42552	0,5845	-1,8532	0,01402	-71,31839	0,00152	0,017875351	No	-3,0352	0,001	0,00086		No	71,31839	0,85574	-0,15579	-1,16858	1,16858			Dr.42552	si:dkey-265a7.5
1940232	LOC553243	Adducin 3 (gamma)	17	553243		Dr.118880	0,01877	0,05947	1,14676	1,14676	0,00153	0,017970615	No	0,34479	2,09158	2,33935		No	1,14676	1,11846	0,11195	1,11846	1,11846			Dr.118880	LOC553243
1940518	LOC100007101	Hypothetical protein LOC100007101	22	100007101		Dr.120063	0,05377	0,17034	1,48025	1,48025	0,00153	0,017970615	No	-1,27226	0,04707	0,06064		No	1,48025	1,28834	0,25336	1,28834	1,28834			Dr.120063	LOC100007101
1937845	olfm2	Olfactomedin 2	10	334035	olfactomedin 2	Dr.10562	0,02516	-0,07965	0,83243	-1,2013	0,00155	0,018171685	No	0,33781	2,30756	2,05334		No	1,2013	0,88983	-0,11672	-1,12381	1,12381			Dr.10562	olfm2
1949711	wu:fa91d01	Wu:fa91d01	6	336652		Dr.76189	0,07607	0,24072	1,7407	1,7407	0,00155	0,018171685	No	-1,41922	0,02959	0,05167		No	1,7407	1,7462	0,55744	1,7462	1,7462			Dr.76189	wu:fa91d01
1950209	Dr.76819	Transcribed locus	8			Dr.76819	0,0387	0,12249	1,32584	1,32584	0,00155	0,018171685	No	-1,41651	0,03356	0,04422		No	1,32584	1,31776	0,27594	1,31776	1,31776			Dr.76819
1940258	LOC792028	Hypothetical protein LOC792028	17	792028		Dr.118971	0,04031	-0,12751	0,74557	-1,34126	0,00156	0,018254991	No	-0,42934	0,42973	0,3222		No	1,34126	0,74977	-0,28799	-1,33374	1,33374			Dr.118971	LOC792028
1952878	f10	Coagulation factor X	1	282670	coagulation factor X; coagulation factor 10	Dr.80533	0,04139	0,1309	1,35177	1,35177	0,00156	0,018254991	No	-0,71285	0,16596	0,2261		No	1,35177	1,36233	0,3092	1,36233	1,36233			Dr.80533	f10
1956040	zgc:92666	Zgc:92666	8	436693	hypothetical protein LOC436693	Dr.85870	0,07628	0,24123	1,74273	1,74273	0,00156	0,018254991	No	-2,11892	0,00581	0,01029		No	1,74273	1,77132	0,57172	1,77132	1,77132			Dr.85870	zgc:92666
1944857	vamp8	Vesicle-associated membrane protein 8 (endobrevin)	5	327007	vesicle-associated membrane protein 8 (endobrevin)	Dr.16802	0,0253	0,07999	1,20224	1,20224	0,00157	0,018360655	No	-0,63768	0,21592	0,24566		No	1,20224	1,13774	0,12904	1,13774	1,13774			Dr.16802	vamp8
1938387	si:xx-173d22.3	Si:xx-173d22.3	9	368685		Dr.107948	0,04369	-0,13806	0,72767	-1,37424	0,00158	0,01845479	No	-1,46038	0,04084	0,02978		No	1,37424	0,72922	-0,31578	-1,37133	1,37133			Dr.107948	si:xx-173d22.3
1956942	pnx	Posterior neuron-specific homeobox	10	791806	posterior neuron-specific homeobox	Dr.88552	0,47799	-1,50988	0,03091	-32,35065	0,00158	0,01845479	No	-2,993	0,00132	0,00086		No	32,35065	0,65188	-0,42789	-1,53402	1,53402			Dr.88552	pnx
1943125	tpsn	Tapasin	19	30163	tapasin	Dr.132863	0,0371	-0,11714	0,76358	-1,30961	0,00159	0,018560136	No	0,04536	1,27174	0,96899		No	1,30961	0,76194	-0,27189	-1,31244	1,31244			Dr.132863	tpsn
1950135	thbs4	Thrombospondin 4	21	252850	thrombospondin 4; Tsp-4a	Dr.76718	0,01896	-0,05982	0,87133	-1,14767	0,0016	0,018653851	No	-0,73771	0,19605	0,17069		No	1,14767	0,87062	-0,13855	-1,14861	1,14861			Dr.76718	thbs4
1952380	sdf2	Stromal cell-derived factor 2	21	336879	stromal cell-derived factor 2	Dr.79812	0,0241	0,07606	1,19141	1,19141	0,0016	0,018653851	No	-0,76448	0,16065	0,18414		No	1,19141	1,14623	0,13648	1,14623	1,14623			Dr.79812	sdf2
1938830	LOC564380	Similar to hCG16936	1	564380		Dr.113516	0,07099	-0,22397	0,59708	-1,67482	0,00161	0,018735806	No	-2,07068	0,01108	0,00662		No	1,67482	0,59747	-0,51506	-1,67373	1,67373			Dr.113516	LOC564380
1939391	LOC562165	Similar to Cyclin D1	7	562165		Dr.115576	0,03384	-0,10673	0,78212	-1,27858	0,00161	0,018735806	No	-1,8997	0,01265	0,01255		No	1,27858	0,99198	-0,00805	-1,00808	1,00808			Dr.115576	LOC562165
1952830	phactr4	Phosphatase and actin regulator 4	16	393643	phosphatase and actin regulator 4	Dr.80452	0,01464	0,04618	1,11219	1,11219	0,00161	0,018735806	No	0,30899	1,94152	2,13718		No	1,11219	1,10078	0,09602	1,10078	1,10078			Dr.80452	phactr4
1938273	zgc:158312	Zgc:158312	1	567913	hypothetical protein LOC567913	Dr.107394	0,07131	0,2248	1,67805	1,67805	0,00162	0,018817459	No	-1,59323	0,02042	0,03314		No	1,67805	1,62339	0,48452	1,62339	1,62339			Dr.107394	zgc:158312
1946279	zgc:101838	Zgc:101838	21	492510	hypothetical protein LOC492510	Dr.29936	0,01637	-0,05158	0,88801	-1,12612	0,00162	0,018817459	No	-0,39089	0,42279	0,39092		No	1,12612	0,92461	-0,07838	-1,08153	1,08153			Dr.29936	zgc:101838
1950896	Dr.77744	Transcribed locus, weakly similar to NP_065590.1 family 3A, member 1 [Mus musculus]	8			Dr.77744	0,63464	-2	0,01	-100	0,00162	0,018817459	No	-2,83634	0,00246	0,00086		No	100	0,35089	-1,04729	-2,84992	2,84992			Dr.77744
1954365	Dr.82872	Transcribed locus	1			Dr.82872	0,07949	0,25024	1,77924	1,77924	0,00164	0,019026413	No	-2,17189	0,00513	0,00911		No	1,77924	1,77613	0,57444	1,77613	1,77613			Dr.82872
1957862	LOC100007476	Hypothetical protein LOC100007476	7	100007476		Dr.93443	0,04453	-0,14016	0,72417	-1,38089	0,00164	0,019026413	No	-0,60356	0,2955	0,21258		No	1,38089	0,71938	-0,32937	-1,39009	1,39009			Dr.93443	LOC100007476
1944665	zgc:110314	Zgc:110314	20	550511	hypothetical protein LOC550511	Dr.15378	0,02547	-0,08014	0,83149	-1,20266	0,00165	0,019130699	No	-1,06548	0,09598	0,07707		No	1,20266	0,80294	-0,21947	-1,24542	1,24542			Dr.15378	zgc:110314
1938769	LOC797457	Hypothetical protein LOC797457	14	797457		Dr.112741	0,0311	-0,0978	0,79835	-1,25258	0,00166	0,019234856	No	-1,06816	0,09584	0,07645		No	1,25258	0,79764	-0,2261	-1,2537	1,2537			Dr.112741	LOC797457
1938269	lmo4	LIM domain only 4	5	114412	LIM domain only 4	Dr.107376	0,02146	-0,06747	0,85611	-1,16808	0,00167	0,019327058	No	-0,0393	0,96089	0,86841		No	1,16808	0,90376	-0,10119	-1,10649	1,10649			Dr.107376	lmo4
1940689	zgc:64105	Zgc:64105	25	393384	hypothetical protein LOC393384	Dr.120731	0,02824	-0,0888	0,81508	-1,22688	0,00167	0,019327058	No	-0,98976	0,11509	0,09108		No	1,22688	0,79142	-0,23393	-1,26355	1,26355			Dr.120731	zgc:64105
1944875	Dr.16907	Transcribed locus	7			Dr.16907	0,04008	0,1259	1,3363	1,3363	0,00168	0,019430905	No	-0,07363	0,66495	1,07139		No	1,3363	1,61123	0,477	1,61123	1,61123			Dr.16907
1945026	nrarpa	Notch-regulated ankyrin repeat protein a	10	353224	notch-regulated ankyrin repeat protein a	Dr.17892	0,032	0,10051	1,2604	1,2604	0,00169	0,019534624	No	-0,93686	0,10014	0,13356		No	1,2604	1,3337	0,28795	1,3337	1,3337			Dr.17892	nrarpa
1944383	stat5.2	Signal transducer and activator of transcription 5.2	12	445474	signal transducer and activator of transcription 5.2	Dr.140952	0,02469	0,07747	1,19528	1,19528	0,0017	0,019590378	No	-1,95726	0,01007	0,01209		No	1,19528	1,20144	0,18352	1,20144	1,20144			Dr.140952	stat5.2
1948857	glulb	Glutamate-ammonia ligase (glutamine synthase) b	6	336473	glutamine synthetase 2	Dr.75165	0,02505	0,07859	1,19836	1,19836	0,0017	0,019590378	No	1,37348	21,62083	25,82793		No	1,19836	1,19459	0,1778	1,19459	1,19459			Dr.75165	glulb
1952099	wu:fc46a02	Wu:fc46a02	12	324870		Dr.79391	0,04599	0,1443	1,39412	1,39412	0,0017	0,019590378	No	-1,0426	0,07764	0,10762		No	1,39412	1,38603	0,32644	1,38603	1,38603			Dr.79391	wu:fc46a02
1954968	Dr.83855	Transcribed locus	16			Dr.83855	0,08736	0,27418	1,88011	1,88011	0,0017	0,019590378	No	-1,31827	0,03626	0,06832		No	1,88011	1,88445	0,63364	1,88445	1,88445			Dr.83855
1955442	gnrh2	Gonadotropin-releasing hormone 2	15	353222	gonadotropin-releasing hormone 2; cII gonadotropin releasing hormo; cII gonadotropin releasing hormone	Dr.84757	0,02057	-0,06455	0,86189	-1,16024	0,0017	0,019590378	No	-0,88876	0,14043	0,11885		No	1,16024	0,84637	-0,1668	-1,18152	1,18152			Dr.84757	gnrh2
1939084	zgc:56390	Zgc:56390	3	394058	hypothetical protein LOC394058	Dr.114415	0,01949	0,06112	1,15112	1,15112	0,00171	0,019681642	No	-0,40035	0,37253	0,42475		No	1,15112	1,14017	0,13118	1,14017	1,14017			Dr.114415	zgc:56390
1949454	zgc:100967	Zgc:100967	15	445221	hypothetical protein LOC445221	Dr.75868	0,02159	-0,06771	0,85564	-1,16871	0,00171	0,019681642	No	-0,4655	0,36858	0,31803		No	1,16871	0,86283	-0,14753	-1,15897	1,15897			Dr.75868	zgc:100967
1941291	Dr.122503	Transcribed locus	3			Dr.122503	0,07492	0,23483	1,71722	1,71722	0,00172	0,019748689	No	-1,01986	0,07373	0,13003		No	1,71722	1,76354	0,56732	1,76354	1,76354			Dr.122503
1943093	wu:fj29b05	Wu:fj29b05	8	335609		Dr.132813	0,05827	-0,18267	0,65665	-1,52288	0,00172	0,019748689	No	-0,60575	0,31695	0,19993		No	1,52288	0,63078	-0,4608	-1,58534	1,58534			Dr.132813	wu:fj29b05
1953504	pvalb6	Parvalbumin 6	3	402806	parvalbumin 6	Dr.81448	0,0278	-0,08718	0,81813	-1,2223	0,00172	0,019748689	No	0,35061	2,53509	1,98257		No	1,2223	0,78205	-0,24584	-1,27869	1,27869			Dr.81448	pvalb6
1957170	st3gal4	ST3 beta-galactoside alpha-2,3-sialyltransferase 4	Un	504044	ST3 beta-galactoside alpha-2,3-sialyltransferase 4	Dr.89434	0,04235	-0,13276	0,73662	-1,35756	0,00172	0,019748689	No	-1,89984	0,01488	0,01075		No	1,35756	0,72202	-0,3257	-1,385	1,385			Dr.89434	st3gal4
1939535	zgc:63744	Zgc:63744	8	334304	chymotrypsin C (caldecrin); caldecrin; chymotrypsin C	Dr.116102	0,07547	0,23645	1,72364	1,72364	0,00173	0,019851461	No	-1,34591	0,03553	0,05998		No	1,72364	1,68784	0,52345	1,68784	1,68784			Dr.116102	zgc:63744
1947668	rtn2a	Reticulon 2a	15	569502	reticulon 2a	Dr.45249	0,1013	0,31719	2,07581	2,07581	0,00174	0,019954109	No	-1,64419	0,01618	0,03486		No	2,07581	2,15492	0,76775	2,15492	2,15492			Dr.45249	rtn2a
1946732	gpt2	Glutamic pyruvate transaminase (alanine aminotransferase) 2	2	403086		Dr.33603	0,03526	-0,11033	0,77566	-1,28923	0,00175	0,020044492	No	-1,08414	0,09143	0,07424		No	1,28923	0,81203	-0,20821	-1,23148	1,23148			Dr.33603	gpt2
1955721	zgc:158320	Zgc:158320	Un	780837	hypothetical protein LOC780837	Dr.85202	0,02909	-0,09105	0,81086	-1,23325	0,00175	0,020044492	No	-0,6282	0,26236	0,21183		No	1,23325	0,80739	-0,21394	-1,23855	1,23855			Dr.85202	zgc:158320
1940112	psmb6	Proteasome (prosome, macropain) subunit, beta type, 6	23	30388	proteasome (prosome, macropain) subunit, beta type, 6; proteasome subunit Y	Dr.11843	0,0147	-0,046	0,8995	-1,11173	0,00176	0,020134655	No	0,44696	2,96047	2,64585		No	1,11173	0,89373	-0,11236	-1,11891	1,11891			Dr.11843	psmb6
1954626	id:ibd5103	Id:ibd5103	13	57990		Dr.83323	0,04976	-0,15569	0,69874	-1,43115	0,00176	0,020134655	No	-1,60986	0,02979	0,0207		No	1,43115	0,69502	-0,36381	-1,43881	1,43881			Dr.83323	id:ibd5103
1943130	bmp2k	BMP2 inducible kinase	5	494101	BMP2 inducible kinase	Dr.132869	0,05087	-0,15906	0,69333	-1,44232	0,00177	0,020224601	No	-1,86088	0,01668	0,0115		No	1,44232	0,6893	-0,37208	-1,45075	1,45075			Dr.132869	bmp2k
1949542	zgc:77235	Zgc:77235	25	336726	hypothetical protein LOC336726	Dr.75969	0,01728	-0,054	0,88307	-1,13241	0,00177	0,020224601	No	0,89766	8,31979	7,50245		No	1,13241	0,90176	-0,10341	-1,10894	1,10894			Dr.75969	zgc:77235
1957765	klf7	Kruppel-like factor 7 (ubiquitous)	1	553670	Kruppel-like factor 7 (ubiquitous)	Dr.92553	0,05555	-0,17361	0,67048	-1,49147	0,00178	0,02032659	No	-2,01472	0,01183	0,00799		No	1,49147	0,67502	-0,39301	-1,48143	1,48143			Dr.92553	klf7
1954019	zgc:153958	Zgc:153958	8	571036	hypothetical protein LOC571036	Dr.82327	0,03519	-0,10987	0,77647	-1,28788	0,00179	0,020428456	No	-0,05724	1,0057	0,77219		No	1,28788	0,76781	-0,26421	-1,3024	1,3024			Dr.82327	zgc:153958
1941257	Dr.122425	Transcribed locus	23			Dr.122425	0,01788	-0,05583	0,87937	-1,13718	0,0018	0,020480818	No	0,13512	1,45752	1,28051		No	1,13718	0,87856	-0,12947	-1,13823	1,13823			Dr.122425
1948511	LOC100004875	Hypothetical protein LOC100004875	8	100004875		Dr.72097	0,02944	-0,09187	0,80934	-1,23557	0,0018	0,020480818	No	-0,72272	0,20868	0,17183		No	1,23557	0,82341	-0,1943	-1,21446	1,21446			Dr.72097	LOC100004875
1950513	serpinb1	Serpin peptidase inhibitor, clade B (ovalbumin), member 1	20	436926	serpin peptidase inhibitor, clade B (ovalbumin), member 1	Dr.77198	0,03399	-0,10609	0,78326	-1,27671	0,0018	0,020480818	No	-0,81487	0,17203	0,13635		No	1,27671	0,79258	-0,23246	-1,2617	1,2617			Dr.77198	serpinb1
1952391	crsp8	Cofactor required for Sp1 transcriptional activation, subunit 8	8	393633	cofactor required for Sp1 transcriptional activation, subunit 8; med27; crsp34; trap37; cofactor required for Sp1 transcriptional activation, subunit 8, 34kDa	Dr.79827	0,02057	0,06419	1,15929	1,15929	0,0018	0,020480818	No	-0,6133	0,22973	0,25834		No	1,15929	1,12458	0,11741	1,12458	1,12458			Dr.79827	crsp8
1957523	zgc:136623	Zgc:136623	5	678605	hypothetical protein LOC678605	Dr.90964	0,64076	2	100	100	0,0018	0,020480818	No	-3,07905	0,00083	0,00083		No	100	0,99844	-0,00156	-1,00156	1,00156			Dr.90964	zgc:136623
1951198	zgc:85973	Zgc:85973	24	336057	hypothetical protein LOC336057	Dr.78155	0,02509	-0,07825	0,83512	-1,19743	0,00181	0,020582224	No	-1,04634	0,09984	0,08091		No	1,19743	0,81037	-0,21027	-1,23401	1,23401			Dr.78155	zgc:85973
1954184	gnrh3	Gonadotropin-releasing hormone 3	17	360141	gonadotropin-releasing hormone 3	Dr.82596	0,10804	0,3369	2,17218	2,17218	0,00182	0,020683508	No	-1,44562	0,0238	0,05397		No	2,17218	2,2673	0,81859	2,2673	2,2673			Dr.82596	gnrh3
1941130	Dr.122171	Transcribed locus, weakly similar to XP_001083269.1 similar to TBP-associated factor 15 isoform 1 isoform 5 [Macaca mulatta]	3			Dr.122171	0,03127	0,09744	1,25154	1,25154	0,00183	0,020734886	No	0,65945	4,08035	5,1075		No	1,25154	1,25173	0,22453	1,25173	1,25173			Dr.122171
1944789	Dr.16319	Transcribed locus	20			Dr.16319	0,02803	0,08735	1,22277	1,22277	0,00183	0,020734886	No	0,20227	1,45098	1,76469		No	1,22277	1,2162	0,19573	1,2162	1,2162			Dr.16319
1951291	zgc:109987	Zgc:109987	16	553767		Dr.78284	0,03107	0,09683	1,24978	1,24978	0,00183	0,020734886	No	0,51261	2,93374	3,61242		No	1,24978	1,23133	0,2081	1,23133	1,23133			Dr.78284	zgc:109987
1952639	LOC793747	Hypothetical protein LOC793747	13	793747		Dr.80175	0,07995	-0,24918	0,5634	-1,77493	0,00183	0,020734886	No	-2,09679	0,01093	0,00604		No	1,77493	0,55285	-0,59267	-1,80882	1,80882			Dr.80175	LOC793747
1957659	pex10	Peroxisome biogenesis factor 10	8	449821	peroxisome biogenesis factor 10	Dr.91787	0,0228	0,07104	1,17772	1,17772	0,00183	0,020734886	No	-1,4723	0,03093	0,03673		No	1,17772	1,18778	0,17209	1,18778	1,18778			Dr.91787	pex10
1948611	zgc:158353	Zgc:158353	20	560581	hypothetical protein LOC560581; development and differentiation enhancing factor family	Dr.74201	0,08313	-0,25894	0,55089	-1,81525	0,00184	0,020810807	No	-2,35967	0,00574	0,00332		No	1,81525	0,57912	-0,54624	-1,72675	1,72675			Dr.74201	zgc:158353
1951546	zgc:73210	Zgc:73210	19	393722	hypothetical protein LOC393722; novel protein similar to vertebrate lysophospholipase II (zgc:73210)	Dr.78630	0,02553	0,07953	1,20097	1,20097	0,00184	0,020810807	No	0,42137	2,42884	2,86638		No	1,20097	1,18014	0,16564	1,18014	1,18014			Dr.78630	zgc:73210
1958060	LOC563491	Hypothetical LOC563491	2	563491		Dr.98434	0,03284	-0,10231	0,79011	-1,26565	0,00184	0,020810807	No	-0,77853	0,18903	0,14779		No	1,26565	0,78184	-0,24611	-1,27904	1,27904			Dr.98434	LOC563491
1945189	Dr.19019	Transcribed locus	7			Dr.19019	0,06503	0,20243	1,5938	1,5938	0,00185	0,02091141	No	-1,11402	0,06159	0,09904		No	1,5938	1,60808	0,47504	1,60808	1,60808			Dr.19019
1938660	zgc:73273	Zgc:73273	1	393744	hypothetical protein LOC393744	Dr.110684	0,0352	-0,10944	0,77724	-1,2866	0,00187	0,02112486	No	-1,12717	0,08328	0,06685		No	1,2866	0,80269	-0,21978	-1,24581	1,24581			Dr.110684	zgc:73273
1952278	zgc:136847	Zgc:136847	24	565672	hypothetical protein LOC565672	Dr.79649	0,02738	-0,0851	0,82206	-1,21646	0,00188	0,021212499	No	-0,78193	0,1581	0,17267		No	1,21646	1,09211	0,08811	1,09211	1,09211			Dr.79649	zgc:136847
1953493	dph4	DPH4 homolog (JJJ3, S. cerevisiae)	25	393424	DPH4 homolog (JJJ3, S. cerevisiae); DKEYP-4E3.1	Dr.81418	0,03349	-0,10411	0,78685	-1,27088	0,00188	0,021212499	No	-1,11208	0,08782	0,06843		No	1,27088	0,77918	-0,24952	-1,2834	1,2834			Dr.81418	dph4
1940526	LOC796213	Hypothetical protein LOC796213	22	796213		Dr.120104	0,04199	-0,1305	0,74046	-1,3505	0,00189	0,021312622	No	-1,76103	0,0203	0,015		No	1,3505	0,7391	-0,30232	-1,353	1,353			Dr.120104	LOC796213
1951216	zgc:73262	Zgc:73262	16	393738	hypothetical protein LOC393738	Dr.78175	0,02142	0,06651	1,16551	1,16551	0,0019	0,021412627	No	0,99779	9,30819	10,63443		No	1,16551	1,14248	0,1332	1,14248	1,14248			Dr.78175	zgc:73262
1938231	atp1a1a.3	ATPase, Na+/K+ transporting, alpha 1a.3 polypeptide	1	245703	ATPase, Na+/K+ transporting, alpha 1a.5 polypeptide	Dr.10713	0,06844	-0,21238	0,61323	-1,63071	0,00192	0,021625143	No	-1,47133	0,04625	0,02467		No	1,63071	0,53343	-0,62843	-1,87467	1,87467			Dr.10713	atp1a1a.3
1940299	gnb5	Guanine nucleotide binding protein (G protein), beta 5	18	393719	guanine nucleotide binding protein (G protein), beta 5	Dr.119164	0,03145	0,09754	1,25181	1,25181	0,00193	0,021724842	No	-0,10901	0,69515	0,87078		No	1,25181	1,25265	0,22526	1,25265	1,25265			Dr.119164	gnb5
1948306	RP71-10D23.3	Novel protein similar to vertebrate syntaxin binding protein 1 (STXBP1)	5	557717	hypothetical protein LOC557717	Dr.65703	0,04982	0,15437	1,42683	1,42683	0,00194	0,021824423	No	-0,25209	0,46404	0,67495		No	1,42683	1,45451	0,37467	1,45451	1,45451			Dr.65703	RP71-10D23.3
1938898	LOC569901	Similar to Alpha-lactalbumin precursor (Lactose synthase B protein)	1	569901		Dr.113704	0,64575	-2	0,01	-100	0,00195	0,021897864	No	-3,07782	0,00084	0,00083		No	100	0,99311	-0,00691	-1,00693	1,00693			Dr.113704	LOC569901
1940851	wu:fa12c01	Wu:fa12c01	18	335037		Dr.121553	0,05579	-0,17281	0,67172	-1,48871	0,00195	0,021897864	No	-1,7159	0,02397	0,0157		No	1,48871	0,65524	-0,42276	-1,52617	1,52617			Dr.121553	wu:fa12c01
1952209	zgc:152659	Zgc:152659	9	751596	hypothetical protein LOC751596	Dr.79547	0,0269	-0,08333	0,82541	-1,21151	0,00195	0,021897864	No	-0,47981	0,36254	0,30271		No	1,21151	0,83496	-0,18037	-1,19766	1,19766			Dr.79547	zgc:152659
1954317	gemin5	Gem (nuclear organelle) associated protein 5	21	386708		Dr.82806	0,01864	0,05771	1,14213	1,14213	0,00196	0,021997106	No	-0,78065	0,15469	0,17752		No	1,14213	1,14758	0,13766	1,14758	1,14758			Dr.82806	gemin5
1938688	LOC100004492	Hypothetical protein LOC100004492	6	100004492		Dr.110854	0,0231	0,07144	1,1788	1,1788	0,00198	0,02215586	No	0,82635	6,18165	7,28956		No	1,1788	1,17922	0,16486	1,17922	1,17922			Dr.110854	LOC100004492
1942615	Dr.131852	Transcribed locus, weakly similar to XP_001098621.1 myozenin 2 [Macaca mulatta]	21			Dr.131852	0,0636	0,19677	1,57314	1,57314	0,00198	0,02215586	No	-1,17184	0,05467	0,08589		No	1,57314	1,57111	0,45178	1,57111	1,57111			Dr.131852
1943367	Dr.133232	Transcribed locus	3			Dr.133232	0,02192	-0,06779	0,85547	-1,16894	0,00198	0,02215586	No	-0,98363	0,11252	0,09598		No	1,16894	0,85301	-0,15898	-1,17232	1,17232			Dr.133232
1949315	skiv2l2	Superkiller viralicidic activity 2-like 2	10	406795	superkiller viralicidic activity 2-like 2	Dr.75715	0,01388	-0,04293	0,90589	-1,10389	0,00198	0,02215586	No	-0,99392	0,10538	0,09759		No	1,10389	0,92604	-0,07684	-1,07987	1,07987			Dr.75715	skiv2l2
1950596	wu:fb73a03	Wu:fb73a03	23	322771		Dr.77317	0,01884	0,05828	1,14362	1,14362	0,00198	0,02215586	No	-1,80266	0,01478	0,01679		No	1,14362	1,13628	0,12776	1,13628	1,13628			Dr.77317	wu:fb73a03
1937723	Dr.105207	Transcribed locus	7			Dr.105207	0,03592	0,11107	1,29143	1,29143	0,00199	0,022228323	No	-0,51896	0,2663	0,34676		No	1,29143	1,30215	0,26402	1,30215	1,30215			Dr.105207
1949850	wu:fb39d01	Wu:fb39d01	5	321959		Dr.76365	0,05341	0,16512	1,46258	1,46258	0,00199	0,022228323	No	-0,28409	0,43798	0,63347		No	1,46258	1,44635	0,36904	1,44635	1,44635			Dr.76365	wu:fb39d01
1957634	LOC793902	Hypothetical protein LOC793902	17	793902		Dr.91643	0,05458	-0,16872	0,67807	-1,47477	0,00199	0,022228323	No	-0,87822	0,16244	0,10986		No	1,47477	0,67629	-0,39113	-1,47865	1,47865			Dr.91643	LOC793902
1939053	wu:fb57e02	Wu:fb57e02	2	322312		Dr.11432	0,03604	-0,11138	0,77379	-1,29235	0,002	0,022287397	No	-0,70154	0,22655	0,17448		No	1,29235	0,77015	-0,26116	-1,29844	1,29844			Dr.11432	wu:fb57e02
1940743	sec14l1	SEC14-like 1 (S. cerevisiae)	Un	394073	SEC14-like 1	Dr.120996	0,03939	-0,12174	0,75555	-1,32354	0,002	0,022287397	No	-0,65127	0,26161	0,19046		No	1,32354	0,72803	-0,31741	-1,37357	1,37357			Dr.120996	sec14l1
1951126	hoxb2a	Homeo box B2a	3	30338	homeo box B2a; zehn0229; homeobox gene B-2	Dr.78066	0,02631	-0,0813	0,82929	-1,20586	0,002	0,022287397	No	-1,47732	0,03594	0,03089		No	1,20586	0,8593	-0,15164	-1,16374	1,16374			Dr.78066	hoxb2a
1954447	fancg	Fanconi anemia, complementation group G	5	402936	fanconi anemia complementation group G protein; Fanconi anemia G	Dr.83014	0,02242	0,06928	1,17296	1,17296	0,002	0,022287397	No	-0,9171	0,11131	0,1316		No	1,17296	1,18227	0,16744	1,18227	1,18227			Dr.83014	fancg
1952389	LOC553483	Hypothetical protein LOC553483	7	553483		Dr.79824	0,01488	-0,04596	0,89959	-1,11162	0,00201	0,02238565	No	-1,46629	0,03604	0,03241		No	1,11162	0,89915	-0,1063	-1,11216	1,11216			Dr.79824	LOC553483
1940432	LOC796696	Similar to novel lectin C-type domain containing protein	21	796696		Dr.119746	0,0256	0,07901	1,19953	1,19953	0,00202	0,02247057	No	-1,72452	0,01775	0,02003		No	1,19953	1,1284	0,1208	1,1284	1,1284			Dr.119746	LOC796696
1952883	scarb1	Scavenger receptor class B, member 1	10	387260	scavenger receptor class B, member 1	Dr.80542	0,01852	-0,05718	0,87663	-1,14073	0,00202	0,02247057	No	-1,47203	0,03454	0,03293		No	1,14073	0,95333	-0,04779	-1,04895	1,04895			Dr.80542	scarb1
1947382	polr2b	Polymerase (RNA) II (DNA directed) polypeptide B	14	449646		Dr.40935	0,04272	-0,13185	0,73816	-1,35473	0,00203	0,022568543	No	-0,83453	0,1712	0,12664		No	1,35473	0,73977	-0,30142	-1,35178	1,35178			Dr.40935	polr2b
1954089	im:7160231	Im:7160231	24	606649		Dr.82446	0,55024	1,69692	49,76397	49,76397	0,00204	0,022653099	No	-2,95358	0,00087	0,00142		No	49,76397	1,62189	0,48359	1,62189	1,62189			Dr.82446	im:7160231
1954788	amph	Amphiphysin	2	393804	amphiphysin	Dr.83547	0,02792	-0,0861	0,82017	-1,21926	0,00204	0,022653099	No	0,0508	1,26544	0,99851		No	1,21926	0,78906	-0,23691	-1,26733	1,26733			Dr.83547	amph
1937830	wu:fc05b06	Wu:fc05b06	10	323617		Dr.105584	0,04452	-0,13729	0,72897	-1,3718	0,00205	0,022737456	No	-1,23771	0,06878	0,0494		No	1,3718	0,71827	-0,33091	-1,39223	1,39223			Dr.105584	wu:fc05b06
1947032	wu:fb73d11	Wu:fb73d11	10	322787		Dr.36558	0,03325	-0,10249	0,78978	-1,26617	0,00205	0,022737456	No	-0,63964	0,23501	0,22369		No	1,26617	0,95183	-0,04937	-1,05061	1,05061			Dr.36558	wu:fb73d11
1939485	LOC563252	Similar to MTG16a	7	563252		Dr.115947	0,04735	-0,14592	0,71463	-1,39933	0,00206	0,022821616	No	0,25829	2,17591	1,52732		No	1,39933	0,70192	-0,35393	-1,42466	1,42466			Dr.115947	LOC563252
1940429	gfra1a	Gdnf family receptor alpha 1a	21	79376	gdnf family receptor alpha 1a	Dr.119737	0,04966	-0,15304	0,70301	-1,42245	0,00206	0,022821616	No	-1,24279	0,0688	0,04835		No	1,42245	0,7028	-0,35268	-1,42287	1,42287			Dr.119737	gfra1a
1940686	zgc:158861	Zgc:158861	25	100005434	stomatin-like	Dr.120725	0,06165	-0,1898	0,64595	-1,5481	0,00208	0,023002782	No	-0,98813	0,13279	0,08206		No	1,5481	0,61799	-0,48129	-1,61816	1,61816			Dr.120725	zgc:158861
1946666	slc38a3	Solute carrier family 38, member 3	8	436921	solute carrier family 38, member 3	Dr.32995	0,02668	0,08215	1,20822	1,20822	0,00208	0,023002782	No	-1,24938	0,051	0,06218		No	1,20822	1,21919	0,19818	1,21919	1,21919			Dr.32995	slc38a3
1955951	zgc:92078	Zgc:92078	6	403070	regucalcin	Dr.85668	0,04444	0,13679	1,37023	1,37023	0,00208	0,023002782	No	-0,64362	0,19433	0,26935		No	1,37023	1,386	0,32642	1,386	1,386			Dr.85668	zgc:92078
1942381	Dr.128033	Transcribed locus	2			Dr.128033	0,03562	0,10959	1,28704	1,28704	0,00209	0,023099871	No	0,05552	1,00531	1,2865		No	1,28704	1,2797	0,24663	1,2797	1,2797			Dr.128033
1943943	Dr.134741	Transcribed locus	11			Dr.134741	0,11176	0,34379	2,20692	2,20692	0,0021	0,023156294	No	-2,16878	0,0048	0,01029		No	2,20692	2,14137	0,76145	2,14137	2,14137			Dr.134741
1949866	LOC556642	Similar to TruB pseudouridine synthase-like protein 1	12	556642		Dr.76382	0,02574	0,07915	1,1999	1,1999	0,0021	0,023156294	No	-1,19989	0,05676	0,07017		No	1,1999	1,23635	0,21216	1,23635	1,23635			Dr.76382	LOC556642
1953319	zgc:85965	Zgc:85965	24	405857	hypothetical protein LOC405857	Dr.81190	0,03607	-0,11094	0,77456	-1,29105	0,0021	0,023156294	No	-1,14236	0,08223	0,06341		No	1,29105	0,77109	-0,25994	-1,29686	1,29686			Dr.81190	zgc:85965
1956177	zgc:56589	Zgc:56589	9	393921	phosphatidylinositol N-acetylglucosaminyltransferase subunit A	Dr.86116	0,04454	0,13702	1,37094	1,37094	0,0021	0,023156294	No	-0,99243	0,08531	0,12137		No	1,37094	1,42264	0,35251	1,42264	1,42264			Dr.86116	zgc:56589
1940293	zgc:162756	Zgc:162756	18	565917	hypothetical protein LOC565917	Dr.119128	0,03092	0,09505	1,24464	1,24464	0,00211	0,023212453	No	-1,21812	0,05437	0,06784		No	1,24464	1,24786	0,22143	1,24786	1,24786			Dr.119128	zgc:162756
1944573	blmh	Bleomycin hydrolase	15	336541	bleomycin hydrolase	Dr.1479	0,02494	-0,07666	0,83818	-1,19306	0,00211	0,023212453	No	-1,08477	0,0909	0,07446		No	1,19306	0,81912	-0,19953	-1,22083	1,22083			Dr.1479	blmh
1948639	jak1	Janus kinase 1	6	30280	Janus kinase 1; jak1 kinase; etID309794.6	Dr.74470	0,02433	-0,07478	0,84182	-1,18791	0,00211	0,023212453	No	-0,0429	0,98536	0,83292		No	1,18791	0,8453	-0,16806	-1,18301	1,18301			Dr.74470	jak1
1953913	LOC559066	Hypothetical LOC559066	13	559066		Dr.82145	0,65054	-2	0,01	-100	0,00211	0,023212453	No	-3,07192	0,00085	0,00085		No	100	0,99363	-0,00639	-1,00641	1,00641			Dr.82145	LOC559066
1947910	wu:fb92f01	Wu:fb92f01	7	323213		Dr.4996	0,04302	0,13211	1,35554	1,35554	0,00213	0,023405261	No	-0,86041	0,11903	0,16218		No	1,35554	1,36248	0,30931	1,36248	1,36248			Dr.4996	wu:fb92f01
1957315	LOC569746	Similar to DBCCR1-like	6	569746		Dr.90063	0,02424	-0,07446	0,84244	-1,18703	0,00213	0,023405261	No	-0,54401	0,31194	0,26269		No	1,18703	0,84212	-0,17184	-1,18748	1,18748			Dr.90063	LOC569746
1956976	LOC407643	Alpha-2 macroglobulin like-protein	15	407643		Dr.88606	0,08665	-0,26607	0,54192	-1,8453	0,00214	0,023501497	No	-2,49469	0,0044	0,00233		No	1,8453	0,52859	-0,63754	-1,89182	1,89182			Dr.88606	LOC407643
1951258	zgc:73139	Zgc:73139	10	393700	hypothetical protein LOC393700	Dr.78233	0,01778	-0,05457	0,88192	-1,13389	0,00215	0,023597622	No	0,73098	5,80906	4,98727		No	1,13389	0,85853	-0,15253	-1,16478	1,16478			Dr.78233	zgc:73139
1953662	popdc1	Popeye domain containing 1	16	415107	popeye domain containing 1; popeye 1	Dr.81725	0,03611	-0,11073	0,77494	-1,29042	0,00216	0,023693635	No	-1,70612	0,02288	0,01692		No	1,29042	0,73938	-0,30194	-1,35248	1,35248			Dr.81725	popdc1
1941817	Dr.123665	Transcribed locus	21			Dr.123665	0,05891	-0,18064	0,65972	-1,51579	0,00217	0,023775761	No	-1,70703	0,02468	0,01596		No	1,51579	0,64688	-0,4356	-1,54588	1,54588			Dr.123665
1954142	hmx3	Homeo box (H6 family) 3	17	60310	homeo box (H6 family) 3	Dr.82517	0,02558	0,07845	1,19797	1,19797	0,00217	0,023775761	No	-0,53827	0,26263	0,31923		No	1,19797	1,21551	0,19516	1,21551	1,21551			Dr.82517	hmx3
1941624	strap	Serine/threonine kinase receptor associated protein	4	393274	serine/threonine kinase receptor associated protein	Dr.12320	0,01332	0,04081	1,09854	1,09854	0,00218	0,023857698	No	0,32075	2,00091	2,18915		No	1,09854	1,09408	0,08991	1,09408	1,09408			Dr.12320	strap
1955393	Dr.84676	Transcribed locus	14			Dr.84676	0,65265	-2	0,01	-100	0,00218	0,023857698	No	-3,07192	0,00085	0,00085		No	100	0,99363	-0,00639	-1,00641	1,00641			Dr.84676
1946161	polr2gl	Polymerase (RNA) II (DNA directed) polypeptide G-like	14	324088	polymerase (RNA) II (DNA directed) polypeptide G	Dr.2883	0,03805	0,11654	1,30781	1,30781	0,00219	0,023911818	No	-0,71918	0,1782	0,20452		No	1,30781	1,14769	0,13775	1,14769	1,14769			Dr.2883	polr2gl
1951029	Dr.77934	Transcribed locus	5			Dr.77934	0,05942	0,18205	1,52072	1,52072	0,00219	0,023911818	No	-0,53165	0,24363	0,36646		No	1,52072	1,50418	0,40825	1,50418	1,50418			Dr.77934
1951140	zgc:76872	Zgc:76872	21	403007	hypothetical protein LOC403007	Dr.78085	0,01595	-0,04886	0,89359	-1,11908	0,00219	0,023911818	No	0,46403	3,08646	2,74538		No	1,11908	0,88949	-0,11711	-1,12424	1,12424			Dr.78085	zgc:76872
1952725	wu:fj53e10	Wu:fj53e10	16	336172		Dr.80301	0,02181	-0,0668	0,85744	-1,16627	0,00219	0,023911818	No	-0,36661	0,46259	0,39955		No	1,16627	0,86373	-0,1465	-1,15777	1,15777			Dr.80301	wu:fj53e10
1943397	zgc:153824	Zgc:153824	24	777634	hypothetical protein LOC777634	Dr.133272	0,03631	-0,1112	0,7741	-1,29183	0,0022	0,024007151	No	-1,28495	0,05995	0,04491		No	1,29183	0,74918	-0,28877	-1,33479	1,33479			Dr.133272	zgc:153824
1950849	slc7a3	Solute carrier family 7 (cationic amino acid transporter, y+ system), member 3	21	492363	solute carrier family 7 (cationic amino acid transporter, y+ system), member 3	Dr.77674	0,03602	0,11023	1,28894	1,28894	0,00221	0,024102375	No	-0,02195	0,83018	1,08873		No	1,28894	1,31145	0,27113	1,31145	1,31145			Dr.77674	slc7a3
1946852	wu:fb10b07	Wu:fb10b07	9	336422		Dr.34610	0,04028	0,12325	1,32815	1,32815	0,00222	0,024197488	No	0,64074	3,79058	5,09641		No	1,32815	1,34449	0,29602	1,34449	1,34449			Dr.34610	wu:fb10b07
1946503	ebna1bp2l	EBNA1 binding protein 2-like	Un	335049	EBNA1 binding protein 2-like	Dr.31853	0,02435	-0,07444	0,84249	-1,18696	0,00223	0,024278516	No	-0,06729	0,9451	0,77615		No	1,18696	0,82123	-0,19695	-1,21768	1,21768			Dr.31853	ebna1bp2l
1948521	mapk14a	Mitogen-activated protein kinase 14a	8	65237	mitogen-activated protein kinase 14a; zeh1243; etID18993.8	Dr.72252	0,01865	-0,05702	0,87696	-1,14031	0,00223	0,024278516	No	-0,45935	0,34487	0,34965		No	1,14031	1,01385	0,01375	1,01385	1,01385			Dr.72252	mapk14a
1946413	zgc:85961	Zgc:85961	Un	415170	hypothetical protein LOC415170	Dr.31071	0,03561	0,10885	1,28484	1,28484	0,00224	0,024373364	No	-0,29321	0,42741	0,60636		No	1,28484	1,41868	0,34972	1,41868	1,41868			Dr.31071	zgc:85961
1946009	spg21	Spastic paraplegia 21 (H. sapiens)	7	406704	acid cluster protein 33	Dr.27161	0,01786	-0,05456	0,88195	-1,13386	0,00225	0,024454049	No	-0,46338	0,37005	0,31987		No	1,13386	0,86441	-0,1457	-1,15685	1,15685			Dr.27161	spg21
1949657	zgc:110775	Zgc:110775	23	541367	hypothetical protein LOC541367	Dr.76113	0,03798	0,11601	1,30621	1,30621	0,00225	0,024454049	No	-0,07117	0,74549	0,96824		No	1,30621	1,29879	0,26143	1,29879	1,29879			Dr.76113	zgc:110775
1938227	wu:fj58c09	Wu:fj58c09	16	336232		Dr.107117	0,02608	0,07964	1,20128	1,20128	0,00226	0,02453455	No	-0,36321	0,40051	0,46878		No	1,20128	1,17047	0,1574	1,17047	1,17047			Dr.107117	wu:fj58c09
1939115	zgc:103625	Zgc:103625	3	447931	hypothetical protein LOC447931	Dr.114547	0,0928	0,28339	1,92041	1,92041	0,00226	0,02453455	No	-2,18355	0,0048	0,00926		No	1,92041	1,93024	0,65764	1,93024	1,93024			Dr.114547	zgc:103625
1941494	Dr.122916	Transcribed locus	1			Dr.122916	0,06691	0,20425	1,6005	1,6005	0,00227	0,024614865	No	-1,08013	0,06618	0,10787		No	1,6005	1,62991	0,48853	1,62991	1,62991			Dr.122916
1955258	fhl	Four and a half LIM domains	10	387528	four and a half LIM domains	Dr.84449	0,02926	0,08931	1,22831	1,22831	0,00227	0,024614865	No	-1,28677	0,04755	0,05615		No	1,22831	1,18101	0,16637	1,18101	1,18101			Dr.84449	fhl
1940342	wu:fi48f03	Wu:fi48f03	19	334410		Dr.119413	0,0364	0,11101	1,29124	1,29124	0,00229	0,024789119	No	-1,54709	0,02499	0,03238		No	1,29124	1,29581	0,25914	1,29581	1,29581			Dr.119413	wu:fi48f03
1944935	zcchc8	Zinc finger, CCHC domain containing 8	5	553372	zinc finger, CCHC domain containing 8	Dr.17330	0,02367	-0,07221	0,84682	-1,1809	0,00229	0,024789119	No	-1,56389	0,03056	0,02438		No	1,1809	0,79757	-0,22618	-1,2538	1,2538			Dr.17330	zcchc8
1946215	laptm4a	Lysosomal-associated protein transmembrane 4 alpha	20	322305	lysosomal-associated protein transmembrane 4 alpha	Dr.2933	0,02676	0,08164	1,2068	1,2068	0,00229	0,024789119	No	0,5193	3,01229	3,63798		No	1,2068	1,20771	0,18873	1,20771	1,20771			Dr.2933	laptm4a
1946849	wu:fk86c11	Wu:fk86c11	3	335190		Dr.34600	0,53585	1,63358	43,01122	43,01122	0,0023	0,024868914	No	-3,05232	0,00085	0,00093		No	43,01122	1,0956	0,0913	1,0956	1,0956			Dr.34600	wu:fk86c11
1957718	Dr.92247	Transcribed locus	21			Dr.92247	0,34973	-1,066	0,0859	-11,64127	0,0023	0,024868914	No	-2,87274	0,00338	0,00096		No	11,64127	0,28421	-1,25803	-3,51849	3,51849			Dr.92247
1937570	zgc:154054	Zgc:154054	Un	777616	hypothetical protein LOC777616	Dr.104648	0,22192	-0,6763	0,21072	-4,74565	0,00231	0,02490588	No	-2,63714	0,00417	0,00128		No	4,74565	0,30644	-1,18274	-3,26331	3,26331			Dr.104648	zgc:154054
1945797	pfkfb2	6-phosphofructo-2-kinase/fructose-2,6-biphosphatase 2	23	393983	6-phosphofructo-2-kinase/fructose-2,6-biphosphatase 2	Dr.24973	0,07316	-0,22292	0,59852	-1,67079	0,00231	0,02490588	No	-1,75869	0,02173	0,01399		No	1,67079	0,64372	-0,44049	-1,55347	1,55347			Dr.24973	pfkfb2
1951190	si:dkey-25e12.3	Si:dkey-25e12.3	20	569300	hypothetical protein LOC569300	Dr.78146	0,06278	-0,19129	0,64374	-1,55342	0,00231	0,02490588	No	-1,58991	0,03256	0,02072		No	1,55342	0,63618	-0,45228	-1,57189	1,57189			Dr.78146	si:dkey-25e12.3
1952580	sb:cb597	Sb:cb597	7	368295		Dr.80098	0,02983	-0,09091	0,81113	-1,23286	0,00231	0,02490588	No	-1,26365	0,06079	0,04909		No	1,23286	0,80752	-0,21379	-1,23836	1,23836			Dr.80098	sb:cb597
1953375	fbxw4	F-box and WD-40 domain protein 4	13	58035	F-box and WD-40 domain protein 4; dactylaplasia	Dr.81262	0,01304	-0,03974	0,91256	-1,09582	0,00231	0,02490588	No	-0,31769	0,50276	0,46054		No	1,09582	0,91602	-0,08772	-1,09168	1,09168			Dr.81262	fbxw4
1938226	LOC797972	Hypothetical protein LOC797972	2	797972		Dr.107116	0,0294	-0,08954	0,81368	-1,22898	0,00232	0,024985225	No	-1,10793	0,08869	0,06859		No	1,22898	0,77345	-0,25689	-1,29291	1,29291			Dr.107116	LOC797972
1946508	wu:fb65e06	Wu:fb65e06	22	445282	hypothetical protein LOC445282	Dr.31902	0,06012	0,18314	1,52456	1,52456	0,00232	0,024985225	No	-1,52092	0,02662	0,03411		No	1,52456	1,28119	0,24779	1,28119	1,28119			Dr.31902	wu:fb65e06
1942977	wu:fi43a09	Wu:fi43a09	11	334360		Dr.132630	0,65684	2	100	100	0,00233	0,025064389	No	-3,06243	0,00083	0,0009		No	100	1,08028	0,07722	1,08028	1,08028			Dr.132630	wu:fi43a09
1945859	zgc:63992	Zgc:63992	11	393328	hypothetical protein LOC393328	Dr.25864	0,04481	-0,13641	0,73045	-1,36903	0,00233	0,025064389	No	-1,06231	0,10239	0,07411		No	1,36903	0,72379	-0,32326	-1,38162	1,38162			Dr.25864	zgc:63992
1938042	foxp2	Forkhead box P2	4	555242	forkhead box P2	Dr.106317	0,02443	-0,07436	0,84265	-1,18674	0,00234	0,02511485	No	-0,23148	0,63829	0,53953		No	1,18674	0,84527	-0,1681	-1,18305	1,18305			Dr.106317	foxp2
1941028	wu:fc57d12	Wu:fc57d12	13	325172		Dr.121952	0,05042	0,15342	1,4237	1,4237	0,00234	0,02511485	No	-1,83071	0,01245	0,01781		No	1,4237	1,43121	0,35852	1,43121	1,43121			Dr.121952	wu:fc57d12
1952159	wu:fc83a09	Wu:fc83a09	23	325480		Dr.79472	0,02202	0,06702	1,16688	1,16688	0,00234	0,02511485	No	-0,75931	0,16155	0,18805		No	1,16688	1,16405	0,1519	1,16405	1,16405			Dr.79472	wu:fc83a09
1954973	Dr.83863	Transcribed locus	10			Dr.83863	0,0486	-0,14788	0,71141	-1,40565	0,00234	0,02511485	No	-2,01692	0,01145	0,00813		No	1,40565	0,7104	-0,34193	-1,40766	1,40766			Dr.83863
1940913	Dr.121693	Transcribed locus	10			Dr.121693	0,65774	-2	0,01	-100	0,00236	0,025257873	No	-3,07487	0,00084	0,00084		No	100	0,99338	-0,00665	-1,00667	1,00667			Dr.121693
1942629	Dr.132009	Transcribed locus	5			Dr.132009	0,65771	2	100	100	0,00236	0,025257873	No	-3,04873	0,00089	0,0009		No	100	1,00724	0,00722	1,00724	1,00724			Dr.132009
1943353	zgc:153181	Zgc:153181	11	767702	hypothetical protein LOC767702	Dr.133213	0,01904	-0,05788	0,87523	-1,14255	0,00236	0,025257873	No	0,2262	1,79964	1,57479		No	1,14255	0,87505	-0,13347	-1,14279	1,14279			Dr.133213	zgc:153181
1946543	trim25l	Tripartite motif-containing 25-like	6	448857		Dr.32140	0,65764	2	100	100	0,00236	0,025257873	No	-3,06389	0,00086	0,00087		No	100	1,00299	0,00298	1,00299	1,00299			Dr.32140	trim25l
1950887	zgc:63749	Zgc:63749	11	394182	hypothetical protein LOC394182	Dr.77732	0,02258	0,06867	1,1713	1,1713	0,00236	0,025257873	No	-0,06494	0,79377	0,93418		No	1,1713	1,17689	0,16288	1,17689	1,17689			Dr.77732	zgc:63749
1937884	wu:fd14g04	Wu:fd14g04	21	327151		Dr.105753	0,08891	-0,27019	0,53679	-1,86292	0,00237	0,025336237	No	-2,00714	0,01337	0,00724		No	1,86292	0,54169	-0,61307	-1,84609	1,84609			Dr.105753	wu:fd14g04
1951407	Dr.78443	Transcribed locus	20			Dr.78443	0,03466	0,10535	1,27454	1,27454	0,00237	0,025336237	No	-0,86326	0,12136	0,1558		No	1,27454	1,28382	0,24984	1,28382	1,28382			Dr.78443
[truncated: 17,153 more rows]
