# Supplementary material for: Zebrafish reward mutants reveal novel transcripts mediating the behavioral effects of amphetamine
Source: Genome Biol. 2009 Jul 31;10(7):R81. doi: 10.1186/gb-2009-10-7-r81 (PMC2728535; doi:10.1186/gb-2009-10-7-r81)
Supplement: Additional data file 3 — Complete Unigene list of genes recovered in microarray experiment 3 'mut-/sib-'. [file gb-2009-10-7-r81-S3.csv]

UniGene Cluster ID	Primary Sequence Cluster Name	Description	Chromosome Name	Entrez GeneID	Alternate Description	Unigene Code	Log(Error)	Log(Ratio)	Ratio	Fold Change	P-value	Benjamini-Hochberg FDR	Flagged?	Log(Intensity)	Intensity1	Intensity2	Control Type	Data Control?	Abs(Fold Change)	Raw Ratio	Log(Raw Ratio)	Raw Fold Change	Abs(Raw Fold Change)	Map Interval	Chromloc Text	Sequence Cluster Code	Sequence Cluster Name(s)
1937529	LOC566534	Similar to PHD finger protein 8	23	566534		Dr.104540	0,09931	2	100	100	0	0	No	-2,57326	0,00091	0,00781		No	100	8,54902	2,14582	8,54902	8,54902			Dr.104540	LOC566534
1938944	akt2l	V-akt murine thymoma viral oncogene homolog 2, like	10	403146	v-akt murine thymoma viral oncogene homolog 2, like	Dr.11393	0,01174	-0,18824	0,64828	-1,54254	0	0	No	-0,78053	0,20688	0,13281		No	1,54254	0,64194	-0,44327	-1,55779	1,55779			Dr.11393	akt2l
1939134	si:ch211-240l19.8	Si:ch211-240l19.8	4	799298	hypothetical protein LOC799298	Dr.114622	0,06629	-0,94862	0,11256	-8,8843	0	0	No	-2,13583	0,02258	0,00237		No	8,8843	0,10492	-2,25455	-9,53099	9,53099			Dr.114622	si:ch211-240l19.8
1939841	LOC792535	Similar to ZP1-related protein	12	792535		Dr.117315	0,07199	-2	0,01	-100	0	0	No	-2,48314	0,01318	0,00082		No	100	0,06248	-2,77289	-16,00479	16,00479			Dr.117315	LOC792535
1939958	LOC100005770	Hypothetical protein LOC100005770	14	100005770		Dr.117876	0,09341	2	100	100	0	0	No	-2,59584	0,00082	0,00784		No	100	9,54727	2,25626	9,54727	9,54727			Dr.117876	LOC100005770
1939981	cdx4	Caudal type homeo box transcription factor 4	14	30330	caudal type homeo box transcription factor 4; kgg; kugelig; caudal homeobox 1	Dr.117989	0,10982	-2	0,01	-100	0	0	No	-2,80434	0,00299	0,00082		No	100	0,27543	-1,28942	-3,63066	3,63066			Dr.117989	cdx4
1940967	wu:fb99g06	Transcribed locus	13	386979		Dr.121806	0,11191	2	100	100	0	0	No	-2,85435	0,00087	0,00351		No	100	4,04609	1,39775	4,04609	4,04609			Dr.121806	wu:fb99g06,fb99g06
1942313	Dr.126593	Transcribed locus, weakly similar to XP_001083337.1 vav 3 oncogene isoform 2 [Macaca mulatta]	20			Dr.126593	0,06104	2	100	100	0	0	No	-2,71353	0,00084	0,00574		No	100	6,83112	1,92149	6,83112	6,83112			Dr.126593
1942441	si:ch211-168n16.2	Si:ch211-168n16.2	20	562258	novel protein similar to vertebrate RAR-related orphan receptor family	Dr.12904	0,02029	0,34241	2,19994	2,19994	0	0	No	-1,00609	0,06579	0,1478		No	2,19994	2,24658	0,80941	2,24658	2,24658			Dr.12904	si:ch211-168n16.2
1942493	wu:fc43h11	Wu:fc43h11	2	324809		Dr.129869	0,04848	2	100	100	0	0	No	-2,38318	0,00077	0,02238		No	100	29,2353	3,37538	29,2353	29,2353			Dr.129869	wu:fc43h11
1942577	zgc:103580	Zgc:103580	7	449557	hypothetical protein LOC449557; saa; saa1	Dr.13131	0,04983	-1,9495	0,01123	-89,02214	0	0	No	-2,25014	0,03605	0,00088		No	89,02214	0,02431	-3,71671	-41,12886	41,12886			Dr.13131	zgc:103580
1942676	hoxc5a	Homeo box C5a	23	30379	homeo box C5a; etID309822.23; homeobox gene C-5	Dr.132198	0,00848	-0,17325	0,67104	-1,49021	0	0	No	-0,75069	0,21657	0,14555		No	1,49021	0,67209	-0,39736	-1,4879	1,4879			Dr.132198	hoxc5a
1942681	hoxc6a	Homeo box C6a	23	30346	homeo box C6a; homeobox c6a; etID228114.23; homeobox gene C-6	Dr.132203	0,01155	-0,18051	0,65992	-1,51534	0	0	No	-1,15118	0,08834	0,05643		No	1,51534	0,63872	-0,44829	-1,56564	1,56564			Dr.132203	hoxc6a
1943528	Dr.133494	Transcribed locus	2			Dr.133494	0,04567	2	100	100	0	0	No	-2,26041	0,00082	0,03673		No	100	44,73468	3,80075	44,73468	44,73468			Dr.133494
1943587	zgc:92722	Zgc:92722	9	436857	hypothetical protein LOC436857; betaA2-2-crystallin	Dr.133611	0,13541	2	100	100	0	0	No	-2,88969	0,00087	0,00265		No	100	3,05403	1,11646	3,05403	3,05403			Dr.133611	zgc:92722
1943926	Dr.134655	Transcribed locus	2			Dr.134655	0,09891	-1,99686	0,01007	-99,27927	0	0	No	-2,8754	0,00518	0,00085		No	99,27927	0,16463	-1,80408	-6,07437	6,07437			Dr.134655
1944225	zgc:64204	Zgc:64204	15	406395	creatine kinase CKM3	Dr.140534	0,11609	-1,74189	0,01812	-55,19404	0	0	No	0,12715	10,98917	0,17625		No	55,19404	0,01604	-4,13277	-62,35025	62,35025			Dr.140534	zgc:64204
1944514	zgc:77231	Zgc:77231	9	336165	hypothetical protein LOC336165	Dr.1448	0,05704	-1,95651	0,01105	-90,47127	0	0	No	-1,2271	0,56362	0,00623		No	90,47127	0,01106	-4,50423	-90,39914	90,39914			Dr.1448	zgc:77231
1944659	pvalb3	Parvalbumin 3	12	393181	parvalbumin isoform 1b; parvalbumin, beta	Dr.15359	0,05426	-1,84229	0,01438	-69,54854	0	0	No	-0,08467	7,60462	0,08904		No	69,54854	0,01171	-4,44742	-85,40668	85,40668			Dr.15359	pvalb3
1944660	crygm6	Crystallin, gamma M6	9	553966	crystallin, gamma M6; gammaM6-crystallin	Dr.15363	0,10734	-1,97801	0,01052	-95,06278	0	0	No	-2,86109	0,00219	0,00087		No	95,06278	0,39519	-0,92839	-2,53043	2,53043			Dr.15363	crygm6
1945697	LOC559377	Similar to B-box and SPRY domain containing	5	559377		Dr.23682	0,10842	-1,97904	0,01049	-95,28908	0	0	No	-2,6059	0,00733	0,00084		No	95,28908	0,11431	-2,1688	-8,74782	8,74782			Dr.23682	LOC559377
1945931	mef2a	Myocyte enhancer factor 2a	18	30564	myocyte enhancer factor 2a; etID309779.18; myocyte-specific enhancer factor 2A	Dr.266	0,00887	-0,12631	0,74764	-1,33754	0	0	No	-0,11082	0,93028	0,64528		No	1,33754	0,69364	-0,3658	-1,44167	1,44167			Dr.266	mef2a
1946450	mylz3	Myosin, light polypeptide 3, skeletal muscle	1	58143	myosin, light polypeptide 3, skeletal muscle; fast skeletal myosin light chain 3	Dr.31421	0,05994	-1,43255	0,03694	-27,07364	0	0	No	-0,06835	4,62473	0,15784		No	27,07364	0,03413	-3,37761	-29,30077	29,30077			Dr.31421	mylz3
1946933	gapdh	Glyceraldehyde-3-phosphate dehydrogenase	16	317743		Dr.35640	0,05747	-1,12006	0,07585	-13,18442	0	0	No	0,07016	4,77361	0,28938		No	13,18442	0,06062	-2,80313	-16,49616	16,49616			Dr.35640	gapdh
1947725	pvalb2	Parvalbumin 2	12	58028	parvalbumin 2; parvalbumin-like; parvalbumin, like	Dr.460	0,0389	-2	0,01	-100	0	0	No	-0,1482	10,77555	0,05019		No	100	0,00466	-5,36931	-214,71394	214,71394			Dr.460	pvalb2
1948077	zgc:77243	Zgc:77243	7	323320	hypothetical protein LOC323320	Dr.53776	0,08087	-1,60633	0,02476	-40,3956	0	0	No	-0,8724	0,90335	0,01992		No	40,3956	0,02205	-3,81426	-45,34332	45,34332			Dr.53776	zgc:77243
1948176	anxa1a	Annexin A1a	5	334724	annexin A1a; ANX Ia; annexin 1a; annexin A1, a	Dr.59	0,02085	-0,43371	0,36838	-2,71462	0	0	No	-0,32188	0,81811	0,2776		No	2,71462	0,33932	-1,08081	-2,94707	2,94707			Dr.59	anxa1a
1948369	Dr.67255	Transcribed locus	23			Dr.67255	0,11452	2	100	100	0	0	No	-2,69209	0,00077	0,0054		No	100	7,05	1,95303	7,05	7,05			Dr.67255
1948815	mylz2	Myosin, light polypeptide 2, skeletal muscle	3	30429	myosin, light polypeptide 2, skeletal muscle; myosin light chain 2	Dr.75115	0,09807	-1,60825	0,02465	-40,57421	0	0	No	0,02496	6,97654	0,1608		No	40,57421	0,02305	-3,77017	-43,3873	43,3873			Dr.75115	mylz2
1949295	pvalb1	Parvalbumin 1	3	402805	parvalbumin isoform 1d	Dr.75692	0,10008	-1,90184	0,01254	-79,77004	0	0	No	-0,67807	2,32473	0,01894		No	79,77004	0,00815	-4,80983	-122,71072	122,71072			Dr.75692	pvalb1
1949299	zgc:92053	Zgc:92053	25	402809	troponin I, skeletal, fast	Dr.75696	0,0744	-1,37911	0,04177	-23,93925	0	0	No	-1,08503	0,42179	0,01603		No	23,93925	0,038	-3,27029	-26,31891	26,31891			Dr.75696	zgc:92053
1949402	pdx1	Pancreatic and duodenal homeobox 1	24	30721	pancreatic and duodenal homeobox 1; pancreatic and duodenal homeobox gene 1; insulin promoter factor 1, homeodomain transcription factor	Dr.75810	0,04989	0,75513	5,69024	5,69024	0	0	No	-1,61265	0,00981	0,06067		No	5,69024	6,18301	1,82181	6,18301	6,18301			Dr.75810	pdx1
1949442	slc25a4	Solute carrier family 25 (mitochondrial carrier; adenine nucleotide translocator), member 4	1	327067	solute carrier family 25 (mitochondrial carrier; adenine nucleotide translocator), member 4	Dr.75854	0,04335	-0,94921	0,11241	-8,89635	0	0	No	-0,52913	0,97305	0,08987		No	8,89635	0,09236	-2,38209	-10,82748	10,82748			Dr.75854	slc25a4
1949669	eno3	Enolase 3, (beta, muscle)	23	378963	enolase 3, (beta, muscle)	Dr.76129	0,03317	-0,48557	0,32691	-3,05891	0	0	No	0,58207	6,97373	2,09258		No	3,05891	0,30007	-1,20375	-3,3326	3,3326			Dr.76129	eno3
1949709	krt15	Keratin 15	11	406844	keratin 15; cytokeratin	Dr.76187	0,04581	-0,82237	0,15053	-6,64313	0	0	No	-0,9266	0,3245	0,04321		No	6,64313	0,13316	-2,01619	-7,50965	7,50965			Dr.76187	krt15
1949853	wu:fa98d12	Wu:fa98d12	7	337126		Dr.76369	0,08866	2	100	100	0	0	No	-2,77979	0,00089	0,00309		No	100	3,47435	1,24541	3,47435	3,47435			Dr.76369	wu:fa98d12
1949919	aldoab	Aldolase a, fructose-bisphosphate, b	12	406496	aldolase a, fructose-bisphosphate, b	Dr.76452	0,03134	-0,49556	0,31948	-3,13009	0	0	No	-0,563	0,50728	0,14749		No	3,13009	0,29074	-1,23532	-3,43947	3,43947			Dr.76452	aldoab
1950445	ighm	Immunoglobulin heavy constant mu	3	619194		Dr.77114	0,03007	0,4301	2,69214	2,69214	0	0	No	-0,82453	0,08946	0,2508		No	2,69214	2,80351	1,03087	2,80351	2,80351			Dr.77114	ighm
1950527	zgc:65788	Zgc:65788	23	322420	hypothetical protein LOC322420	Dr.77223	0,01423	-0,22241	0,59922	-1,66883	0	0	No	-1,66669	0,02774	0,01673		No	1,66883	0,60294	-0,50594	-1,65854	1,65854			Dr.77223	zgc:65788
1950575	capn9	Calpain 9	1	445107	hypothetical protein LOC445107	Dr.77287	0,03728	-0,57043	0,26889	-3,71905	0	0	No	-1,59296	0,05204	0,01252		No	3,71905	0,24062	-1,42452	-4,15587	4,15587			Dr.77287	capn9
1951346	si:dkeyp-95d10.1	Si:dkeyp-95d10.1	20	323834	hypothetical protein LOC323834; novel protein similar to vertebrate dual specificity phosphatase 23 (DUSP23)	Dr.78360	0,04718	-1,4202	0,038	-26,31489	0	0	No	-0,67524	1,18234	0,03774		No	26,31489	0,03192	-3,44457	-31,32975	31,32975			Dr.78360	si:dkeyp-95d10.1
1951588	LOC553343	Hypothetical protein LOC553343	17	553343		Dr.78682	0,1331	-2	0,01	-100	0	0	No	-2,56034	0,0105	0,00085		No	100	0,08119	-2,51091	-12,31615	12,31615			Dr.78682	LOC553343
1951744	zgc:110761	Zgc:110761	Un	541384	hypothetical protein LOC541384	Dr.78871	0,04562	-1,26061	0,05488	-18,22244	0	0	No	-0,93227	0,54033	0,02528		No	18,22244	0,04679	-3,06213	-21,37299	21,37299			Dr.78871	zgc:110761
1954529	Dr.83157	Transcribed locus, weakly similar to XP_001112624.1 similar to RUN domain containing 1 [Macaca mulatta]	3			Dr.83157	0,05263	2	100	100	0	0	No	-2,77385	0,00079	0,00817		No	100	10,30411	2,33254	10,30411	10,30411			Dr.83157
1955652	pdlim7	PDZ and LIM domain 7	Un	393813	PDZ and LIM domain 7	Dr.85085	0,03775	-0,9932	0,10158	-9,84466	0	0	No	-1,02213	0,31469	0,0287		No	9,84466	0,0912	-2,39475	-10,9655	10,9655			Dr.85085	pdlim7
1956360	LOC555428	Hypothetical LOC555428	19	555428		Dr.86465	0,12664	2	100	100	0	0	No	-2,9746	0,00083	0,00169		No	100	2,02965	0,70786	2,02965	2,02965			Dr.86465	LOC555428
1957092	gpsm2l	G-protein signalling modulator 2, like	23	449665	G-protein signalling modulator 2, like	Dr.89080	0,04412	2	100	100	0	0	No	-2,25666	0,00082	0,03737		No	100	45,51404	3,81802	45,51404	45,51404			Dr.89080	gpsm2l
1957124	Dr.89211	Transcribed locus	19			Dr.89211	0,11291	2	100	100	0	0	No	-2,65127	0,00082	0,00607		No	100	7,39597	2,00093	7,39597	7,39597			Dr.89211
1957317	zgc:92312	Zgc:92312	13	402917	luteinizing hormone beta 2; LH beta 2; luteinizing hormone beta-subunit	Dr.90074	0,02795	-0,46028	0,34652	-2,88587	0	0	No	0,31892	3,54546	1,22507		No	2,88587	0,34553	-1,06267	-2,89408	2,89408			Dr.90074	zgc:92312
1957349	LOC100002040	Similar to myosin heavy chain	6	100002040		Dr.90242	0,03895	-2	0,01	-100	0	0	No	-1,89433	0,21985	0,00085		No	100	0,00388	-5,55294	-257,9946	257,9946			Dr.90242	LOC100002040
1957662	zgc:103650	Zgc:103650	25	492493	hypothetical protein LOC492493	Dr.91828	0,05667	-1,98526	0,01035	-96,66289	0	0	No	-2,2107	0,04399	0,00086		No	96,66289	0,01958	-3,9332	-51,07004	51,07004			Dr.91828	zgc:103650
1957741	Dr.92350	Transcribed locus, strongly similar to XP_697662.2 hypothetical protein [Danio rerio]	23			Dr.92350	0,14101	2	100	100	1,40E-45	5,10E-43	No	-2,82474	0,00077	0,00293		No	100	3,82754	1,34222	3,82754	3,82754			Dr.92350
1946524	spry4	Sprouty (Drosophila) homolog 4	21	114437	sprouty (Drosophila) homolog 4	Dr.32057	0,01235	0,17429	1,4938	1,4938	2,80E-45	1,00E-42	No	-0,38297	0,33827	0,50675		No	1,4938	1,49809	0,40419	1,49809	1,49809			Dr.32057	spry4
1939052	zgc:73066	Zgc:73066	3	393673	hypothetical protein LOC393673	Dr.114316	0,04581	-0,64504	0,22645	-4,41607	5,61E-45	1,97E-42	No	-0,9592	0,23049	0,05235		No	4,41607	0,22713	-1,48223	-4,40275	4,40275			Dr.114316	zgc:73066
1942711	zgc:91985	Zgc:91985	21	445105	hypothetical protein LOC445105	Dr.132253	0,01556	-0,21874	0,60431	-1,65479	7,01E-45	2,41E-42	No	-1,23732	0,07348	0,04563		No	1,65479	0,62097	-0,47648	-1,61039	1,61039			Dr.132253	zgc:91985
1949386	hoxb6b	Homeo box B6b	12	58053	homeobox b6b; homeobox gene A-7	Dr.75789	0,01328	-0,18124	0,65882	-1,51788	2,13E-42	7,20E-40	No	-1,40441	0,04971	0,03124		No	1,51788	0,62837	-0,46462	-1,59141	1,59141			Dr.75789	hoxb6b
1953486	Dr.81405	Transcribed locus	20			Dr.81405	0,03058	0,41492	2,59968	2,59968	6,06E-42	2,01E-39	No	-1,55204	0,01722	0,04586		No	2,59968	2,66247	0,97925	2,66247	2,66247			Dr.81405
1949776	mmp9	Matrix metalloproteinase 9	8	406397	matrix metalloproteinase 9; fj05a08	Dr.76275	0,01051	-0,1421	0,72094	-1,38708	1,20E-41	3,92E-39	No	-1,05845	0,10446	0,07314		No	1,38708	0,70016	-0,35645	-1,42825	1,42825			Dr.76275	mmp9
1949726	aqp3	Aquaporin 3	5	406777	aquaporin 3	Dr.76207	0,04206	-0,56144	0,27451	-3,6428	1,22E-40	3,91E-38	No	-1,20412	0,12558	0,03111		No	3,6428	0,24771	-1,39552	-4,03706	4,03706			Dr.76207	aqp3
1938994	dnaja3a	DnaJ (Hsp40) homolog, subfamily A, member 3A	3	335894	DnaJ (Hsp40) homolog, subfamily A, member 3A	Dr.114177	0,01897	0,25069	1,7811	1,7811	7,24E-40	2,28E-37	No	-0,07496	0,6236	1,13548		No	1,7811	1,82085	0,5993	1,82085	1,82085			Dr.114177	dnaja3a
1943285	LOC100003193	Hypothetical protein LOC100003193	8	100003193		Dr.133117	0,15172	-2	0,01	-100	1,11E-39	3,44E-37	No	-2,73581	0,00405	0,00084		No	100	0,20626	-1,5786	-4,84816	4,84816			Dr.133117	LOC100003193
1950061	zgc:92481	Zgc:92481	25	447865	hypothetical protein LOC447865	Dr.76622	0,01058	-0,13873	0,72655	-1,37636	2,69E-39	8,21E-37	No	-0,21581	0,706	0,5243		No	1,37636	0,74262	-0,29757	-1,34658	1,34658			Dr.76622	zgc:92481
1950147	zgc:110715	Zgc:110715	7	550249	hypothetical protein LOC550249	Dr.76733	0,11105	-1,41555	0,03841	-26,03461	3,25E-37	9,64E-35	No	-1,37271	0,21903	0,0082		No	26,03461	0,03746	-3,28444	-26,69415	26,69415			Dr.76733	zgc:110715
1940512	mibp	Muscle-specific beta 1 integrin binding protein	22	64674	muscle-specific beta 1 integrin binding protein; uridine kinase	Dr.120036	0,02435	0,31043	2,04375	2,04375	3,26E-37	9,64E-35	No	-0,92586	0,07874	0,17868		No	2,04375	2,26926	0,81945	2,26926	2,26926			Dr.120036	mibp
1949646	zgc:103594	Zgc:103594	3	447942	hypothetical protein LOC447942	Dr.76097	0,02882	-0,36559	0,43093	-2,32054	6,94E-37	2,02E-34	No	-0,51165	0,47158	0,20097		No	2,32054	0,42617	-0,85292	-2,3465	2,3465			Dr.76097	zgc:103594
1940796	nitr3a	Novel immune-type receptor 3a	Un	60649	novel immune-type receptor 3a isoform 1; immune-type receptor; novel immuntype receptor; novel immune-type receptor 3.1; novel immune-type receptor 3.2; novel immune-type receptor 3.3; novel immune-type receptor 3.4; novel immune-type receptor 3a, isoform 1; dZ169I8.8 (novel protein similar to zebrafish novel immune-type receptors 3)	Dr.121301	0,15421	1,93888	86,87267	86,87267	2,98E-36	8,55E-34	No	-2,77533	0,00089	0,00318		No	86,87267	3,5872	1,27737	3,5872	3,5872			Dr.121301	nitr3a
1937816	zgc:110596	Zgc:110596	4	550602	hypothetical protein LOC550602	Dr.105537	0,15251	1,90067	79,55466	79,55466	1,19E-35	3,36E-33	No	-2,36205	0,00225	0,00838		No	79,55466	3,72245	1,31438	3,72245	3,72245			Dr.105537	zgc:110596
1937445	wu:fl03b09	Wu:fl03b09	15	337704		Dr.10410	0,01743	0,21688	1,64769	1,64769	1,59E-35	4,39E-33	No	-0,39799	0,30842	0,51865		No	1,64769	1,68163	0,51976	1,68163	1,68163			Dr.10410	wu:fl03b09
1950513	serpinb1	Serpin peptidase inhibitor, clade B (ovalbumin), member 1	20	436926	serpin peptidase inhibitor, clade B (ovalbumin), member 1	Dr.77198	0,01878	-0,23362	0,58396	-1,71245	1,60E-35	4,39E-33	No	-0,54689	0,3659	0,22022		No	1,71245	0,60188	-0,5077	-1,66147	1,66147			Dr.77198	serpinb1
1940353	zgc:154018	Zgc:154018	20	767791	hypothetical protein LOC767791	Dr.119448	0,16144	-2	0,01	-100	3,01E-35	8,14E-33	No	-2,72471	0,00433	0,00082		No	100	0,19011	-1,66016	-5,26017	5,26017			Dr.119448	zgc:154018
1942740	cacng1	Calcium channel, voltage-dependent, gamma subunit 1	6	322013	calcium channel, voltage-dependent, gamma subunit 1	Dr.132288	0,08171	-0,99045	0,10222	-9,7826	8,13E-34	2,17E-31	No	-2,13765	0,02417	0,00219		No	9,7826	0,0908	-2,39908	-11,01307	11,01307			Dr.132288	cacng1
1944012	Dr.135147	Transcribed locus	17			Dr.135147	0,16547	-2	0,01	-100	1,24E-33	3,26E-31	No	-2,98972	0,00128	0,00083		No	100	0,64691	-0,43555	-1,54582	1,54582			Dr.135147
1957318	Dr.90075	Transcribed locus	13			Dr.90075	0,1659	2	100	100	1,81E-33	4,69E-31	No	-2,9635	0,00079	0,00166		No	100	2,09586	0,73996	2,09586	2,09586			Dr.90075
1951591	Dr.78686	Transcribed locus	2			Dr.78686	0,01938	0,23324	1,71096	1,71096	2,37E-33	6,06E-31	No	-1,22134	0,04546	0,07943		No	1,71096	1,747	0,5579	1,747	1,747			Dr.78686
1940637	LOC798073	Similar to Acyl-CoA thioesterase 9	24	798073		Dr.120561	0,02449	0,29424	1,96897	1,96897	3,06E-33	7,72E-31	No	-1,04708	0,06331	0,12734		No	1,96897	2,01142	0,69884	2,01142	2,01142			Dr.120561	LOC798073
1939006	zgc:55558	Zgc:55558	3	393228	hypothetical protein LOC393228	Dr.114202	0,01497	0,1795	1,51183	1,51183	4,06E-33	1,01E-30	No	-0,9268	0,09482	0,14774		No	1,51183	1,55814	0,44349	1,55814	1,55814			Dr.114202	zgc:55558
1943531	Dr.133500	Transcribed locus	19			Dr.133500	0,1669	-2	0,01	-100	4,35E-33	1,07E-30	No	-2,93442	0,00192	0,00087		No	100	0,4503	-0,79784	-2,22073	2,22073			Dr.133500
1956502	Dr.86858	Transcribed locus	11			Dr.86858	0,16722	2	100	100	5,75E-33	1,40E-30	No	-2,83472	0,00084	0,00266		No	100	3,16379	1,15177	3,16379	3,16379			Dr.86858
1946112	krt5	Keratin 5	23	30392	keratin 5; type II cytokeratin	Dr.28410	0,03616	-0,43114	0,37056	-2,69863	8,83E-33	2,12E-30	No	0,45461	4,95915	1,63613		No	2,69863	0,32992	-1,1089	-3,03102	3,03102			Dr.28410	krt5
1953931	zgc:92480	Zgc:92480	22	445091	hypothetical protein LOC445091	Dr.82171	0,03602	-0,42951	0,37195	-2,68852	8,98E-33	2,12E-30	No	-1,45791	0,05744	0,02113		No	2,68852	0,36788	-1,00001	-2,7183	2,7183			Dr.82171	zgc:92480
1953096	zgc:101897	Zgc:101897	13	492500	hypothetical protein LOC492500	Dr.80846	0,02065	-0,24372	0,57054	-1,75274	3,81E-32	8,90E-30	No	-0,35124	0,5887	0,337		No	1,75274	0,57245	-0,55783	-1,74688	1,74688			Dr.80846	zgc:101897
1957444	Dr.90668	Transcribed locus	Un			Dr.90668	0,03977	0,46872	2,94253	2,94253	4,60E-32	1,06E-29	No	-0,95349	0,06401	0,19482		No	2,94253	3,04369	1,11307	3,04369	3,04369			Dr.90668
1939920	olig3	Oligodendrocyte transcription factor 3	13	324857	oligodendrocyte transcription factor 3; oligodendrocyte transcription factor 4	Dr.117660	0,1718	-2	0,01	-100	2,54E-31	5,79E-29	No	-2,99412	0,00129	0,00086		No	100	0,6651	-0,40782	-1,50353	1,50353			Dr.117660	olig3
1956976	LOC407643	Alpha-2 macroglobulin like-protein	15	407643		Dr.88606	0,08393	-0,97469	0,106	-9,43389	3,55E-31	8,00E-29	No	-2,03609	0,03013	0,00281		No	9,43389	0,0933	-2,37193	-10,71802	10,71802			Dr.88606	LOC407643
1937608	zgc:86896	Zgc:86896	3	336379	hypothetical protein LOC415190	Dr.104783	0,05442	-0,63028	0,23427	-4,2685	5,13E-31	1,14E-28	No	-1,69946	0,04161	0,00959		No	4,2685	0,23049	-1,46753	-4,3385	4,3385			Dr.104783	zgc:86896
1938941	LOC100006549	Hypothetical protein LOC100006549	2	100006549		Dr.113922	0,09969	-1,15386	0,07017	-14,25134	5,53E-31	1,22E-28	No	-1,32159	0,18948	0,01271		No	14,25134	0,06708	-2,70188	-14,90769	14,90769			Dr.113922	LOC100006549
1956195	Dr.86145	Transcribed locus	23			Dr.86145	0,16725	1,91802	82,79707	82,79707	1,91E-30	4,16E-28	No	-2,65272	0,0009	0,00548		No	82,79707	6,05623	1,80109	6,05623	6,05623			Dr.86145
1957482	Dr.90799	Transcribed locus	3			Dr.90799	0,17579	-2	0,01	-100	5,44E-30	1,17E-27	No	-2,77617	0,00314	0,0009		No	100	0,28568	-1,25288	-3,50042	3,50042			Dr.90799
1947774	cel.2	Carboxyl ester lipase, tandem duplicate 2	21	30439	danio-celip	Dr.47389	0,04231	-0,47808	0,3326	-3,00666	1,33E-29	2,83E-27	No	-1,4696	0,05801	0,01983		No	3,00666	0,34186	-1,07334	-2,92515	2,92515			Dr.47389	cel.2
1953506	igf2a	Insulin-like growth factor 2a	7	30710	insulin-like growth factor 2a precursor; etID31232.25; insulin-like growth factor 2; insulin-like growth factor 2b	Dr.8145	0,01667	-0,18789	0,6488	-1,5413	1,89E-29	3,97E-27	No	-0,55518	0,34416	0,22536		No	1,5413	0,65481	-0,42342	-1,52717	1,52717			Dr.8145	igf2a
1945664	apoeb	Apolipoprotein Eb	16	30314	apolipoprotein Eb; zeh1311	Dr.23502	0,01317	-0,14779	0,71156	-1,40535	3,12E-29	6,49E-27	No	0,6775	5,68261	3,98514		No	1,40535	0,70129	-0,35484	-1,42595	1,42595			Dr.23502	apoeb
1948788	desm	Desmin	9	30148	desmin	Dr.75084	0,06915	-0,77483	0,16795	-5,95424	3,84E-29	7,90E-27	No	-1,01258	0,26681	0,03537		No	5,95424	0,13257	-2,02065	-7,54323	7,54323			Dr.75084	desm
1937523	mapk1	Mitogen-activated protein kinase 1	5	360144	mitogen-activated protein kinase 1; ERK2	Dr.10452	0,00957	0,107	1,27939	1,27939	5,37E-29	1,09E-26	No	-0,2823	0,4546	0,59948		No	1,27939	1,31869	0,27664	1,31869	1,31869			Dr.10452	mapk1
1944488	cav3	Caveolin 3	6	449679	caveolin 3; calveolin 3	Dr.1435	0,13576	-1,49933	0,03167	-31,57401	2,34E-28	4,71E-26	No	-1,72647	0,10863	0,00324		No	31,57401	0,02986	-3,51114	-33,48655	33,48655			Dr.1435	cav3
1955339	Dr.84575	Transcribed locus	13			Dr.84575	0,0215	0,2349	1,71752	1,71752	8,50E-28	1,69E-25	No	-1,49338	0,0241	0,04278		No	1,71752	1,77481	0,57369	1,77481	1,77481			Dr.84575
1949554	slc39a13	Solute carrier family 39 (zinc transporter), member 13	7	368686	solute carrier family 39 (zinc transporter), member 13; ZIP13	Dr.75981	0,01991	0,21709	1,6485	1,6485	1,08E-27	2,13E-25	No	-0,50053	0,24403	0,40879		No	1,6485	1,67519	0,51592	1,67519	1,67519			Dr.75981	slc39a13
1951201	dhdhl	Dihydrodiol dehydrogenase (dimeric), like	18	406433	dihydrodiol dehydrogenase (dimeric), like	Dr.78158	0,01276	-0,13873	0,72655	-1,37637	1,58E-27	3,08E-25	No	-0,40595	0,45525	0,33873		No	1,37637	0,74404	-0,29566	-1,34402	1,34402			Dr.78158	dhdhl
1942764	sox19b	SRY-box containing gene 19b	7	64812	SRY-box containing gene 19b; cb174; fe16f11; fe24f11; SRY-box containing gene 31; transcription factor SOX19B	Dr.132325	0,02087	0,22626	1,68368	1,68368	2,19E-27	4,23E-25	No	-1,50874	0,02353	0,04083		No	1,68368	1,73557	0,55133	1,73557	1,73557			Dr.132325	sox19b
1948825	bactin2	Bactin2	3	57935	bactin2	Dr.75125	0,0024	-0,02598	0,94193	-1,06164	2,88E-27	5,51E-25	No	1,32595	21,6011	20,76936		No	1,06164	0,9615	-0,03927	-1,04005	1,04005			Dr.75125	bactin2
1940452	hspb11	Small heat shock protein HSPB11	21	796767	hypothetical protein LOC796767	Dr.119808	0,07072	-0,76342	0,17242	-5,79992	3,63E-27	6,87E-25	No	-1,30153	0,12915	0,01931		No	5,79992	0,14955	-1,90013	-6,68677	6,68677			Dr.119808	hspb11
1951232	ocln	Occludin	15	405757	occludin	Dr.78199	0,02993	-0,32079	0,47776	-2,09309	8,46E-27	1,59E-24	No	-0,91921	0,17404	0,08336		No	2,09309	0,47895	-0,73616	-2,0879	2,0879			Dr.78199	ocln
1952421	wu:fd36c02	Wu:fd36c02	13	325867		Dr.79869	0,18704	-2	0,01	-100	1,10E-26	2,04E-24	No	-2,97906	0,00139	0,00086		No	100	0,61943	-0,47895	-1,61439	1,61439			Dr.79869	wu:fd36c02
1937746	wu:fb79f07	Wu:fb79f07	20	678637	hypothetical protein LOC678637	Dr.105264	0,0325	0,3461	2,21869	2,21869	1,75E-26	3,22E-24	No	-1,31489	0,03217	0,07316		No	2,21869	2,27374	0,82143	2,27374	2,27374			Dr.105264	wu:fb79f07
1953396	opn1sw2	Opsin 1 (cone pigments), short-wave-sensitive 2	11	30435	opsin 1 (cone pigments), short-wave-sensitive 2; blue-sensitive opsin	Dr.81284	0,07699	0,81215	6,48857	6,48857	5,17E-26	9,41E-24	No	-1,93138	0,00417	0,03292		No	6,48857	7,89912	2,06675	7,89912	7,89912			Dr.81284	opn1sw2
1938628	Dr.109995	Transcribed locus	5			Dr.109995	0,18965	2	100	100	5,32E-26	9,59E-24	No	-2,62352	0,00091	0,0062		No	100	6,78218	1,9143	6,78218	6,78218			Dr.109995
1950033	acadl	Acyl-Coenzyme A dehydrogenase, long chain	18	394156	acyl-Coenzyme A dehydrogenase, long chain	Dr.76592	0,01013	-0,10496	0,78532	-1,27337	3,90E-25	6,96E-23	No	0,11422	1,45372	1,16403		No	1,27337	0,80073	-0,22223	-1,24886	1,24886			Dr.76592	acadl
1955068	Dr.84053	Transcribed locus	2			Dr.84053	0,19344	-2	0,01	-100	4,70E-25	8,31E-23	No	-2,96612	0,00155	0,00086		No	100	0,55365	-0,59123	-1,8062	1,8062			Dr.84053
1953993	irf7	Interferon regulatory factor 7	25	393650	interferon regulatory factor 7	Dr.82280	0,02481	0,25571	1,80181	1,80181	6,53E-25	1,14E-22	No	-1,09526	0,05898	0,10933		No	1,80181	1,85362	0,61714	1,85362	1,85362			Dr.82280	irf7
1942370	Dr.127964	Transcribed locus	17			Dr.127964	0,0486	-0,49281	0,32151	-3,11033	3,66E-24	6,36E-22	No	-1,01717	0,17014	0,05501		No	3,11033	0,32331	-1,12915	-3,09304	3,09304			Dr.127964
1942922	wu:fc57f08	Wu:fc57f08	8	325175		Dr.132542	0,05777	0,58534	3,84895	3,84895	3,94E-24	6,78E-22	No	-1,25975	0,02782	0,11065		No	3,84895	3,97779	1,38073	3,97779	3,97779			Dr.132542	wu:fc57f08
1947187	wu:fc02e08	Wu:fc02e08	16	777768	hypothetical protein LOC777768	Dr.38295	0,0134	0,13555	1,36633	1,36633	4,66E-24	7,95E-22	No	-1,09856	0,06715	0,09459		No	1,36633	1,40874	0,3427	1,40874	1,40874			Dr.38295	wu:fc02e08
1939608	Dr.116403	Transcribed locus	9			Dr.116403	0,13107	-1,32454	0,04737	-21,11227	5,24E-24	8,86E-22	No	-0,93729	0,60337	0,02471		No	21,11227	0,04096	-3,19515	-24,41392	24,41392			Dr.116403
1956375	Dr.86487	Transcribed locus	12			Dr.86487	0,19876	2	100	100	8,09E-24	1,36E-21	No	-2,96458	0,00087	0,00144		No	100	1,66549	0,51012	1,66549	1,66549			Dr.86487
1955036	Dr.83989	Transcribed locus	20			Dr.83989	0,19889	2	100	100	8,65E-24	1,44E-21	No	-3,04081	0,00087	0,00096		No	100	1,10421	0,09913	1,10421	1,10421			Dr.83989
1953394	opn1mw1	Opsin 1 (cone pigments), medium-wave-sensitive, 1	6	30503	opsin 1 (cone pigments), medium-wave-sensitive, 1; green-sensitive opsin 1	Dr.81282	0,09451	0,94997	8,91183	8,91183	9,00E-24	1,48E-21	No	-1,86108	0,00426	0,04452		No	8,91183	10,45372	2,34696	10,45372	10,45372			Dr.81282	opn1mw1
1949281	zgc:86810	Zgc:86810	12	415209	tropomyosin 2 (beta)	Dr.75677	0,12204	-1,22225	0,05994	-16,68202	1,31E-23	2,14E-21	No	-0,36885	2,03011	0,10057		No	16,68202	0,04954	-3,00503	-20,18682	20,18682			Dr.75677	zgc:86810
1953448	wu:fj80h05	Wu:fj80h05	13	337519		Dr.81345	0,1046	-1,04265	0,09065	-11,03189	2,10E-23	3,40E-21	No	-1,59137	0,09505	0,00752		No	11,03189	0,07911	-2,53698	-12,64142	12,64142			Dr.81345	wu:fj80h05
1937598	tacstd	Tumor-associated calcium signal transducer	Un	406454	tumor-associated calcium signal transducer; pan-epithelial glycoprotein	Dr.104752	0,05575	-0,55546	0,27832	-3,59299	2,19E-23	3,51E-21	No	-1,27471	0,10559	0,02673		No	3,59299	0,25313	-1,37386	-3,95058	3,95058			Dr.104752	tacstd
1955626	zgc:86674	Zgc:86674	14	415243	hypothetical protein LOC415243	Dr.85025	0,01568	0,1562	1,43285	1,43285	2,23E-23	3,55E-21	No	-0,1756	0,55042	0,8093		No	1,43285	1,47033	0,38549	1,47033	1,47033			Dr.85025	zgc:86674
1943730	zgc:113456	Zgc:113456	11	449691	hypothetical protein LOC449691	Dr.133900	0,01869	-0,18605	0,65156	-1,53478	2,45E-23	3,86E-21	No	-1,50635	0,0383	0,02536		No	1,53478	0,66209	-0,41235	-1,51037	1,51037			Dr.133900	zgc:113456
1942046	Dr.124695	Transcribed locus	4			Dr.124695	0,03347	-0,33153	0,46609	-2,14553	3,90E-23	6,10E-21	No	-1,56886	0,03927	0,01864		No	2,14553	0,4745	-0,7455	-2,1075	2,1075			Dr.124695
1952749	wu:fi04f09	Wu:fi04f09	25	327366		Dr.80340	0,01583	-0,1565	0,69742	-1,43385	4,70E-23	7,29E-21	No	-1,48462	0,03885	0,02765		No	1,43385	0,71155	-0,3403	-1,40537	1,40537			Dr.80340	wu:fi04f09
1951459	im:7142403	Im:7142403	3	449977		Dr.78514	0,0218	-0,21442	0,61035	-1,63841	7,80E-23	1,20E-20	No	-1,12598	0,09586	0,0584		No	1,63841	0,60922	-0,49558	-1,64145	1,64145			Dr.78514	im:7142403
1956568	zgc:103419	Zgc:103419	10	450023	hypothetical protein LOC450023	Dr.87001	0,01271	0,12464	1,33242	1,33242	1,02E-22	1,56E-20	No	-0,9674	0,09206	0,12622		No	1,33242	1,37106	0,31558	1,37106	1,37106			Dr.87001	zgc:103419
1938714	zgc:111967	Zgc:111967	5	553796	hypothetical protein LOC553796; novel protein similar to H.sapiens ARL6IP4, ADP-ribosylation-like factor 6 interacting protein 4 (ARL6IP4, zgc:111967)	Dr.111327	0,02423	0,23727	1,72692	1,72692	1,19E-22	1,80E-20	No	-0,17694	0,50096	0,88551		No	1,72692	1,76763	0,56964	1,76763	1,76763			Dr.111327	zgc:111967
1940661	LOC792230	Hypothetical protein LOC792230	24	792230		Dr.120621	0,1853	-1,79704	0,01596	-62,66764	3,07E-22	4,61E-20	No	-2,31461	0,03045	0,00085		No	62,66764	0,02799	-3,57608	-35,73316	35,73316			Dr.120621	LOC792230
1953594	flj20272l	Hypothetical protein FLJ20272 (human) - like	17	317640	hypothetical protein LOC317640; unm hi1257; un-named hi1257	Dr.81604	0,20756	2	100	100	5,65E-22	8,42E-20	No	-2,97246	0,00084	0,00144		No	100	1,71748	0,54086	1,71748	1,71748			Dr.81604	flj20272l
1954641	LOC557237	Hypothetical LOC557237	9	557237		Dr.83340	0,00926	-0,08917	0,81439	-1,22791	5,92E-22	8,75E-20	No	-0,47443	0,36844	0,30534		No	1,22791	0,82872	-0,18788	-1,20669	1,20669			Dr.83340	LOC557237
1943437	LOC559945	Hypothetical LOC559945	22	559945		Dr.133350	0,03203	0,30845	2,03448	2,03448	6,02E-22	8,83E-20	No	-1,4097	0,02691	0,05632		No	2,03448	2,09246	0,73834	2,09246	2,09246			Dr.133350	LOC559945
1951007	rpp38	Ribonuclease P/MRP 38 subunit	16	436798	ribonuclease P/MRP 38 subunit; fc10d08	Dr.77906	0,00963	0,09177	1,2353	1,2353	1,60E-21	2,33E-19	No	-0,43992	0,32487	0,40594		No	1,2353	1,24955	0,22278	1,24955	1,24955			Dr.77906	rpp38
1943063	rem1	Rad and gem related GTP binding protein 1	11	394149	rad and gem related GTP binding protein 1	Dr.132758	0,01082	-0,10293	0,78898	-1,26746	1,77E-21	2,56E-19	No	-1,23468	0,06513	0,0521		No	1,26746	0,79989	-0,22328	-1,25017	1,25017			Dr.132758	rem1
1953492	zgc:77905	Zgc:77905	8	393867	hypothetical protein LOC393867	Dr.81416	0,09205	-0,87441	0,13353	-7,48878	2,12E-21	3,04E-19	No	-1,16133	0,19902	0,0239		No	7,48878	0,1201	-2,1194	-8,32614	8,32614			Dr.81416	zgc:77905
1939737	zgc:109937	Zgc:109937	11	553763	hypothetical protein LOC553763	Dr.116928	0,04224	0,3999	2,5113	2,5113	2,90E-21	4,13E-19	No	-2,0255	0,0058	0,01534		No	2,5113	2,64742	0,97359	2,64742	2,64742			Dr.116928	zgc:109937
1955411	Dr.84711	Transcribed locus	Un			Dr.84711	0,21196	-2	0,01	-100	3,88E-21	5,48E-19	No	-2,8228	0,00276	0,00082		No	100	0,29866	-1,20844	-3,34825	3,34825			Dr.84711
1949890	wu:fb64e03	Wu:fb64e03	16	322540		Dr.76413	0,01217	-0,11469	0,76791	-1,30223	4,22E-21	5,92E-19	No	0,26071	2,06271	1,61056		No	1,30223	0,7808	-0,24744	-1,28074	1,28074			Dr.76413	wu:fb64e03
1937863	zgc:112141	Zgc:112141	11	550431	hypothetical protein LOC550431	Dr.105700	0,02916	-0,27488	0,53103	-1,88312	4,29E-21	5,97E-19	No	-0,88231	0,1784	0,09668		No	1,88312	0,54196	-0,61257	-1,84517	1,84517			Dr.105700	zgc:112141
1943600	zgc:114081	Zgc:114081	23	564984	hypothetical protein LOC564984	Dr.133636	0,21232	2	100	100	4,53E-21	6,26E-19	No	-3,01281	0,00087	0,00109		No	100	1,25862	0,23001	1,25862	1,25862			Dr.133636	zgc:114081
1940620	LOC563668	Hypothetical LOC563668	23	563668		Dr.120504	0,21314	2	100	100	6,37E-21	8,74E-19	No	-2,70542	0,00091	0,00425		No	100	4,65194	1,53728	4,65194	4,65194			Dr.120504	LOC563668
1953391	opn1lw1	Opsin 1 (cone pigments), long-wave-sensitive, 1	11	30413	opsin 1 (cone pigments), long-wave-sensitive, 1; LC opsin; red-sensitive opsin	Dr.81279	0,04301	0,40212	2,52415	2,52415	8,76E-21	1,19E-18	No	-1,37088	0,02568	0,07057		No	2,52415	2,74793	1,01085	2,74793	2,74793			Dr.81279	opn1lw1
1945850	hdac9b	Histone deacetylase 9b	16	393789	histone deacetylase 9b; histone deacetylase 9	Dr.25756	0,00613	0,05728	1,14098	1,14098	9,93E-21	1,34E-18	No	-0,15634	0,64501	0,75467		No	1,14098	1,17001	0,15701	1,17001	1,17001			Dr.25756	hdac9b
1945826	wu:fa04d06	Wu:fa04d06	14	334819		Dr.25381	0,02522	0,23524	1,71885	1,71885	1,07E-20	1,44E-18	No	-1,02279	0,07162	0,12607		No	1,71885	1,76039	0,56554	1,76039	1,76039			Dr.25381	wu:fa04d06
1945111	zgc:113060	Zgc:113060	8	550603	hypothetical protein LOC550603	Dr.18482	0,2147	-2	0,01	-100	1,22E-20	1,63E-18	No	-3,0072	0,00118	0,00087		No	100	0,73253	-0,31125	-1,36513	1,36513			Dr.18482	zgc:113060
1942492	fos	V-fos FBJ murine osteosarcoma viral oncogene homolog	20	394198	v-fos FBJ murine osteosarcoma viral oncogene homolog	Dr.12986	0,01521	-0,14163	0,72173	-1,38556	1,24E-20	1,64E-18	No	-0,14069	0,83671	0,62523		No	1,38556	0,74725	-0,29135	-1,33823	1,33823			Dr.12986	fos
1953795	opn1sw1	Opsin 1 (cone pigments), short-wave-sensitive 1	4	30582	opsin 1 (cone pigments), short-wave-sensitive 1; ultraviolet-sensitive opsin; opsin 1 (cone pigments), short-wave-sensitive, 2	Dr.8194	0,08148	0,7495	5,61688	5,61688	3,65E-20	4,80E-18	No	-1,80837	0,00569	0,0425		No	5,61688	7,47467	2,01152	7,47467	7,47467			Dr.8194	opn1sw1
1944211	Dr.140390	Transcribed locus, moderately similar to XP_001085844.1 hypothetical protein [Macaca mulatta]	24			Dr.140390	0,02973	0,2732	1,87585	1,87585	3,94E-20	5,13E-18	No	-1,28247	0,03765	0,07232		No	1,87585	1,92088	0,65278	1,92088	1,92088			Dr.140390
1957485	Dr.90807	Transcribed locus	11			Dr.90807	0,21765	-2	0,01	-100	3,96E-20	5,13E-18	No	-2,81565	0,00262	0,0009		No	100	0,34265	-1,07105	-2,91845	2,91845			Dr.90807
1951230	actn3	Actinin alpha 3	21	58037	actinin alpha 3; actinin like; actinin, alpha 2	Dr.78193	0,12926	-1,18194	0,06577	-15,20353	6,04E-20	7,78E-18	No	-0,54935	1,29556	0,06949		No	15,20353	0,05364	-2,92547	-18,64293	18,64293			Dr.78193	actn3
1954866	lyz	Lysozyme	24	246089	lysozyme; lys C; lysozyme C	Dr.83681	0,04684	-0,42762	0,37357	-2,67684	6,91E-20	8,84E-18	No	-0,75019	0,30949	0,10209		No	2,67684	0,32986	-1,10909	-3,03158	3,03158			Dr.83681	lyz
1946325	zgc:154027	Zgc:154027	7	767757	hypothetical protein LOC767757	Dr.30306	0,14255	-1,29713	0,05045	-19,82126	9,08E-20	1,15E-17	No	-1,2557	0,29224	0,01217		No	19,82126	0,04165	-3,17857	-24,01237	24,01237			Dr.30306	zgc:154027
1950806	zgc:66097	Zgc:66097	23	393530	hypothetical protein LOC393530	Dr.77609	0,13314	-1,20927	0,06176	-16,1909	1,06E-19	1,34E-17	No	-1,99592	0,04667	0,00247		No	16,1909	0,05284	-2,94056	-18,92637	18,92637			Dr.77609	zgc:66097
1942979	zp3.2	Zona pellucida glycoprotein 3.2	2	574007	zona pellucida glycoprotein 3.2; zona pellucida glycoprotein 3.3	Dr.132632	0,22034	-2	0,01	-100	1,12E-19	1,40E-17	No	-2,94227	0,00175	0,00087		No	100	0,49462	-0,70396	-2,02174	2,02174			Dr.132632	zp3.2
1952725	wu:fj53e10	Wu:fj53e10	16	336172		Dr.80301	0,01246	-0,11303	0,77085	-1,29727	1,20E-19	1,49E-17	No	-0,26549	0,61199	0,48115		No	1,29727	0,78621	-0,24053	-1,27192	1,27192			Dr.80301	wu:fj53e10
1944133	Dr.138924	Transcribed locus	3			Dr.138924	0,04281	0,38789	2,44283	2,44283	1,29E-19	1,60E-17	No	-1,293	0,03122	0,08308		No	2,44283	2,66094	0,97868	2,66094	2,66094			Dr.138924
1952062	ldb3l	LIM domain binding 3 like	12	334100	LIM domain binding 3	Dr.79337	0,09626	-0,87151	0,13443	-7,43885	1,38E-19	1,70E-17	No	-1,3345	0,15223	0,01408		No	7,43885	0,09247	-2,38082	-10,8138	10,8138			Dr.79337	ldb3l
1942993	wu:fi40f02	Wu:fi40f02	3	334324		Dr.132661	0,01881	0,17026	1,47999	1,47999	1,41E-19	1,72E-17	No	-0,33905	0,37375	0,56146		No	1,47999	1,50226	0,40697	1,50226	1,50226			Dr.132661	wu:fi40f02
1945478	LOC559444	Similar to procollagen, type VII, alpha 1	4	559444	hypothetical protein LOC559444	Dr.22027	0,01526	0,1377	1,37309	1,37309	1,80E-19	2,18E-17	No	-0,72413	0,15819	0,22519		No	1,37309	1,42356	0,35316	1,42356	1,42356			Dr.22027	LOC559444
1947804	zgc:136908	Zgc:136908	17	563679	hypothetical protein LOC563679	Dr.47664	0,01992	-0,17891	0,66235	-1,50977	2,68E-19	3,23E-17	No	-0,74479	0,21641	0,14967		No	1,50977	0,6916	-0,36874	-1,44591	1,44591			Dr.47664	zgc:136908
1957744	si:ch211-243g18.2	Si:ch211-243g18.2	10	559906	keratin family member	Dr.9236	0,06484	0,58094	3,81015	3,81015	3,27E-19	3,92E-17	No	-2,05206	0,00499	0,01575		No	3,81015	3,15452	1,14883	3,15452	3,15452			Dr.9236	si:ch211-243g18.2
1951109	klf11	Kruppel-like factor 11	20	560787	hypothetical protein LOC560787	Dr.78042	0,01523	0,13631	1,36872	1,36872	3,59E-19	4,27E-17	No	-0,40003	0,33785	0,46904		No	1,36872	1,38831	0,32809	1,38831	1,38831			Dr.78042	klf11
1943229	tspan18a	Tetraspanin 18a	7	437007	tetraspanin 18a; tetraspanin 18	Dr.133013	0,00744	-0,06658	0,85786	-1,16569	3,70E-19	4,38E-17	No	0,53497	3,6628	3,20716		No	1,16569	0,8756	-0,13284	-1,14207	1,14207			Dr.133013	tspan18a
1954632	efna3	Ephrin A3	16	117506	ephrin A3	Dr.83331	0,0179	0,15985	1,44495	1,44495	4,19E-19	4,93E-17	No	-0,76588	0,13984	0,21018		No	1,44495	1,50295	0,40743	1,50295	1,50295			Dr.83331	efna3
1951430	wu:fc14h06	Wu:fc14h06	20	323944		Dr.78477	0,22444	2	100	100	5,05E-19	5,90E-17	No	-3,03311	0,00079	0,00113		No	100	1,41879	0,34981	1,41879	1,41879			Dr.78477	wu:fc14h06
1947596	Dr.43434	Transcribed locus	1			Dr.43434	0,22446	2	100	100	5,10E-19	5,92E-17	No	-3,02537	0,00084	0,00105		No	100	1,24802	0,22156	1,24802	1,24802			Dr.43434
1957244	tlr1	Toll-like receptor 1	14	403127	TIR1.2	Dr.89709	0,01305	-0,11621	0,76522	-1,30681	5,37E-19	6,20E-17	No	-1,63534	0,02625	0,02043		No	1,30681	0,77836	-0,25056	-1,28475	1,28475			Dr.89709	tlr1
1951139	wu:fc14c01	Wu:fc14c01	3	323921		Dr.78082	0,20193	-1,79522	0,01602	-62,40512	6,10E-19	7,00E-17	No	-1,71487	0,15518	0,0024		No	62,40512	0,01544	-4,17093	-64,77544	64,77544			Dr.78082	wu:fc14c01
1952967	wu:fe05g11	Wu:fe05g11	20	326695		Dr.80645	0,02884	0,25622	1,80392	1,80392	6,44E-19	7,34E-17	No	-1,22124	0,04435	0,08166		No	1,80392	1,84147	0,61056	1,84147	1,84147			Dr.80645	wu:fe05g11
1955419	tnnc	Troponin C, fast skeletal	23	58082	troponin C, fast skeletal	Dr.8472	0,17942	-1,58929	0,02575	-38,84105	8,16E-19	9,25E-17	No	-1,4543	0,29694	0,00616		No	38,84105	0,02075	-3,87538	-48,20097	48,20097			Dr.8472	tnnc
1948098	zgc:153928	Zgc:153928	1	559896	hypothetical protein LOC559896	Dr.54339	0,00813	-0,07178	0,84766	-1,17972	1,03E-18	1,16E-16	No	-0,27028	0,57687	0,49931		No	1,17972	0,86555	-0,14439	-1,15533	1,15533			Dr.54339	zgc:153928
1949384	hoxb8a	Homeo box B8a	3	30343	homeo box B8a; homeobox b8a; homeobox gene B-8	Dr.75787	0,02068	-0,18236	0,65712	-1,5218	1,18E-18	1,32E-16	No	-1,26327	0,06754	0,04405		No	1,5218	0,6522	-0,42741	-1,53328	1,53328			Dr.75787	hoxb8a
1958063	opn1mw2	Opsin 1 (cone pigments), medium-wave-sensitive, 2	6	360151	opsin 1 (cone pigments), medium-wave-sensitive, 2; green-sensitive opsin	Dr.9850	0,0841	0,7413	5,51189	5,51189	1,20E-18	1,34E-16	No	-2,1761	0,00269	0,01649		No	5,51189	6,11957	1,81149	6,11957	6,11957			Dr.9850	opn1mw2
1953704	apnl	Actinoporin-like protein	7	336963		Dr.81795	0,12511	-1,09885	0,07964	-12,55585	1,59E-18	1,76E-16	No	-1,84233	0,05836	0,00397		No	12,55585	0,06802	-2,68789	-14,70069	14,70069			Dr.81795	apnl
1940667	LOC560126	Similar to lysosomal alpha-N-acetyl glucosaminidase	24	560126		Dr.120636	0,22845	2	100	100	2,05E-18	2,26E-16	No	-2,91107	0,00087	0,00225		No	100	2,59345	0,95299	2,59345	2,59345			Dr.120636	LOC560126
1940384	esr1	Estrogen receptor 1	20	259252	estrogen receptor 1; estrogen receptor alpha	Dr.119569	0,01383	0,12064	1,32019	1,32019	2,72E-18	2,98E-16	No	-1,1741	0,05736	0,0782		No	1,32019	1,36318	0,30982	1,36318	1,36318			Dr.119569	esr1
1952023	pigp	Phosphatidylinositol glycan, class P	10	325316	phosphatidylinositol glycan, class P; Down syndrome critical region gene 5	Dr.79270	0,01529	0,13328	1,35919	1,35919	2,85E-18	3,10E-16	No	-0,06181	0,73433	1,02444		No	1,35919	1,39507	0,33294	1,39507	1,39507			Dr.79270	pigp
1951213	zgc:112036	Zgc:112036	7	553672	hypothetical protein LOC553672	Dr.78170	0,01082	-0,09417	0,80507	-1,24213	3,15E-18	3,41E-16	No	0,36691	2,59728	2,08593		No	1,24213	0,80312	-0,21925	-1,24514	1,24514			Dr.78170	zgc:112036
1949318	iclp2	Invariant chain-like protein 2	21	30645	invariant chain-like protein 2	Dr.75719	0,02	-0,17399	0,6699	-1,49275	3,34E-18	3,59E-16	No	0,39261	2,97037	2,05309		No	1,49275	0,69119	-0,36934	-1,44678	1,44678			Dr.75719	iclp2
1946877	zgc:55423	Zgc:55423	21	394146	hypothetical protein LOC394146	Dr.35017	0,01959	0,17004	1,47926	1,47926	4,01E-18	4,29E-16	No	-1,40065	0,03236	0,04888		No	1,47926	1,5104	0,41237	1,5104	1,5104			Dr.35017	zgc:55423
1939842	LOC557756	Similar to ectonucleotide pyrophosphatase/phosphodiesterase 7	12	557756		Dr.117320	0,23059	-2	0,01	-100	4,19E-18	4,46E-16	No	-2,81874	0,00277	0,00084		No	100	0,3022	-1,19667	-3,30909	3,30909			Dr.117320	LOC557756
1939624	itm2bl	Integral membrane protein 2B, like	9	406248	integral membrane protein 2B, like; fb94b03	Dr.116457	0,01746	-0,15125	0,70591	-1,4166	4,58E-18	4,84E-16	No	-0,08827	0,96333	0,69134		No	1,4166	0,71765	-0,33177	-1,39343	1,39343			Dr.116457	itm2bl
1942468	Dr.129467	Transcribed locus	16			Dr.129467	0,01988	-0,17202	0,67294	-1,48601	5,11E-18	5,37E-16	No	-0,50268	0,37945	0,26056		No	1,48601	0,68666	-0,37591	-1,45632	1,45632			Dr.129467
1939206	wu:fj48c03	Wu:fj48c03	5	336095		Dr.114930	0,15044	-1,29921	0,05021	-19,91636	5,81E-18	6,08E-16	No	-1,22458	0,31528	0,013		No	19,91636	0,04123	-3,18868	-24,25633	24,25633			Dr.114930	wu:fj48c03
1939755	LOC561737	Similar to phosphoinositide 3-kinase catalytic subunit	11	561737		Dr.117016	0,01316	0,11362	1,29903	1,29903	5,85E-18	6,08E-16	No	-0,31783	0,42131	0,54921		No	1,29903	1,30358	0,26511	1,30358	1,30358			Dr.117016	LOC561737
1955988	zgc:111821	Zgc:111821	10	432385	spp1 protein; osteopontin	Dr.85739	0,03452	-0,29689	0,50479	-1,98104	7,85E-18	8,12E-16	No	-1,7198	0,02634	0,0138		No	1,98104	0,5237	-0,64684	-1,90951	1,90951			Dr.85739	zgc:111821
1948424	wu:fc17h03	Wu:fc17h03	2	324067		Dr.67944	0,23274	-2	0,01	-100	8,45E-18	8,69E-16	No	-3,05592	0,00094	0,00082		No	100	0,87734	-0,13086	-1,13981	1,13981			Dr.67944	wu:fc17h03
1938217	reverbb1	Rev erb beta 1	10	402815	Rev-Erb Beta 1	Dr.107078	0,0309	0,26548	1,84282	1,84282	8,57E-18	8,77E-16	No	0,06701	0,8887	1,53206		No	1,84282	1,72393	0,54461	1,72393	1,72393			Dr.107078	reverbb1
1937585	sb:cb27	Sb:cb27	20	321047		Dr.104704	0,23297	-2	0,01	-100	9,10E-18	9,26E-16	No	-3,07017	0,00084	0,00087		No	100	1,02893	0,02852	1,02893	1,02893			Dr.104704	sb:cb27
1950341	wu:fb58c05	Wu:fb58c05	12	322333		Dr.76988	0,23301	2	100	100	9,21E-18	9,32E-16	No	-3,0451	0,00079	0,00107		No	100	1,34494	0,29635	1,34494	1,34494			Dr.76988	wu:fb58c05
1942715	psmb10	Proteasome (prosome, macropain) subunit, beta type, 10	19	64280	proteasome subunit, beta type, 10; prosome; macropain; proteasome (prosome, macropain) subunit, beta type, 12	Dr.132259	0,01631	-0,13986	0,72468	-1,37993	1,01E-17	1,02E-15	No	-0,60853	0,2859	0,21219		No	1,37993	0,74217	-0,29817	-1,34739	1,34739			Dr.132259	psmb10
1956782	slc5a1	Solute carrier family 5 (sodium/glucose cotransporter), member 1	10	393654	solute carrier family 5 (sodium/glucose cotransporter), member 1	Dr.87868	0,21408	1,83221	67,95244	67,95244	1,14E-17	1,14E-15	No	-2,53789	0,00126	0,00667		No	67,95244	5,29551	1,66686	5,29551	5,29551			Dr.87868	slc5a1
1942675	hoxb8b	Homeo box B8b	12	30420	homeobox b8b; homeobox gene A-8; homeobox gene B-8b	Dr.132197	0,02127	-0,18192	0,65778	-1,52026	1,20E-17	1,20E-15	No	-1,79375	0,01968	0,01313		No	1,52026	0,66727	-0,40456	-1,49865	1,49865			Dr.132197	hoxb8b
1947739	wu:fa12g12	Wu:fa12g12	23	555962	hypothetical protein LOC555962	Dr.46531	0,11568	-0,98639	0,10318	-9,6915	1,50E-17	1,49E-15	No	-0,98476	0,36817	0,03215		No	9,6915	0,08732	-2,43814	-11,45175	11,45175			Dr.46531	wu:fa12g12
1943560	LOC798011	Hypothetical protein LOC798011	4	798011		Dr.133557	0,08029	-0,68389	0,20707	-4,8294	1,62E-17	1,60E-15	No	-2,57568	0,00518	0,00136		No	4,8294	0,2633	-1,33446	-3,79793	3,79793			Dr.133557	LOC798011
1949007	cldn8	Claudin 8	15	445278	claudin 8	Dr.75338	0,23523	2	100	100	1,86E-17	1,82E-15	No	-3,06805	0,00079	0,00094		No	100	1,18174	0,16698	1,18174	1,18174			Dr.75338	cldn8
1952115	zgc:153680	Zgc:153680	17	767656	hypothetical protein LOC767656	Dr.79412	0,00984	-0,08353	0,82502	-1,21209	2,05E-17	2,00E-15	No	-0,17658	0,72443	0,61214		No	1,21209	0,84499	-0,16843	-1,18345	1,18345			Dr.79412	zgc:153680
1942448	Dr.12909	Transcribed locus	14			Dr.12909	0,02274	0,19273	1,55858	1,55858	2,34E-17	2,27E-15	No	-1,0655	0,06824	0,10855		No	1,55858	1,59061	0,46412	1,59061	1,59061			Dr.12909
1939683	LOC564509	Similar to zygote arrest 1	10	564509		Dr.116725	0,05682	-0,47963	0,33142	-3,01736	3,14E-17	3,03E-15	No	-2,13916	0,01218	0,00433		No	3,01736	0,3553	-1,03479	-2,8145	2,8145			Dr.116725	LOC564509
1952291	zgc:101853	Zgc:101853	23	494049	hypothetical protein LOC494049	Dr.79673	0,02065	-0,17425	0,6695	-1,49364	3,27E-17	3,14E-15	No	-1,27338	0,06499	0,04369		No	1,49364	0,67234	-0,39699	-1,48734	1,48734			Dr.79673	zgc:101853
1955559	Dr.84916	Transcribed locus	21			Dr.84916	0,02939	-0,24745	0,56566	-1,76785	3,80E-17	3,63E-15	No	-0,29036	0,67301	0,39017		No	1,76785	0,57974	-0,54518	-1,72492	1,72492			Dr.84916
1944582	gcdhl	Glutaryl-Coenzyme A dehydrogenase, like	3	450003	glutaryl-Coenzyme A dehydrogenase, like	Dr.14829	0,02373	-0,19927	0,63202	-1,58224	4,59E-17	4,37E-15	No	-0,6616	0,27616	0,17204		No	1,58224	0,62296	-0,47328	-1,60525	1,60525			Dr.14829	gcdhl
1957320	Dr.90086	Transcribed locus	15			Dr.90086	0,23846	-2	0,01	-100	4,99E-17	4,72E-15	No	-2,88401	0,00208	0,00082		No	100	0,39589	-0,92662	-2,52595	2,52595			Dr.90086
1942004	Dr.124283	Transcribed locus	5			Dr.124283	0,23949	-2	0,01	-100	6,77E-17	6,38E-15	No	-2,89177	0,00184	0,0009		No	100	0,48647	-0,72058	-2,05563	2,05563			Dr.124283
1943294	Dr.133131	Transcribed locus	14			Dr.133131	0,0141	0,11753	1,31078	1,31078	7,83E-17	7,34E-15	No	-0,03205	0,80326	1,07411		No	1,31078	1,33719	0,29057	1,33719	1,33719			Dr.133131
1950693	im:6898834	Im:6898834	11	449669		Dr.77436	0,03989	0,33238	2,14969	2,14969	7,93E-17	7,39E-15	No	-1,36211	0,02937	0,06479		No	2,14969	2,2062	0,79127	2,2062	2,2062			Dr.77436	im:6898834
1948563	mta2	Metastasis associated 1 family, member 2	7	326078	metastasis associated 1 family, member 2; metastais-associated gene family, member 2	Dr.7307	0,01088	0,09063	1,23205	1,23205	8,13E-17	7,54E-15	No	-0,11183	0,68635	0,87053		No	1,23205	1,26834	0,23771	1,26834	1,26834			Dr.7307	mta2
1940564	zgc:76891	Zgc:76891	23	405815	hypothetical protein LOC405815	Dr.120287	0,24052	-2	0,01	-100	9,16E-17	8,46E-15	No	-3,08431	0,00082	0,00083		No	100	1,00906	0,00902	1,00906	1,00906			Dr.120287	zgc:76891
1949330	btg4	B-cell translocation gene 4	5	378946	B-cell translocation gene 4; maternal factor B9.25; B-cell translocation protein 4a; B-cell translocation protein 4b	Dr.75731	0,11444	-0,95145	0,11183	-8,94242	9,27E-17	8,52E-15	No	-2,33055	0,01257	0,00174		No	8,94242	0,13804	-1,98023	-7,24438	7,24438			Dr.75731	btg4
1946525	zgc:92518	Zgc:92518	1	436634	hypothetical protein LOC436634	Dr.32058	0,09978	-0,82756	0,14874	-6,72295	1,10E-16	1,01E-14	No	-2,01465	0,02708	0,00371		No	6,72295	0,13706	-1,98732	-7,29593	7,29593			Dr.32058	zgc:92518
1947603	zgc:86757	Zgc:86757	6	415223	hypothetical protein LOC415223	Dr.436	0,07308	-0,60601	0,24774	-4,03654	1,11E-16	1,01E-14	No	-2,09602	0,01649	0,0039		No	4,03654	0,2364	-1,44223	-4,23013	4,23013			Dr.436	zgc:86757
1947309	wu:fd10a10	Wu:fd10a10	16	325758		Dr.4005	0,08019	-0,66346	0,21704	-4,60748	1,30E-16	1,18E-14	No	-1,3757	0,09639	0,0193		No	4,60748	0,20024	-1,60826	-4,99411	4,99411			Dr.4005	wu:fd10a10
1940073	wu:fc65f03	Wu:fc65f03	15	325296		Dr.118285	0,24186	2	100	100	1,35E-16	1,22E-14	No	-2,80829	0,00091	0,00265		No	100	2,89727	1,06377	2,89727	2,89727			Dr.118285	wu:fc65f03
1951637	wu:fc28f08	Wu:fc28f08	11	324432		Dr.78736	0,02963	-0,24458	0,56941	-1,75621	1,53E-16	1,37E-14	No	-0,39287	0,53168	0,30917		No	1,75621	0,58151	-0,54213	-1,71967	1,71967			Dr.78736	wu:fc28f08
1945626	wu:fk34d08	Wu:fk34d08	3	336958		Dr.23124	0,24275	-2	0,01	-100	1,74E-16	1,55E-14	No	-2,89755	0,00179	0,0009		No	100	0,49959	-0,69396	-2,00163	2,00163			Dr.23124	wu:fk34d08
1949986	slc25a43	Solute carrier family 25, member 43	10	368427	solute carrier family 25, member 43; mitochondrial carrier	Dr.76536	0,01688	0,13887	1,37679	1,37679	1,89E-16	1,68E-14	No	-0,55418	0,23488	0,33175		No	1,37679	1,41242	0,3453	1,41242	1,41242			Dr.76536	slc25a43
1958087	LOC100005106	Similar to hCG2041257	7	100005106		Dr.99161	0,06782	0,55756	3,61048	3,61048	2,01E-16	1,78E-14	No	-1,34265	0,0235	0,09062		No	3,61048	3,85639	1,34973	3,85639	3,85639			Dr.99161	LOC100005106
1950710	Dr.77462	Transcribed locus	11			Dr.77462	0,02763	0,22699	1,68652	1,68652	2,09E-16	1,84E-14	No	-1,44084	0,02752	0,04772		No	1,68652	1,73392	0,55039	1,73392	1,73392			Dr.77462
1938505	zgc:153939	Zgc:153939	5	777717	hypothetical protein LOC777717	Dr.108510	0,24424	2	100	100	2,64E-16	2,31E-14	No	-2,76531	0,00091	0,00323		No	100	3,53123	1,26165	3,53123	3,53123			Dr.108510	zgc:153939
1957707	zgc:162209	Zgc:162209	4	100037317	hypothetical protein LOC100037317	Dr.92222	0,03897	-0,31871	0,48005	-2,08311	2,89E-16	2,52E-14	No	-1,86192	0,0197	0,00964		No	2,08311	0,48931	-0,71475	-2,04368	2,04368			Dr.92222	zgc:162209
1941660	Dr.123273	Transcribed locus	14			Dr.123273	0,022	0,1798	1,51288	1,51288	3,02E-16	2,62E-14	No	-0,81267	0,1239	0,19146		No	1,51288	1,54528	0,43521	1,54528	1,54528			Dr.123273
1937880	wu:fc38d05	Wu:fc38d05	14	324691		Dr.105744	0,01622	0,1325	1,35674	1,35674	3,07E-16	2,65E-14	No	-0,65709	0,18719	0,25915		No	1,35674	1,38441	0,32527	1,38441	1,38441			Dr.105744	wu:fc38d05
1938657	wnt8a	Wingless-type MMTV integration site family, member 8a	14	30122	wingless-type MMTV integration site family, member 8a; wnt8 ORF1; wnt8 ORF2; etID309727.14	Dr.110678	0,02694	-0,22004	0,60251	-1,65973	3,12E-16	2,68E-14	No	-1,47565	0,04167	0,02685		No	1,65973	0,6442	-0,43974	-1,55231	1,55231			Dr.110678	wnt8a
1952788	zgc:63471	Zgc:63471	7	327396	Ras-related associated with diabetes	Dr.80392	0,0272	0,22184	1,66664	1,66664	3,47E-16	2,97E-14	No	-0,63912	0,18319	0,28766		No	1,66664	1,5703	0,45126	1,5703	1,5703			Dr.80392	zgc:63471
1944916	zgc:56533	Zgc:56533	22	394045	hypothetical protein LOC394045	Dr.17244	0,02158	-0,17591	0,66695	-1,49937	3,54E-16	3,02E-14	No	-1,05674	0,11092	0,06942		No	1,49937	0,62587	-0,46862	-1,59779	1,59779			Dr.17244	zgc:56533
1944091	wu:fc58d06	Wu:fc58d06	7	325186		Dr.137515	0,02638	0,21472	1,63953	1,63953	4,02E-16	3,41E-14	No	-1,38781	0,03165	0,05309		No	1,63953	1,67751	0,51731	1,67751	1,67751			Dr.137515	wu:fc58d06
1953774	sb:cb230	Sb:cb230	11	321163		Dr.81902	0,03379	-0,27465	0,53132	-1,88212	4,36E-16	3,68E-14	No	-1,25207	0,07623	0,04128		No	1,88212	0,54145	-0,61351	-1,8469	1,8469			Dr.81902	sb:cb230
1943262	ckmt2	Creatine kinase, mitochondrial 2 (sarcomeric)	5	393670	creatine kinase, mitochondrial 2 (sarcomeric)	Dr.133078	0,12907	-1,04884	0,08936	-11,19028	4,44E-16	3,74E-14	No	-1,04306	0,34915	0,02635		No	11,19028	0,07546	-2,58414	-13,25187	13,25187			Dr.133078	ckmt2
1956954	ttna	Titin a	9	317731	pik; pickwick	Dr.88568	0,18475	-1,49893	0,0317	-31,54468	4,94E-16	4,14E-14	No	-0,94347	0,73263	0,01771		No	31,54468	0,02417	-3,72262	-41,37266	41,37266			Dr.88568	ttna
1946926	fam45a	Family with sequence similarity 45, member A	13	324827	fd19e06	Dr.35585	0,02185	0,17661	1,50179	1,50179	6,30E-16	5,25E-14	No	-1,10669	0,06319	0,097		No	1,50179	1,53489	0,42846	1,53489	1,53489			Dr.35585	fam45a
1943430	Dr.133341	Transcribed locus	5			Dr.133341	0,02362	0,19093	1,55213	1,55213	6,36E-16	5,28E-14	No	-0,24979	0,44731	0,70879		No	1,55213	1,58456	0,46031	1,58456	1,58456			Dr.133341
1952784	map3k7	Mitogen activated protein kinase kinase kinase 7	20	553788	mitogen activated protein kinase kinase kinase 7; tak1; TGF-beta-activated kinase TAK1	Dr.80386	0,00984	0,07949	1,20086	1,20086	6,68E-16	5,52E-14	No	-0,30285	0,44994	0,55099		No	1,20086	1,22458	0,20259	1,22458	1,22458			Dr.80386	map3k7
1942617	Dr.131911	Transcribed locus	6			Dr.131911	0,0215	-0,17343	0,67077	-1,49083	7,16E-16	5,89E-14	No	-0,22987	0,71214	0,48793		No	1,49083	0,68516	-0,3781	-1,45951	1,45951			Dr.131911
1943041	atp2a1l	ATPase, Ca++ transporting, cardiac muscle, fast twitch 1 like	12	494489	ATPase, Ca++ transporting, cardiac muscle, fast twitch 1 like	Dr.132724	0,20945	-1,6879	0,02052	-48,74154	7,72E-16	6,33E-14	No	-0,52425	1,69002	0,05292		No	48,74154	0,03131	-3,46372	-31,93565	31,93565			Dr.132724	atp2a1l
1949665	zgc:153978	Zgc:153978	13	326958	hypothetical protein LOC751638	Dr.76124	0,02395	-0,19279	0,64151	-1,55881	8,20E-16	6,69E-14	No	-1,09923	0,09846	0,06443		No	1,55881	0,65444	-0,42397	-1,52802	1,52802			Dr.76124	zgc:153978
1938976	DKEYP-94G1.1	Novel protein with Lectin C-type domains	2	797092	hypothetical protein LOC797092	Dr.114053	0,0287	-0,23085	0,58769	-1,70158	8,79E-16	7,14E-14	No	-1,96381	0,01407	0,0084		No	1,70158	0,59684	-0,5161	-1,67548	1,67548			Dr.114053	DKEYP-94G1.1
1946549	zgc:91897	Zgc:91897	8	432373	hypothetical protein LOC432373	Dr.32160	0,24888	-2	0,01	-100	9,29E-16	7,51E-14	No	-2,89463	0,00182	0,0009		No	100	0,49293	-0,70738	-2,02867	2,02867			Dr.32160	zgc:91897
1950515	rdh1l	Retinol dehydrogenase 1, like	9	322529	retinol dehydrogenase 1, like	Dr.77202	0,01248	-0,10025	0,79387	-1,25966	9,46E-16	7,62E-14	No	-0,28136	0,58673	0,46648		No	1,25966	0,79506	-0,22934	-1,25776	1,25776			Dr.77202	rdh1l
1950783	dlx3b	Distal-less homeobox gene 3b	12	30585	distal-less homeobox gene 3b	Dr.77568	0,05844	-0,46909	0,33956	-2,945	1,00E-15	8,02E-14	No	-1,71109	0,03453	0,01096		No	2,945	0,31727	-1,14799	-3,15186	3,15186			Dr.77568	dlx3b
1943759	CH211-89F7.4	Similar to CC chemokine SCYA106	5	794891	hypothetical protein LOC794891	Dr.133987	0,02984	-0,23885	0,57697	-1,7332	1,20E-15	9,58E-14	No	0,04317	1,50424	0,81099		No	1,7332	0,53914	-0,61779	-1,85482	1,85482			Dr.133987	CH211-89F7.4
1940525	LOC564799	Similar to Ras-related protein M-Ras (Ras-related protein R-Ras3)	22	564799		Dr.120103	0,01926	0,15403	1,42572	1,42572	1,25E-15	9,94E-14	No	-0,92475	0,09844	0,14366		No	1,42572	1,45944	0,37805	1,45944	1,45944			Dr.120103	LOC564799
1946076	wu:fk55d01	Wu:fk55d01	14	335679		Dr.28100	0,02733	0,21858	1,65415	1,65415	1,28E-15	1,01E-13	No	-1,02649	0,07237	0,12274		No	1,65415	1,69606	0,52831	1,69606	1,69606			Dr.28100	wu:fk55d01
1938227	wu:fj58c09	Wu:fj58c09	16	336232		Dr.107117	0,01652	0,13202	1,35526	1,35526	1,31E-15	1,03E-13	No	-0,44257	0,30731	0,42392		No	1,35526	1,37946	0,32169	1,37946	1,37946			Dr.107117	wu:fj58c09
1947591	wu:fj54e10	Wu:fj54e10	9	336185		Dr.43382	0,03063	-0,24481	0,5691	-1,75716	1,33E-15	1,04E-13	No	-1,04762	0,11846	0,06779		No	1,75716	0,57228	-0,55812	-1,74739	1,74739			Dr.43382	wu:fj54e10
1948326	sh3bp5la	SH3-binding domain protein 5-like, a	15	406439	SH3-binding domain protein 5-like, a	Dr.6635	0,01452	0,11543	1,30446	1,30446	1,84E-15	1,44E-13	No	-0,01608	0,83331	1,11435		No	1,30446	1,33726	0,29062	1,33726	1,33726			Dr.6635	sh3bp5la
1937974	si:dkey-260j18.2	Si:dkey-260j18.2	20	325231	hypothetical protein LOC325231	Dr.106052	0,01391	0,11048	1,28966	1,28966	2,03E-15	1,58E-13	No	-0,28786	0,44955	0,5909		No	1,28966	1,31442	0,27339	1,31442	1,31442			Dr.106052	si:dkey-260j18.2
1939062	cldni	Claudin i	3	81588	claudin i; etID38174.3	Dr.114360	0,02658	-0,21095	0,61525	-1,62535	2,09E-15	1,62E-13	No	-0,8192	0,19394	0,11856		No	1,62535	0,61132	-0,49213	-1,63579	1,63579			Dr.114360	cldni
1948794	chrna1	Cholinergic receptor, nicotinic, alpha polypeptide 1	6	30725	cholinergic receptor, nicotinic, alpha polypeptide 1; nic; nic-1; nicotinic receptor; nicotinic acetylcholine receptor alpha-1	Dr.75091	0,04862	-0,38546	0,41167	-2,42915	2,23E-15	1,72E-13	No	-1,96824	0,01621	0,00714		No	2,42915	0,44062	-0,81957	-2,26953	2,26953			Dr.75091	chrna1
1957452	Dr.90701	Transcribed locus	5			Dr.90701	0,25228	-2	0,01	-100	2,23E-15	1,72E-13	No	-3,00499	0,00127	0,00083		No	100	0,65551	-0,42234	-1,52553	1,52553			Dr.90701
1941341	Dr.122612	Transcribed locus	16			Dr.122612	0,02694	0,21338	1,6345	1,6345	2,38E-15	1,82E-13	No	-1,66597	0,0168	0,02772		No	1,6345	1,6507	0,5012	1,6507	1,6507			Dr.122612
1956386	Dr.86505	Transcribed locus	21			Dr.86505	0,25322	2	100	100	2,83E-15	2,16E-13	No	-3,08508	0,00082	0,00082		No	100	1,00359	0,00358	1,00359	1,00359			Dr.86505
1943343	Dr.133199	Transcribed locus	13			Dr.133199	0,02512	0,19798	1,57753	1,57753	3,26E-15	2,48E-13	No	-0,8368	0,11474	0,18512		No	1,57753	1,61336	0,47832	1,61336	1,61336			Dr.133199
1940854	wu:fa01b01	Wu:fa01b01	8	334711		Dr.121557	0,04442	0,34991	2,23827	2,23827	3,36E-15	2,54E-13	No	-0,76822	0,11287	0,26047		No	2,23827	2,3076	0,83621	2,3076	2,3076			Dr.121557	wu:fa01b01
1951754	LOC799461	Similar to hCG1779312	23	799461		Dr.78885	0,25393	2	100	100	3,37E-15	2,54E-13	No	-3,07009	0,00084	0,00086		No	100	1,01575	0,01562	1,01575	1,01575			Dr.78885	LOC799461
1940929	wu:fb62f08	Wu:fb62f08	12	322487		Dr.121727	0,25418	2	100	100	3,59E-15	2,70E-13	No	-3,04119	0,00084	0,00102		No	100	1,21602	0,19558	1,21602	1,21602			Dr.121727	wu:fb62f08
1946192	myoz2	Myozenin 2	7	393873	myozenin 2	Dr.29099	0,11825	-0,93022	0,11743	-8,51577	3,64E-15	2,72E-13	No	-2,07229	0,02702	0,00292		No	8,51577	0,10801	-2,22549	-9,25801	9,25801			Dr.29099	myoz2
1951175	zgc:91999	Zgc:91999	Un	445104	hypothetical protein LOC445104	Dr.78129	0,16329	-1,28403	0,052	-19,23218	3,73E-15	2,78E-13	No	-2,15954	0,03558	0,00159		No	19,23218	0,04471	-3,10762	-22,36766	22,36766			Dr.78129	zgc:91999
1937503	myhc4	Myosin heavy chain 4	5	334274	myosin heavy chain 4; fast myosin heavy chain 4	Dr.104477	0,25453	2	100	100	3,91E-15	2,90E-13	No	-3,01318	0,00087	0,00113		No	100	1,30318	0,2648	1,30318	1,30318			Dr.104477	myhc4
1956259	LOC562097	Hypothetical LOC562097	7	562097		Dr.86266	0,22527	1,76985	58,86376	58,86376	3,95E-15	2,92E-13	No	-2,8537	0,00083	0,00616		No	58,86376	7,38399	1,99931	7,38399	7,38399			Dr.86266	LOC562097
1950139	wu:fb09b10	Wu:fb09b10	14	336390		Dr.76722	0,01667	0,131	1,35206	1,35206	3,96E-15	2,92E-13	No	-0,13016	0,62991	0,87179		No	1,35206	1,38401	0,32498	1,38401	1,38401			Dr.76722	wu:fb09b10
1941134	hpx	Hemopexin	9	327588		Dr.122181	0,25476	-2	0,01	-100	4,14E-15	3,04E-13	No	-2,99547	0,00124	0,00087		No	100	0,6976	-0,36011	-1,43349	1,43349			Dr.122181	hpx
1939964	LOC100000053	Similar to multiple tissue opsin	14	100000053		Dr.117926	0,02467	0,19314	1,56005	1,56005	4,94E-15	3,61E-13	No	-0,89056	0,10225	0,16189		No	1,56005	1,58339	0,45957	1,58339	1,58339			Dr.117926	LOC100000053
1942181	Dr.125429	Transcribed locus	23			Dr.125429	0,2557	2	100	100	5,21E-15	3,79E-13	No	-2,97333	0,00084	0,00143		No	100	1,70841	0,53556	1,70841	1,70841			Dr.125429
1957483	Dr.90801	Transcribed locus	14			Dr.90801	0,25622	2	100	100	5,91E-15	4,29E-13	No	-2,97367	0,00083	0,00185		No	100	2,21404	0,79482	2,21404	2,21404			Dr.90801
1944540	es1	Es1 protein	8	30237	es1 protein	Dr.1461	0,06169	0,4813	3,02898	3,02898	6,12E-15	4,42E-13	No	-1,48164	0,01584	0,06872		No	3,02898	4,33918	1,46768	4,33918	4,33918			Dr.1461	es1
1937531	wu:fb06g07	Wu:fb06g07	19	336821		Dr.104543	0,01977	-0,15348	0,7023	-1,42389	8,25E-15	5,94E-13	No	1,50411	38,0975	26,75047		No	1,42389	0,70216	-0,3536	-1,42418	1,42418			Dr.104543	wu:fb06g07
1953360	wu:fj61b10	Wu:fj61b10	2	336280		Dr.81244	0,04204	0,32424	2,10977	2,10977	1,23E-14	8,82E-13	No	-0,45802	0,23651	0,51775		No	2,10977	2,18913	0,7835	2,18913	2,18913			Dr.81244	wu:fj61b10
1947843	foxa2	Forkhead box A2	17	30126	forkhead box A2; mol; axial; monorail; etID309811.17	Dr.483	0,01264	-0,09743	0,79905	-1,25149	1,25E-14	8,93E-13	No	-1,39126	0,04495	0,0367		No	1,25149	0,81652	-0,2027	-1,22471	1,22471			Dr.483	foxa2
1947996	wu:fe14h10	Wu:fe14h10	9	326758		Dr.521	0,01055	-0,08132	0,82924	-1,20593	1,29E-14	9,18E-13	No	-0,19804	0,68932	0,58277		No	1,20593	0,84542	-0,16792	-1,18284	1,18284			Dr.521	wu:fe14h10
1937769	ehd3	EH-domain containing 3	10	323349		Dr.105335	0,22094	1,70143	50,28458	50,28458	1,35E-14	9,53E-13	No	-2,78983	0,00088	0,01277		No	50,28458	14,51091	2,6749	14,51091	14,51091			Dr.105335	ehd3
1946577	zgc:92061	Zgc:92061	22	436656	hypothetical protein LOC436656; krt17; cytokeratin E7	Dr.32396	0,08321	-0,64077	0,22868	-4,37293	1,35E-14	9,53E-13	No	-0,41534	0,89351	0,16528		No	4,37293	0,18497	-1,68755	-5,40619	5,40619			Dr.32396	zgc:92061
1940758	ndrg1	N-myc downstream regulated gene 1	19	373106	N-myc downstream regulated gene 1	Dr.12107	0,01409	-0,1084	0,77912	-1,2835	1,46E-14	1,02E-12	No	0,18488	1,69608	1,38136		No	1,2835	0,81444	-0,20525	-1,22783	1,22783			Dr.12107	ndrg1
1953075	si:busm1-194e12.11	Si:busm1-194e12.11	Un	368993	hypothetical protein LOC368993; alpha chain	Dr.80817	0,02739	-0,21066	0,61566	-1,62427	1,46E-14	1,02E-12	No	-1,00713	0,12389	0,07811		No	1,62427	0,63044	-0,46134	-1,5862	1,5862			Dr.80817	si:busm1-194e12.11
1937348	LOC792836	Similar to Ubiquitin-activating enzyme E1C (UBA3 homolog, yeast)	1	792836		Dr.101397	0,03294	0,25329	1,79179	1,79179	1,47E-14	1,03E-12	No	-0,33828	0,33937	0,62328		No	1,79179	1,83661	0,60792	1,83661	1,83661			Dr.101397	LOC792836
1953218	wu:fj40g04	Wu:fj40g04	8	335970		Dr.81043	0,01725	0,13265	1,35723	1,35723	1,48E-14	1,03E-12	No	-0,27276	0,45287	0,6288		No	1,35723	1,38847	0,3282	1,38847	1,38847			Dr.81043	wu:fj40g04
1937413	junb	Jun B proto-oncogene	1	407086	jun B proto-oncogene; Jun-B oncogene	Dr.10326	0,01491	0,1146	1,30195	1,30195	1,52E-14	1,05E-12	No	0,00797	0,90072	1,15174		No	1,30195	1,27869	0,24584	1,27869	1,27869			Dr.10326	junb
1947115	axin2	Axin 2 (conductin, axil)	3	58080	axin 2 (conductin, axil); etID37069.3	Dr.3727	0,00914	0,07024	1,17555	1,17555	1,56E-14	1,08E-12	No	0,0128	0,93693	1,13212		No	1,17555	1,20833	0,18924	1,20833	1,20833			Dr.3727	axin2
1951160	zgc:101130	Zgc:101130	22	554950	hypothetical protein LOC554950	Dr.78110	0,01771	0,13585	1,36725	1,36725	1,72E-14	1,18E-12	No	-0,83053	0,1254	0,17403		No	1,36725	1,38777	0,3277	1,38777	1,38777			Dr.78110	zgc:101130
1945760	wu:fb48g11	Wu:fb48g11	12	322065		Dr.2442	0,0125	0,09583	1,24689	1,24689	1,79E-14	1,23E-12	No	0,12967	1,19013	1,52668		No	1,24689	1,28278	0,24903	1,28278	1,28278			Dr.2442	wu:fb48g11
1954417	guca1a	Guanylate cyclase activator 1A	4	140430	guanylate cyclase activator 1A; guanylyl cyclase-activating protein 1	Dr.82952	0,03247	0,24876	1,77321	1,77321	1,85E-14	1,26E-12	No	-1,36699	0,03139	0,05879		No	1,77321	1,87306	0,62758	1,87306	1,87306			Dr.82952	guca1a
1952634	wu:fi75b02	Wu:fi75b02	23	334465	cyclin T1	Dr.80166	0,01577	0,12065	1,32024	1,32024	1,96E-14	1,33E-12	No	-0,45843	0,30069	0,40274		No	1,32024	1,33939	0,29222	1,33939	1,33939			Dr.80166	wu:fi75b02
1944635	rad51	RAD51 homolog (RecA homolog, E. coli) (S. cerevisiae)	20	406487	RAD51 homolog (RecA homolog, E. coli)	Dr.1514	0,01952	0,14925	1,4101	1,4101	2,07E-14	1,40E-12	No	-0,29746	0,41741	0,60886		No	1,4101	1,45866	0,37752	1,45866	1,45866			Dr.1514	rad51
1946557	wu:fb68e03	Wu:fb68e03	15	386970		Dr.32198	0,05756	-0,44007	0,36302	-2,75467	2,08E-14	1,40E-12	No	-1,68533	0,03596	0,01185		No	2,75467	0,32944	-1,11037	-3,03548	3,03548			Dr.32198	wu:fb68e03
1954407	CH211-279M15.2	Novel protein similar to vertebrate syntaxin binding protein	20	556789	novel protein similar to vertebrate syntaxin binding protein; novel protein similar to vertebrate syntaxin binding protein 5 (tomosyn) (STXBP5)	Dr.82936	0,01387	0,10608	1,27667	1,27667	2,08E-14	1,40E-12	No	0,1678	1,28158	1,68984		No	1,27667	1,31856	0,27654	1,31856	1,31856			Dr.82936	CH211-279M15.2
1955754	ucp2l	Uncoupling protein 2, like	10	393324	uncoupling protein 2, like	Dr.85272	0,08823	-0,67344	0,21211	-4,71451	2,29E-14	1,54E-12	No	-1,73609	0,04347	0,00776		No	4,71451	0,17845	-1,72347	-5,60392	5,60392			Dr.85272	ucp2l
1955546	ssp2	Beta-3-galactosyltransferase	1	405766	beta-3-galactosyltransferase	Dr.84899	0,25071	-1,91319	0,01221	-81,88167	2,33E-14	1,56E-12	No	-2,9074	0,00164	0,00094		No	81,88167	0,57209	-0,55847	-1,74799	1,74799			Dr.84899	ssp2
1956008	Dr.85805	Transcribed locus	23			Dr.85805	0,02884	0,21997	1,65946	1,65946	2,39E-14	1,59E-12	No	-1,17945	0,0505	0,08666		No	1,65946	1,71628	0,54016	1,71628	1,71628			Dr.85805
1942666	hoxa4a	Homeo box A4a	19	58050	homeo box A4a; homeobox a4a; homeobox gene X-4; homeobox gene zf26	Dr.132185	0,01948	-0,14847	0,71045	-1,40756	2,49E-14	1,65E-12	No	-1,6739	0,02556	0,01756		No	1,40756	0,68709	-0,37529	-1,45541	1,45541			Dr.132185	hoxa4a
1955204	Dr.84364	Transcribed locus	19			Dr.84364	0,0147	0,11182	1,29366	1,29366	2,77E-14	1,83E-12	No	-0,80988	0,13482	0,17802		No	1,29366	1,32041	0,27794	1,32041	1,32041			Dr.84364
1956885	Dr.88301	Transcribed locus, weakly similar to XP_345409.3 similar to four jointed box 1 [Rattus norvegicus]	7			Dr.88301	0,01329	-0,10085	0,79277	-1,26139	3,19E-14	2,10E-12	No	0,01861	1,16224	0,9374		No	1,26139	0,80655	-0,21499	-1,23985	1,23985			Dr.88301
1955752	cacna1s	Calcium channel, voltage-dependent, L type, alpha 1S subunit	8	405791	calcium channel, voltage-dependent, L type, alpha 1S subunit; ZfCav1.1; skeletal muscle L-type calcium channel alpha1S subunit	Dr.85264	0,13829	-1,04895	0,08934	-11,19302	3,32E-14	2,18E-12	No	-2,17745	0,02461	0,00202		No	11,19302	0,08194	-2,50182	-12,20469	12,20469			Dr.85264	cacna1s
1945552	pdyn	Prodynorphin	13	414850	prodynorphin; fj38c03	Dr.22666	0,02003	-0,15194	0,70478	-1,41887	3,34E-14	2,19E-12	No	0,2204	1,93097	1,42899		No	1,41887	0,74003	-0,30106	-1,35129	1,35129			Dr.22666	pdyn
1952578	farsa	Phenylalanyl-tRNA synthetase, alpha subunit	3	692329	phenylalanyl-tRNA synthetase, alpha subunit	Dr.80095	0,00904	-0,06855	0,85398	-1,17099	3,41E-14	2,23E-12	No	0,24621	1,88789	1,64602		No	1,17099	0,87188	-0,1371	-1,14694	1,14694			Dr.80095	farsa
1957498	fshb	Follicle stimulating hormone, beta polypeptide	7	402919	follicle stimulating hormone, beta polypeptide; Gth I; FSH Beta; follicle-stimulating hormone beta subunit	Dr.90853	0,04512	-0,3417	0,4553	-2,19636	3,62E-14	2,35E-12	No	-1,48827	0,04828	0,02209		No	2,19636	0,45754	-0,7819	-2,18562	2,18562			Dr.90853	fshb
1941130	Dr.122171	Transcribed locus, weakly similar to XP_001083269.1 similar to TBP-associated factor 15 isoform 1 isoform 5 [Macaca mulatta]	3			Dr.122171	0,01273	0,0963	1,24824	1,24824	3,95E-14	2,56E-12	No	0,70154	4,43363	5,70582		No	1,24824	1,28694	0,25227	1,28694	1,28694			Dr.122171
1943981	Dr.134935	Transcribed locus	16			Dr.134935	0,26568	2	100	100	5,16E-14	3,33E-12	No	-2,81115	0,00091	0,00261		No	100	2,85942	1,05062	2,85942	2,85942			Dr.134935
1949231	tuba8l2	Tubulin, alpha 8 like 2	1	393664	tubulin, alpha 8 like 2	Dr.75617	0,01311	-0,09867	0,79676	-1,25509	5,22E-14	3,36E-12	No	0,43358	2,97896	2,47229		No	1,25509	0,82992	-0,18643	-1,20494	1,20494			Dr.75617	tuba8l2
1938757	zgc:56085	Zgc:56085	10	327506	hypothetical protein LOC327506	Dr.11252	0,11479	-0,86366	0,13688	-7,30567	5,32E-14	3,40E-12	No	-0,45097	0,95992	0,13056		No	7,30567	0,13602	-1,99499	-7,35212	7,35212			Dr.11252	zgc:56085
1953025	wu:fj05f05	Wu:fj05f05	10	335362		Dr.80731	0,02874	-0,21623	0,60782	-1,64523	5,32E-14	3,40E-12	No	0,27209	2,39556	1,46143		No	1,64523	0,61006	-0,4942	-1,63919	1,63919			Dr.80731	wu:fj05f05
1954799	Dr.83569	Transcribed locus	3			Dr.83569	0,11599	0,87116	7,43298	7,43298	5,87E-14	3,73E-12	No	-1,3197	0,01703	0,14594		No	7,43298	8,57032	2,14831	8,57032	8,57032			Dr.83569
1946122	gamt	Guanidinoacetate N-methyltransferase	11	403058	guanidinoacetate N-methyltransferase	Dr.28451	0,01524	-0,11449	0,76826	-1,30164	5,88E-14	3,73E-12	No	-0,77005	0,19155	0,15053		No	1,30164	0,78583	-0,24102	-1,27254	1,27254			Dr.28451	gamt
1956383	sult2st3	Sulfotransferase family 2, cytosolic sulfotransferase 3	16	777792	sulfotransferase family 2, cytosolic sulfotransferase 3	Dr.86501	0,01245	-0,09345	0,8064	-1,24008	6,06E-14	3,84E-12	No	-0,63497	0,25553	0,2102		No	1,24008	0,82262	-0,19526	-1,21563	1,21563			Dr.86501	sult2st3
1952173	dlg1	Discs, large (Drosophila) homolog 1	6	114446	discs, large (Drosophila) homolog 1	Dr.7949	0,01235	0,09258	1,23759	1,23759	6,55E-14	4,13E-12	No	-0,5666	0,2403	0,30623		No	1,23759	1,27437	0,24245	1,27437	1,27437			Dr.7949	dlg1
1937417	tnnt3a	Troponin T3a, skeletal, fast	25	58084	troponin T3a, skeletal, fast; troponin T, skeletal, fast	Dr.10335	0,14888	-1,11525	0,07669	-13,03929	6,84E-14	4,30E-12	No	-1,8528	0,05146	0,00383		No	13,03929	0,07438	-2,59861	-13,44506	13,44506			Dr.10335	tnnt3a
1948959	immt	Inner membrane protein, mitochondrial (mitofilin)	14	327206	inner membrane protein, mitochondrial (mitofilin)	Dr.75284	0,00948	-0,07101	0,84917	-1,17762	6,90E-14	4,32E-12	No	0,35439	2,43118	2,10363		No	1,17762	0,86527	-0,14471	-1,1557	1,1557			Dr.75284	immt
1951182	dicer1	Dicer1, Dcr-1 homolog (Drosophila)	17	555424	dsRNA-specific ribonuclease	Dr.78137	0,02173	0,16266	1,45431	1,45431	7,17E-14	4,48E-12	No	-0,46685	0,27802	0,419		No	1,45431	1,50709	0,41018	1,50709	1,50709			Dr.78137	dicer1
1950022	anxa6	Annexin A6	14	353363	annexin A6; ANX VI; annexin 6	Dr.7658	0,03859	-0,28848	0,51466	-1,94305	7,63E-14	4,75E-12	No	-1,21998	0,08419	0,04313		No	1,94305	0,51235	-0,66874	-1,95178	1,95178			Dr.7658	anxa6
1942703	tyrp1b	Tyrosinase-related protein 1b	1	437022	tyrosinase-related protein 1b; tyrosinase-related protein 1	Dr.132241	0,0404	-0,30184	0,49907	-2,00371	7,94E-14	4,93E-12	No	-1,40215	0,05635	0,02785		No	2,00371	0,49417	-0,70488	-2,0236	2,0236			Dr.132241	tyrp1b
1946819	zgc:86681	Zgc:86681	12	336597	hypothetical protein LOC336597; capping protein (actin filament), gelsolin-like	Dr.3432	0,02453	-0,18301	0,65613	-1,52409	8,65E-14	5,35E-12	No	-0,6255	0,30521	0,18383		No	1,52409	0,6023	-0,50699	-1,66029	1,66029			Dr.3432	zgc:86681
1939201	DKEY-61L1.3	Novel protein similar to human and mouse mannosidase, alpha, class 1B, member 1 (MAN1B1)	5	556237	hypothetical protein LOC556237	Dr.114918	0,01769	0,13191	1,3549	1,3549	8,78E-14	5,41E-12	No	-1,61726	0,02053	0,0284		No	1,3549	1,38316	0,32437	1,38316	1,38316			Dr.114918	DKEY-61L1.3
1943104	wu:fj44c04	Wu:fj44c04	7	336034		Dr.132827	0,03838	-0,28613	0,51745	-1,93255	8,97E-14	5,51E-12	No	-0,64283	0,31452	0,16593		No	1,93255	0,52755	-0,63952	-1,89557	1,89557			Dr.132827	wu:fj44c04
1941049	wu:fc46g07	Wu:fc46g07	11	386991		Dr.121991	0,05608	0,41767	2,61619	2,61619	9,53E-14	5,84E-12	No	-1,4885	0,01973	0,05438		No	2,61619	2,75664	1,01401	2,75664	2,75664			Dr.121991	wu:fc46g07
1946513	zgc:77106	Zgc:77106	12	406461	hypothetical protein LOC406461; carbonic anhydrase	Dr.31955	0,08417	-0,62614	0,23652	-4,22804	1,01E-13	6,17E-12	No	-2,44117	0,00716	0,00183		No	4,22804	0,25603	-1,36245	-3,90574	3,90574			Dr.31955	zgc:77106
1940206	LOC561500	Similar to NK lysin-like protein	17	561500		Dr.118781	0,06606	0,49032	3,09258	3,09258	1,15E-13	7,00E-12	No	-1,61155	0,01345	0,04562		No	3,09258	3,39245	1,22155	3,39245	3,39245			Dr.118781	LOC561500
1940085	zgc:63663	Zgc:63663	15	393586	hypothetical protein LOC393586	Dr.118336	0,02168	-0,16085	0,69047	-1,44829	1,19E-13	7,22E-12	No	-0,14884	0,85363	0,59028		No	1,44829	0,6915	-0,3689	-1,44614	1,44614			Dr.118336	zgc:63663
1949592	zgc:77517	Zgc:77517	6	393540	hypothetical protein LOC393540; krtt1c6	Dr.76027	0,01744	-0,12932	0,74247	-1,34685	1,20E-13	7,26E-12	No	-0,55441	0,32025	0,24305		No	1,34685	0,75896	-0,27581	-1,31759	1,31759			Dr.76027	zgc:77517
1942103	im:7149561	Im:7149561	19	503989		Dr.124869	0,02543	0,18855	1,54364	1,54364	1,22E-13	7,33E-12	No	-1,64544	0,01803	0,02844		No	1,54364	1,57704	0,45555	1,57704	1,57704			Dr.124869	im:7149561
1954846	Dr.83649	Transcribed locus	4			Dr.83649	0,0304	0,22537	1,68023	1,68023	1,22E-13	7,33E-12	No	-1,68495	0,01585	0,02692		No	1,68023	1,6984	0,52968	1,6984	1,6984			Dr.83649
1955008	zgc:64214	Zgc:64214	19	393394	hypothetical protein LOC393394	Dr.83940	0,01842	-0,13646	0,73036	-1,36919	1,27E-13	7,58E-12	No	-1,42916	0,04298	0,03224		No	1,36919	0,75013	-0,28751	-1,33311	1,33311			Dr.83940	zgc:64214
1957504	aptx	Aprataxin	1	405797	aprataxin	Dr.90868	0,02511	-0,18604	0,65156	-1,53477	1,27E-13	7,58E-12	No	-1,20731	0,07614	0,05066		No	1,53477	0,66544	-0,40731	-1,50277	1,50277			Dr.90868	aptx
1941353	LOC402824	Hypothetical protein LOC402824	7	402824		Dr.12263	0,01744	-0,12907	0,7429	-1,34607	1,36E-13	8,07E-12	No	-0,81599	0,17587	0,13268		No	1,34607	0,75441	-0,28182	-1,32554	1,32554			Dr.12263	LOC402824
1943993	Dr.135004	Transcribed locus	22			Dr.135004	0,27025	-2	0,01	-100	1,36E-13	8,07E-12	No	-3,04449	0,00095	0,00087		No	100	0,91283	-0,09121	-1,0955	1,0955			Dr.135004
1937581	erm	Ets related protein erm	6	30452	ets related protein erm	Dr.104699	0,01161	0,08572	1,2182	1,2182	1,58E-13	9,32E-12	No	-0,01717	0,86124	1,07286		No	1,2182	1,24571	0,2197	1,24571	1,24571			Dr.104699	erm
1953927	Dr.82165	Transcribed locus, moderately similar to XP_001337741.1 hypothetical protein [Danio rerio]	17			Dr.82165	0,11229	-0,82866	0,14837	-6,73995	1,58E-13	9,32E-12	No	-1,92344	0,03432	0,00454		No	6,73995	0,13232	-2,0225	-7,55717	7,55717			Dr.82165
1948120	zgc:66286	Zgc:66286	20	393488	hypothetical protein LOC393488	Dr.5549	0,07332	-0,54096	0,28776	-3,47508	1,60E-13	9,41E-12	No	-1,48892	0,06377	0,0165		No	3,47508	0,25879	-1,35173	-3,86409	3,86409			Dr.5549	zgc:66286
1939664	zgc:110200	Zgc:110200	10	550523	hypothetical protein LOC550523	Dr.116678	0,26146	1,92381	83,90961	83,90961	1,87E-13	1,10E-11	No	-3,04437	0,00084	0,00097		No	83,90961	1,14973	0,13953	1,14973	1,14973			Dr.116678	zgc:110200
1942357	Dr.12769	Transcribed locus	2			Dr.12769	0,02722	0,1999	1,58454	1,58454	2,09E-13	1,22E-11	No	-0,53896	0,22747	0,36831		No	1,58454	1,61915	0,4819	1,61915	1,61915			Dr.12769
1952258	twist1a	Twist1a	19	30175	twist1a	Dr.79620	0,02419	-0,1776	0,66435	-1,50524	2,09E-13	1,22E-11	No	-1,59629	0,03084	0,02081		No	1,50524	0,6747	-0,39348	-1,48213	1,48213			Dr.79620	twist1a
1946801	Dr.34190	Transcribed locus, strongly similar to XP_685984.2 hypothetical protein [Danio rerio]	19			Dr.34190	0,27245	2	100	100	2,13E-13	1,24E-11	No	-3,03595	0,00084	0,00105		No	100	1,25324	0,22573	1,25324	1,25324			Dr.34190
1949777	gnmt	Glycine N-methyltransferase	17	403338	glycine N-methyltransferase	Dr.76276	0,01768	-0,12957	0,74204	-1,34764	2,30E-13	1,33E-11	No	-0,79581	0,18396	0,1393		No	1,34764	0,75724	-0,27807	-1,32058	1,32058			Dr.76276	gnmt
1950113	wu:fb09g03	Wu:fb09g03	17	336411		Dr.76687	0,03078	0,22554	1,68088	1,68088	2,33E-13	1,34E-11	No	-1,58213	0,02002	0,03434		No	1,68088	1,71538	0,53963	1,71538	1,71538			Dr.76687	wu:fb09g03
1950156	zgc:73230	Zgc:73230	2	406311	hypothetical protein LOC406311	Dr.76747	0,019	0,13921	1,37788	1,37788	2,33E-13	1,34E-11	No	-0,13734	0,59897	0,88698		No	1,37788	1,48084	0,39261	1,48084	1,48084			Dr.76747	zgc:73230
1941345	Dr.122617	Transcribed locus	20			Dr.122617	0,01684	0,12336	1,3285	1,3285	2,40E-13	1,38E-11	No	-1,41553	0,03304	0,04466		No	1,3285	1,35181	0,30145	1,35181	1,35181			Dr.122617
1941881	id:ibd5038	Id:ibd5038	8	57965		Dr.12381	0,01316	0,09639	1,24851	1,24851	2,41E-13	1,38E-11	No	-0,13967	0,64117	0,81978		No	1,24851	1,27857	0,24574	1,27857	1,27857			Dr.12381	id:ibd5038
1941474	Dr.122886	Transcribed locus	17			Dr.122886	0,02388	0,1746	1,49486	1,49486	2,62E-13	1,49E-11	No	-1,02667	0,07615	0,1163		No	1,49486	1,52713	0,42339	1,52713	1,52713			Dr.122886
1953520	mmp13	Matrix metalloproteinase 13	Un	387293	matrix metalloproteinase 13	Dr.81475	0,02724	-0,19887	0,6326	-1,58077	2,85E-13	1,62E-11	No	-1,7723	0,02134	0,01337		No	1,58077	0,62638	-0,4678	-1,59649	1,59649			Dr.81475	mmp13
1946827	wu:fa55b02	Wu:fa55b02	7	337308		Dr.34399	0,00841	0,06139	1,15183	1,15183	2,86E-13	1,62E-11	No	-0,80478	0,14431	0,17027		No	1,15183	1,17992	0,16545	1,17992	1,17992			Dr.34399	wu:fa55b02
1944382	Dr.14095	Transcribed locus	5			Dr.14095	0,02589	0,18848	1,54341	1,54341	3,36E-13	1,90E-11	No	-0,8619	0,10808	0,17477		No	1,54341	1,61702	0,48058	1,61702	1,61702			Dr.14095
1941091	Dr.122083	Transcribed locus, strongly similar to XP_001334991.1 hypothetical protein [Danio rerio]	22			Dr.122083	0,0312	0,22698	1,68646	1,68646	3,47E-13	1,95E-11	No	-2,01895	0,0073	0,01259		No	1,68646	1,7253	0,5454	1,7253	1,7253			Dr.122083
1955562	mxd3	MAX dimerization protein 3	14	394031	MAX dimerization protein 3	Dr.84919	0,01658	0,12046	1,31966	1,31966	3,67E-13	2,06E-11	No	-0,45221	0,30514	0,40839		No	1,31966	1,33838	0,29146	1,33838	1,33838			Dr.84919	mxd3
1941315	Dr.122560	Transcribed locus	18			Dr.122560	0,13413	-0,97468	0,106	-9,43357	3,68E-13	2,06E-11	No	-1,94482	0,0401	0,00366		No	9,43357	0,0913	-2,39358	-10,95265	10,95265			Dr.122560
1957337	zgc:153102	Zgc:153102	6	768167	hypothetical protein LOC768167	Dr.90164	0,02461	0,1787	1,50904	1,50904	3,81E-13	2,13E-11	No	-0,99375	0,08163	0,12608		No	1,50904	1,54456	0,43474	1,54456	1,54456			Dr.90164	zgc:153102
1956552	Dr.86973	Transcribed locus	6			Dr.86973	0,27569	2	100	100	4,03E-13	2,24E-11	No	-3,03292	0,00082	0,00105		No	100	1,27657	0,24417	1,27657	1,27657			Dr.86973
1937859	wu:fb40a01	Wu:fb40a01	18	321978		Dr.105683	0,01834	0,13298	1,35824	1,35824	4,14E-13	2,30E-11	No	-0,47447	0,28491	0,39499		No	1,35824	1,38637	0,32669	1,38637	1,38637			Dr.105683	wu:fb40a01
1943604	LOC571960	Similar to myosin heavy chain	Un	571960		Dr.133648	0,11197	-0,81172	0,15427	-6,48215	4,18E-13	2,31E-11	No	-0,6589	0,64141	0,08257		No	6,48215	0,12874	-2,04998	-7,76774	7,76774			Dr.133648	LOC571960
1938840	zic2b	Zic family member 2 (odd-paired homolog, Drosophila) b	1	338192	zic family member 2 (odd-paired homolog, Drosophila) b; zinc finger cerebellum 2, like	Dr.113539	0,01142	0,08262	1,20955	1,20955	4,67E-13	2,58E-11	No	-0,78172	0,14881	0,18362		No	1,20955	1,2339	0,21018	1,2339	1,2339			Dr.113539	zic2b
1951939	zgc:63904	Zgc:63904	13	325361	hypothetical protein LOC325361	Dr.79146	0,01993	0,14399	1,39312	1,39312	5,09E-13	2,80E-11	No	-0,34689	0,37732	0,53676		No	1,39312	1,42256	0,35246	1,42256	1,42256			Dr.79146	zgc:63904
1943010	wu:fe26c10	Wu:fe26c10	12	326835		Dr.132682	0,27762	-2	0,01	-100	5,84E-13	3,20E-11	No	-3,00883	0,00115	0,00087		No	100	0,75427	-0,282	-1,32578	1,32578			Dr.132682	wu:fe26c10
1955248	Dr.84436	Transcribed locus	14			Dr.84436	0,02764	0,19862	1,57987	1,57987	6,70E-13	3,67E-11	No	0,78976	4,8564	7,84576		No	1,57987	1,61555	0,47968	1,61555	1,61555			Dr.84436
1941094	hm:zeh0402	Hm:zeh0402	4	321394		Dr.122090	0,0214	0,15375	1,42478	1,42478	6,73E-13	3,67E-11	No	-0,50926	0,25668	0,37373		No	1,42478	1,45597	0,37567	1,45597	1,45597			Dr.122090	hm:zeh0402
1945726	zgc:152896	Zgc:152896	2	553288	hypothetical protein LOC553288	Dr.24121	0,02982	0,21398	1,63675	1,63675	7,18E-13	3,91E-11	No	-1,06952	0,06526	0,11126		No	1,63675	1,70488	0,53349	1,70488	1,70488			Dr.24121	zgc:152896
1951364	LOC554440	Hypothetical LOC554440	3	554440		Dr.78389	0,03258	0,23334	1,71135	1,71135	7,96E-13	4,32E-11	No	-0,94242	0,08627	0,15184		No	1,71135	1,76008	0,56536	1,76008	1,76008			Dr.78389	LOC554440
1949569	anxa2a	Annexin A2a	25	325557	annexin A2a; ANX IIa; annexin 2a	Dr.75997	0,0172	-0,12301	0,75334	-1,32742	8,58E-13	4,64E-11	No	0,39825	2,84439	2,20047		No	1,32742	0,77362	-0,25668	-1,29263	1,29263			Dr.75997	anxa2a
1937533	wu:fc22b06	Wu:fc22b06	22	324227		Dr.104555	0,11292	-0,80684	0,15601	-6,40967	8,98E-13	4,84E-11	No	-1,77771	0,04822	0,00642		No	6,40967	0,13306	-2,01696	-7,51547	7,51547			Dr.104555	wu:fc22b06
1954153	LOC556236	Hypothetical LOC556236	5	556236		Dr.82536	0,01831	0,13008	1,34921	1,34921	1,21E-12	6,51E-11	No	-1,13388	0,06263	0,08619		No	1,34921	1,37617	0,31931	1,37617	1,37617			Dr.82536	LOC556236
1948352	wu:fj05f01	Wu:fj05f01	2	335361		Dr.6703	0,11549	-0,8203	0,15125	-6,61151	1,22E-12	6,54E-11	No	-1,41396	0,10348	0,01436		No	6,61151	0,13879	-1,9748	-7,20518	7,20518			Dr.6703	wu:fj05f01
1952239	wu:fc89a04	Wu:fc89a04	17	325575		Dr.79591	0,01365	0,09693	1,25005	1,25005	1,23E-12	6,58E-11	No	-0,45017	0,31457	0,3999		No	1,25005	1,27128	0,24003	1,27128	1,27128			Dr.79591	wu:fc89a04
1955216	Dr.84378	Transcribed locus	18			Dr.84378	0,0382	0,27113	1,86696	1,86696	1,27E-12	6,77E-11	No	-1,81205	0,01116	0,02141		No	1,86696	1,91892	0,65176	1,91892	1,91892			Dr.84378
1941123	Dr.122157	Transcribed locus	16			Dr.122157	0,02714	-0,19246	0,64201	-1,55761	1,34E-12	7,12E-11	No	-0,53967	0,35676	0,2335		No	1,55761	0,65448	-0,42391	-1,52792	1,52792			Dr.122157
1951422	wu:fc17c11	Wu:fc17c11	10	324034		Dr.78462	0,28225	2	100	100	1,38E-12	7,32E-11	No	-3,01917	0,00079	0,00125		No	100	1,57609	0,45495	1,57609	1,57609			Dr.78462	wu:fc17c11
1943050	zgc:111893	Zgc:111893	1	664757	hypothetical protein LOC664757	Dr.132739	0,03709	-0,26262	0,54623	-1,83072	1,44E-12	7,61E-11	No	-1,70945	0,02624	0,01462		No	1,83072	0,557	-0,58519	-1,79532	1,79532			Dr.132739	zgc:111893
1942680	hoxc4a	Homeo box C4a	23	30345	homeo box C4a; homeobox c4a; homeobox gene C-4	Dr.132202	0,01587	-0,11208	0,77255	-1,29442	1,63E-12	8,59E-11	No	-1,36734	0,04896	0,03762		No	1,29442	0,76847	-0,26335	-1,30129	1,30129			Dr.132202	hoxc4a
1939840	zgc:101843	Zgc:101843	12	494051	hypothetical protein LOC494051	Dr.117314	0,04647	0,32766	2,12648	2,12648	1,77E-12	9,31E-11	No	-1,77642	0,0112	0,02499		No	2,12648	2,23055	0,80225	2,23055	2,23055			Dr.117314	zgc:101843
1956752	LOC571584	Similar to putative scavenger receptor MARCO	9	571584		Dr.87685	0,01773	0,12466	1,33248	1,33248	2,06E-12	1,08E-10	No	-0,66806	0,18585	0,24816		No	1,33248	1,33529	0,28915	1,33529	1,33529			Dr.87685	LOC571584
1941101	Dr.122107	Transcribed locus	22			Dr.122107	0,02048	0,14381	1,39254	1,39254	2,21E-12	1,16E-10	No	-0,05417	0,73551	1,05944		No	1,39254	1,44043	0,36494	1,44043	1,44043			Dr.122107
1952333	zgc:56010	Zgc:56010	19	394056	hypothetical protein LOC394056	Dr.79738	0,01152	-0,0808	0,83023	-1,20448	2,28E-12	1,19E-10	No	-0,30278	0,54114	0,45828		No	1,20448	0,84689	-0,16619	-1,1808	1,1808			Dr.79738	zgc:56010
1945280	rbm35b	RNA binding motif protein 35B	7	321244	RNA binding motif protein 35B	Dr.200	0,05463	-0,38311	0,41389	-2,41609	2,33E-12	1,21E-10	No	-1,93007	0,01863	0,00741		No	2,41609	0,39776	-0,92191	-2,51408	2,51408			Dr.200	rbm35b
1956842	si:ch211-214p16.2	Si:ch211-214p16.2	17	368902	hypothetical protein LOC368902	Dr.88124	0,01817	-0,12733	0,74587	-1,34071	2,43E-12	1,26E-10	No	-1,33452	0,05298	0,04044		No	1,34071	0,76338	-0,27001	-1,30997	1,30997			Dr.88124	si:ch211-214p16.2
1940556	dusp5	Dual specificity phosphatase 5	22	114436	dual specificity phosphatase 5	Dr.120234	0,02924	0,20443	1,60115	1,60115	2,73E-12	1,41E-10	No	0,23533	1,34527	2,2058		No	1,60115	1,63967	0,49449	1,63967	1,63967			Dr.120234	dusp5
1948114	rhoac	Ras homolog gene family, member Ac	23	406659	ras homolog gene family, member Ac	Dr.5516	0,01124	-0,07841	0,83481	-1,19788	3,01E-12	1,55E-10	No	0,25985	1,97866	1,67237		No	1,19788	0,84521	-0,16817	-1,18314	1,18314			Dr.5516	rhoac
1939016	mvp	Major vault protein	3	373081	major vault protein	Dr.114231	0,01957	-0,13656	0,73019	-1,3695	3,02E-12	1,55E-10	No	-0,071	1,00549	0,71719		No	1,3695	0,71327	-0,33789	-1,40199	1,40199			Dr.114231	mvp
1954123	Dr.82497	Transcribed locus	4			Dr.82497	0,28681	-2	0,01	-100	3,10E-12	1,59E-10	No	-2,98046	0,00141	0,00086		No	100	0,60919	-0,49562	-1,64152	1,64152			Dr.82497
1950063	btg2	B-cell translocation gene 2	22	30079	B-cell translocation gene 2	Dr.76624	0,01892	-0,13176	0,73832	-1,35443	3,35E-12	1,71E-10	No	-0,18343	0,75608	0,5683		No	1,35443	0,75164	-0,28549	-1,33042	1,33042			Dr.76624	btg2
1938755	gpia	Glucose phosphate isomerase a	25	246094	glucose phosphate isomerase a; pgi1	Dr.11244	0,01118	-0,07781	0,83596	-1,19622	3,39E-12	1,73E-10	No	1,22118	17,9175	15,45544		No	1,19622	0,86259	-0,14782	-1,1593	1,1593			Dr.11244	gpia
1956338	Dr.86431	Transcribed locus	7			Dr.86431	0,28736	2	100	100	3,41E-12	1,74E-10	No	-2,91733	0,00077	0,00191		No	100	2,49976	0,91619	2,49976	2,49976			Dr.86431
1947293	kbtbd10	Kelch repeat and BTB (POZ) domain containing 10	6	321064	kelch repeat and BTB (POZ) domain containing 10	Dr.3984	0,07154	-0,4976	0,31798	-3,14486	3,51E-12	1,78E-10	No	-1,33114	0,08265	0,02633		No	3,14486	0,3186	-1,14383	-3,13877	3,13877			Dr.3984	kbtbd10
1947902	pbx4	Pre-B-cell leukemia transcription factor 4	3	30728	pre-B-cell leukemia homeobox 4; pre-B-cell leukemia transcription factor x	Dr.4926	0,01623	0,1127	1,29627	1,29627	3,83E-12	1,94E-10	No	-0,2927	0,44181	0,58798		No	1,29627	1,33083	0,2858	1,33083	1,33083			Dr.4926	pbx4
1954134	sb:cb632	Sb:cb632	18	393559	guanine monophosphate synthetase	Dr.8251	0,02133	0,14803	1,40616	1,40616	3,94E-12	1,99E-10	No	-0,72686	0,1566	0,22498		No	1,40616	1,43665	0,36231	1,43665	1,43665			Dr.8251	sb:cb632
1944024	zgc:91850	Zgc:91850	11	445078	hypothetical protein LOC445078	Dr.135202	0,01431	-0,09928	0,79564	-1,25685	4,02E-12	2,02E-10	No	-0,49918	0,35165	0,28546		No	1,25685	0,81177	-0,20854	-1,23188	1,23188			Dr.135202	zgc:91850
1945648	tppp3	Tubulin polymerization-promoting protein family member 3	7	393825	tubulin polymerization-promoting protein family member 3	Dr.23293	0,02092	-0,14505	0,71605	-1,39654	4,11E-12	2,06E-10	No	-0,66309	0,25426	0,18558		No	1,39654	0,72989	-0,31486	-1,37007	1,37007			Dr.23293	tppp3
1948949	gsnl1	Gelsolin, like 1	6	323285	gelsolin, like 1; C/L gelsolin; gelsolin (amyloidosis, Finnish type)	Dr.75268	0,02723	-0,18868	0,64762	-1,54411	4,27E-12	2,14E-10	No	-1,17888	0,08185	0,05361		No	1,54411	0,65491	-0,42325	-1,52692	1,52692			Dr.75268	gsnl1
1943015	ctssb.2	Cathepsin S, b.2	16	337572	cathepsin S, b.2	Dr.132688	0,02662	-0,18434	0,65412	-1,52878	4,38E-12	2,19E-10	No	-0,44105	0,4473	0,29329		No	1,52878	0,6557	-0,42206	-1,5251	1,5251			Dr.132688	ctssb.2
1945561	wu:fj43h03	Wu:fj43h03	23	336026		Dr.22709	0,01397	0,09664	1,24921	1,24921	4,53E-12	2,26E-10	No	0,41874	2,31684	2,96882		No	1,24921	1,28141	0,24796	1,28141	1,28141			Dr.22709	wu:fj43h03
1947515	si:dkey-265a7.5	Si:dkey-265a7.5	2	100038775	hypothetical protein LOC100038775	Dr.42552	0,24235	1,67624	47,4508	47,4508	4,62E-12	2,30E-10	No	-2,75888	0,00083	0,00781		No	47,4508	9,37278	2,23781	9,37278	9,37278			Dr.42552	si:dkey-265a7.5
1956790	zgc:113440	Zgc:113440	5	541526	hypothetical protein LOC541526	Dr.87882	0,03851	0,26615	1,84566	1,84566	4,79E-12	2,37E-10	No	-1,91694	0,00881	0,01672		No	1,84566	1,89713	0,64034	1,89713	1,89713			Dr.87882	zgc:113440
1946618	gfap	Glial fibrillary acidic protein	3	30646	glial fibrillary acidic protein; zrf-1 antigen; class III intermediate filament protein	Dr.32667	0,02017	-0,13904	0,72603	-1,37735	5,50E-12	2,72E-10	No	0,22584	1,97644	1,4315		No	1,37735	0,72429	-0,32257	-1,38067	1,38067			Dr.32667	gfap
1949264	scarb2	Scavenger receptor class B, member 2	21	192340	scavenger receptor class B, member 2; CD36 antigen-like 2; CD36 antigen (collagen type I receptor, thrombospondin receptor)-like 2	Dr.75656	0,01366	0,09412	1,24199	1,24199	5,54E-12	2,73E-10	No	-0,87475	0,11816	0,15067		No	1,24199	1,27509	0,24301	1,27509	1,27509			Dr.75656	scarb2
1948812	krt4	Keratin 4	6	58021	keratin 4; keratin 8; etID20321.6	Dr.75111	0,12678	-0,87338	0,13385	-7,47095	5,61E-12	2,76E-10	No	-0,66778	0,76776	0,06015		No	7,47095	0,07834	-2,54671	-12,76503	12,76503			Dr.75111	krt4
1953666	ptpra	Protein tyrosine phosphatase, receptor type, A	21	140818	protein tyrosine phosphatase, receptor type, A	Dr.8174	0,02223	0,15273	1,42146	1,42146	6,41E-12	3,14E-10	No	-1,14495	0,05954	0,08615		No	1,42146	1,44692	0,36944	1,44692	1,44692			Dr.8174	ptpra
1954352	Dr.82856	Transcribed locus	11			Dr.82856	0,02238	0,15327	1,42321	1,42321	7,49E-12	3,66E-10	No	-0,91231	0,10153	0,14774		No	1,42321	1,45514	0,3751	1,45514	1,45514			Dr.82856
1953639	irak4	Interleukin-1 receptor-associated kinase 4	25	393132	interleukin-1 receptor-associated kinase 4	Dr.81680	0,0109	-0,07458	0,84221	-1,18735	7,97E-12	3,89E-10	No	-0,75998	0,18818	0,1605		No	1,18735	0,85289	-0,15912	-1,17248	1,17248			Dr.81680	irak4
1953165	LOC795529	Hypothetical protein LOC795529	1	795529		Dr.80961	0,02387	0,16321	1,45617	1,45617	8,03E-12	3,91E-10	No	-1,03753	0,07537	0,11188		No	1,45617	1,4845	0,39508	1,4845	1,4845			Dr.80961	LOC795529
1942120	Dr.124927	Transcribed locus, strongly similar to XP_700295.1 similar to class I helical cytokine receptor member 13, partial [Danio rerio]	19			Dr.124927	0,01666	-0,1138	0,76949	-1,29956	8,43E-12	4,09E-10	No	-1,19216	0,07348	0,05617		No	1,29956	0,76438	-0,26868	-1,30824	1,30824			Dr.124927
1939151	fam116b	Family with sequence similarity 116, member B	4	337436	hypothetical protein LOC337436	Dr.114689	0,01276	0,0871	1,22207	1,22207	8,61E-12	4,17E-10	No	-0,41995	0,33974	0,42555		No	1,22207	1,25259	0,22521	1,25259	1,25259			Dr.114689	fam116b
1940688	LOC100006188	Similar to AI461788 protein	25	100006188		Dr.120729	0,29293	2	100	100	8,63E-12	4,17E-10	No	-3,06243	0,00085	0,00088		No	100	1,0293	0,02888	1,0293	1,0293			Dr.120729	LOC100006188
1943110	wu:fj44c04	Wu:fj44c04	7	336034		Dr.132838	0,03878	-0,26461	0,54374	-1,83912	8,87E-12	4,27E-10	No	-0,53838	0,39005	0,21653		No	1,83912	0,55512	-0,58857	-1,80142	1,80142			Dr.132838	wu:fj44c04
1955284	zgc:64042	Zgc:64042	16	393609	hypothetical protein LOC393609	Dr.84488	0,03982	-0,27166	0,53499	-1,8692	8,99E-12	4,31E-10	No	-2,00525	0,01339	0,00729		No	1,8692	0,54435	-0,60817	-1,83707	1,83707			Dr.84488	zgc:64042
1957939	pdk2	Pyruvate dehydrogenase kinase, isoenzyme 2	19	393971	pyruvate dehydrogenase kinase, isoenzyme 2	Dr.9528	0,05225	0,35647	2,2723	2,2723	8,99E-12	4,31E-10	No	-1,34447	0,03342	0,06124		No	2,2723	1,83231	0,60558	1,83231	1,83231			Dr.9528	pdk2
1947781	mcm7	MCM7 minichromosome maintenance deficient 7 (S. cerevisiae)	14	192333	minichromosome maintenance complex component 7	Dr.47436	0,01482	-0,10099	0,79252	-1,26179	9,52E-12	4,55E-10	No	0,50188	3,52122	2,86456		No	1,26179	0,81351	-0,20639	-1,22923	1,22923			Dr.47436	mcm7
1941908	Dr.123916	Transcribed locus	24			Dr.123916	0,04688	0,31938	2,08632	2,08632	9,54E-12	4,55E-10	No	-1,44536	0,02449	0,05316		No	2,08632	2,17022	0,77483	2,17022	2,17022			Dr.123916
1948587	si:ch211-154o6.6	Si:ch211-154o6.6	16	564061	hypothetical protein LOC564061; novel immune type receptor protein	Dr.73909	0,00918	-0,06252	0,86593	-1,15483	9,65E-12	4,59E-10	No	0,21555	1,73171	1,55818		No	1,15483	0,89979	-0,10559	-1,11137	1,11137			Dr.73909	si:ch211-154o6.6
1944767	adh8b	Alcohol dehydrogenase 8b	13	402841	alcohol dehydrogenase 8b; mixed alcohol dehydrogenase Adh8b	Dr.16130	0,01052	-0,07154	0,84812	-1,17908	1,03E-11	4,89E-10	No	-0,82329	0,16195	0,13933		No	1,17908	0,86031	-0,15046	-1,16237	1,16237			Dr.16130	adh8b
1956237	Dr.86218	Transcribed locus	5			Dr.86218	0,02684	0,18244	1,5221	1,5221	1,06E-11	5,02E-10	No	-0,90622	0,09912	0,15538		No	1,5221	1,56757	0,44953	1,56757	1,56757			Dr.86218
1938589	im:7145752	Im:7145752	13	497495		Dr.109377	0,29453	-2	0,01	-100	1,12E-11	5,29E-10	No	-2,92904	0,00167	0,00084		No	100	0,50221	-0,68874	-1,9912	1,9912			Dr.109377	im:7145752
1956974	D103	D103 mRNA, 3'UTR, partial sequence	23			Dr.88602	0,02374	0,16099	1,44873	1,44873	1,19E-11	5,60E-10	No	-1,55762	0,02253	0,03404		No	1,44873	1,51093	0,41272	1,51093	1,51093			Dr.88602	D103
1948405	tcf7l2	Transcription factor 7-like 2 (T-cell specific, HMG-box)	12	30510	transcription factor 7-like 2 (T-cell specific, HMG-box); transcription factor tcf4	Dr.67692	0,01977	0,13401	1,36148	1,36148	1,21E-11	5,68E-10	No	-1,3115	0,04188	0,05689		No	1,36148	1,3584	0,30631	1,3584	1,3584			Dr.67692	tcf7l2
1937492	crabp2a	Cellular retinoic acid binding protein 2, a	16	324997	cellular retinoic acid binding protein 2, a; etID50793.16	Dr.104443	0,01977	-0,13398	0,73455	-1,36138	1,24E-11	5,81E-10	No	-1,46328	0,04016	0,02949		No	1,36138	0,73433	-0,3088	-1,36178	1,36178			Dr.104443	crabp2a
1945419	Dr.21460	Transcribed locus	20			Dr.21460	0,02716	0,18367	1,52639	1,52639	1,36E-11	6,36E-10	No	-1,06605	0,06884	0,1074		No	1,52639	1,56028	0,44486	1,56028	1,56028			Dr.21460
1954972	Dr.83861	Transcribed locus	Un			Dr.83861	0,2961	2	100	100	1,43E-11	6,67E-10	No	-3,09948	0,00079	0,0008		No	100	1,00716	0,00713	1,00716	1,00716			Dr.83861
1941224	Dr.122382	Transcribed locus	1			Dr.122382	0,16341	-1,10293	0,0789	-12,67444	1,48E-11	6,88E-10	No	-2,45958	0,01222	0,00108		No	12,67444	0,08798	-2,43067	-11,36653	11,36653			Dr.122382
1957374	zgc:109889	Zgc:109889	7	553542	hypothetical protein LOC553542	Dr.90418	0,02912	0,19631	1,57148	1,57148	1,57E-11	7,28E-10	No	-1,40628	0,03049	0,05051		No	1,57148	1,65667	0,50481	1,65667	1,65667			Dr.90418	zgc:109889
1956950	cbx4	Chromobox homolog 4 (Pc class homolog, Drosophila)	3	573110	hypothetical protein LOC573110	Dr.88560	0,01122	0,07558	1,1901	1,1901	1,60E-11	7,40E-10	No	-1,51113	0,02793	0,03401		No	1,1901	1,21767	0,19694	1,21767	1,21767			Dr.88560	cbx4
1944184	wu:fb30d08	Wu:fb30d08	6	321698		Dr.14029	0,06844	-0,46112	0,34584	-2,89148	1,61E-11	7,43E-10	No	-1,60384	0,04371	0,01462		No	2,89148	0,33456	-1,09495	-2,98903	2,98903			Dr.14029	wu:fb30d08
1940885	wu:fb11c07	Wu:fb11c07	24	336465		Dr.121634	0,01725	-0,11619	0,76526	-1,30674	1,62E-11	7,46E-10	No	-0,39521	0,45556	0,35575		No	1,30674	0,78091	-0,2473	-1,28056	1,28056			Dr.121634	wu:fb11c07
1940292	LOC566616	Hypothetical LOC566616	18	566616		Dr.119127	0,04219	0,28415	1,92375	1,92375	1,64E-11	7,53E-10	No	-1,11548	0,05487	0,10801		No	1,92375	1,96834	0,67719	1,96834	1,96834			Dr.119127	LOC566616
1950525	zgc:92747	Zgc:92747	22	751797	hypothetical protein LOC751797	Dr.77221	0,03302	0,2223	1,66838	1,66838	1,67E-11	7,65E-10	No	-1,60989	0,01849	0,03261		No	1,66838	1,76417	0,56768	1,76417	1,76417			Dr.77221	zgc:92747
1940102	wu:fj36f04	Wu:fj36f04	16	791171	hypothetical protein LOC791171	Dr.118387	0,01473	-0,09914	0,7959	-1,25644	1,70E-11	7,75E-10	No	-0,51284	0,34019	0,27708		No	1,25644	0,81449	-0,2052	-1,22777	1,22777			Dr.118387	wu:fj36f04
1950788	wu:fb92b11	Wu:fb92b11	24	323192		Dr.77574	0,04012	0,27004	1,86225	1,86225	1,70E-11	7,75E-10	No	-1,54725	0,02052	0,03949		No	1,86225	1,92445	0,65464	1,92445	1,92445			Dr.77574	wu:fb92b11
1948856	cab39	Calcium binding protein 39	14	406822	calcium binding protein 39	Dr.75164	0,03316	-0,22309	0,59829	-1,67143	1,71E-11	7,78E-10	No	-0,79398	0,20023	0,12898		No	1,67143	0,64413	-0,43985	-1,55247	1,55247			Dr.75164	cab39
1950149	zgc:77759	Zgc:77759	18	402948	hypothetical protein LOC402948	Dr.76735	0,01403	0,09436	1,24268	1,24268	1,77E-11	8,03E-10	No	-0,59562	0,22442	0,28687		No	1,24268	1,2783	0,24553	1,2783	1,2783			Dr.76735	zgc:77759
1952574	Dr.80085	Transcribed locus	14			Dr.80085	0,29756	2	100	100	1,80E-11	8,15E-10	No	-2,9081	0,00077	0,002		No	100	2,60811	0,95863	2,60811	2,60811			Dr.80085
1950426	myog	Myogenin	11	30200	myogenin	Dr.77095	0,17096	-1,14734	0,07123	-14,03919	1,93E-11	8,72E-10	No	-2,47191	0,00985	0,00116		No	14,03919	0,11742	-2,14201	-8,51654	8,51654			Dr.77095	myog
1955526	Dr.84869	Transcribed locus	18			Dr.84869	0,01637	0,10973	1,28746	1,28746	2,05E-11	9,24E-10	No	-0,84184	0,12611	0,16427		No	1,28746	1,30258	0,26435	1,30258	1,30258			Dr.84869
1952703	itm2c	Integral membrane protein 2C	2	335863	integral membrane protein 2C	Dr.80266	0,02921	0,19568	1,56921	1,56921	2,09E-11	9,40E-10	No	0,72412	4,22738	6,63994		No	1,56921	1,5707	0,45152	1,5707	1,5707			Dr.80266	itm2c
1948083	ctcf	CCCTC-binding factor (zinc finger protein)	18	415104	CCCTC-binding factor (zinc finger protein)	Dr.53867	0,01947	0,13039	1,35017	1,35017	2,13E-11	9,55E-10	No	-0,19862	0,53351	0,75096		No	1,35017	1,40759	0,34188	1,40759	1,40759			Dr.53867	ctcf
1951244	LOC566384	Similar to H01CJC protein	2	566384		Dr.78214	0,01036	-0,06933	0,85246	-1,17308	2,23E-11	9,98E-10	No	0,15808	1,54303	1,34208		No	1,17308	0,86977	-0,13953	-1,14973	1,14973			Dr.78214	LOC566384
1949268	zgc:101608	Zgc:101608	20	541414	hypothetical protein LOC541414	Dr.75660	0,00771	-0,0515	0,88818	-1,1259	2,36E-11	1,05E-09	No	-1,14075	0,07587	0,06893		No	1,1259	0,9086	-0,09586	-1,1006	1,1006			Dr.75660	zgc:101608
1946772	myo6a	Myosin VIa	20	445473	myosin VIa	Dr.33953	0,01677	-0,11195	0,77278	-1,29403	2,50E-11	1,11E-09	No	0,32993	2,40713	1,89843		No	1,29403	0,78867	-0,23741	-1,26796	1,26796			Dr.33953	myo6a
1937929	neb	Nebulin	9	555656		Dr.105907	0,20927	-1,39633	0,04015	-24,90772	2,51E-11	1,12E-09	No	-1,22229	0,39258	0,01252		No	24,90772	0,03189	-3,44536	-31,35472	31,35472			Dr.105907	neb
1955801	or13.3	Odorant receptor, family 13, member 3	15	80371	odorant receptor, family 13, member 3; odorant receptor 8c; olfactory receptor protein 13.3	Dr.85383	0,30004	2	100	100	2,63E-11	1,17E-09	No	-2,91347	0,00091	0,00163		No	100	1,7864	0,5802	1,7864	1,7864			Dr.85383	or13.3
1950187	gpx4a	Glutathione peroxidase 4a	*	352928	glutathione peroxidase 4a	Dr.76793	0,02558	-0,17035	0,67555	-1,48029	2,77E-11	1,23E-09	No	0,47865	3,66245	2,47478		No	1,48029	0,67572	-0,39198	-1,47991	1,47991			Dr.76793	gpx4a
1953262	zgc:55843	Zgc:55843	19	334383	hypothetical protein LOC334383; zinc finger, DHHC domain containing 14	Dr.81094	0,02076	0,13816	1,37454	1,37454	2,86E-11	1,26E-09	No	-0,81845	0,1283	0,17999		No	1,37454	1,40281	0,33848	1,40281	1,40281			Dr.81094	zgc:55843
1939572	slc20a1a	Solute carrier family 20, member 1a	8	406458	solute carrier family 20, member 1a	Dr.116243	0,03053	0,2031	1,59626	1,59626	2,88E-11	1,27E-09	No	-1,56921	0,02046	0,03554		No	1,59626	1,73706	0,5522	1,73706	1,73706			Dr.116243	slc20a1a
1943125	tpsn	Tapasin	19	30163	tapasin	Dr.132863	0,01578	-0,10493	0,78537	-1,27328	2,93E-11	1,29E-09	No	-0,00459	1,10263	0,88796		No	1,27328	0,80531	-0,21653	-1,24176	1,24176			Dr.132863	tpsn
1939147	lemd3	LEM domain containing 3	4	558474	LEM domain containing 3	Dr.114675	0,02449	0,16249	1,45374	1,45374	3,24E-11	1,42E-09	No	-1,36628	0,03607	0,05131		No	1,45374	1,42247	0,35239	1,42247	1,42247			Dr.114675	lemd3
1955170	zgc:103619	Zgc:103619	7	447941	hypothetical protein LOC447941	Dr.84294	0,01482	-0,09823	0,79758	-1,2538	3,35E-11	1,46E-09	No	-0,33203	0,51789	0,41851		No	1,2538	0,8081	-0,21307	-1,23747	1,23747			Dr.84294	zgc:103619
1946344	serpinb5l	Serpin peptidase inhibitor, clade B (ovalbumin), member 5, like	*	405813	serpin peptidase inhibitor, clade B (ovalbumin), member 5, like	Dr.30392	0,30175	2	100	100	3,40E-11	1,48E-09	No	-3,02902	0,00091	0,00096		No	100	1,04851	0,04737	1,04851	1,04851			Dr.30392	serpinb5l
1942454	Dr.129169	Transcribed locus	3			Dr.129169	0,0365	0,24182	1,7451	1,7451	3,45E-11	1,50E-09	No	-1,13721	0,05471	0,09777		No	1,7451	1,78699	0,58053	1,78699	1,78699			Dr.129169
1954803	cga	Glycoprotein hormones, alpha polypeptide	17	402987	glycoprotein hormones, alpha polypeptide; gonadotropin alpha subunit	Dr.83574	0,06268	-0,41525	0,38437	-2,60166	3,48E-11	1,51E-09	No	-1,34846	0,07336	0,02739		No	2,60166	0,37338	-0,98516	-2,67824	2,67824			Dr.83574	cga
1954825	FNBP4	Similar to formin binding protein 4	25	403074		Dr.83609	0,0188	0,12453	1,33206	1,33206	3,50E-11	1,52E-09	No	-0,07667	0,69839	1,00593		No	1,33206	1,44036	0,3649	1,44036	1,44036			Dr.83609	FNBP4
1953379	foxn4	Forkhead box N4	5	30315	forkhead box N4; winged helix nude	Dr.81266	0,02595	0,17191	1,48563	1,48563	3,51E-11	1,52E-09	No	-1,27283	0,04217	0,0675		No	1,48563	1,60057	0,47036	1,60057	1,60057			Dr.81266	foxn4
1950716	wu:fb78c10	Wu:fb78c10	5	322986		Dr.77469	0,30202	-2	0,01	-100	3,54E-11	1,53E-09	No	-3,08542	0,00081	0,00084		No	100	1,02923	0,02881	1,02923	1,02923			Dr.77469	wu:fb78c10
1937563	wu:fk76c08	Wu:fk76c08	20	335139		Dr.104629	0,14365	-0,95007	0,11218	-8,91403	3,74E-11	1,61E-09	No	-1,78775	0,04594	0,00578		No	8,91403	0,12592	-2,0721	-7,9415	7,9415			Dr.104629	wu:fk76c08
1946451	fgfr2	Fibroblast growth factor receptor 2	13	352940	fibroblast growth factor receptor 2	Dr.31427	0,02532	0,16734	1,47008	1,47008	3,85E-11	1,65E-09	No	0,00004	0,81851	1,22197		No	1,47008	1,49291	0,40073	1,49291	1,49291			Dr.31427	fgfr2
1948107	LOC402880	Hypothetical protein LOC402880	24	402880		Dr.5461	0,02419	-0,15971	0,6923	-1,44446	4,04E-11	1,73E-09	No	0,26952	2,21464	1,56453		No	1,44446	0,70645	-0,3475	-1,41553	1,41553			Dr.5461	LOC402880
1957275	LOC563576	Similar to hCG2040572	1	563576		Dr.89828	0,0387	-0,25486	0,55609	-1,79827	4,53E-11	1,94E-09	No	-1,77958	0,02214	0,01256		No	1,79827	0,56718	-0,56708	-1,76311	1,76311			Dr.89828	LOC563576
1944128	Dr.13875	Transcribed locus	Un			Dr.13875	0,0416	0,27396	1,87915	1,87915	4,54E-11	1,94E-09	No	-1,77591	0,01212	0,02335		No	1,87915	1,92725	0,6561	1,92725	1,92725			Dr.13875
1951773	wu:fc35e10	Wu:fc35e10	12	324632		Dr.78913	0,30382	2	100	100	4,61E-11	1,96E-09	No	-3,01926	0,00091	0,001		No	100	1,09898	0,09438	1,09898	1,09898			Dr.78913	wu:fc35e10
1953663	caspb	Caspase b	1	259303	caspase b	Dr.81726	0,04056	-0,26694	0,54083	-1,84903	4,64E-11	1,97E-09	No	-0,87556	0,17715	0,10013		No	1,84903	0,56522	-0,57053	-1,76921	1,76921			Dr.81726	caspb
1943274	Dr.133100	Transcribed locus	3			Dr.133100	0,05896	0,38786	2,44262	2,44262	4,75E-11	2,01E-09	No	0,04387	0,70096	1,78087		No	2,44262	2,54059	0,9324	2,54059	2,54059			Dr.133100
1957673	Dr.91931	Transcribed locus	3			Dr.91931	0,05191	0,34146	2,19514	2,19514	4,75E-11	2,01E-09	No	-1,86613	0,00909	0,02065		No	2,19514	2,27156	0,82047	2,27156	2,27156			Dr.91931
1951070	meis4.1a	Myeloid ecotropic viral integration site 4.1a	1	170455	myeloid ecotropic viral integration site 4.1a	Dr.77992	0,02202	-0,14482	0,71644	-1,39579	4,76E-11	2,01E-09	No	-1,60699	0,02906	0,02102		No	1,39579	0,72332	-0,32391	-1,38252	1,38252			Dr.77992	meis4.1a
1956310	Dr.86375	Transcribed locus	17			Dr.86375	0,0348	-0,22861	0,59073	-1,69281	5,07E-11	2,13E-09	No	-1,15843	0,08977	0,05402		No	1,69281	0,60171	-0,50798	-1,66193	1,66193			Dr.86375
1942620	Dr.131930	Transcribed locus	12			Dr.131930	0,04136	0,27167	1,86927	1,86927	5,09E-11	2,14E-09	No	-0,90296	0,09027	0,1746		No	1,86927	1,93415	0,65967	1,93415	1,93415			Dr.131930
1953189	si:ch211-154o6.7	Si:ch211-154o6.7	16	568750	hypothetical protein LOC568750	Dr.81002	0,30491	-2	0,01	-100	5,40E-11	2,26E-09	No	-3,02745	0,00104	0,00087		No	100	0,83603	-0,17909	-1,19613	1,19613			Dr.81002	si:ch211-154o6.7
1945593	zic6	Zic family member 6	14	415097	zic family member 6; zinc finger protein Zic6	Dr.22887	0,01285	0,08402	1,21343	1,21343	6,17E-11	2,58E-09	No	-0,38344	0,37346	0,45801		No	1,21343	1,22638	0,20407	1,22638	1,22638			Dr.22887	zic6
1956944	cx33.8	Connexin 33.8	9	404725	connexin 33.8	Dr.88554	0,12026	0,7857	6,10517	6,10517	6,43E-11	2,68E-09	No	-2,22101	0,00259	0,01516		No	6,10517	5,84661	1,76586	5,84661	5,84661			Dr.88554	cx33.8
1950079	zgc:77481	Zgc:77481	2	406363	hypothetical protein LOC406363	Dr.76642	0,03123	-0,20353	0,62585	-1,59781	7,13E-11	2,97E-09	No	-0,75292	0,21956	0,14211		No	1,59781	0,64723	-0,43506	-1,54505	1,54505			Dr.76642	zgc:77481
1946412	zgc:86895	Zgc:86895	25	415191	hypothetical protein LOC415191	Dr.31063	0,13758	-0,89614	0,12702	-7,87297	7,35E-11	3,05E-09	No	-2,277	0,01567	0,00196		No	7,87297	0,1253	-2,07702	-7,98068	7,98068			Dr.31063	zgc:86895
1954178	zgc:91895	Zgc:91895	23	436600	hypothetical protein LOC436600	Dr.82587	0,01604	0,1044	1,27174	1,27174	7,60E-11	3,15E-09	No	-0,5221	0,26156	0,34533		No	1,27174	1,32028	0,27784	1,32028	1,32028			Dr.82587	zgc:91895
1950177	wu:fb10f12	Wu:fb10f12	23	336441		Dr.76779	0,04531	-0,29398	0,50819	-1,96777	8,71E-11	3,60E-09	No	-1,77151	0,0237	0,01219		No	1,96777	0,51423	-0,66508	-1,94465	1,94465			Dr.76779	wu:fb10f12
1941600	Dr.123156	Transcribed locus, moderately similar to XP_001092853.1 similar to ubiquitin A-52 residue ribosomal protein fusion product 1 [Macaca mulatta]	2			Dr.123156	0,0136	0,08805	1,22477	1,22477	9,58E-11	3,95E-09	No	0,44005	2,45109	3,09558		No	1,22477	1,26294	0,23344	1,26294	1,26294			Dr.123156
1941567	Dr.123072	Transcribed locus	14			Dr.123072	0,02279	0,14752	1,40448	1,40448	9,64E-11	3,97E-09	No	-0,72247	0,15829	0,22709		No	1,40448	1,43465	0,36092	1,43465	1,43465			Dr.123072
1947626	LOC793456	Similar to type IV collagen alpha 1 chain	11	793456		Dr.44023	0,03969	0,2568	1,80635	1,80635	9,81E-11	4,03E-09	No	-1,99007	0,00754	0,01388		No	1,80635	1,84112	0,61037	1,84112	1,84112			Dr.44023	LOC793456
1949093	LOC100005487	Similar to Thy1	5	100005487		Dr.75448	0,0315	-0,20376	0,62552	-1,59866	9,96E-11	4,08E-09	No	-0,92741	0,14941	0,09349		No	1,59866	0,62573	-0,46884	-1,59814	1,59814			Dr.75448	LOC100005487
1940074	acvr2b	Activin receptor IIb	15	30457	activin receptor IIb	Dr.118286	0,02055	0,13281	1,35772	1,35772	1,02E-10	4,17E-09	No	-0,41213	0,32902	0,45596		No	1,35772	1,38581	0,32628	1,38581	1,38581			Dr.118286	acvr2b
1944029	Dr.135263	Transcribed locus, moderately similar to XP_001338179.1 hypothetical protein [Danio rerio]	20			Dr.135263	0,30946	-2	0,01	-100	1,03E-10	4,20E-09	No	-3,08159	0,00083	0,00084		No	100	1,01236	0,01228	1,01236	1,01236			Dr.135263
1938610	im:7139082	Im:7139082	18	492430		Dr.109689	0,02383	0,1534	1,42363	1,42363	1,22E-10	4,97E-09	No	-0,23136	0,48746	0,70802		No	1,42363	1,45245	0,37325	1,45245	1,45245			Dr.109689	im:7139082
1957733	LOC559546	Hypothetical LOC559546	20	559546		Dr.92330	0,04836	0,31114	2,04712	2,04712	1,25E-10	5,08E-09	No	-2,20834	0,00429	0,00899		No	2,04712	2,096	0,74003	2,096	2,096			Dr.92330	LOC559546
1939203	thy1	Thy-1 cell surface antigen	5	336617	Thy-1 cell surface antigen	Dr.114924	0,02758	-0,17711	0,6651	-1,50353	1,34E-10	5,43E-09	No	-1,02621	0,11446	0,07765		No	1,50353	0,67843	-0,38797	-1,47399	1,47399			Dr.114924	thy1
1944516	Dr.14492	Transcribed locus	13			Dr.14492	0,03697	0,23709	1,72621	1,72621	1,43E-10	5,78E-09	No	-1,75439	0,01349	0,02297		No	1,72621	1,70243	0,53205	1,70243	1,70243			Dr.14492
1939763	zgc:101030	Zgc:101030	11	445196	hypothetical protein LOC445196	Dr.117056	0,02826	0,18115	1,51757	1,51757	1,45E-10	5,85E-09	No	-1,68631	0,01654	0,0257		No	1,51757	1,55337	0,44043	1,55337	1,55337			Dr.117056	zgc:101030
1942021	sb:cb62	Sb:cb62	8	321068		Dr.124534	0,03696	0,23641	1,72349	1,72349	1,59E-10	6,40E-09	No	-1,57982	0,01985	0,03512		No	1,72349	1,76922	0,57054	1,76922	1,76922			Dr.124534	sb:cb62
1947589	zgc:153595	Zgc:153595	12	767723	hypothetical protein LOC767723	Dr.43367	0,01882	0,12035	1,31932	1,31932	1,61E-10	6,47E-09	No	-1,2247	0,05135	0,0692		No	1,31932	1,34768	0,29839	1,34768	1,34768			Dr.43367	zgc:153595
1943676	Dr.133767	Transcribed locus, moderately similar to XP_001092961.1 similar to CG9047-PA, isoform A [Macaca mulatta]	19			Dr.133767	0,01653	0,10549	1,27496	1,27496	1,73E-10	6,94E-09	No	-1,00692	0,08631	0,11228		No	1,27496	1,301	0,26313	1,301	1,301			Dr.133767
1949027	vdac2	Voltage-dependent anion channel 2	13	322126	voltage-dependent anion channel 2	Dr.75363	0,01208	-0,0771	0,83734	-1,19426	1,76E-10	7,04E-09	No	0,86976	7,98877	6,87132		No	1,19426	0,86012	-0,15068	-1,16262	1,16262			Dr.75363	vdac2
1952571	wu:fe50a12	Wu:fe50a12	1	326932		Dr.80077	0,3142	2	100	100	1,95E-10	7,79E-09	No	-2,99905	0,00084	0,00132		No	100	1,57278	0,45284	1,57278	1,57278			Dr.80077	wu:fe50a12
1951517	Dr.78594	Transcribed locus	9			Dr.78594	0,09433	-0,60009	0,25114	-3,98191	2,00E-10	7,97E-09	No	-1,72882	0,04016	0,00926		No	3,98191	0,23047	-1,46766	-4,33905	4,33905			Dr.78594
1939956	LOC556422	Hypothetical LOC556422	14	556422		Dr.117855	0,02595	0,16487	1,46173	1,46173	2,09E-10	8,31E-09	No	-0,76782	0,14001	0,20869		No	1,46173	1,4905	0,39911	1,4905	1,4905			Dr.117855	LOC556422
1937407	zgc:136734	Zgc:136734	24	677744		Dr.103079	0,07491	-0,47594	0,33424	-2,99185	2,10E-10	8,33E-09	No	-0,56	0,48412	0,16242		No	2,99185	0,33551	-1,09212	-2,98058	2,98058			Dr.103079	zgc:136734
1941930	Dr.123981	Transcribed locus	21			Dr.123981	0,31488	-2	0,01	-100	2,13E-10	8,43E-09	No	-3,04503	0,001	0,00083		No	100	0,8281	-0,18862	-1,20759	1,20759			Dr.123981
1952803	zgc:63479	Zgc:63479	8	327496	hypothetical protein LOC327496	Dr.80412	0,01992	0,12644	1,33794	1,33794	2,21E-10	8,73E-09	No	-1,5349	0,02495	0,03413		No	1,33794	1,36775	0,31316	1,36775	1,36775			Dr.80412	zgc:63479
1952767	hpx	Hemopexin	9	327588		Dr.80362	0,08039	0,50973	3,23391	3,23391	2,28E-10	8,99E-09	No	-2,23597	0,0035	0,00963		No	3,23391	2,74722	1,01059	2,74722	2,74722			Dr.80362	hpx
1948771	nadl1.2	Neural adhesion molecule L1.2	23	30634	neural adhesion molecule L1.2	Dr.75067	0,02824	0,17905	1,51026	1,51026	2,31E-10	9,09E-09	No	-0,80686	0,1249	0,19486		No	1,51026	1,56015	0,44478	1,56015	1,56015			Dr.75067	nadl1.2
1952659	wu:fj05g07	Wu:fj05g07	24	335367		Dr.80201	0,03698	-0,23431	0,58303	-1,71518	2,36E-10	9,27E-09	No	-1,82908	0,01877	0,0117		No	1,71518	0,62358	-0,47228	-1,60365	1,60365			Dr.80201	wu:fj05g07
1951616	acsl4	Acyl-CoA synthetase long-chain family member 4	14	393622	acyl-CoA synthetase long-chain family member 4	Dr.78711	0,02707	0,17148	1,48415	1,48415	2,37E-10	9,29E-09	No	0,29478	1,58429	2,4532		No	1,48415	1,54845	0,43726	1,54845	1,54845			Dr.78711	acsl4
1947765	scel	Sciellin	9	368684	sciellin	Dr.47187	0,06572	-0,41557	0,38409	-2,60357	2,56E-10	1,00E-08	No	-1,54023	0,05001	0,01661		No	2,60357	0,33221	-1,102	-3,01017	3,01017			Dr.47187	scel
1942842	wu:fc06e06	Wu:fc06e06	14	323667		Dr.132422	0,03115	0,19694	1,57376	1,57376	2,59E-10	1,01E-08	No	-1,02531	0,07436	0,12016		No	1,57376	1,61588	0,47988	1,61588	1,61588			Dr.132422	wu:fc06e06
1955497	Dr.84831	Transcribed locus	11			Dr.84831	0,02494	0,15747	1,43704	1,43704	2,70E-10	1,05E-08	No	-0,5017	0,26195	0,37877		No	1,43704	1,44599	0,36879	1,44599	1,44599			Dr.84831
1947593	atp1a2a	ATPase, Na+/K+ transporting, alpha 2a polypeptide	2	64609	ATPase, Na+/K+ transporting, alpha 2a polypeptide; ATPase, Na+/K+ transporting, alpha 2 polypeptide	Dr.43391	0,09745	-0,61529	0,2425	-4,1237	2,72E-10	1,06E-08	No	-2,23943	0,01166	0,00285		No	4,1237	0,24424	-1,40961	-4,09437	4,09437			Dr.43391	atp1a2a
1947398	im:7148034	Im:7148034	13	553066		Dr.41107	0,31684	2	100	100	2,75E-10	1,07E-08	No	-3,07679	0,00077	0,00092		No	100	1,20198	0,18397	1,20198	1,20198			Dr.41107	im:7148034
1954371	Dr.82883	Transcribed locus	7			Dr.82883	0,05956	-0,37473	0,42196	-2,3699	3,14E-10	1,22E-08	No	-1,87217	0,02078	0,00883		No	2,3699	0,42498	-0,85571	-2,35305	2,35305			Dr.82883
1956016	kctd12.1	Potassium channel tetramerisation domain containing 12.1	9	373865	potassium channel tetramerisation domain containing 12.1; leftover	Dr.85820	0,01893	0,11908	1,31546	1,31546	3,16E-10	1,22E-08	No	0,04649	0,95765	1,29355		No	1,31546	1,35076	0,30066	1,35076	1,35076			Dr.85820	kctd12.1
1940343	LOC572149	Similar to Dihydropyrimidine dehydrogenase	19	572149		Dr.119419	0,10459	-0,65709	0,22025	-4,54031	3,34E-10	1,29E-08	No	-1,39245	0,09766	0,01842		No	4,54031	0,18864	-1,66792	-5,30111	5,30111			Dr.119419	LOC572149
1953103	fezf1	FEZ family zinc finger 1	25	558801	FEZ family zinc finger 2	Dr.80858	0,01752	0,10999	1,28823	1,28823	3,44E-10	1,32E-08	No	-1,0053	0,08619	0,1133		No	1,28823	1,31463	0,27355	1,31463	1,31463			Dr.80858	fezf1
1941938	atp1b2b	ATPase, Na+/K+ transporting, beta 2b polypeptide	5	114457	ATPase, Na+/K+ transporting, beta 2b polypeptide	Dr.12400	0,02109	0,13233	1,35621	1,35621	3,49E-10	1,34E-08	No	-0,80217	0,13331	0,18655		No	1,35621	1,39935	0,33601	1,39935	1,39935			Dr.12400	atp1b2b
1943972	Dr.134858	Transcribed locus	6			Dr.134858	0,0232	0,14537	1,39756	1,39756	3,67E-10	1,41E-08	No	-1,229	0,04947	0,07054		No	1,39756	1,4258	0,35474	1,4258	1,4258			Dr.134858
1953177	Dr.80983	Transcribed locus	14			Dr.80983	0,01842	0,11537	1,30427	1,30427	3,76E-10	1,44E-08	No	0,26785	1,60605	2,13837		No	1,30427	1,33145	0,28627	1,33145	1,33145			Dr.80983
1950114	Dr.76690	Transcribed locus	3			Dr.76690	0,0493	0,30852	2,03478	2,03478	3,91E-10	1,49E-08	No	-0,92797	0,08153	0,17285		No	2,03478	2,12014	0,75148	2,12014	2,12014			Dr.76690
1938271	krt8	Keratin 8	23	352911	keratin 8; etID43142.8; etID33550.23; etID43142.23; keratin, type 2, gene 8	Dr.107385	0,01444	-0,09032	0,81223	-1,23118	4,00E-10	1,52E-08	No	0,70923	5,53719	4,73334		No	1,23118	0,85483	-0,15686	-1,16983	1,16983			Dr.107385	krt8
1950112	arpc1b	Actin related protein 2/3 complex, subunit 1B	3	335474	actin related protein 2/3 complex, subunit 1B; actin related protein 2/3 complex, subunit 1A, 41kDa	Dr.76686	0,0258	-0,16122	0,68989	-1,4495	4,14E-10	1,57E-08	No	0,28144	2,27809	1,60438		No	1,4495	0,70426	-0,3506	-1,41992	1,41992			Dr.76686	arpc1b
1951033	Dr.77941	Transcribed locus	11			Dr.77941	0,04649	0,29046	1,95191	1,95191	4,17E-10	1,58E-08	No	-1,41752	0,02692	0,0543		No	1,95191	2,01686	0,70154	2,01686	2,01686			Dr.77941
1948431	si:ch211-238n5.5	Si:ch211-238n5.5	18	559703	hypothetical protein LOC559703	Dr.6833	0,02839	-0,17718	0,665	-1,50376	4,36E-10	1,65E-08	No	-1,20159	0,07706	0,05128		No	1,50376	0,66553	-0,40718	-1,50257	1,50257			Dr.6833	si:ch211-238n5.5
1949515	mibp2	Muscle-specific beta 1 integrin binding protein 2	Un	386710	muscle-specific beta 1 integrin binding protein 2	Dr.75938	0,01221	-0,07613	0,83921	-1,19159	4,58E-10	1,73E-08	No	0,53869	3,74299	3,19268		No	1,19159	0,85298	-0,15902	-1,17237	1,17237			Dr.75938	mibp2
1955203	Dr.84363	Transcribed locus, moderately similar to XP_698845.2 hypothetical protein [Danio rerio]	9			Dr.84363	0,05064	0,31546	2,06757	2,06757	4,68E-10	1,76E-08	No	-1,71386	0,01399	0,0267		No	2,06757	1,90872	0,64643	1,90872	1,90872			Dr.84363
1948200	zgc:77262	Zgc:77262	21	402952	hypothetical protein LOC402952	Dr.6046	0,01177	0,0733	1,18385	1,18385	4,76E-10	1,79E-08	No	-0,00269	0,90242	1,0945		No	1,18385	1,21285	0,19297	1,21285	1,21285			Dr.6046	zgc:77262
1958078	wu:fk56b02	Wu:fk56b02	Un	335683		Dr.9894	0,32203	2	100	100	5,28E-10	1,98E-08	No	-3,08508	0,00082	0,00082		No	100	1,00359	0,00358	1,00359	1,00359			Dr.9894	wu:fk56b02
1944502	zgc:112032	Zgc:112032	8	334827	WD-repeat protein 13	Dr.14419	0,00879	-0,0545	0,88206	-1,13371	5,69E-10	2,13E-08	No	0,32593	2,24369	1,9994		No	1,13371	0,89112	-0,11527	-1,12218	1,12218			Dr.14419	zgc:112032
1945672	wu:fb13b07	Wu:fb13b07	17	336539		Dr.23569	0,05224	-0,3237	0,47457	-2,10717	5,79E-10	2,17E-08	No	-1,01118	0,13974	0,06797		No	2,10717	0,4864	-0,72073	-2,05593	2,05593			Dr.23569	wu:fb13b07
1944088	wu:fb83g08	Wu:fb83g08	13	323174		Dr.137161	0,04756	0,29442	1,9698	1,9698	6,01E-10	2,24E-08	No	-1,68315	0,01463	0,02975		No	1,9698	2,03347	0,70974	2,03347	2,03347			Dr.137161	wu:fb83g08
1949044	smo	Smoothened homolog (Drosophila)	4	30225	smoothened homolog; smu; slow muscle omitted	Dr.75382	0,01789	0,11062	1,29009	1,29009	6,28E-10	2,34E-08	No	-1,24358	0,04961	0,06566		No	1,29009	1,32356	0,28033	1,32356	1,32356			Dr.75382	smo
1942562	Dr.131058	Transcribed locus	12			Dr.131058	0,32397	2	100	100	6,68E-10	2,48E-08	No	-2,71364	0,00091	0,00409		No	100	4,47919	1,49944	4,47919	4,47919			Dr.131058
1945194	Dr.19038	Transcribed locus	24			Dr.19038	0,32418	2	100	100	6,86E-10	2,55E-08	No	-2,98375	0,00084	0,00146		No	100	1,74068	0,55427	1,74068	1,74068			Dr.19038
1953097	dub	Duboraya	3	751710	duboraya	Dr.80847	0,02105	-0,12969	0,74184	-1,348	7,17E-10	2,66E-08	No	-1,01473	0,11118	0,08416		No	1,348	0,75694	-0,27847	-1,32111	1,32111			Dr.80847	dub
1946804	zgc:92375	Zgc:92375	17	445475	hypothetical protein LOC445475	Dr.34223	0,20694	-1,27489	0,0531	-18,83172	7,25E-10	2,68E-08	No	-2,14668	0,02821	0,0018		No	18,83172	0,06394	-2,74982	-15,63979	15,63979			Dr.34223	zgc:92375
1938068	pla1a	Phospholipase A1 member A	9	334017	phospholipase A1 member A	Dr.106430	0,02603	-0,15997	0,69188	-1,44533	7,94E-10	2,93E-08	No	-0,10668	0,9131	0,67008		No	1,44533	0,73385	-0,30944	-1,36267	1,36267			Dr.106430	pla1a
1941195	wu:fj21f04	Wu:fj21f04	8	335555		Dr.122321	0,03742	-0,22981	0,58911	-1,69749	8,20E-10	3,02E-08	No	-0,85891	0,17904	0,10768		No	1,69749	0,60142	-0,50847	-1,66274	1,66274			Dr.122321	wu:fj21f04
1957146	Dr.89332	Transcribed locus	10			Dr.89332	0,32569	2	100	100	8,21E-10	3,02E-08	No	-3,05564	0,00082	0,00094		No	100	1,14998	0,13975	1,14998	1,14998			Dr.89332
1942722	eif4a1a	Eukaryotic translation initiation factor 4A, isoform 1A	7	386634	eukaryotic translation initiation factor 4A, isoform 1A	Dr.132268	0,02112	0,12965	1,34788	1,34788	8,35E-10	3,06E-08	No	0,76474	4,98	6,79596		No	1,34788	1,36465	0,3109	1,36465	1,36465			Dr.132268	eif4a1a
1954903	Dr.83744	Transcribed locus	13			Dr.83744	0,02347	0,14389	1,39282	1,39282	8,67E-10	3,17E-08	No	-0,43394	0,30893	0,43949		No	1,39282	1,42263	0,35251	1,42263	1,42263			Dr.83744
1938196	dsel	Dermatan sulfate epimerase-like	2	335577		Dr.106960	0,32622	2	100	100	8,74E-10	3,19E-08	No	-3,02902	0,00091	0,00096		No	100	1,04851	0,04737	1,04851	1,04851			Dr.106960	dsel
1943113	wu:fj54e12	Wu:fj54e12	16	336186		Dr.132849	0,01751	0,10731	1,28028	1,28028	8,92E-10	3,25E-08	No	0,68078	4,159	5,52796		No	1,28028	1,32916	0,28454	1,32916	1,32916			Dr.132849	wu:fj54e12
1946619	cldnh	Claudin h	21	81587	claudin h	Dr.3267	0,02472	-0,15144	0,70559	-1,41725	8,95E-10	3,26E-08	No	-1,57509	0,03161	0,02239		No	1,41725	0,70832	-0,34486	-1,4118	1,4118			Dr.3267	cldnh
1949998	zgc:165344	Zgc:165344	6	321053	hypothetical protein LOC321053	Dr.76551	0,08871	-0,5434	0,28615	-3,49465	9,02E-10	3,28E-08	No	-1,17193	0,13652	0,03527		No	3,49465	0,25831	-1,35359	-3,87131	3,87131			Dr.76551	zgc:165344
1948175	zgc:55582	Zgc:55582	21	334460	myomegalin	Dr.58982	0,02417	0,14805	1,4062	1,4062	9,12E-10	3,31E-08	No	-1,63644	0,01917	0,02783		No	1,4062	1,45222	0,37309	1,45222	1,45222			Dr.58982	zgc:55582
1954808	Dr.83581	Transcribed locus	20			Dr.83581	0,09066	0,55476	3,58727	3,58727	9,41E-10	3,41E-08	No	-1,97099	0,00563	0,02131		No	3,58727	3,78671	1,3315	3,78671	3,78671			Dr.83581
1938230	wu:fj60h04	Wu:fj60h04	2	336273		Dr.107128	0,02	0,12236	1,32545	1,32545	9,53E-10	3,44E-08	No	-0,95254	0,09598	0,1298		No	1,32545	1,35235	0,30185	1,35235	1,35235			Dr.107128	wu:fj60h04
1948979	zgc:85772	Zgc:85772	6	406462	origin recognition complex subunit 4	Dr.75308	0,02331	-0,14253	0,72023	-1,38844	9,64E-10	3,48E-08	No	-1,62872	0,02746	0,02013		No	1,38844	0,73308	-0,3105	-1,3641	1,3641			Dr.75308	zgc:85772
1947498	zgc:76883	Zgc:76883	7	406252	dual specificity phosphatase 19	Dr.42273	0,3273	2	100	100	9,93E-10	3,57E-08	No	-3,06678	0,00084	0,00089		No	100	1,05771	0,05611	1,05771	1,05771			Dr.42273	zgc:76883
1955674	zgc:112403	Zgc:112403	Un	550273	hypothetical protein LOC550273	Dr.85122	0,02529	-0,15428	0,701	-1,42654	1,06E-09	3,81E-08	No	-0,9068	0,14671	0,10492		No	1,42654	0,71515	-0,33526	-1,39831	1,39831			Dr.85122	zgc:112403
1944913	ralgps2	Ral-A exchange factor RalGPS2	20	393446	Ral-A exchange factor RalGPS2; novel RasGEF domain containing protein (zgc:63650)	Dr.17213	0,0343	0,20921	1,61887	1,61887	1,07E-09	3,84E-08	No	-0,76127	0,135	0,22349		No	1,61887	1,65543	0,50406	1,65543	1,65543			Dr.17213	ralgps2
1944498	wu:fb79b02	Wu:fb79b02	2	323019		Dr.144	0,01756	-0,10707	0,78151	-1,27958	1,08E-09	3,86E-08	No	-1,56083	0,03079	0,02456		No	1,27958	0,79744	-0,22635	-1,25401	1,25401			Dr.144	wu:fb79b02
1954116	zgc:64114	Zgc:64114	17	378866	hypothetical protein LOC378866	Dr.82488	0,02554	0,15571	1,43124	1,43124	1,08E-09	3,86E-08	No	-0,85256	0,11058	0,17833		No	1,43124	1,61274	0,47793	1,61274	1,61274			Dr.82488	zgc:64114
1950974	LOC566764	Similar to scinderin	19	566764	hypothetical protein LOC566764	Dr.77857	0,03152	-0,19187	0,64288	-1,55549	1,15E-09	4,10E-08	No	-0,98873	0,12701	0,08335		No	1,55549	0,65624	-0,42124	-1,52384	1,52384			Dr.77857	LOC566764
1942016	zgc:73213	Zgc:73213	2	393724	retinal pigment epithelium abundant protein RPE65; retinal pigment epithelium 65a	Dr.12451	0,03207	-0,19517	0,63801	-1,56737	1,16E-09	4,13E-08	No	-0,16945	0,82726	0,55394		No	1,56737	0,66961	-0,40107	-1,49341	1,49341			Dr.12451	zgc:73213
1941542	Dr.123009	Transcribed locus	22			Dr.123009	0,03782	0,22995	1,69806	1,69806	1,19E-09	4,23E-08	No	0,05483	0,86096	1,50719		No	1,69806	1,75059	0,55995	1,75059	1,75059			Dr.123009
1955006	zgc:91878	Zgc:91878	3	445070	hypothetical protein LOC445070	Dr.83937	0,01905	-0,11583	0,76589	-1,30567	1,20E-09	4,25E-08	No	0,34093	2,47463	1,94244		No	1,30567	0,78494	-0,24215	-1,27398	1,27398			Dr.83937	zgc:91878
1945319	auh	AU RNA binding protein/enoyl-Coenzyme A hydratase	10	445182	AU RNA binding protein/enoyl-Coenzyme A hydratase	Dr.2043	0,02467	-0,14989	0,70812	-1,41219	1,23E-09	4,35E-08	No	-0,54384	0,33654	0,24336		No	1,41219	0,72314	-0,32416	-1,38286	1,38286			Dr.2043	auh
1952046	tob1a	Transducer of ERBB2, 1a	3	386629	transducer of ERBB2, 1a	Dr.79310	0,0206	0,12505	1,33367	1,33367	1,28E-09	4,51E-08	No	0,52571	2,85351	3,94489		No	1,33367	1,38247	0,32387	1,38247	1,38247			Dr.79310	tob1a
1955371	Dr.84639	Transcribed locus	3			Dr.84639	0,32947	-2	0,01	-100	1,28E-09	4,51E-08	No	-3,07129	0,00084	0,00086		No	100	1,01893	0,01875	1,01893	1,01893			Dr.84639
1945651	was	Wiskott-Aldrich syndrome (eczema-thrombocytopenia)	8	335158	Wiskott-Aldrich syndrome (eczema-thrombocytopenia)	Dr.23314	0,02648	-0,16064	0,69082	-1,44755	1,30E-09	4,57E-08	No	-0,5816	0,32816	0,20927		No	1,44755	0,63772	-0,44986	-1,56809	1,56809			Dr.23314	was
1957588	Dr.91414	Transcribed locus	17			Dr.91414	0,05553	0,33664	2,17089	2,17089	1,34E-09	4,71E-08	No	-2,10064	0,00534	0,01191		No	2,17089	2,22866	0,8014	2,22866	2,22866			Dr.91414
1949223	zgc:111795	Zgc:111795	20	445395	zgc:111795	Dr.75608	0,01285	-0,07778	0,83602	-1,19615	1,43E-09	5,01E-08	No	-0,88845	0,14019	0,11923		No	1,19615	0,85051	-0,16192	-1,17576	1,17576			Dr.75608	zgc:111795
1938356	LOC570832	Similar to complement protein component C7-1	21	570832		Dr.107751	0,01961	-0,11865	0,76094	-1,31416	1,44E-09	5,04E-08	No	-0,64511	0,26362	0,19444		No	1,31416	0,73757	-0,30439	-1,3558	1,3558			Dr.107751	LOC570832
1955568	Dr.84925	Transcribed locus, moderately similar to XP_001097857.1 similar to OTU domain containing 5 [Macaca mulatta]	24			Dr.84925	0,33065	2	100	100	1,46E-09	5,10E-08	No	-2,96437	0,00091	0,00129		No	100	1,4143	0,34664	1,4143	1,4143			Dr.84925
1950368	wu:fb51c10	Wu:fb51c10	22	322143		Dr.77017	0,06599	0,39894	2,50574	2,50574	1,49E-09	5,19E-08	No	-2,05066	0,00556	0,01457		No	2,50574	2,61996	0,96316	2,61996	2,61996			Dr.77017	wu:fb51c10
1947947	wu:fi75a02	Wu:fi75a02	5	334463		Dr.51290	0,03573	0,216	1,64438	1,64438	1,50E-09	5,22E-08	No	-1,76643	0,01313	0,02233		No	1,64438	1,70044	0,53089	1,70044	1,70044			Dr.51290	wu:fi75a02
1942337	pitpna	Phosphatidylinositol transfer protein, alpha	Un	393909	phosphatidylinositol transfer protein, alpha; pitpa	Dr.12713	0,02704	-0,16312	0,68688	-1,45585	1,60E-09	5,56E-08	No	-0,91526	0,15245	0,09691		No	1,45585	0,63568	-0,45306	-1,57312	1,57312			Dr.12713	pitpna
1940494	LOC556791	Hypothetical LOC556791	21	556791		Dr.119971	0,33168	2	100	100	1,64E-09	5,69E-08	No	-3,08508	0,00082	0,00082		No	100	1,00359	0,00358	1,00359	1,00359			Dr.119971	LOC556791
1945402	smyd1a	SET and MYND domain containing 1a	5	321245	SET and MYND domain containing 1	Dr.21307	0,11381	-0,68609	0,20602	-4,8539	1,66E-09	5,73E-08	No	-1,18585	0,14225	0,02987		No	4,8539	0,20999	-1,56071	-4,76219	4,76219			Dr.21307	smyd1a
1947534	ctgf	Connective tissue growth factor	20	321449	connective tissue growth factor	Dr.42794	0,01761	0,10616	1,2769	1,2769	1,66E-09	5,73E-08	No	-0,41482	0,33474	0,44224		No	1,2769	1,32116	0,27851	1,32116	1,32116			Dr.42794	ctgf
1953420	psme1	Proteasome activator subunit 1	24	30648	proteasome activator subunit 1	Dr.81309	0,02552	-0,15384	0,70171	-1,42509	1,67E-09	5,76E-08	No	-0,07911	0,98405	0,70594		No	1,42509	0,71738	-0,33215	-1,39396	1,39396			Dr.81309	psme1
1951665	Dr.78764	Transcribed locus	12			Dr.78764	0,02381	0,14322	1,39066	1,39066	1,78E-09	6,13E-08	No	0,28636	1,62136	2,30594		No	1,39066	1,42222	0,35222	1,42222	1,42222			Dr.78764
1941335	rab7	RAB7, member RAS oncogene family	11	393902	RAB family member rab-7	Dr.12260	0,01691	0,10164	1,26369	1,26369	1,86E-09	6,39E-08	No	-0,11858	0,66615	0,86951		No	1,26369	1,30527	0,26641	1,30527	1,30527			Dr.12260	rab7
1954145	hdr	Hematopoietic death receptor	5	373093	hematopoietic death receptor	Dr.82520	0,0229	0,13751	1,37251	1,37251	1,91E-09	6,55E-08	No	-1,84187	0,01233	0,0168		No	1,37251	1,36196	0,30892	1,36196	1,36196			Dr.82520	hdr
1940653	LOC798660	Hypothetical protein LOC798660	24	798660		Dr.120608	0,0181	0,10865	1,28426	1,28426	1,94E-09	6,64E-08	No	-1,17785	0,05803	0,07603		No	1,28426	1,31029	0,27025	1,31029	1,31029			Dr.120608	LOC798660
1953822	LOC565164	Hypothetical LOC565164	10	565164		Dr.81984	0,33358	2	100	100	2,03E-09	6,94E-08	No	-3,05705	0,00087	0,00089		No	100	1,02725	0,02689	1,02725	1,02725			Dr.81984	LOC565164
1948922	wu:fb76a08	Wu:fb76a08	14	322891		Dr.75236	0,0176	0,10552	1,27503	1,27503	2,04E-09	6,96E-08	No	1,00547	8,93055	11,48329		No	1,27503	1,28584	0,25141	1,28584	1,28584			Dr.75236	wu:fb76a08
1946032	wu:fc06e12	Wu:fc06e12	8	323668		Dr.27420	0,04764	0,28534	1,92902	1,92902	2,10E-09	7,15E-08	No	-1,63904	0,01641	0,03249		No	1,92902	1,98031	0,68325	1,98031	1,98031			Dr.27420	wu:fc06e12
1939861	LOC564515	Similar to LOC733311 protein	12	564515		Dr.117428	0,05829	0,3487	2,23203	2,23203	2,21E-09	7,51E-08	No	-1,76608	0,01126	0,02657		No	2,23203	2,35994	0,85863	2,35994	2,35994			Dr.117428	LOC564515
1948876	zgc:110767	Zgc:110767	14	326933	hypothetical protein LOC326933	Dr.75185	0,01089	0,06502	1,16149	1,16149	2,39E-09	8,11E-08	No	-0,37019	0,39052	0,46555		No	1,16149	1,19214	0,17575	1,19214	1,19214			Dr.75185	zgc:110767
1949380	hoxb5b	Homeo box B5b	12	58052	homeo box B5b; homeobox b5b; etID309875.12; homeobox gene A-5; homeobox gene zf54	Dr.75783	0,02369	-0,14138	0,72214	-1,38477	2,42E-09	8,18E-08	No	-0,86336	0,14307	0,13114		No	1,38477	0,91662	-0,08707	-1,09097	1,09097			Dr.75783	hoxb5b
1949410	foxd5	Forkhead box D5	8	30524	forkhead box D5; fork head domain protein 8	Dr.75818	0,03696	0,22053	1,6616	1,6616	2,42E-09	8,18E-08	No	-1,42042	0,0296	0,04873		No	1,6616	1,64606	0,49838	1,64606	1,64606			Dr.75818	foxd5
1945907	zgc:64022	Zgc:64022	19	393336	hypothetical protein LOC393336	Dr.26458	0,02736	0,16319	1,45609	1,45609	2,44E-09	8,23E-08	No	-1,08604	0,06728	0,10039		No	1,45609	1,49217	0,40023	1,49217	1,49217			Dr.26458	zgc:64022
1956458	Dr.86768	Transcribed locus	5			Dr.86768	0,0638	0,38039	2,40097	2,40097	2,49E-09	8,39E-08	No	-1,69846	0,01277	0,03229		No	2,40097	2,52812	0,92748	2,52812	2,52812			Dr.86768
1947883	LOC796145	Hypothetical protein LOC796145	4	796145		Dr.48843	0,02463	0,14677	1,40208	1,40208	2,54E-09	8,54E-08	No	0,90521	6,72465	9,63105		No	1,40208	1,4322	0,35921	1,4322	1,4322			Dr.48843	LOC796145
1943106	Dr.132831	Transcribed locus	12			Dr.132831	0,03395	0,20217	1,59284	1,59284	2,59E-09	8,69E-08	No	-0,54346	0,22418	0,36704		No	1,59284	1,63727	0,49303	1,63727	1,63727			Dr.132831
1949976	fkbp1b	FK506 binding protein 1b	20	393785	FK506 binding protein 1b; DKEYP-115A10.1	Dr.76525	0,01307	0,07777	1,1961	1,1961	2,65E-09	8,88E-08	No	0,35112	2,0239	2,48921		No	1,1961	1,22991	0,20694	1,22991	1,22991			Dr.76525	fkbp1b
1948379	Dr.67362	Transcribed locus	25			Dr.67362	0,02094	0,12452	1,33205	1,33205	2,74E-09	9,16E-08	No	-0,00772	0,84198	1,14617		No	1,33205	1,36128	0,30842	1,36128	1,36128			Dr.67362
1952792	zgc:153079	Zgc:153079	16	768196	hypothetical protein LOC768196	Dr.80398	0,02696	-0,16001	0,69181	-1,44549	2,92E-09	9,75E-08	No	-1,74217	0,02143	0,0153		No	1,44549	0,71362	-0,3374	-1,4013	1,4013			Dr.80398	zgc:153079
1937377	tdh	L-threonine dehydrogenase	20	406528	L-threonine dehydrogenase	Dr.10250	0,01376	0,08167	1,20689	1,20689	2,94E-09	9,80E-08	No	-0,05229	0,79763	0,98539		No	1,20689	1,2354	0,21139	1,2354	1,2354			Dr.10250	tdh
1945632	zgc:64014	Zgc:64014	4	334644	hypothetical protein LOC334644	Dr.23208	0,0113	-0,06705	0,85694	-1,16694	2,95E-09	9,80E-08	No	-0,32762	0,50451	0,43842		No	1,16694	0,86901	-0,1404	-1,15073	1,15073			Dr.23208	zgc:64014
1948777	eng2a	Engrailed 2a	7	30243	engrailed 2a	Dr.75073	0,01986	0,11785	1,31175	1,31175	2,95E-09	9,80E-08	No	-0,46123	0,30778	0,38843		No	1,31175	1,26202	0,23272	1,26202	1,26202			Dr.75073	eng2a
1940553	si:dkey-11d20.2	Si:dkey-11d20.2	22	324050		Dr.120216	0,3373	2	100	100	3,04E-09	1,01E-07	No	-2,89089	0,00082	0,00202		No	100	2,45454	0,89794	2,45454	2,45454			Dr.120216	si:dkey-11d20.2
1949893	wu:fb02c12	Wu:fb02c12	10	337217		Dr.76417	0,0135	0,08003	1,20236	1,20236	3,05E-09	1,01E-07	No	0,14554	1,26166	1,54932		No	1,20236	1,228	0,20539	1,228	1,228			Dr.76417	wu:fb02c12
1938318	zgc:92354	Zgc:92354	18	492346	hypothetical protein LOC492346; novel protein similar to vertebrate FBJ murine osteosarcoma viral oncogene homolog B (FOSB)	Dr.107615	0,06416	0,3804	2,40106	2,40106	3,06E-09	1,01E-07	No	-2,07481	0,0054	0,01339		No	2,40106	2,47754	0,90727	2,47754	2,47754			Dr.107615	zgc:92354
1940325	LOC571103	Similar to rit	19	571103		Dr.119330	0,03133	-0,1857	0,65207	-1,53357	3,08E-09	1,02E-07	No	-0,78995	0,19978	0,13237		No	1,53357	0,66255	-0,41166	-1,50931	1,50931			Dr.119330	LOC571103
1953618	Dr.81644	Transcribed locus	2			Dr.81644	0,03558	0,21085	1,62499	1,62499	3,10E-09	1,02E-07	No	-1,55475	0,0217	0,03601		No	1,62499	1,65973	0,50666	1,65973	1,65973			Dr.81644
1953400	maf	V-maf musculoaponeurotic fibrosarcoma (avian) oncogene homolog	18	114467	v-maf musculoaponeurotic fibrosarcoma (avian) oncogene homolog	Dr.81288	0,0222	-0,13155	0,73867	-1,35378	3,13E-09	1,03E-07	No	-0,69436	0,23941	0,17067		No	1,35378	0,71288	-0,33845	-1,40276	1,40276			Dr.81288	maf
1949545	wu:fa55f06	Wu:fa55f06	21	337328		Dr.75972	0,01504	0,08894	1,22727	1,22727	3,31E-09	1,09E-07	No	0,55166	3,18431	3,9838		No	1,22727	1,25107	0,224	1,25107	1,25107			Dr.75972	wu:fa55f06
1955620	LOC795726	Hypothetical protein LOC795726	12	795726		Dr.85018	0,03158	0,1867	1,53708	1,53708	3,40E-09	1,11E-07	No	-1,35494	0,03552	0,05491		No	1,53708	1,54583	0,43556	1,54583	1,54583			Dr.85018	LOC795726
1946631	wu:fe25d09	Wu:fe25d09	18	406341	hypothetical protein LOC406341	Dr.32745	0,00837	-0,04945	0,89239	-1,12059	3,41E-09	1,11E-07	No	0,3849	2,54395	2,31364		No	1,12059	0,90947	-0,09489	-1,09954	1,09954			Dr.32745	wu:fe25d09
1941008	zgc:92866	Zgc:92866	1	436755	hypothetical protein LOC436755; novel protein similar to trafficking protein particle complex 5 (TRAPPC5, zgc:92866)	Dr.121908	0,01694	0,10007	1,25914	1,25914	3,46E-09	1,13E-07	No	-0,8262	0,13162	0,16916		No	1,25914	1,28521	0,25093	1,28521	1,28521			Dr.121908	zgc:92866
1954535	zgc:77002	Zgc:77002	17	405846	hypothetical protein LOC405846	Dr.83170	0,01836	-0,10833	0,77924	-1,2833	3,61E-09	1,18E-07	No	-0,68957	0,22588	0,18491		No	1,2833	0,81863	-0,20012	-1,22155	1,22155			Dr.83170	zgc:77002
1953686	si:busm1-241h12.4	Si:busm1-241h12.4	18	368857	hypothetical protein LOC368857	Dr.81772	0,03059	0,18043	1,51506	1,51506	3,67E-09	1,19E-07	No	-1,27841	0,04241	0,06566		No	1,51506	1,54807	0,43701	1,54807	1,54807			Dr.81772	si:busm1-241h12.4
1957267	zgc:103467	Zgc:103467	23	450006	hypothetical protein LOC450006	Dr.89765	0,02427	-0,14309	0,7193	-1,39025	3,70E-09	1,20E-07	No	-0,89812	0,14788	0,1083		No	1,39025	0,73237	-0,31147	-1,36543	1,36543			Dr.89765	zgc:103467
1946815	si:dkey-14a7.4	Si:dkey-14a7.4	20	560132	hypothetical protein LOC560132; novel protein similar to vertebrate PIM family oncogenes	Dr.34296	0,05083	0,29963	1,99355	1,99355	3,75E-09	1,22E-07	No	-1,80276	0,01109	0,02262		No	1,99355	2,03925	0,71258	2,03925	2,03925			Dr.34296	si:dkey-14a7.4
1958084	zgc:56548	Zgc:56548	14	393989	hypothetical protein LOC393989	Dr.9906	0,07053	0,41575	2,60466	2,60466	3,76E-09	1,22E-07	No	-1,46366	0,01903	0,06211		No	2,60466	3,26274	1,18257	3,26274	3,26274			Dr.9906	zgc:56548
1956639	LOC559040	Hypothetical LOC559040	11	559040		Dr.87243	0,04139	0,24371	1,75273	1,75273	3,90E-09	1,26E-07	No	-1,88582	0,00971	0,01756		No	1,75273	1,80842	0,59245	1,80842	1,80842			Dr.87243	LOC559040
1945797	pfkfb2	6-phosphofructo-2-kinase/fructose-2,6-biphosphatase 2	23	393983	6-phosphofructo-2-kinase/fructose-2,6-biphosphatase 2	Dr.24973	0,03019	0,17768	1,50551	1,50551	3,97E-09	1,28E-07	No	-1,75216	0,01436	0,0218		No	1,50551	1,51787	0,4173	1,51787	1,51787			Dr.24973	pfkfb2
1944783	pabpc4	Poly(A) binding protein, cytoplasmic 4 (inducible form)	17	321035	poly(A) binding protein, cytoplasmic 4 (inducible form)	Dr.16284	0,07529	-0,44299	0,36059	-2,77326	4,00E-09	1,29E-07	No	-1,03438	0,18405	0,04638		No	2,77326	0,25197	-1,37844	-3,96869	3,96869			Dr.16284	pabpc4
1937980	im:7140452	Im:7140452	17	497403		Dr.106080	0,30917	1,81515	65,33616	65,33616	4,33E-09	1,39E-07	No	-2,86814	0,00099	0,00185		No	65,33616	1,86361	0,62252	1,86361	1,86361			Dr.106080	im:7140452
1945355	sephs1	Selenophosphate synthetase 1	18	324947	selenophosphate synthetase	Dr.20919	0,02912	-0,17093	0,67463	-1,48228	4,36E-09	1,40E-07	No	-0,12095	0,91442	0,62655		No	1,48228	0,68519	-0,37806	-1,45945	1,45945			Dr.20919	sephs1
1954219	pp	Pyrophosphatase (inorganic)	12	393706	pyrophosphatase (inorganic)	Dr.82650	0,04569	0,26814	1,85414	1,85414	4,39E-09	1,41E-07	No	-1,85411	0,0097	0,02017		No	1,85414	2,07885	0,73181	2,07885	2,07885			Dr.82650	pp
1938003	wu:fc96c10	Wu:fc96c10	21	80929		Dr.106174	0,01756	0,10299	1,26762	1,26762	4,54E-09	1,45E-07	No	0,08379	1,06712	1,37838		No	1,26762	1,29168	0,25595	1,29168	1,29168			Dr.106174	wu:fc96c10
1941539	Dr.123002	Transcribed locus, weakly similar to NP_055333.2 finger protein 229 [Homo sapiens]	12			Dr.123002	0,04976	0,29174	1,95768	1,95768	4,56E-09	1,46E-07	No	-1,24685	0,03991	0,08175		No	1,95768	2,04829	0,717	2,04829	2,04829			Dr.123002
1957314	zgc:112172	Zgc:112172	18	550415	hypothetical protein LOC550415	Dr.90055	0,02989	0,17517	1,49683	1,49683	4,59E-09	1,46E-07	No	-1,81886	0,01228	0,01881		No	1,49683	1,53222	0,42672	1,53222	1,53222			Dr.90055	zgc:112172
1952455	nfkbiaa	Nuclear factor of kappa light polypeptide gene enhancer in B-cells inhibitor, alpha a	20	406463	nuclear factor of kappa light polypeptide gene enhancer in B-cells inhibitor, alpha a; NF-kappaB inhibitor alpha-like protein A	Dr.79912	0,02168	-0,12705	0,74637	-1,33983	4,60E-09	1,46E-07	No	-0,71963	0,21859	0,16638		No	1,33983	0,76116	-0,27292	-1,31379	1,31379			Dr.79912	nfkbiaa
1955254	LOC100004809	Hypothetical protein LOC100004809	2	100004809		Dr.84445	0,03864	0,22638	1,68413	1,68413	4,66E-09	1,48E-07	No	-0,49293	0,24461	0,4256		No	1,68413	1,73994	0,55385	1,73994	1,73994			Dr.84445	LOC100004809
1954136	vox	Ventral homeobox	13	64807	ventral homeobox	Dr.82511	0,04145	0,24241	1,74748	1,74748	4,97E-09	1,58E-07	No	-2,02593	0,00712	0,01247		No	1,74748	1,75188	0,56069	1,75188	1,75188			Dr.82511	vox
1950903	Dr.77755	Transcribed locus	2			Dr.77755	0,02111	-0,12345	0,75257	-1,32878	5,01E-09	1,59E-07	No	-0,77469	0,19198	0,14726		No	1,32878	0,76703	-0,26523	-1,30373	1,30373			Dr.77755
1953566	ZOR-2	ZOR-2	25	79079	ZOR-2	Dr.8156	0,03269	-0,19103	0,64412	-1,5525	5,09E-09	1,61E-07	No	-1,44707	0,04389	0,02908		No	1,5525	0,66254	-0,41168	-1,50935	1,50935			Dr.8156	ZOR-2
1955226	Dr.84393	Transcribed locus	3			Dr.84393	0,04378	0,25507	1,79918	1,79918	5,67E-09	1,79E-07	No	-1,96708	0,00783	0,01486		No	1,79918	1,8964	0,63996	1,8964	1,8964			Dr.84393
1939939	pik3cd	Phosphoinositide-3-kinase, catalytic, delta polypeptide	14	394174	phosphoinositide-3-kinase, catalytic, delta polypeptide	Dr.117764	0,01337	0,07778	1,19612	1,19612	5,98E-09	1,88E-07	No	-0,79755	0,14523	0,17492		No	1,19612	1,20441	0,18599	1,20441	1,20441			Dr.117764	pik3cd
1942574	Dr.131244	Transcribed locus	24			Dr.131244	0,02532	-0,14727	0,71241	-1,40369	5,98E-09	1,88E-07	No	-0,71769	0,22481	0,16367		No	1,40369	0,72804	-0,3174	-1,37356	1,37356			Dr.131244
1953401	clock	Clock	20	30140	clock	Dr.81289	0,03191	0,18539	1,53245	1,53245	6,27E-09	1,97E-07	No	-1,707	0,0157	0,02456		No	1,53245	1,56422	0,44739	1,56422	1,56422			Dr.81289	clock
1944873	zgc:77412	Zgc:77412	2	403002	hypothetical protein LOC403002	Dr.16893	0,03185	-0,18494	0,65322	-1,53088	6,35E-09	1,99E-07	No	-1,30123	0,06136	0,04094		No	1,53088	0,66726	-0,40458	-1,49867	1,49867			Dr.16893	zgc:77412
1945967	nkx2.3	NK2 transcription factor related 3	13	30698	NK2 transcription factor related 3	Dr.269	0,0414	0,24003	1,7379	1,7379	6,75E-09	2,11E-07	No	-1,80878	0,01176	0,02052		No	1,7379	1,74547	0,55703	1,74547	1,74547			Dr.269	nkx2.3
1940781	wu:fk59g12	Wu:fk59g12	Un	335723		Dr.121189	0,02767	0,16031	1,44646	1,44646	6,93E-09	2,16E-07	No	-1,48003	0,02723	0,04035		No	1,44646	1,48181	0,39326	1,48181	1,48181			Dr.121189	wu:fk59g12
1941024	Dr.121944	Transcribed locus	16			Dr.121944	0,02293	0,13278	1,35763	1,35763	6,97E-09	2,17E-07	No	-0,47364	0,28553	0,39586		No	1,35763	1,38642	0,32673	1,38642	1,38642			Dr.121944
1944852	si:ch211-209p5.2	Si:ch211-209p5.2	1	335913		Dr.16758	0,02732	0,15809	1,4391	1,4391	7,14E-09	2,22E-07	No	-1,12388	0,06337	0,0892		No	1,4391	1,40752	0,34183	1,40752	1,40752			Dr.16758	si:ch211-209p5.2
1938174	LOC566637	Similar to wings apart-like homolog (Drosophila)	12	566637		Dr.106859	0,02911	0,16824	1,47312	1,47312	7,53E-09	2,34E-07	No	-1,42617	0,0312	0,04503		No	1,47312	1,44354	0,3671	1,44354	1,44354			Dr.106859	LOC566637
1947697	lgals9l1	Lectin, galactoside-binding, soluble, 9 (galectin 9)-like 1	15	337597	lectin, galactoside-binding, soluble, 9 (galectin 9)-like 1	Dr.4573	0,0368	-0,21251	0,61305	-1,6312	7,72E-09	2,40E-07	No	-0,25605	0,69474	0,44266		No	1,6312	0,63715	-0,45075	-1,56948	1,56948			Dr.4573	lgals9l1
1950526	wu:fb60e10	Wu:fb60e10	4	557741	hypothetical protein LOC557741	Dr.77222	0,08359	0,48259	3,03801	3,03801	7,77E-09	2,41E-07	No	-2,44975	0,00222	0,00569		No	3,03801	2,56511	0,942	2,56511	2,56511			Dr.77222	wu:fb60e10
1956279	Dr.86307	Transcribed locus	14			Dr.86307	0,34677	2	100	100	8,04E-09	2,49E-07	No	-2,97256	0,00082	0,00138		No	100	1,68515	0,52185	1,68515	1,68515			Dr.86307
1947137	zgc:158343	Zgc:158343	15	568780	hypothetical protein LOC568780	Dr.37679	0,02362	-0,13618	0,73083	-1,3683	8,19E-09	2,53E-07	No	-1,48826	0,03746	0,02818		No	1,3683	0,75223	-0,28472	-1,32939	1,32939			Dr.37679	zgc:158343
1956486	zgc:110202	Zgc:110202	3	553596	hypothetical protein LOC553596	Dr.86832	0,02936	-0,16918	0,67736	-1,47632	8,26E-09	2,55E-07	No	-0,67661	0,25393	0,17533		No	1,47632	0,69047	-0,37038	-1,44828	1,44828			Dr.86832	zgc:110202
1956699	fat	FAT tumor suppressor homolog 1	1	406172	FAT tumor suppressor homolog 1; protocadherin	Dr.87471	0,02587	0,14906	1,4095	1,4095	8,27E-09	2,55E-07	No	-1,3664	0,03563	0,05192		No	1,4095	1,45729	0,37658	1,45729	1,45729			Dr.87471	fat
1957624	zgc:101806	Zgc:101806	*	450029	hypothetical protein LOC450029	Dr.91589	0,34749	-2	0,01	-100	8,64E-09	2,65E-07	No	-3,04307	0,00098	0,00084		No	100	0,84894	-0,16377	-1,17794	1,17794			Dr.91589	zgc:101806
1957436	ifng1-2	Interferon, gamma 1-2	4	405790	interferon, gamma	Dr.90633	0,02829	-0,16263	0,68765	-1,45423	9,00E-09	2,76E-07	No	-1,91962	0,01498	0,00967		No	1,45423	0,64529	-0,43805	-1,54969	1,54969			Dr.90633	ifng1-2
1942915	wu:fc51c01	Wu:fc51c01	20	325003		Dr.132532	0,01981	0,11385	1,29973	1,29973	9,13E-09	2,80E-07	No	-1,34402	0,03951	0,05191		No	1,29973	1,31364	0,2728	1,31364	1,31364			Dr.132532	wu:fc51c01
1944865	zgc:103457	Zgc:103457	13	450010	hypothetical protein LOC450010	Dr.16840	0,01114	-0,06399	0,86299	-1,15876	9,19E-09	2,81E-07	No	-0,45446	0,37323	0,33045		No	1,15876	0,8854	-0,12172	-1,12943	1,12943			Dr.16840	zgc:103457
1950924	zgc:66298	Zgc:66298	3	393490	hypothetical protein LOC393490	Dr.77785	0,01244	-0,07148	0,84824	-1,17891	9,25E-09	2,82E-07	No	-1,01423	0,10388	0,09016		No	1,17891	0,86799	-0,14158	-1,15209	1,15209			Dr.77785	zgc:66298
1938524	braf	V-raf murine sarcoma viral oncogene homolog B1	4	403065	v-raf murine sarcoma viral oncogene homolog B1; serine/threonine protein kinase BRAF	Dr.108603	0,02317	0,13309	1,35861	1,35861	9,28E-09	2,83E-07	No	-1,56487	0,0237	0,03129		No	1,35861	1,32032	0,27788	1,32032	1,32032			Dr.108603	braf
1943401	Dr.133283	Transcribed locus, weakly similar to NP_055243.1 junction protein 3 (zona occludens 3) [Homo sapiens]	22			Dr.133283	0,3484	-2	0,01	-100	9,44E-09	2,87E-07	No	-3,05824	0,00089	0,00087		No	100	0,97558	-0,02472	-1,02503	1,02503			Dr.133283
1951651	wu:fc29c12	Wu:fc29c12	15	324446		Dr.78749	0,29395	1,6872	48,6636	48,6636	9,49E-09	2,88E-07	No	-2,81483	0,00081	0,00289		No	48,6636	3,55943	1,2696	3,55943	3,55943			Dr.78749	wu:fc29c12
1942664	sf1	Splicing factor 1	7	323772	splicing factor 1; zinc finger protein 162	Dr.132180	0,01738	0,09973	1,25815	1,25815	9,50E-09	2,88E-07	No	-0,40348	0,3481	0,44806		No	1,25815	1,28714	0,25243	1,28714	1,28714			Dr.132180	sf1
1943243	actr10	Actin-related protein 10 homolog (S. cerevisiae)	20	393139	actin-related protein 10 homolog	Dr.133041	0,01281	-0,07351	0,84429	-1,18442	9,52E-09	2,88E-07	No	0,44298	2,97585	2,58429		No	1,18442	0,86842	-0,14108	-1,15152	1,15152			Dr.133041	actr10
1952954	zdhhc24	Zinc finger, DHHC-type containing 24	14	436596	zinc finger, DHHC-type containing 24; fe02b01	Dr.80631	0,01111	0,06373	1,15806	1,15806	9,59E-09	2,90E-07	No	-0,63681	0,2112	0,25217		No	1,15806	1,19401	0,17732	1,19401	1,19401			Dr.80631	zdhhc24
1938731	spag7	Sperm associated antigen 7	5	394100	sperm associated antigen 7	Dr.11173	0,02063	-0,11833	0,7615	-1,3132	9,75E-09	2,94E-07	No	0,26821	2,11227	1,62809		No	1,3132	0,77077	-0,26036	-1,2974	1,2974			Dr.11173	spag7
1945218	wu:fb09d04	Wu:fb09d04	22	550505	hypothetical protein LOC550505; novel protein similar to vertebrate calpain 2, (m/II) large subunit (CAPN2, zgc:112420)	Dr.1945	0,0496	-0,28418	0,51978	-1,92388	1,01E-08	3,04E-07	No	-1,42121	0,05308	0,0275		No	1,92388	0,51802	-0,65775	-1,93044	1,93044			Dr.1945	wu:fb09d04
1957543	zgc:101050	Zgc:101050	23	445187	hypothetical protein LOC445187	Dr.91098	0,12155	-0,69568	0,20152	-4,96232	1,04E-08	3,13E-07	No	-1,39459	0,10257	0,01779		No	4,96232	0,17339	-1,7522	-5,7673	5,7673			Dr.91098	zgc:101050
1951467	wu:fc20c06	Wu:fc20c06	17	445487	hypothetical protein LOC445487; fc20c06	Dr.78525	0,00789	-0,04512	0,90132	-1,10949	1,06E-08	3,18E-07	No	-0,57812	0,27547	0,25333		No	1,10949	0,91964	-0,08378	-1,08738	1,08738			Dr.78525	wu:fc20c06
1941789	Dr.123589	Transcribed locus	17			Dr.123589	0,01616	0,0922	1,23653	1,23653	1,16E-08	3,48E-07	No	-0,17412	0,59621	0,75266		No	1,23653	1,26241	0,23303	1,26241	1,26241			Dr.123589
1945003	gpib	Glucose phosphate isomerase b	18	246095	glucose phosphate isomerase b	Dr.17726	0,07577	-0,43195	0,36987	-2,70362	1,19E-08	3,56E-07	No	-0,86953	0,23266	0,0817		No	2,70362	0,35117	-1,04649	-2,84763	2,84763			Dr.17726	gpib
1951766	wu:fj01d05	Wu:fj01d05	14	335320		Dr.78902	0,02785	0,15875	1,4413	1,4413	1,20E-08	3,59E-07	No	-0,60523	0,20467	0,30168		No	1,4413	1,47399	0,38797	1,47399	1,47399			Dr.78902	wu:fj01d05
1945634	wu:fk59c05	Wu:fk59c05	10	335714		Dr.23217	0,0464	0,26417	1,83724	1,83724	1,24E-08	3,70E-07	No	-1,52248	0,02191	0,04157		No	1,83724	1,89693	0,64024	1,89693	1,89693			Dr.23217	wu:fk59c05
1940601	pfkm	Phosphofructokinase, muscle	23	447836	phosphofructokinase, muscle	Dr.120422	0,08174	-0,4653	0,34253	-2,91943	1,25E-08	3,72E-07	No	-1,83853	0,02544	0,00827		No	2,91943	0,32506	-1,12375	-3,07636	3,07636			Dr.120422	pfkm
1951610	zgc:66317	Zgc:66317	6	386792	hypothetical protein LOC386792	Dr.78704	0,01365	-0,07769	0,83619	-1,1959	1,25E-08	3,72E-07	No	-0,53075	0,31863	0,27241		No	1,1959	0,85496	-0,1567	-1,16965	1,16965			Dr.78704	zgc:66317
1943616	zgc:153853	Zgc:153853	13	554166	alpha-2,3-sialyltransferase v2	Dr.133666	0,35149	2	100	100	1,27E-08	3,77E-07	No	-3,02876	0,00091	0,00096		No	100	1,04851	0,04737	1,04851	1,04851			Dr.133666	zgc:153853
1955627	crygm2c	Crystallin, gamma M2c	9	493628	crystallin, gamma M2c; gammaM2c-crystallin	Dr.85026	0,03591	0,20408	1,59984	1,59984	1,32E-08	3,92E-07	No	-1,12234	0,05876	0,09688		No	1,59984	1,64886	0,50009	1,64886	1,64886			Dr.85026	crygm2c
1954390	Dr.82910	Transcribed locus	23			Dr.82910	0,35216	2	100	100	1,35E-08	4,00E-07	No	-2,94343	0,00083	0,00158		No	100	1,89035	0,63676	1,89035	1,89035			Dr.82910
1951854	zgc:92903	Zgc:92903	7	436734	hypothetical protein LOC436734	Dr.79021	0,01588	-0,09017	0,81252	-1,23074	1,36E-08	4,02E-07	No	-0,02151	1,04908	0,86332		No	1,23074	0,82293	-0,19488	-1,21517	1,21517			Dr.79021	zgc:92903
1955540	Dr.84886	Transcribed locus	7			Dr.84886	0,06334	0,35956	2,28853	2,28853	1,37E-08	4,05E-07	No	-0,6744	0,13817	0,33175		No	2,28853	2,40103	0,8759	2,40103	2,40103			Dr.84886
1944390	zgc:55746	Zgc:55746	16	394120	hypothetical protein LOC394120	Dr.141004	0,01424	0,08081	1,2045	1,2045	1,39E-08	4,10E-07	No	-0,46536	0,30894	0,37979		No	1,2045	1,22932	0,20646	1,22932	1,22932			Dr.141004	zgc:55746
1947195	LOC561233	Similar to Hexosaminidase (glycosyl hydrolase family 20, catalytic domain) containing	3	561233		Dr.38412	0,35256	-2	0,01	-100	1,40E-08	4,11E-07	No	-3,08653	0,00081	0,00083		No	100	1,01886	0,01869	1,01886	1,01886			Dr.38412	LOC561233
1948225	hs2st1	Heparan sulfate 2-O-sulfotransferase 1	2	791188	heparan sulfate 2-O-sulfotransferase 1	Dr.61397	0,02222	0,12607	1,3368	1,3368	1,40E-08	4,11E-07	No	-1,41691	0,0328	0,04475		No	1,3368	1,36448	0,31078	1,36448	1,36448			Dr.61397	hs2st1
1946582	wu:fb10c05	Wu:fb10c05	Un	553250	hypothetical protein LOC553250	Dr.32438	0,01683	-0,09543	0,80273	-1,24574	1,43E-08	4,20E-07	No	0,57733	4,17549	3,42161		No	1,24574	0,81945	-0,19912	-1,22033	1,22033			Dr.32438	wu:fb10c05
1954356	Dr.82861	Transcribed locus	12			Dr.82861	0,02944	0,16675	1,46807	1,46807	1,49E-08	4,37E-07	No	-1,06168	0,07088	0,10653		No	1,46807	1,50296	0,40744	1,50296	1,50296			Dr.82861
1938189	wu:fj11g02	Wu:fj11g02	1	335430		Dr.106924	0,27804	-1,5736	0,02669	-37,46269	1,52E-08	4,45E-07	No	-2,23976	0,03346	0,00123		No	37,46269	0,03662	-3,30718	-27,30803	27,30803			Dr.106924	wu:fj11g02
1951204	foxo5	Forkhead box O5	20	30296	forkhead box O5; forkhead protein	Dr.78161	0,01754	0,09917	1,25653	1,25653	1,57E-08	4,59E-07	No	0,47859	2,64703	3,42319		No	1,25653	1,29322	0,25713	1,29322	1,29322			Dr.78161	foxo5
1939451	insig1	Insulin induced gene 1	7	334189	insulin induced gene 1	Dr.115835	0,02889	0,16328	1,45639	1,45639	1,59E-08	4,64E-07	No	-0,51432	0,25098	0,37427		No	1,45639	1,49126	0,39962	1,49126	1,49126			Dr.115835	insig1
1943055	pfkfb1	6-phosphofructo-2-kinase/fructose-2,6-biphosphatase 1	23	327453	6-phosphofructo-2-kinase/fructose-2,6-biphosphatase 1; 6-phosphofructo-2-kinase/fructose 2,6-bisphosphatase	Dr.132747	0,05206	-0,29412	0,50801	-1,96845	1,60E-08	4,66E-07	No	-1,92549	0,01661	0,00849		No	1,96845	0,51113	-0,67113	-1,95646	1,95646			Dr.132747	pfkfb1
1949155	gnb1	Guanine nucleotide binding protein (G protein), beta polypeptide 1	8	322104	guanine nucleotide binding protein (G protein), beta polypeptide 1	Dr.75526	0,0204	0,11513	1,30356	1,30356	1,67E-08	4,86E-07	No	0,25409	1,57516	2,04579		No	1,30356	1,29878	0,26143	1,29878	1,29878			Dr.75526	gnb1
1938308	LOC100003013	Hypothetical protein LOC100003013	3	335296		Dr.107569	0,02357	-0,13299	0,73622	-1,35829	1,69E-08	4,91E-07	No	-1,46606	0,03949	0,02966		No	1,35829	0,75127	-0,28599	-1,33107	1,33107			Dr.107569	LOC100003013
1954777	LOC570934	Similar to vimentin-type IF-associated coiled-coil protein	11	570934		Dr.83527	0,35587	-2	0,01	-100	1,91E-08	5,54E-07	No	-3,02883	0,00103	0,00087		No	100	0,8422	-0,17174	-1,18736	1,18736			Dr.83527	LOC570934
1948455	LOC572173	Hypothetical LOC572173	19	572173		Dr.69573	0,0235	0,13202	1,35525	1,35525	1,93E-08	5,59E-07	No	-1,33348	0,03952	0,0546		No	1,35525	1,3816	0,32324	1,3816	1,3816			Dr.69573	LOC572173
1951686	fkbp5	FK506 binding protein 5	6	368924	FK506 binding protein 5	Dr.78793	0,03463	0,19454	1,5651	1,5651	1,94E-08	5,61E-07	No	0,4362	2,07516	3,59208		No	1,5651	1,73099	0,54869	1,73099	1,73099			Dr.78793	fkbp5
1944608	Dr.14974	Transcribed locus	25			Dr.14974	0,34228	1,92212	83,58405	83,58405	1,96E-08	5,66E-07	No	-2,97607	0,00084	0,00133		No	83,58405	1,59486	0,46679	1,59486	1,59486			Dr.14974
1955380	Dr.84656	Transcribed locus	5			Dr.84656	0,03241	-0,18183	0,65792	-1,51995	2,02E-08	5,82E-07	No	-1,1676	0,08367	0,05524		No	1,51995	0,66018	-0,41524	-1,51473	1,51473			Dr.84656
1957335	zgc:101554	Zgc:101554	22	492777	hypothetical protein LOC492777	Dr.90146	0,06441	0,361	2,29614	2,29614	2,09E-08	6,01E-07	No	-2,29128	0,00337	0,00785		No	2,29614	2,33087	0,84624	2,33087	2,33087			Dr.90146	zgc:101554
1944821	stk25	Serine/threonine kinase 25 (STE20 homolog, yeast)	2	406600	serine/threonine kinase 25	Dr.16570	0,0079	-0,04422	0,90319	-1,10719	2,14E-08	6,15E-07	No	-0,04053	0,9474	0,87581		No	1,10719	0,92443	-0,07858	-1,08175	1,08175			Dr.16570	stk25
1942773	wu:fb80c09	Wu:fb80c09	22	323056		Dr.132336	0,10512	-0,58841	0,25798	-3,87628	2,17E-08	6,22E-07	No	-1,48456	0,07126	0,01643		No	3,87628	0,23053	-1,46737	-4,3378	4,3378			Dr.132336	wu:fb80c09
1937466	LOC797787	Similar to crystallin gamma EM2-7	9	797787		Dr.104305	0,03986	0,22294	1,67086	1,67086	2,24E-08	6,41E-07	No	-1,32166	0,03647	0,06298		No	1,67086	1,72704	0,54641	1,72704	1,72704			Dr.104305	LOC797787
1940129	LOC799826	Similar to Src kinase associated phosphoprotein 2	16	799826		Dr.118486	0,03026	-0,1692	0,67733	-1,47638	2,25E-08	6,42E-07	No	-0,56107	0,3312	0,22886		No	1,47638	0,691	-0,36961	-1,44717	1,44717			Dr.118486	LOC799826
1942600	Dr.131635	Transcribed locus, moderately similar to XP_001101792.1 similar to cytoplasmic beta-actin [Macaca mulatta]	7			Dr.131635	0,06646	-0,3716	0,42501	-2,35291	2,25E-08	6,42E-07	No	-0,78524	0,26222	0,10602		No	2,35291	0,40432	-0,90554	-2,47327	2,47327			Dr.131635
1943673	Dr.133763	Transcribed locus	2			Dr.133763	0,01632	0,09121	1,23371	1,23371	2,30E-08	6,55E-07	No	0,17506	1,33433	1,67825		No	1,23371	1,25775	0,22932	1,25775	1,25775			Dr.133763
1957016	im:7138195	Im:7138195	21	449882		Dr.88718	0,09131	-0,51025	0,30885	-3,23779	2,30E-08	6,55E-07	No	-1,57404	0,04761	0,01494		No	3,23779	0,31375	-1,15915	-3,18722	3,18722			Dr.88718	im:7138195
1952554	zgc:112342	Zgc:112342	17	570456	hypothetical protein LOC570456	Dr.80053	0,02954	0,165	1,46217	1,46217	2,33E-08	6,61E-07	No	-0,6049	0,20856	0,29577		No	1,46217	1,41812	0,34933	1,41812	1,41812			Dr.80053	zgc:112342
1953837	si:ch211-284a13.1	Si:ch211-284a13.1	19	564009		Dr.82007	0,01877	0,10485	1,27306	1,27306	2,33E-08	6,61E-07	No	-1,42941	0,03252	0,04256		No	1,27306	1,30853	0,2689	1,30853	1,30853			Dr.82007	si:ch211-284a13.1
1942567	Dr.131176	Transcribed locus	24			Dr.131176	0,02988	0,16688	1,46851	1,46851	2,34E-08	6,63E-07	No	-1,81833	0,01243	0,01864		No	1,46851	1,50014	0,40556	1,50014	1,50014			Dr.131176
1940107	mtf1	Metal-regulatory transcription factor 1	16	195821	metal-regulatory transcription factor 1	Dr.118403	0,0226	0,12608	1,33685	1,33685	2,43E-08	6,86E-07	No	-0,26649	0,46389	0,63275		No	1,33685	1,36401	0,31043	1,36401	1,36401			Dr.118403	mtf1
1950761	cugbp2	CUG triplet repeat, RNA binding protein 2	4	324897	CUG triplet repeat, RNA binding protein 2; napor	Dr.77531	0,02006	0,1119	1,29389	1,29389	2,43E-08	6,86E-07	No	0,30038	1,68491	2,36691		No	1,29389	1,40477	0,33988	1,40477	1,40477			Dr.77531	cugbp2
1955116	zgc:110116	Zgc:110116	21	550235	hypothetical protein LOC550235	Dr.84168	0,01171	-0,06534	0,86033	-1,16235	2,44E-08	6,88E-07	No	-0,40468	0,418	0,37108		No	1,16235	0,88776	-0,11905	-1,12642	1,12642			Dr.84168	zgc:110116
1942640	Dr.132093	Transcribed locus	1			Dr.132093	0,02551	0,14219	1,38735	1,38735	2,48E-08	6,99E-07	No	-0,26866	0,45256	0,64298		No	1,38735	1,42076	0,3512	1,42076	1,42076			Dr.132093
1953369	dkk1	Dickkopf 1	12	30197	dickkopf 1; dickkopf1	Dr.81256	0,01572	0,08759	1,22347	1,22347	2,53E-08	7,12E-07	No	-0,98952	0,0911	0,11519		No	1,22347	1,26444	0,23463	1,26444	1,26444			Dr.81256	dkk1
1955633	chrne	Cholinergic receptor, nicotinic, epsilon	5	445315	cholinergic receptor, nicotinic, epsilon	Dr.85037	0,02832	-0,15746	0,69588	-1,43702	2,70E-08	7,58E-07	No	-1,6868	0,02463	0,01718		No	1,43702	0,69729	-0,36056	-1,43413	1,43413			Dr.85037	chrne
1941733	Dr.123437	Transcribed locus, strongly similar to XP_001117874.1 similar to F-box and leucine-rich repeat protein 14 [Macaca mulatta]	25			Dr.123437	0,35974	-2	0,01	-100	2,71E-08	7,60E-07	No	-3,0519	0,00093	0,00086		No	100	0,92654	-0,0763	-1,07928	1,07928			Dr.123437
1957172	hamp1	Hepcidin antimicrobial peptide 1	1	402837	hepcidin antimicrobial peptide 1; preprohepcidin 1; antimicrobial peptide; iron regulatory peptide	Dr.89447	0,04425	0,24596	1,76182	1,76182	2,72E-08	7,62E-07	No	-1,69316	0,01517	0,02733		No	1,76182	1,8013	0,58851	1,8013	1,8013			Dr.89447	hamp1
1944554	Dr.14694	Transcribed locus	22			Dr.14694	0,05289	-0,29378	0,50841	-1,96691	2,78E-08	7,77E-07	No	-2,07596	0,01173	0,00606		No	1,96691	0,51677	-0,66015	-1,93509	1,93509			Dr.14694
1943190	wu:fk24h11	Wu:fk24h11	19	336891		Dr.132957	0,36009	2	100	100	2,79E-08	7,79E-07	No	-3,05705	0,00087	0,00089		No	100	1,02725	0,02689	1,02725	1,02725			Dr.132957	wu:fk24h11
1946610	wu:fd02h12	Wu:fd02h12	14	325694		Dr.32625	0,01457	-0,0808	0,83023	-1,20449	2,92E-08	8,14E-07	No	-0,95892	0,11907	0,10148		No	1,20449	0,85224	-0,15989	-1,17338	1,17338			Dr.32625	wu:fd02h12
1939605	zgc:162707	Zgc:162707	9	100002095	hypothetical protein LOC100002095	Dr.116395	0,03477	0,19277	1,55873	1,55873	2,95E-08	8,21E-07	No	-0,61565	0,19187	0,30746		No	1,55873	1,60242	0,47152	1,60242	1,60242			Dr.116395	zgc:162707
1939163	si:dkeyp-89c11.1	Si:dkeyp-89c11.1	4	402867		Dr.114710	0,04636	0,25655	1,80529	1,80529	3,14E-08	8,73E-07	No	-1,23715	0,04244	0,07906		No	1,80529	1,86306	0,62222	1,86306	1,86306			Dr.114710	si:dkeyp-89c11.1
1937425	LOC558278	Hypothetical LOC558278	1	558278		Dr.103509	0,02101	0,11623	1,30687	1,30687	3,15E-08	8,73E-07	No	-1,44896	0,0308	0,04111		No	1,30687	1,33469	0,2887	1,33469	1,33469			Dr.103509	LOC558278
1956391	Dr.86510	Transcribed locus	6			Dr.86510	0,36146	-2	0,01	-100	3,15E-08	8,73E-07	No	-2,96556	0,00143	0,00082		No	100	0,57636	-0,55101	-1,73501	1,73501			Dr.86510
1956445	txnipl	Thioredoxin interacting protein, like	16	448858		Dr.86711	0,19676	-1,08772	0,08171	-12,23824	3,24E-08	8,97E-07	No	-2,32894	0,017	0,00145		No	12,23824	0,08527	-2,46199	-11,72807	11,72807			Dr.86711	txnipl
1944612	LOC562898	Hypothetical LOC562898	6	562898		Dr.14984	0,04465	0,24673	1,76493	1,76493	3,28E-08	9,06E-07	No	-1,77504	0,01263	0,02231		No	1,76493	1,76601	0,56872	1,76601	1,76601			Dr.14984	LOC562898
1949115	mafb	V-maf musculoaponeurotic fibrosarcoma oncogene family, protein B (avian)	23	30210	v-maf musculoaponeurotic fibrosarcoma oncogene family, protein B; valentino	Dr.75475	0,02634	0,1455	1,39799	1,39799	3,30E-08	9,11E-07	No	-0,21051	0,50268	0,75454		No	1,39799	1,50102	0,40615	1,50102	1,50102			Dr.75475	mafb
1957204	six2.1	Sine oculis homeobox homolog 2.1	13	83415	sine oculis homeobox homolog 2.1	Dr.8955	0,01974	-0,10904	0,77797	-1,2854	3,31E-08	9,12E-07	No	-1,31246	0,05438	0,04361		No	1,2854	0,80201	-0,22064	-1,24687	1,24687			Dr.8955	six2.1
1939922	LOC100004455	Similar to erythropoietin	7	100004455		Dr.11767	0,03241	0,17892	1,50979	1,50979	3,37E-08	9,27E-07	No	-1,79024	0,01294	0,02031		No	1,50979	1,56929	0,45062	1,56929	1,56929			Dr.11767	LOC100004455
1952707	Dr.80270	Transcribed locus	11			Dr.80270	0,03094	0,17064	1,48129	1,48129	3,49E-08	9,59E-07	No	-1,3464	0,03666	0,05556		No	1,48129	1,51555	0,41578	1,51555	1,51555			Dr.80270
1953969	zgc:73123	Zgc:73123	2	393800	hypothetical protein LOC393800	Dr.82245	0,0233	0,12836	1,34387	1,34387	3,63E-08	9,96E-07	No	-0,99424	0,0866	0,11873		No	1,34387	1,37099	0,31554	1,37099	1,37099			Dr.82245	zgc:73123
1948857	glulb	Glutamate-ammonia ligase (glutamine synthase) b	6	336473	glutamine synthetase 2	Dr.75165	0,0132	0,07272	1,18228	1,18228	3,65E-08	1,00E-06	No	1,25669	16,45306	19,82108		No	1,18228	1,2047	0,18623	1,2047	1,2047			Dr.75165	glulb
1938235	neurod4	Neurogenic differentiation 4	23	266958	neurogenic differentiation 4; atonal-like 3	Dr.10718	0,02813	0,15476	1,42809	1,42809	3,77E-08	1,03E-06	No	-1,74332	0,01492	0,02186		No	1,42809	1,46519	0,38199	1,46519	1,46519			Dr.10718	neurod4
1951347	zgc:154009	Zgc:154009	20	768287	hypothetical protein LOC768287	Dr.78362	0,03311	-0,18196	0,65771	-1,52042	3,90E-08	1,07E-06	No	-1,37188	0,05189	0,03476		No	1,52042	0,66989	-0,40063	-1,49277	1,49277			Dr.78362	zgc:154009
1951068	wu:fc03b11	Transcribed locus, weakly similar to XP_001096004.1 dual specificity phosphatase 1 [Macaca mulatta]	22	386980		Dr.77989	0,03091	0,16978	1,47837	1,47837	3,94E-08	1,07E-06	No	0,23787	1,40954	2,12827		No	1,47837	1,5099	0,41204	1,5099	1,5099			Dr.77989	wu:fc03b11,fc03b11
1942403	Dr.128425	Transcribed locus	17			Dr.128425	0,02836	0,15573	1,4313	1,4313	4,00E-08	1,09E-06	No	-0,98838	0,08498	0,12448		No	1,4313	1,46484	0,38175	1,46484	1,46484			Dr.128425
1957849	wu:fb75h10	Wu:fb75h10	21	322886		Dr.93126	0,05033	0,27625	1,88908	1,88908	4,05E-08	1,10E-06	No	-2,00967	0,00701	0,01365		No	1,88908	1,94907	0,66735	1,94907	1,94907			Dr.93126	wu:fb75h10
1941684	Dr.123321	Transcribed locus	14			Dr.123321	0,01528	0,08386	1,213	1,213	4,08E-08	1,11E-06	No	-0,02765	0,84012	1,04801		No	1,213	1,24746	0,22111	1,24746	1,24746			Dr.123321
1958116	tlr5b	Toll-like receptor 5b	20	751829		Dr.89707	0,01449	0,07943	1,20069	1,20069	4,17E-08	1,13E-06	No	-1,32259	0,04372	0,05178		No	1,20069	1,18424	0,1691	1,18424	1,18424			Dr.89707	tlr5b
1952545	zgc:114108	Zgc:114108	14	573996	hypothetical protein LOC573996	Dr.80040	0,02206	0,12088	1,32094	1,32094	4,28E-08	1,16E-06	No	-1,30167	0,04305	0,0579		No	1,32094	1,34486	0,29629	1,34486	1,34486			Dr.80040	zgc:114108
1942146	zgc:64085	Zgc:64085	3	393380	hypothetical protein LOC393380	Dr.12508	0,03819	-0,2092	0,61774	-1,61881	4,32E-08	1,17E-06	No	-1,44302	0,04585	0,02835		No	1,61881	0,61844	-0,48056	-1,61698	1,61698			Dr.12508	zgc:64085
1945425	wu:fc44c01	Wu:fc44c01	10	445288	acyl-Coenzyme A dehydrogenase, C-2 to C-3 short chain	Dr.21501	0,02167	-0,11868	0,76089	-1,31425	4,34E-08	1,17E-06	No	-0,64144	0,25914	0,20118		No	1,31425	0,77634	-0,25316	-1,28809	1,28809			Dr.21501	wu:fc44c01
1955495	thrap6	Thyroid hormone receptor associated protein 6	19	393690	thyroid hormone receptor associated protein 6	Dr.84829	0,00929	-0,05085	0,88951	-1,12421	4,35E-08	1,17E-06	No	-0,02739	0,98472	0,89518		No	1,12421	0,90907	-0,09533	-1,10003	1,10003			Dr.84829	thrap6
1938425	zgc:101720	Zgc:101720	17	450045	hypothetical protein LOC450045	Dr.108122	0,00581	-0,0318	0,9294	-1,07596	4,36E-08	1,17E-06	No	-0,32517	0,48489	0,46134		No	1,07596	0,95144	-0,04978	-1,05104	1,05104			Dr.108122	zgc:101720
1945687	LOC569306	Similar to Transgelin 2	5	334019		Dr.2363	0,02096	-0,11468	0,76793	-1,30221	4,46E-08	1,20E-06	No	-0,53142	0,33237	0,26034		No	1,30221	0,78327	-0,24428	-1,2767	1,2767			Dr.2363	LOC569306
1950671	nfkbiab	Nuclear factor of kappa light polypeptide gene enhancer in B-cells inhibitor, alpha b	17	323099	nuclear factor of kappa light polypeptide gene enhancer in B-cells inhibitor, alpha b; NF-kappaB inhibitor alpha-like protein B	Dr.77409	0,02457	0,13415	1,36193	1,36193	4,74E-08	1,27E-06	No	0,44411	2,30396	3,35545		No	1,36193	1,45638	0,37596	1,45638	1,45638			Dr.77409	nfkbiab
1951935	zgc:113162	Zgc:113162	21	553743	hypothetical protein LOC553743	Dr.79141	0,04031	0,2201	1,65998	1,65998	4,74E-08	1,27E-06	No	-1,10479	0,0605	0,10282		No	1,65998	1,69971	0,53046	1,69971	1,69971			Dr.79141	zgc:113162
1942318	Dr.126643	Transcribed locus, weakly similar to XP_001109565.1 hypothetical protein [Macaca mulatta]	1			Dr.126643	0,15314	-0,83616	0,14583	-6,85746	4,76E-08	1,27E-06	No	-1,72025	0,06475	0,00696		No	6,85746	0,10748	-2,23047	-9,30421	9,30421			Dr.126643
1949597	mb	Myoglobin	1	393558	myoglobin	Dr.76034	0,033	0,18018	1,51418	1,51418	4,77E-08	1,27E-06	No	-0,53919	0,23373	0,3572		No	1,51418	1,52828	0,42414	1,52828	1,52828			Dr.76034	mb
1955192	zgc:92085	Zgc:92085	23	436644	hypothetical protein LOC436644	Dr.84342	0,01747	-0,09538	0,80282	-1,24561	4,77E-08	1,27E-06	No	0,68537	5,31218	4,42054		No	1,24561	0,83215	-0,18374	-1,2017	1,2017			Dr.84342	zgc:92085
1953940	LOC569386	Hypothetical LOC569386	3	569386		Dr.82184	0,02754	-0,1503	0,70746	-1,41352	4,82E-08	1,28E-06	No	-0,64203	0,26892	0,19403		No	1,41352	0,7215	-0,32642	-1,38599	1,38599			Dr.82184	LOC569386
1949650	pgam2	Phosphoglycerate mutase 2 (muscle)	21	393999	phosphoglycerate mutase 2 (muscle)	Dr.76100	0,08853	-0,48317	0,32873	-3,04205	4,83E-08	1,29E-06	No	-0,53916	0,56499	0,14779		No	3,04205	0,26158	-1,34102	-3,82294	3,82294			Dr.76100	pgam2
1944786	dusp6	Dual specificity phosphatase 6	25	353314	dual specificity phosphatase 6; etID14116.25	Dr.16301	0,01578	0,08599	1,21895	1,21895	5,05E-08	1,34E-06	No	0,13324	1,2144	1,52095		No	1,21895	1,25244	0,22509	1,25244	1,25244			Dr.16301	dusp6
1948190	ldb2	LIM-domain binding factor 2	14	30577	LIM-domain binding factor 2	Dr.599	0,01629	0,08874	1,2267	1,2267	5,15E-08	1,37E-06	No	-1,29827	0,04493	0,05636		No	1,2267	1,25438	0,22664	1,25438	1,25438			Dr.599	ldb2
1948796	dlx4b	Distal-less homeobox gene 4b	12	30581	distal-less homeobox gene 4b; distal-less homeobox gene 7	Dr.75093	0,08354	-0,45494	0,3508	-2,85064	5,16E-08	1,37E-06	No	-2,15737	0,01235	0,00392		No	2,85064	0,31768	-1,14672	-3,14786	3,14786			Dr.75093	dlx4b
1950120	wu:fb10b08	Wu:fb10b08	24	336423		Dr.76698	0,02313	0,12591	1,33631	1,33631	5,21E-08	1,38E-06	No	-0,91264	0,10475	0,143		No	1,33631	1,36514	0,31126	1,36514	1,36514			Dr.76698	wu:fb10b08
1948418	icn	Ictacalcin	16	336655	ictacalcin; S100 calcium binding protein A4a (calcium protein, calvasculin, metastasin, murine placental homolog)	Dr.67796	0,07247	-0,39447	0,40321	-2,4801	5,24E-08	1,39E-06	No	-0,02345	1,56992	0,59629		No	2,4801	0,37982	-0,96805	-2,6328	2,6328			Dr.67796	icn
1952168	wu:fc83g12	Wu:fc83g12	13	325507		Dr.79484	0,01577	0,08577	1,21833	1,21833	5,42E-08	1,43E-06	No	0,79308	5,5695	6,92812		No	1,21833	1,24394	0,21828	1,24394	1,24394			Dr.79484	wu:fc83g12
1946954	wu:fc27b12	Wu:fc27b12	14	324380		Dr.35817	0,02889	0,1569	1,43515	1,43515	5,62E-08	1,48E-06	No	-0,35047	0,36849	0,54232		No	1,43515	1,47176	0,38646	1,47176	1,47176			Dr.35817	wu:fc27b12
1951120	zgc:158385	Zgc:158385	7	791159	hypothetical protein LOC791159	Dr.78057	0,01524	-0,08263	0,82673	-1,20958	5,94E-08	1,56E-06	No	-0,78264	0,17909	0,15194		No	1,20958	0,84837	-0,16443	-1,17872	1,17872			Dr.78057	zgc:158385
1955856	zgc:77751	Zgc:77751	3	393819	hypothetical protein LOC393819	Dr.85469	0,03332	0,18041	1,51499	1,51499	6,15E-08	1,62E-06	No	-0,46408	0,27657	0,4266		No	1,51499	1,54246	0,43338	1,54246	1,54246			Dr.85469	zgc:77751
1942030	ighv2-2	Immunoglobulin heavy variable 2-2	3	378757		Dr.124587	0,04581	-0,24794	0,56502	-1,76986	6,21E-08	1,63E-06	No	-2,21198	0,0081	0,00467		No	1,76986	0,57614	-0,5514	-1,73569	1,73569			Dr.124587	ighv2-2
1937508	wu:fb74h01	Wu:fb74h01	3	322847		Dr.104493	0,04732	0,256	1,80304	1,80304	6,30E-08	1,65E-06	No	-1,14667	0,05237	0,09848		No	1,80304	1,88033	0,63144	1,88033	1,88033			Dr.104493	wu:fb74h01
1957227	Dr.89643	Transcribed locus	11			Dr.89643	0,0579	0,31295	2,05564	2,05564	6,47E-08	1,69E-06	No	0,05419	0,77874	1,6778		No	2,05564	2,1545	0,76756	2,1545	2,1545			Dr.89643
1951026	scyl3	SCY1-like 3 (S. cerevisiae)	20	323839	SCY1-like 3	Dr.77928	0,01206	0,0651	1,16172	1,16172	6,76E-08	1,77E-06	No	-0,43938	0,33393	0,3959		No	1,16172	1,18556	0,17022	1,18556	1,18556			Dr.77928	scyl3
1949135	mycn	V-myc myelocytomatosis viral related oncogene, neuroblastoma derived (avian)	20	252851	neuroblastoma myc-related oncogene 1; N-myc-like protein	Dr.75499	0,01101	0,05944	1,14668	1,14668	6,78E-08	1,77E-06	No	-0,85628	0,12896	0,15031		No	1,14668	1,16551	0,15316	1,16551	1,16551			Dr.75499	mycn
1949697	calm1a	Calmodulin 1a	17	406660	calmodulin	Dr.76175	0,01962	0,10572	1,27561	1,27561	7,14E-08	1,86E-06	No	1,63422	37,59106	49,3574		No	1,27561	1,31301	0,27232	1,31301	1,31301			Dr.76175	calm1a
1952004	wu:fc63a01	Wu:fc63a01	1	325259		Dr.79244	0,03538	0,19058	1,5509	1,5509	7,15E-08	1,86E-06	No	-0,98286	0,08253	0,13191		No	1,5509	1,5984	0,46901	1,5984	1,5984			Dr.79244	wu:fc63a01
1947670	wu:fc52h10	Wu:fc52h10	22	368387		Dr.4533	0,02132	-0,11484	0,76765	-1,30269	7,22E-08	1,88E-06	No	0,19805	1,78426	1,39641		No	1,30269	0,78262	-0,2451	-1,27775	1,27775			Dr.4533	wu:fc52h10
1954127	Dr.82501	Transcribed locus	2			Dr.82501	0,02673	0,14391	1,39285	1,39285	7,29E-08	1,89E-06	No	-0,6221	0,19859	0,28698		No	1,39285	1,44506	0,36815	1,44506	1,44506			Dr.82501
1946571	cox7a2	Cytochrome c oxidase, subunit VIIa 2	17	554103	cytochrome c oxidase, subunit VIIa 2	Dr.32352	0,01097	-0,05905	0,87288	-1,14563	7,34E-08	1,90E-06	No	0,74161	5,84924	5,20149		No	1,14563	0,88926	-0,11737	-1,12453	1,12453			Dr.32352	cox7a2
1948486	Dr.70889	Transcribed locus	24			Dr.70889	0,03236	0,1741	1,49315	1,49315	7,47E-08	1,93E-06	No	-1,06171	0,07042	0,10728		No	1,49315	1,52346	0,42098	1,52346	1,52346			Dr.70889
1954611	zgc:92178	Zgc:92178	1	436619	hypothetical protein LOC436619	Dr.83294	0,02678	-0,1439	0,71797	-1,39282	7,71E-08	1,99E-06	No	-1,16735	0,07824	0,05914		No	1,39282	0,75588	-0,27987	-1,32296	1,32296			Dr.83294	zgc:92178
1950514	cpa5	Carboxypeptidase A5	25	246092	carboxypeptidase A	Dr.77201	0,04191	-0,22518	0,59542	-1,6795	7,75E-08	2,00E-06	No	-1,54729	0,035	0,02298		No	1,6795	0,65668	-0,42055	-1,5228	1,5228			Dr.77201	cpa5
1953943	zgc:101687	Zgc:101687	8	450053	hypothetical protein LOC450053	Dr.82189	0,03429	-0,18418	0,65437	-1,52819	7,80E-08	2,01E-06	No	-1,23865	0,07441	0,04478		No	1,52819	0,60171	-0,50797	-1,66192	1,66192			Dr.82189	zgc:101687
1954278	zgc:92689	Zgc:92689	25	436682	hypothetical protein LOC436682	Dr.82744	0,01904	0,10219	1,26529	1,26529	7,96E-08	2,05E-06	No	-1,05791	0,07607	0,10068		No	1,26529	1,32357	0,28034	1,32357	1,32357			Dr.82744	zgc:92689
1942925	wu:fc62b05	Wu:fc62b05	22	325247		Dr.132546	0,02369	0,12715	1,34014	1,34014	7,97E-08	2,05E-06	No	-0,69633	0,17211	0,2357		No	1,34014	1,36944	0,3144	1,36944	1,36944			Dr.132546	wu:fc62b05
1951266	im:7150469	Im:7150469	11	504015		Dr.78244	0,04354	0,23362	1,71247	1,71247	8,09E-08	2,08E-06	No	-1,4027	0,02881	0,05434		No	1,71247	1,88624	0,63458	1,88624	1,88624			Dr.78244	im:7150469
1950755	atf3	Activating transcription factor 3	20	393939	activating transcription factor 3	Dr.77523	0,01626	0,08722	1,22241	1,22241	8,14E-08	2,09E-06	No	-0,96342	0,09992	0,11845		No	1,22241	1,18543	0,17011	1,18543	1,18543			Dr.77523	atf3
1947448	zgc:113078	Zgc:113078	1	553811	hypothetical protein LOC553811	Dr.41750	0,08112	-0,43503	0,36726	-2,72287	8,21E-08	2,10E-06	No	-2,1991	0,01009	0,00396		No	2,72287	0,3923	-0,93573	-2,54907	2,54907			Dr.41750	zgc:113078
1949585	cldnb	Claudin b	21	81581	claudin b	Dr.76013	0,05592	-0,29986	0,50135	-1,99463	8,23E-08	2,11E-06	No	-1,11667	0,11547	0,0506		No	1,99463	0,43823	-0,82502	-2,28192	2,28192			Dr.76013	cldnb
1944281	eml2	Echinoderm microtubule associated protein like 2	15	569375	echinoderm microtubule associated protein like 2	Dr.14063	0,0204	-0,10937	0,77738	-1,28637	8,27E-08	2,11E-06	No	-0,17438	0,76284	0,58724		No	1,28637	0,7698	-0,26162	-1,29903	1,29903			Dr.14063	eml2
1945787	pmp22	Peripheral myelin protein 22	3	334817	peripheral myelin protein 22	Dr.249	0,0159	-0,08525	0,82177	-1,21688	8,28E-08	2,11E-06	No	-1,10172	0,08632	0,07252		No	1,21688	0,84017	-0,17415	-1,19023	1,19023			Dr.249	pmp22
1944923	acot7	Acyl-CoA thioesterase 7	8	447878	acyl-CoA thioesterase 7	Dr.17289	0,02432	0,13026	1,34977	1,34977	8,46E-08	2,16E-06	No	-0,67413	0,178	0,25195		No	1,34977	1,41546	0,34746	1,41546	1,41546			Dr.17289	acot7
1940365	LOC794399	Hypothetical protein LOC794399	20	794399		Dr.119500	0,3735	-2	0,01	-100	8,57E-08	2,18E-06	No	-3,04116	0,00097	0,00087		No	100	0,88926	-0,11737	-1,12454	1,12454			Dr.119500	LOC794399
1954020	zgc:100846	Zgc:100846	13	402895	hypothetical protein LOC402895	Dr.82328	0,02126	-0,11383	0,76943	-1,29967	8,60E-08	2,18E-06	No	-0,44285	0,40651	0,32006		No	1,29967	0,78733	-0,23911	-1,27012	1,27012			Dr.82328	zgc:100846
1957384	tspan15	Tetraspanin 15	13	550470	tetraspanin 15	Dr.90445	0,03585	0,19185	1,55543	1,55543	8,73E-08	2,22E-06	No	-1,71517	0,0153	0,02438		No	1,55543	1,59305	0,46565	1,59305	1,59305			Dr.90445	tspan15
1947140	zgc:110133	Zgc:110133	13	550229	hypothetical protein LOC550229	Dr.37702	0,03157	-0,1689	0,67779	-1,47538	8,75E-08	2,22E-06	No	0,61194	4,93999	3,40319		No	1,47538	0,68891	-0,37265	-1,45158	1,45158			Dr.37702	zgc:110133
1954394	Dr.82917	Transcribed locus	16			Dr.82917	0,01872	0,10016	1,2594	1,2594	8,78E-08	2,22E-06	No	0,59206	3,4237	4,46305		No	1,2594	1,30358	0,26511	1,30358	1,30358			Dr.82917
1947479	zgc:153662	Zgc:153662	18	751665	hypothetical protein LOC751665	Dr.42044	0,05751	-0,30759	0,49251	-2,03043	8,89E-08	2,25E-06	No	-1,3794	0,06077	0,02935		No	2,03043	0,48287	-0,72802	-2,07097	2,07097			Dr.42044	zgc:153662
1948767	her2	Hairy-related 2	11	30300	hairy-related 2	Dr.75063	0,03144	-0,1678	0,67952	-1,47162	9,46E-08	2,39E-06	No	-1,28562	0,0637	0,04213		No	1,47162	0,66146	-0,4133	-1,5118	1,5118			Dr.75063	her2
1945570	ard1a	ARD1 homolog a, N-acetyltransferase	23	406643	ARD1 homolog a, N-acetyltransferase	Dr.2273	0,01922	-0,10255	0,78968	-1,26634	9,51E-08	2,40E-06	No	0,53609	3,78444	3,12017		No	1,26634	0,82447	-0,19301	-1,21289	1,21289			Dr.2273	ard1a
1948831	fbl	Fibrillarin	16	406275	fibrillarin; fb37g12	Dr.75131	0,01552	-0,08278	0,82646	-1,20999	9,53E-08	2,40E-06	No	0,10088	1,37571	1,15675		No	1,20999	0,84084	-0,17336	-1,18929	1,18929			Dr.75131	fbl
1953771	zgc:56699	Zgc:56699	23	405758	hypothetical protein LOC405758	Dr.81899	0,06664	-0,35551	0,44105	-2,2673	9,57E-08	2,41E-06	No	-2,3833	0,00607	0,00282		No	2,2673	0,46405	-0,76777	-2,15496	2,15496			Dr.81899	zgc:56699
1956036	si:dkeyp-20e4.1	Si:dkeyp-20e4.1	22	407675		Dr.85860	0,01926	-0,10269	0,78942	-1,26675	9,72E-08	2,44E-06	No	0,29302	2,16482	1,78084		No	1,26675	0,82263	-0,19525	-1,21562	1,21562			Dr.85860	si:dkeyp-20e4.1
1952569	fhl3	Four and a half LIM domains 3	16	326016		Dr.80073	0,02902	-0,15468	0,70035	-1,42786	9,79E-08	2,45E-06	No	-1,79896	0,01887	0,01337		No	1,42786	0,7085	-0,34461	-1,41144	1,41144			Dr.80073	fhl3
1957713	Dr.92236	Transcribed locus	13			Dr.92236	0,05079	0,27059	1,86463	1,86463	9,95E-08	2,49E-06	No	-0,59637	0,18307	0,35527		No	1,86463	1,94061	0,663	1,94061	1,94061			Dr.92236
1956400	LOC569958	Hypothetical LOC569958	16	569958		Dr.86524	0,11261	-0,59905	0,25174	-3,97234	1,04E-07	2,60E-06	No	-1,83956	0,03235	0,00717		No	3,97234	0,22157	-1,50703	-4,51331	4,51331			Dr.86524	LOC569958
1939436	fam60al	Family with sequence similarity 60, member A, like	7	386721	family with sequence similarity 60, member A	Dr.115762	0,02473	0,13154	1,35375	1,35375	1,05E-07	2,62E-06	No	-0,13251	0,654	0,83064		No	1,35375	1,2701	0,2391	1,2701	1,2701			Dr.115762	fam60al
1953583	camk2b	Calcium/calmodulin-dependent protein kinase (CaM kinase) II beta	5	337642		Dr.81591	0,01907	0,10136	1,26288	1,26288	1,06E-07	2,64E-06	No	0,99949	8,79803	11,36356		No	1,26288	1,2916	0,25588	1,2916	1,2916			Dr.81591	camk2b
1940160	LOC100007646	Hypothetical protein LOC100007646	16	100007646		Dr.118639	0,02731	-0,14502	0,71611	-1,39644	1,09E-07	2,71E-06	No	-0,89216	0,15045	0,10958		No	1,39644	0,72837	-0,31695	-1,37294	1,37294			Dr.118639	LOC100007646
1943707	zgc:91845	Zgc:91845	Un	431746	hypothetical protein LOC431746	Dr.133842	0,0458	0,24306	1,75009	1,75009	1,12E-07	2,78E-06	No	-0,35118	0,33506	0,59959		No	1,75009	1,78949	0,58193	1,78949	1,78949			Dr.133842	zgc:91845
1955751	zgc:162968	Zgc:162968	2	564166	hypothetical protein LOC564166	Dr.85263	0,10114	-0,53665	0,29063	-3,44076	1,12E-07	2,78E-06	No	-1,47946	0,06979	0,01726		No	3,44076	0,24734	-1,39701	-4,04308	4,04308			Dr.85263	zgc:162968
1946775	zgc:92191	Zgc:92191	7	445029	hypothetical protein LOC445029	Dr.33969	0,32158	-1,70566	0,01969	-50,77584	1,13E-07	2,80E-06	No	-0,82362	0,93586	0,02407		No	50,77584	0,02572	-3,66033	-38,87419	38,87419			Dr.33969	zgc:92191
1948766	g12	Gastrulation specific protein	9	30600	gastrulation specific protein; etID309730.9	Dr.75062	0,02271	-0,12038	0,75791	-1,31942	1,15E-07	2,85E-06	No	-0,59472	0,29033	0,22267		No	1,31942	0,76697	-0,2653	-1,30383	1,30383			Dr.75062	g12
1952980	zgc:77057	Zgc:77057	11	334166	hypothetical protein LOC334166	Dr.80664	0,0195	0,10334	1,26865	1,26865	1,15E-07	2,85E-06	No	-0,05949	0,78035	0,9744		No	1,26865	1,24867	0,22208	1,24867	1,24867			Dr.80664	zgc:77057
1938883	zgc:85616	Zgc:85616	1	406356	transmembrane protein 41A	Dr.113645	0,28705	-1,52137	0,0301	-33,21738	1,16E-07	2,87E-06	No	-2,3497	0,02156	0,00105		No	33,21738	0,04869	-3,02232	-20,53891	20,53891			Dr.113645	zgc:85616
1941889	Dr.123832	Transcribed locus, moderately similar to XP_001110578.1 similar to solute carrier family 37 (glycerol-3-phosphate transporter), member 2 [Macaca mulatta]	Un			Dr.123832	0,06786	0,35921	2,28668	2,28668	1,20E-07	2,96E-06	No	-2,09119	0,00534	0,0126		No	2,28668	2,3602	0,85875	2,3602	2,3602			Dr.123832
1941867	Dr.123774	Transcribed locus	24			Dr.123774	0,03843	0,2034	1,59733	1,59733	1,21E-07	2,98E-06	No	0,07992	0,93866	1,5545		No	1,59733	1,65608	0,50445	1,65608	1,65608			Dr.123774
1951146	myom1	Myomesin 1 (skelemin)	2	324136		Dr.78092	0,07989	-0,4228	0,37775	-2,64725	1,21E-07	2,98E-06	No	-1,21208	0,10693	0,03708		No	2,64725	0,34675	-1,05914	-2,88388	2,88388			Dr.78092	myom1
1941015	wu:fc51h05	Wu:fc51h05	16	386992		Dr.121926	0,02131	-0,11272	0,77141	-1,29633	1,23E-07	3,02E-06	No	-0,8019	0,17791	0,13996		No	1,29633	0,78672	-0,23988	-1,27109	1,27109			Dr.121926	wu:fc51h05
1943591	Dr.133621	Transcribed locus	24			Dr.133621	0,03286	0,17375	1,49192	1,49192	1,24E-07	3,04E-06	No	-1,23583	0,04701	0,07217		No	1,49192	1,53497	0,42851	1,53497	1,53497			Dr.133621
1951152	wu:fc54g06	Wu:fc54g06	7	325086		Dr.78101	0,01767	0,0934	1,23995	1,23995	1,26E-07	3,09E-06	No	-0,4229	0,33465	0,42619		No	1,23995	1,27354	0,2418	1,27354	1,27354			Dr.78101	wu:fc54g06
1954492	Dr.83102	Transcribed locus	2			Dr.83102	0,02099	0,11082	1,29067	1,29067	1,29E-07	3,16E-06	No	-0,52638	0,25945	0,34164		No	1,29067	1,31678	0,27519	1,31678	1,31678			Dr.83102
1948989	zgc:101123	Zgc:101123	10	445502	hypothetical protein LOC445502	Dr.75318	0,01358	0,07165	1,17937	1,17937	1,32E-07	3,23E-06	No	-0,3559	0,40155	0,48356		No	1,17937	1,20423	0,18584	1,20423	1,20423			Dr.75318	zgc:101123
1937362	Dr.101870	Transcribed locus, weakly similar to XP_001111917.1 hypothetical protein [Macaca mulatta]	5			Dr.101870	0,03515	0,18544	1,53263	1,53263	1,33E-07	3,25E-06	No	-0,41308	0,30998	0,48406		No	1,53263	1,56158	0,4457	1,56158	1,56158			Dr.101870
1949274	cldn19	Claudin 19	2	81590	claudin 19	Dr.75668	0,04774	-0,25159	0,56029	-1,7848	1,36E-07	3,32E-06	No	-1,03543	0,12221	0,06951		No	1,7848	0,56875	-0,56431	-1,75823	1,75823			Dr.75668	cldn19
1940797	zgc:91888	Zgc:91888	Un	445068	hypothetical protein LOC445068	Dr.121304	0,03068	-0,16168	0,68915	-1,45106	1,37E-07	3,34E-06	No	-1,02588	0,11273	0,07905		No	1,45106	0,70129	-0,35483	-1,42593	1,42593			Dr.121304	zgc:91888
1956347	Dr.86443	Transcribed locus	17			Dr.86443	0,37975	-2	0,01	-100	1,39E-07	3,38E-06	No	-3,07017	0,00084	0,00087		No	100	1,02893	0,02852	1,02893	1,02893			Dr.86443
1940898	cldni	Claudin i	3	81588	claudin i; etID38174.3	Dr.121667	0,04734	-0,24923	0,56333	-1,77515	1,40E-07	3,40E-06	No	-0,87478	0,17904	0,10067		No	1,77515	0,56226	-0,5758	-1,77855	1,77855			Dr.121667	cldni
1949804	dspa	Desmoplakin a	2	324023	fk73d01	Dr.76306	0,1912	-1,00586	0,09866	-10,13581	1,44E-07	3,49E-06	No	-2,66643	0,00559	0,00085		No	10,13581	0,15279	-1,8787	-6,54496	6,54496			Dr.76306	dspa
1951250	zgc:77529	Zgc:77529	13	406610	delta isoform of regulatory subunit B56, protein phosphatase 2A	Dr.78222	0,01454	0,07645	1,19248	1,19248	1,44E-07	3,49E-06	No	0,03696	0,98323	1,20577		No	1,19248	1,22634	0,20403	1,22634	1,22634			Dr.78222	zgc:77529
1944017	Dr.135158	Transcribed locus	Un			Dr.135158	0,03291	0,17301	1,48938	1,48938	1,47E-07	3,56E-06	No	-1,38101	0,03376	0,05147		No	1,48938	1,52438	0,42159	1,52438	1,52438			Dr.135158
1956451	caspxa	Caspase Xa	20	794756	hypothetical protein LOC794756	Dr.86735	0,38067	2	100	100	1,49E-07	3,60E-06	No	-3,08577	0,00077	0,00088		No	100	1,15362	0,1429	1,15362	1,15362			Dr.86735	caspxa
1953337	ikzf1	IKAROS family zinc finger 1 (Ikaros)	13	30177	zinc finger protein, subfamily 1A, 1 (Ikaros)	Dr.8122	0,01785	-0,09375	0,80584	-1,24094	1,50E-07	3,62E-06	No	-0,79564	0,17637	0,14532		No	1,24094	0,82395	-0,19365	-1,21367	1,21367			Dr.8122	ikzf1
1938726	LOC799095	Similar to Dnl2 protein	15	799095		Dr.111554	0,04664	0,24494	1,75767	1,75767	1,51E-07	3,64E-06	No	-0,78494	0,1233	0,22151		No	1,75767	1,79657	0,58588	1,79657	1,79657			Dr.111554	LOC799095
1949051	spint1l	Serine protease inhibitor, Kunitz type 1-like	9	406426	serine protease inhibitor, Kunitz type 1-like; serine protease inhibitor HGFAI	Dr.75391	0,07554	-0,39654	0,40129	-2,49197	1,52E-07	3,66E-06	No	-2,02056	0,01584	0,00574		No	2,49197	0,3626	-1,01446	-2,75787	2,75787			Dr.75391	spint1l
1947919	Dr.50421	Transcribed locus	21			Dr.50421	0,38115	2	100	100	1,54E-07	3,70E-06	No	-3,07145	0,00084	0,00087		No	100	1,03141	0,03093	1,03141	1,03141			Dr.50421
1946578	wu:fb15e04	Wu:fb15e04	21	336624	krtt2c21	Dr.32406	0,0739	-0,38771	0,40953	-2,44181	1,55E-07	3,72E-06	No	-1,19307	0,0986	0,04169		No	2,44181	0,42281	-0,86083	-2,36511	2,36511			Dr.32406	wu:fb15e04
1943228	itgav	Integrin alpha V	9	724015	hypothetical protein LOC724015	Dr.133012	0,38172	2	100	100	1,61E-07	3,86E-06	No	-3,08508	0,00082	0,00082		No	100	1,00359	0,00358	1,00359	1,00359			Dr.133012	itgav
1948357	zgc:162081	Zgc:162081	11	568509		Dr.67086	0,02065	-0,10809	0,77966	-1,2826	1,65E-07	3,95E-06	No	-0,53223	0,321	0,26856		No	1,2826	0,83664	-0,17836	-1,19526	1,19526			Dr.67086	zgc:162081
1946950	hoxb5a	Homeo box B5a	3	30317	homeo box B5a; fc38c09; homeobox b5a; homeobox gene B-5	Dr.35792	0,03076	-0,1609	0,6904	-1,44844	1,69E-07	4,04E-06	No	-0,99918	0,1219	0,08235		No	1,44844	0,67556	-0,39222	-1,48026	1,48026			Dr.35792	hoxb5a
1953126	Dr.80904	Transcribed locus	13			Dr.80904	0,02512	0,13135	1,35316	1,35316	1,70E-07	4,06E-06	No	-1,61136	0,02082	0,02881		No	1,35316	1,38399	0,32497	1,38399	1,38399			Dr.80904
1946906	zgc:85821	Zgc:85821	5	405897	hypothetical protein LOC405897	Dr.3533	0,01275	-0,06667	0,85769	-1,16593	1,71E-07	4,08E-06	No	-0,33904	0,49229	0,42628		No	1,16593	0,86591	-0,14397	-1,15485	1,15485			Dr.3533	zgc:85821
1949327	si:ch211-132b12.6	Si:ch211-132b12.6	18	790932	hypothetical protein LOC790932	Dr.75728	0,38261	2	100	100	1,72E-07	4,10E-06	No	-2,99394	0,00087	0,00122		No	100	1,40175	0,33772	1,40175	1,40175			Dr.75728	si:ch211-132b12.6
1951382	cdh1	Cadherin 1, epithelial	7	114424	cadherin 1, epithelial; hab; half baked	Dr.78411	0,07153	-0,37381	0,42286	-2,36486	1,73E-07	4,12E-06	No	-1,16113	0,11393	0,04179		No	2,36486	0,36682	-1,0029	-2,72617	2,72617			Dr.78411	cdh1
1950361	ca2	Carbonic anhydrase II	24	387526	carbonic anhydrase II	Dr.77009	0,01297	0,06776	1,16885	1,16885	1,75E-07	4,16E-06	No	0,29502	1,80492	2,15563		No	1,16885	1,19431	0,17757	1,19431	1,19431			Dr.77009	ca2
1954655	Dr.83358	Transcribed locus	3			Dr.83358	0,0799	0,4174	2,61459	2,61459	1,75E-07	4,16E-06	No	-1,36497	0,02613	0,07407		No	2,61459	2,83501	1,04204	2,83501	2,83501			Dr.83358
1948392	pbx1a	Pre-B-cell leukemia transcription factor 1a	2	58138	pre-B-cell leukemia transcription factor 1a isoform 1; pre-B-cell leukemia transcription factor 1b	Dr.67581	0,02072	0,10822	1,28297	1,28297	1,77E-07	4,19E-06	No	-0,68066	0,18247	0,23885		No	1,28297	1,30897	0,26924	1,30897	1,30897			Dr.67581	pbx1a
1949626	zgc:64006	Zgc:64006	6	335630	regulator of G-protein signaling 5	Dr.76074	0,03894	-0,20336	0,6261	-1,5972	1,77E-07	4,19E-06	No	-0,1012	0,99585	0,63527		No	1,5972	0,63792	-0,44954	-1,56759	1,56759			Dr.76074	zgc:64006
1951200	tbx1	T-box 1	5	368206	T-box 1; vgo; van gogh; zf637-3-000616	Dr.78157	0,10386	-0,54205	0,28705	-3,48374	1,80E-07	4,26E-06	No	-2,0106	0,0188	0,00507		No	3,48374	0,26942	-1,31149	-3,71171	3,71171			Dr.78157	tbx1
1938953	LOC567217	Similar to ovary-specific C1q-like factor	2	567217		Dr.113963	0,38329	2	100	100	1,81E-07	4,28E-06	No	-2,76246	0,00084	0,00592		No	100	7,05181	1,95328	7,05181	7,05181			Dr.113963	LOC567217
1955538	LOC561438	Hypothetical LOC561438	6	561438		Dr.84884	0,38354	2	100	100	1,84E-07	4,34E-06	No	-3,04526	0,00087	0,00094		No	100	1,08208	0,07888	1,08208	1,08208			Dr.84884	LOC561438
1947992	Dr.52028	Transcribed locus	3			Dr.52028	0,02146	0,11188	1,29382	1,29382	1,85E-07	4,36E-06	No	-0,29151	0,44459	0,58752		No	1,29382	1,32149	0,27876	1,32149	1,32149			Dr.52028
1941347	Dr.122621	Transcribed locus, weakly similar to NP_001038873.1 protein LOC751695 [Danio rerio]	1			Dr.122621	0,02375	-0,12375	0,75205	-1,3297	1,87E-07	4,40E-06	No	-1,68174	0,02416	0,01793		No	1,3297	0,74203	-0,29837	-1,34766	1,34766			Dr.122621
1951924	bin2l	Bridging integrator 2, like	6	327387	bridging integrator 2	Dr.79119	0,01467	-0,0764	0,83868	-1,19234	1,89E-07	4,44E-06	No	-0,66532	0,23487	0,19885		No	1,19234	0,84667	-0,16645	-1,1811	1,1811			Dr.79119	bin2l
1937431	arrdc3	Arrestin domain containing 3	5	324193		Dr.103751	0,03516	0,18297	1,52395	1,52395	1,95E-07	4,57E-06	No	-0,11117	0,61824	0,96941		No	1,52395	1,56802	0,44982	1,56802	1,56802			Dr.103751	arrdc3
1950314	wu:fb38h01	Wu:fb38h01	16	321941		Dr.76954	0,38431	2	100	100	1,95E-07	4,57E-06	No	-2,87728	0,00083	0,00286		No	100	3,42535	1,2312	3,42535	3,42535			Dr.76954	wu:fb38h01
1944183	xx:sd49	Xx:sd49	15	692265		Dr.140281	0,06621	0,34435	2,2098	2,2098	1,98E-07	4,64E-06	No	-0,31022	0,32375	0,76141		No	2,2098	2,35185	0,8552	2,35185	2,35185			Dr.140281	xx:sd49
1950067	ifi30	Interferon gamma inducible protein 30	2	336503	interferon gamma inducible protein 30; LycGILT	Dr.76630	0,01904	-0,09899	0,79618	-1,256	1,99E-07	4,66E-06	No	-0,48197	0,36186	0,30028		No	1,256	0,82982	-0,18655	-1,20508	1,20508			Dr.76630	ifi30
1946870	zgc:158430	Zgc:158430	7	560102	hypothetical protein LOC560102	Dr.34877	0,03162	0,16432	1,45988	1,45988	2,03E-07	4,74E-06	No	-1,20142	0,05156	0,07671		No	1,45988	1,48775	0,39727	1,48775	1,48775			Dr.34877	zgc:158430
1938915	LOC797593	Similar to ADAMTS-like protein 3 precursor (ADAMTSL-3) (Punctin-2)	2	797593		Dr.113791	0,03185	0,16544	1,46368	1,46368	2,05E-07	4,78E-06	No	-1,5831	0,02141	0,032		No	1,46368	1,49451	0,4018	1,49451	1,49451			Dr.113791	LOC797593
1956155	map3k7ip1	Mitogen-activated protein kinase kinase kinase 7 interacting protein 1	6	403084	TAK1-binding protein 1	Dr.86078	0,02108	-0,10943	0,77727	-1,28655	2,09E-07	4,87E-06	No	0,21353	1,86316	1,43486		No	1,28655	0,77012	-0,26121	-1,2985	1,2985			Dr.86078	map3k7ip1
1954484	Dr.83087	Transcribed locus	9			Dr.83087	0,02635	0,13669	1,3699	1,3699	2,13E-07	4,96E-06	No	-1,14705	0,05958	0,08527		No	1,3699	1,4312	0,35851	1,4312	1,4312			Dr.83087
1942783	wu:fb79g11	Wu:fb79g11	13	323040		Dr.132348	0,03234	0,16743	1,47039	1,47039	2,25E-07	5,23E-06	No	-1,2632	0,04449	0,06715		No	1,47039	1,50929	0,41164	1,50929	1,50929			Dr.132348	wu:fb79g11
1946592	si:ch211-240l19.1	Si:ch211-240l19.1	4	561159		Dr.32532	0,01955	0,10119	1,26239	1,26239	2,26E-07	5,25E-06	No	0,12775	1,17704	1,53005		No	1,26239	1,29991	0,2623	1,29991	1,29991			Dr.32532	si:ch211-240l19.1
1947911	wu:fb78c05	Wu:fb78c05	10	322982		Dr.5000	0,0285	0,14746	1,4043	1,4043	2,28E-07	5,29E-06	No	-0,4142	0,32163	0,46278		No	1,4043	1,43885	0,36385	1,43885	1,43885			Dr.5000	wu:fb78c05
1956499	zgc:110222	Zgc:110222	21	550336	hypothetical protein LOC550336	Dr.86854	0,01852	-0,09585	0,80196	-1,24694	2,29E-07	5,31E-06	No	-0,83131	0,16305	0,13346		No	1,24694	0,81849	-0,2003	-1,22177	1,22177			Dr.86854	zgc:110222
1951409	sp5l	Sp5 transcription factor-like	23	324261	Sp5 transcription factor-like; SP1-like transcription factor	Dr.78445	0,02197	0,11363	1,29906	1,29906	2,32E-07	5,37E-06	No	-0,42583	0,32141	0,43782		No	1,29906	1,3622	0,3091	1,3622	1,3622			Dr.78445	sp5l
1947456	wu:fc49e05	Wu:fc49e05	7	324959		Dr.41812	0,01628	0,08418	1,21389	1,21389	2,34E-07	5,41E-06	No	-0,19505	0,5702	0,71429		No	1,21389	1,2527	0,2253	1,2527	1,2527			Dr.41812	wu:fc49e05
1939299	LOC798772	Similar to SH2 containing inositol-5-phosphatase	6	798772		Dr.115286	0,01798	-0,09288	0,80745	-1,23846	2,38E-07	5,49E-06	No	-0,79321	0,17724	0,14623		No	1,23846	0,82503	-0,19234	-1,21208	1,21208			Dr.115286	LOC798772
1954964	LOC797514	Hypothetical protein LOC797514	21	797514		Dr.83847	0,02824	0,14586	1,39915	1,39915	2,40E-07	5,53E-06	No	-0,46857	0,28479	0,40711		No	1,39915	1,42952	0,35734	1,42952	1,42952			Dr.83847	LOC797514
1951859	wu:fc55b02	Wu:fc55b02	21	325092		Dr.79028	0,038	0,19615	1,57091	1,57091	2,44E-07	5,62E-06	No	-1,28992	0,0406	0,06525		No	1,57091	1,60725	0,47453	1,60725	1,60725			Dr.79028	wu:fc55b02
1953141	zgc:91930	Zgc:91930	Un	445486	hypothetical protein LOC445486	Dr.80929	0,02304	-0,11881	0,76066	-1,31464	2,51E-07	5,77E-06	No	1,44521	31,74481	24,47649		No	1,31464	0,77104	-0,26002	-1,29695	1,29695			Dr.80929	zgc:91930
1937889	wu:fc39h12	Wu:fc39h12	7	324742		Dr.105771	0,021	0,10818	1,28286	1,28286	2,60E-07	5,97E-06	No	0,23914	1,51093	1,99081		No	1,28286	1,3176	0,27582	1,3176	1,3176			Dr.105771	wu:fc39h12
1938007	wu:fc74b08	Wu:fc74b08	4	325397		Dr.106184	0,03438	0,17684	1,50259	1,50259	2,70E-07	6,19E-06	No	-0,64061	0,18858	0,27752		No	1,50259	1,47165	0,38638	1,47165	1,47165			Dr.106184	wu:fc74b08
1939301	bcl6	B-cell CLL/lymphoma 6 (zinc finger protein 51)	6	393707	B-cell lymphoma 6 protein	Dr.115290	0,03187	0,16387	1,45838	1,45838	2,72E-07	6,23E-06	No	-0,15753	0,56963	0,85446		No	1,45838	1,50003	0,40548	1,50003	1,50003			Dr.115290	bcl6
1946100	trim35	Tripartite motif-containing 35	14	334253	tripartite motif-containing 35	Dr.28310	0,01725	0,08858	1,22625	1,22625	2,82E-07	6,45E-06	No	-1,63681	0,02057	0,02589		No	1,22625	1,25852	0,22994	1,25852	1,25852			Dr.28310	trim35
1945968	LOC559379	Hypothetical LOC559379	6	559379		Dr.26901	0,01766	0,09061	1,23199	1,23199	2,91E-07	6,65E-06	No	-1,12261	0,06722	0,08459		No	1,23199	1,25838	0,22983	1,25838	1,25838			Dr.26901	LOC559379
1944583	hrb	HIV-1 Rev binding protein	23	327597	HIV-1 Rev binding protein	Dr.1483	0,01246	0,06389	1,15849	1,15849	2,93E-07	6,69E-06	No	-0,32646	0,43606	0,50996		No	1,15849	1,16946	0,15654	1,16946	1,16946			Dr.1483	hrb
1947254	im:7138651	Im:7138651	14	497379		Dr.39237	0,07529	-0,38573	0,4114	-2,43071	3,01E-07	6,86E-06	No	-1,99221	0,01611	0,00662		No	2,43071	0,41063	-0,89007	-2,43531	2,43531			Dr.39237	im:7138651
1956313	LOC567822	Similar to bloodthirsty	2	567822		Dr.86388	0,25108	1,28567	19,30482	19,30482	3,05E-07	6,95E-06	No	-2,74364	0,00084	0,00772		No	19,30482	9,17914	2,21693	9,17914	9,17914			Dr.86388	LOC567822
1953439	zgc:63520	Zgc:63520	4	393851	hypothetical protein LOC393851	Dr.81331	0,02339	0,11971	1,31739	1,31739	3,09E-07	7,03E-06	No	-0,85091	0,12322	0,16125		No	1,31739	1,30858	0,26894	1,30858	1,30858			Dr.81331	zgc:63520
1937800	wu:fc08f03	Wu:fc08f03	3	323744		Dr.105452	0,05578	0,28539	1,92926	1,92926	3,12E-07	7,08E-06	No	-1,58881	0,01836	0,03689		No	1,92926	2,00939	0,69783	2,00939	2,00939			Dr.105452	wu:fc08f03
1957458	Dr.90733	Transcribed locus	15			Dr.90733	0,05672	0,29017	1,95062	1,95062	3,12E-07	7,08E-06	No	-0,85335	0,09856	0,2034		No	1,95062	2,06368	0,72449	2,06368	2,06368			Dr.90733
1956466	Dr.86788	Transcribed locus	9			Dr.86788	0,38305	1,95939	91,07249	91,07249	3,13E-07	7,10E-06	No	-2,9211	0,00085	0,00242		No	91,07249	2,84644	1,04607	2,84644	2,84644			Dr.86788
1948952	nav3	Neuron navigator 3	4	567779	hypothetical protein LOC567779	Dr.75272	0,04574	0,23378	1,71309	1,71309	3,20E-07	7,25E-06	No	-0,99667	0,07499	0,13542		No	1,71309	1,8059	0,59106	1,8059	1,8059			Dr.75272	nav3
1955440	Dr.84755	Transcribed locus	20			Dr.84755	0,03579	0,18291	1,52373	1,52373	3,21E-07	7,26E-06	No	-0,03725	0,73655	1,15159		No	1,52373	1,56349	0,44692	1,56349	1,56349			Dr.84755
1939216	LOC795015	Similar to Si:dkey-2n12.1 protein	5	795015		Dr.114986	0,06018	-0,30739	0,49273	-2,0295	3,26E-07	7,36E-06	No	-1,64974	0,03205	0,01602		No	2,0295	0,49992	-0,69331	-2,00032	2,00032			Dr.114986	LOC795015
1939999	LOC792559	Hypothetical protein LOC792559	14	792559		Dr.118043	0,39163	2	100	100	3,27E-07	7,38E-06	No	-3,03696	0,00077	0,0011		No	100	1,44259	0,36644	1,44259	1,44259			Dr.118043	LOC792559
1948152	LOC796684	Hypothetical protein LOC796684	16	796684		Dr.5715	0,07622	-0,3891	0,40823	-2,44962	3,31E-07	7,46E-06	No	-1,40417	0,06504	0,02503		No	2,44962	0,38486	-0,95488	-2,59836	2,59836			Dr.5715	LOC796684
1948404	wu:fc66a02	Wu:fc66a02	11	325304		Dr.67676	0,02316	0,11811	1,31254	1,31254	3,39E-07	7,63E-06	No	-0,0425	0,81322	1,01109		No	1,31254	1,24332	0,21779	1,24332	1,24332			Dr.67676	wu:fc66a02
1946081	ripk2	Receptor-interacting serine-threonine kinase 2	21	373874	receptor-interacting serine-threonine kinase 2	Dr.28180	0,01422	0,07243	1,18149	1,18149	3,51E-07	7,89E-06	No	-1,59427	0,02308	0,02807		No	1,18149	1,2161	0,19565	1,2161	1,2161			Dr.28180	ripk2
1939629	LOC100002541	Hypothetical protein LOC100002541	9	100002541		Dr.116475	0,06524	0,3321	2,14831	2,14831	3,57E-07	8,02E-06	No	-1,95599	0,00746	0,01643		No	2,14831	2,2034	0,79	2,2034	2,2034			Dr.116475	LOC100002541
1953186	plekhf1	Pleckstrin homology domain containing, family F (with FYVE domain) member 1	7	393311	pleckstrin homology domain containing, family F (with FYVE domain) member 1	Dr.80998	0,02028	-0,10317	0,78856	-1,26813	3,62E-07	8,12E-06	No	-0,8669	0,15144	0,12188		No	1,26813	0,80482	-0,21714	-1,24251	1,24251			Dr.80998	plekhf1
1941427	si:dkey-21k10.2	Si:dkey-21k10.2	5	338241		Dr.122777	0,03558	0,18096	1,51691	1,51691	3,65E-07	8,17E-06	No	-1,10701	0,06279	0,09791		No	1,51691	1,55932	0,44425	1,55932	1,55932			Dr.122777	si:dkey-21k10.2
1957642	LOC100003513	Hypothetical protein LOC100003513	15	100003513		Dr.91673	0,39321	-2	0,01	-100	3,65E-07	8,17E-06	No	-2,91957	0,00189	0,00085		No	100	0,45163	-0,79489	-2,2142	2,2142			Dr.91673	LOC100003513
1957476	Dr.90781	CDNA clone IMAGE:7147612	10			Dr.90781	0,39351	-2	0,01	-100	3,73E-07	8,34E-06	No	-3,01838	0,00112	0,00082		No	100	0,73503	-0,30785	-1,36049	1,36049			Dr.90781
1949074	cct7	Chaperonin containing TCP1, subunit 7 (eta)	12	192324	chaperonin containing TCP1, subunit 7 (eta); subunit 7; etID46398.7; etID46398.12	Dr.75425	0,02601	-0,13219	0,73758	-1,35579	3,74E-07	8,35E-06	No	0,23635	1,98819	1,49764		No	1,35579	0,75327	-0,28334	-1,32755	1,32755			Dr.75425	cct7
1954661	rapgef6	Rap guanine nucleotide exchange factor (GEF) 6	21	335032		Dr.8337	0,02114	-0,10738	0,78095	-1,28049	3,77E-07	8,41E-06	No	0,15884	1,61504	1,28891		No	1,28049	0,79807	-0,22556	-1,25303	1,25303			Dr.8337	rapgef6
1950504	wu:fb48a08	Wu:fb48a08	16	322050		Dr.77186	0,07214	0,36635	2,32459	2,32459	3,81E-07	8,48E-06	No	-1,83227	0,00949	0,02368		No	2,32459	2,49425	0,91399	2,49425	2,49425			Dr.77186	wu:fb48a08
1951993	bmpr1b	Bone morphogenetic protein receptor, type 1b	5	30742	bone morphogenetic protein receptor, type 1b; alk6	Dr.79224	0,02894	-0,14692	0,71298	-1,40256	3,82E-07	8,50E-06	No	-1,6951	0,02369	0,01724		No	1,40256	0,72774	-0,31782	-1,37412	1,37412			Dr.79224	bmpr1b
1947925	cd9l	CD9 antigen, like	4	406737	CD9 antigen, like	Dr.50843	0,03081	-0,15634	0,69769	-1,43331	3,90E-07	8,66E-06	No	0,5217	3,82944	2,88574		No	1,43331	0,75357	-0,28294	-1,32702	1,32702			Dr.50843	cd9l
1953603	guca1c	Guanylate cyclase activator 1C	15	373099	guanylate cyclase activator 1C	Dr.81617	0,06922	0,35115	2,24467	2,24467	3,91E-07	8,68E-06	No	-2,01207	0,00595	0,01591		No	2,24467	2,67478	0,98387	2,67478	2,67478			Dr.81617	guca1c
1944095	LOC566690	Hypothetical LOC566690	14	566690		Dr.13764	0,03067	-0,15545	0,69911	-1,43039	4,02E-07	8,91E-06	No	-1,68159	0,0243	0,01783		No	1,43039	0,73381	-0,30951	-1,36275	1,36275			Dr.13764	LOC566690
1939010	zgc:66443	Zgc:66443	3	406856	hypothetical protein LOC406856	Dr.114215	0,05278	0,26737	1,85085	1,85085	4,07E-07	9,00E-06	No	-1,59941	0,01826	0,03522		No	1,85085	1,92919	0,6571	1,92919	1,92919			Dr.114215	zgc:66443
1942927	wu:fc64g01	Wu:fc64g01	21	325285		Dr.132548	0,39483	2	100	100	4,07E-07	9,00E-06	No	-2,95401	0,00091	0,00136		No	100	1,4832	0,3942	1,4832	1,4832			Dr.132548	wu:fc64g01
1950620	wu:fb74c11	Wu:fb74c11	23	369190		Dr.77347	0,02395	0,12124	1,32201	1,32201	4,17E-07	9,21E-06	No	0,31278	1,84235	2,29182		No	1,32201	1,24396	0,2183	1,24396	1,24396			Dr.77347	wu:fb74c11
1941513	Dr.122947	Transcribed locus	9			Dr.122947	0,05966	0,30158	2,00255	2,00255	4,30E-07	9,49E-06	No	-1,97866	0,00741	0,01516		No	2,00255	2,04639	0,71608	2,04639	2,04639			Dr.122947
1946780	fnbp1l	Formin binding protein 1-like	8	445240	formin binding protein 1-like	Dr.34028	0,03957	-0,19993	0,63106	-1,58464	4,36E-07	9,61E-06	No	-1,45428	0,04405	0,02828		No	1,58464	0,64197	-0,44322	-1,55771	1,55771			Dr.34028	fnbp1l
1943147	ik:tdsubc_2d11	Ik:tdsubc_2d11	21	337841	tdsubc_2d11; tdsubc_2d12	Dr.132891	0,03071	0,15513	1,42933	1,42933	4,37E-07	9,62E-06	No	-0,79727	0,13218	0,19307		No	1,42933	1,4607	0,37892	1,4607	1,4607			Dr.132891	ik:tdsubc_2d11
1951032	wu:fc07c06	Wu:fc07c06	5	323697		Dr.77940	0,02303	0,11627	1,30698	1,30698	4,45E-07	9,78E-06	No	-1,41901	0,03306	0,04393		No	1,30698	1,32875	0,28424	1,32875	1,32875			Dr.77940	wu:fc07c06
1948350	wu:fa03a10	Wu:fa03a10	6	334758		Dr.67	0,02562	0,1293	1,3468	1,3468	4,48E-07	9,84E-06	No	-0,166	0,58253	0,80081		No	1,3468	1,3747	0,31824	1,3747	1,3747			Dr.67	wu:fa03a10
1950288	timm17a	Translocase of inner mitochondrial membrane 17 homolog A (yeast)	11	386636	translocase of inner mitochondrial membrane 17 homolog A; fb82c12	Dr.76919	0,03086	-0,1557	0,69871	-1,4312	4,51E-07	9,89E-06	No	0,5233	4,0188	2,77015		No	1,4312	0,6893	-0,37208	-1,45076	1,45076			Dr.76919	timm17a
1955851	Dr.85464	Transcribed locus	8			Dr.85464	0,02679	0,13513	1,36501	1,36501	4,56E-07	9,99E-06	No	-0,67215	0,18029	0,25167		No	1,36501	1,39593	0,33356	1,39593	1,39593			Dr.85464
1955352	LOC795354	Hypothetical protein LOC795354	22	795354		Dr.84601	0,0201	0,10122	1,26248	1,26248	4,74E-07	1,04E-05	No	0,01013	0,89581	1,16964		No	1,26248	1,30567	0,26672	1,30567	1,30567			Dr.84601	LOC795354
1948901	LOC797247	Hypothetical protein LOC797247	23	797247		Dr.75213	0,03175	0,15989	1,44506	1,44506	4,77E-07	1,04E-05	No	-0,88549	0,10741	0,15843		No	1,44506	1,47497	0,38864	1,47497	1,47497			Dr.75213	LOC797247
1951421	wu:fc19f02	Wu:fc19f02	16	324127		Dr.78461	0,02823	-0,14209	0,72096	-1,38705	4,82E-07	1,05E-05	No	-0,99751	0,11683	0,08658		No	1,38705	0,7411	-0,29962	-1,34934	1,34934			Dr.78461	wu:fc19f02
1940144	icn2	Ictacalcin-2	16	100005083	hypothetical protein LOC100005083	Dr.118565	0,09974	-0,50139	0,31522	-3,17239	4,98E-07	1,09E-05	No	-0,86544	0,26961	0,07494		No	3,17239	0,27796	-1,28027	-3,5976	3,5976			Dr.118565	icn2
1944791	LOC560805	Hypothetical LOC560805	8	560805		Dr.16343	0,03576	0,17967	1,51241	1,51241	5,04E-07	1,10E-05	No	-1,16459	0,05534	0,08468		No	1,51241	1,53035	0,4255	1,53035	1,53035			Dr.16343	LOC560805
1949307	ap1s1	Adaptor-related protein complex 1, sigma 1 subunit	21	393279	adaptor-related protein complex 1, sigma 1 subunit	Dr.75705	0,01193	0,05992	1,14795	1,14795	5,10E-07	1,11E-05	No	0,18317	1,39995	1,66045		No	1,14795	1,18608	0,17066	1,18608	1,18608			Dr.75705	ap1s1
1946606	hoxa3a	Homeo box A3a	19	58049	homeo box A3a; homeobox a3a	Dr.32618	0,02244	-0,11258	0,77165	-1,29593	5,23E-07	1,14E-05	No	-1,94759	0,01281	0,00994		No	1,29593	0,77572	-0,25396	-1,28913	1,28913			Dr.32618	hoxa3a
1943327	zgc:110568	Zgc:110568	9	550132	hypothetical protein LOC550132	Dr.133173	0,03108	0,15594	1,432	1,432	5,25E-07	1,14E-05	No	-1,81996	0,01299	0,01764		No	1,432	1,35878	0,30659	1,35878	1,35878			Dr.133173	zgc:110568
1943751	Dr.133963	Transcribed locus	14			Dr.133963	0,03264	0,16361	1,4575	1,4575	5,37E-07	1,16E-05	No	-1,09991	0,06526	0,09719		No	1,4575	1,48919	0,39823	1,48919	1,48919			Dr.133963
1946369	zgc:77377	Zgc:77377	21	406556	hypothetical protein LOC406556	Dr.30564	0,02101	0,10529	1,27436	1,27436	5,39E-07	1,17E-05	No	-0,30376	0,43587	0,567		No	1,27436	1,30083	0,263	1,30083	1,30083			Dr.30564	zgc:77377
1958107	wu:fd44f11	Wu:fd44f11	7	325909		Dr.9988	0,02971	0,1489	1,40898	1,40898	5,39E-07	1,17E-05	No	0,05108	0,93879	1,35289		No	1,40898	1,44109	0,3654	1,44109	1,44109			Dr.9988	wu:fd44f11
1953824	slmap	Sarcolemma associated protein	21	393146	sarcolemma associated protein	Dr.81986	0,0234	-0,11725	0,7634	-1,30993	5,42E-07	1,17E-05	No	0,49696	3,65974	2,6944		No	1,30993	0,73623	-0,30622	-1,35828	1,35828			Dr.81986	slmap
1955618	zgc:92783	Zgc:92783	15	436822	hypothetical protein LOC436822	Dr.85013	0,01244	-0,06229	0,86638	-1,15422	5,49E-07	1,18E-05	No	0,19665	1,66963	1,48145		No	1,15422	0,88729	-0,11958	-1,12703	1,12703			Dr.85013	zgc:92783
1938221	ywhag1	3-monooxygenase/tryptophan 5-monooxygenase activation protein, gamma polypeptide 1	16	117604	3-monooxygenase/tryptophan 5-monooxygenase activation protein, gamma polypeptide	Dr.107091	0,03462	-0,17333	0,67091	-1,49051	5,53E-07	1,19E-05	No	0,75273	6,07268	5,27332		No	1,49051	0,86837	-0,14114	-1,15159	1,15159			Dr.107091	ywhag1
1944644	cmya1	Cardiomyopathy associated 1	2	497637	cardiomyopathy associated 1; Xin repeat-containing protein	Dr.152	0,24896	-1,24632	0,05671	-17,63282	5,55E-07	1,20E-05	No	-2,47091	0,01282	0,001		No	17,63282	0,07807	-2,55013	-12,80875	12,80875			Dr.152	cmya1
1943690	Dr.133802	Transcribed locus	1			Dr.133802	0,32718	1,6369	43,34128	43,34128	5,64E-07	1,21E-05	No	-2,63512	0,0012	0,02633		No	43,34128	21,96308	3,08936	21,96308	21,96308			Dr.133802
1949131	sb:cb454	Sb:cb454	23	321263		Dr.75495	0,08026	-0,40142	0,3968	-2,52014	5,70E-07	1,22E-05	No	-1,38863	0,06331	0,02638		No	2,52014	0,41671	-0,87536	-2,39975	2,39975			Dr.75495	sb:cb454
1953467	im:7140576	Im:7140576	15	449945	phosphoglucomutase 2-like	Dr.81377	0,03739	0,18698	1,5381	1,5381	5,72E-07	1,23E-05	No	-1,40224	0,03176	0,0494		No	1,5381	1,55557	0,44184	1,55557	1,55557			Dr.81377	im:7140576
1956170	zgc:92650	Zgc:92650	2	436704	hypothetical protein LOC436704	Dr.86107	0,0159	0,0795	1,20087	1,20087	5,76E-07	1,23E-05	No	-0,4381	0,32944	0,40366		No	1,20087	1,2253	0,20319	1,2253	1,2253			Dr.86107	zgc:92650
1953515	gbx1	Gastrulation brain homeobox 1	24	142985	gastrulation brain homeobox 1	Dr.81466	0,01757	-0,08762	0,81729	-1,22356	6,11E-07	1,31E-05	No	-0,57537	0,29145	0,24249		No	1,22356	0,83203	-0,18389	-1,20188	1,20188			Dr.81466	gbx1
1937874	creb1	CAMP responsive element binding protein 1	1	393883	cAMP responsive element binding protein 1	Dr.105724	0,01292	0,0644	1,15984	1,15984	6,21E-07	1,33E-05	No	-0,52966	0,26877	0,32457		No	1,15984	1,20761	0,18864	1,20761	1,20761			Dr.105724	creb1
1937435	LOC563100	Hypothetical protein LOC563100	8	563100		Dr.103951	0,4015	-2	0,01	-100	6,32E-07	1,35E-05	No	-2,97365	0,00126	0,0009		No	100	0,70914	-0,3437	-1,41015	1,41015			Dr.103951	LOC563100
1951534	zgc:123334	Zgc:123334	9	677660	retinol saturase-like	Dr.78614	0,18859	-0,93894	0,1151	-8,68838	6,40E-07	1,37E-05	No	-2,49729	0,00951	0,00123		No	8,68838	0,12902	-2,0478	-7,7508	7,7508			Dr.78614	zgc:123334
1941841	Dr.123726	Transcribed locus	5			Dr.123726	0,02648	0,1318	1,35458	1,35458	6,42E-07	1,37E-05	No	-0,89623	0,10802	0,14979		No	1,35458	1,38675	0,32696	1,38675	1,38675			Dr.123726
1942863	zgc:165536	Zgc:165536	10	327127		Dr.132459	0,03013	-0,14988	0,70814	-1,41215	6,57E-07	1,40E-05	No	-1,66228	0,02544	0,01862		No	1,41215	0,73179	-0,31226	-1,36651	1,36651			Dr.132459	zgc:165536
1942683	zgc:109868	Zgc:109868	19	550522	hypothetical protein LOC550522	Dr.132206	0,086	-0,4276	0,37359	-2,67671	6,62E-07	1,41E-05	No	-0,36456	0,66953	0,27868		No	2,67671	0,41623	-0,87651	-2,4025	2,4025			Dr.132206	zgc:109868
1946315	LOC100004185	Hypothetical protein LOC100004185	10	100004185		Dr.30239	0,40276	2	100	100	6,84E-07	1,45E-05	No	-3,02902	0,00091	0,00096		No	100	1,04851	0,04737	1,04851	1,04851			Dr.30239	LOC100004185
1957480	Dr.90792	Transcribed locus	22			Dr.90792	0,32049	1,58989	38,89503	38,89503	7,02E-07	1,49E-05	No	-2,77334	0,00094	0,00974		No	38,89503	10,35664	2,33763	10,35664	10,35664			Dr.90792
1947132	zgc:103509	Zgc:103509	13	474329	hypothetical protein LOC474329	Dr.37643	0,01374	0,06811	1,16981	1,16981	7,09E-07	1,50E-05	No	-0,57011	0,24547	0,29497		No	1,16981	1,20164	0,18369	1,20164	1,20164			Dr.37643	zgc:103509
1954713	zgc:92134	Zgc:92134	15	494031	hypothetical protein LOC494031	Dr.83452	0,02422	0,12007	1,31847	1,31847	7,14E-07	1,51E-05	No	0,0961	1,0597	1,46896		No	1,31847	1,38621	0,32657	1,38621	1,38621			Dr.83452	zgc:92134
1940050	Dr.118217	Transcribed locus	15			Dr.118217	0,02135	0,10579	1,27583	1,27583	7,23E-07	1,53E-05	No	-0,90398	0,10935	0,14243		No	1,27583	1,3026	0,26436	1,3026	1,3026			Dr.118217
1946946	wu:fc72f01	Wu:fc72f01	12	325379		Dr.35736	0,40377	2	100	100	7,29E-07	1,54E-05	No	-3,08508	0,00082	0,00082		No	100	1,00359	0,00358	1,00359	1,00359			Dr.35736	wu:fc72f01
1952232	zmynd19	Zinc finger, MYND domain containing 19	5	325735	zinc finger, MYND domain containing 19	Dr.79580	0,02598	0,12864	1,34475	1,34475	7,38E-07	1,56E-05	No	-0,72073	0,16558	0,21854		No	1,34475	1,31981	0,27749	1,31981	1,31981			Dr.79580	zmynd19
1944495	zgc:100999	Zgc:100999	3	445209	hypothetical protein LOC445209	Dr.14387	0,02404	0,11897	1,31514	1,31514	7,47E-07	1,57E-05	No	-1,57753	0,02302	0,03039		No	1,31514	1,32023	0,27781	1,32023	1,32023			Dr.14387	zgc:100999
1941291	Dr.122503	Transcribed locus	3			Dr.122503	0,06762	0,33459	2,16067	2,16067	7,48E-07	1,57E-05	No	-1,05041	0,05895	0,13907		No	2,16067	2,35892	0,85821	2,35892	2,35892			Dr.122503
1942383	Dr.128057	Transcribed locus, moderately similar to XP_684097.1 titin [Danio rerio]	9			Dr.128057	0,18605	-0,92009	0,1202	-8,31935	7,60E-07	1,60E-05	No	-2,1993	0,02113	0,00238		No	8,31935	0,11245	-2,18527	-8,89301	8,89301			Dr.128057
1944349	ttna	Titin a	9	317731	pik; pickwick	Dr.140815	0,348	-1,7205	0,01903	-52,54127	7,66E-07	1,61E-05	No	-2,71014	0,005	0,00085		No	52,54127	0,17034	-1,76996	-5,87063	5,87063			Dr.140815	ttna
1951197	lgals1l1	Lectin, galactoside-binding, soluble, 1 (galectin 1)-like 1	3	326706	lectin, galactoside-binding, soluble, 1 (galectin 1)-like 1	Dr.78154	0,01296	-0,06397	0,86304	-1,1587	7,94E-07	1,67E-05	No	0,06815	1,23595	1,10741		No	1,1587	0,896	-0,10982	-1,11607	1,11607			Dr.78154	lgals1l1
1952919	scpep1	Serine carboxypeptidase 1	3	393161	serine carboxypeptidase 1	Dr.80589	0,01769	-0,08731	0,81788	-1,22268	8,04E-07	1,69E-05	No	-0,58003	0,28428	0,24333		No	1,22268	0,85595	-0,15554	-1,16829	1,16829			Dr.80589	scpep1
1941998	Dr.124245	Transcribed locus, moderately similar to XP_226888.4 similar to triple functional domain (PTPRF interacting) [Rattus norvegicus]	6			Dr.124245	0,06098	0,30088	1,99929	1,99929	8,07E-07	1,69E-05	No	-1,79815	0,01111	0,02324		No	1,99929	2,09228	0,73825	2,09228	2,09228			Dr.124245
1937927	wu:fd51h11	Wu:fd51h11	7	406603	nucleoside phosphorylase	Dr.105888	0,04607	0,2272	1,68731	1,68731	8,16E-07	1,71E-05	No	-1,25656	0,04238	0,07241		No	1,68731	1,70865	0,5357	1,70865	1,70865			Dr.105888	wu:fd51h11
1937616	eif4a1b	Eukaryotic translation initiation factor 4A, isoform 1B	5	399484	eukaryotic translation initiation factor 4A, isoform 1B	Dr.104803	0,02301	-0,11334	0,7703	-1,29819	8,38E-07	1,75E-05	No	0,27137	2,13328	1,63568		No	1,29819	0,76674	-0,26561	-1,30422	1,30422			Dr.104803	eif4a1b
1943958	Dr.134770	Transcribed locus	6			Dr.134770	0,06058	0,29822	1,98712	1,98712	8,55E-07	1,78E-05	No	-1,87399	0,00945	0,01934		No	1,98712	2,04634	0,71605	2,04634	2,04634			Dr.134770
1945799	uts2b	Urotensin 2, beta	11	402853	urotensin 2, beta; UII-b; prepro-urotensin II beta	Dr.24977	0,18765	-0,92311	0,11937	-8,37735	8,69E-07	1,81E-05	No	-2,48406	0,01052	0,00161		No	8,37735	0,15333	-1,87514	-6,52173	6,52173			Dr.24977	uts2b
1945159	bokb	BCL2-related ovarian killer b	2	394160	BCL2-related ovarian killer; zBok2	Dr.18807	0,02307	0,11342	1,29844	1,29844	8,85E-07	1,84E-05	No	-1,44919	0,03082	0,04099		No	1,29844	1,32991	0,28511	1,32991	1,32991			Dr.18807	bokb
1938510	sb:cb336	Sb:cb336	16	321208		Dr.108525	0,40689	-2	0,01	-100	8,86E-07	1,84E-05	No	-3,01889	0,0011	0,00084		No	100	0,75955	-0,27503	-1,31658	1,31658			Dr.108525	sb:cb336
1938074	zgc:162944	Zgc:162944	9	569993	hypothetical protein LOC569993	Dr.106452	0,01634	-0,08032	0,83116	-1,20314	8,93E-07	1,86E-05	No	0,24513	1,93218	1,60033		No	1,20314	0,82825	-0,18843	-1,20736	1,20736			Dr.106452	zgc:162944
1953109	wu:fj24c06	Wu:fj24c06	3	335601		Dr.80867	0,03334	0,16365	1,45765	1,45765	9,14E-07	1,90E-05	No	-0,98483	0,08527	0,12576		No	1,45765	1,47496	0,38863	1,47496	1,47496			Dr.80867	wu:fj24c06
1949180	zgc:112226	Zgc:112226	16	554157	cathepsin S	Dr.75553	0,03998	-0,19621	0,63649	-1,57112	9,19E-07	1,91E-05	No	-0,60148	0,31261	0,20226		No	1,57112	0,647	-0,4354	-1,54558	1,54558			Dr.75553	zgc:112226
1944545	Dr.14641	Transcribed locus, strongly similar to XP_692986.1 similar to cytidine 5-monophosphate N-acetylneuraminic acid synthetase [Danio rerio]	9			Dr.14641	0,02091	0,10259	1,26645	1,26645	9,25E-07	1,92E-05	No	-0,1948	0,56192	0,72629		No	1,26645	1,29252	0,25659	1,29252	1,29252			Dr.14641
1948858	LOC797650	Hypothetical protein LOC797650	14	797650		Dr.75166	0,04297	-0,21073	0,61556	-1,62453	9,39E-07	1,94E-05	No	-1,94017	0,01456	0,00913		No	1,62453	0,62701	-0,46679	-1,59487	1,59487			Dr.75166	LOC797650
1957807	znf533	Zinc finger protein 533	9	368405	zinc finger protein 533	Dr.92800	0,04561	0,22355	1,67323	1,67323	9,52E-07	1,97E-05	No	-1,56881	0,02067	0,03571		No	1,67323	1,72754	0,5467	1,72754	1,72754			Dr.92800	znf533
1941691	si:busm1-6a2.1	Si:busm1-6a2.1	11	368398	hypothetical protein LOC368398; opioid growth factor receptor	Dr.123332	0,02373	-0,11626	0,76514	-1,30695	9,61E-07	1,98E-05	No	-0,47798	0,37707	0,29396		No	1,30695	0,77958	-0,249	-1,28274	1,28274			Dr.123332	si:busm1-6a2.1
1951954	wu:fc66d05	Wu:fc66d05	6	619195	hypothetical protein LOC619195	Dr.79168	0,0145	0,07104	1,17771	1,17771	9,63E-07	1,99E-05	No	-0,5561	0,25303	0,30523		No	1,17771	1,20632	0,18757	1,20632	1,20632			Dr.79168	wu:fc66d05
1948817	ckm	Creatine kinase, muscle	5	30095	creatine kinase, muscle	Dr.75117	0,30528	-1,49552	0,03195	-31,29801	9,64E-07	1,99E-05	No	-0,32252	3,83813	0,059		No	31,29801	0,01537	-4,17523	-65,05466	65,05466			Dr.75117	ckm
1940299	gnb5	Guanine nucleotide binding protein (G protein), beta 5	18	393719	guanine nucleotide binding protein (G protein), beta 5	Dr.119164	0,01961	-0,09603	0,80162	-1,24747	9,73E-07	2,00E-05	No	-0,08871	0,86804	0,76565		No	1,24747	0,88204	-0,12551	-1,13373	1,13373			Dr.119164	gnb5
1957738	Dr.92341	Transcribed locus	24			Dr.92341	0,40845	-2	0,01	-100	9,75E-07	2,00E-05	No	-2,97048	0,00128	0,0009		No	100	0,69886	-0,3583	-1,4309	1,4309			Dr.92341
1949269	cldnd	Claudin d	21	81583	claudin d	Dr.75663	0,06144	-0,30065	0,50044	-1,99825	9,90E-07	2,03E-05	No	-1,61128	0,03616	0,01657		No	1,99825	0,45813	-0,78059	-2,18276	2,18276			Dr.75663	cldnd
1938023	metap1	Methionyl aminopeptidase 1	13	503783	methionyl aminopeptidase 1	Dr.106237	0,01687	-0,08252	0,82694	-1,20927	9,92E-07	2,03E-05	No	0,10531	1,40649	1,15471		No	1,20927	0,82099	-0,19724	-1,21804	1,21804			Dr.106237	metap1
1942414	Dr.128652	Transcribed locus	14			Dr.128652	0,03562	0,17423	1,49357	1,49357	1,01E-06	2,07E-05	No	-1,78263	0,01337	0,02044		No	1,49357	1,5284	0,42422	1,5284	1,5284			Dr.128652
1957427	Dr.90594	Transcribed locus	13			Dr.90594	0,12416	0,60715	4,0472	4,0472	1,01E-06	2,07E-05	No	-0,55271	0,12819	0,68678		No	4,0472	5,35773	1,67854	5,35773	5,35773			Dr.90594
1938857	zgc:66080	Zgc:66080	1	393528	hypothetical protein LOC393528	Dr.113572	0,01165	-0,05688	0,87723	-1,13995	1,05E-06	2,14E-05	No	-0,0384	0,96945	0,86432		No	1,13995	0,89156	-0,11479	-1,12163	1,12163			Dr.113572	zgc:66080
1952163	wu:fc83f05	Wu:fc83f05	10	325498		Dr.79478	0,40972	2	100	100	1,05E-06	2,14E-05	No	-2,947	0,00091	0,0014		No	100	1,53163	0,42633	1,53163	1,53163			Dr.79478	wu:fc83f05
1946136	Dr.28585	Transcribed locus	2			Dr.28585	0,02456	0,11986	1,31784	1,31784	1,06E-06	2,16E-05	No	0,33662	1,87094	2,52764		No	1,31784	1,351	0,30085	1,351	1,351			Dr.28585
1939164	pp2ca2	Protein phosphatase type 2C alpha 2	13	30704	protein phosphatase type 2C alpha 2	Dr.11472	0,01414	0,06897	1,17212	1,17212	1,08E-06	2,20E-05	No	-0,59773	0,22998	0,27723		No	1,17212	1,20544	0,18684	1,20544	1,20544			Dr.11472	pp2ca2
1941177	wu:fj11d04	Wu:fj11d04	16	335428		Dr.122291	0,02546	0,1241	1,33075	1,33075	1,09E-06	2,22E-05	No	-0,5832	0,22439	0,3045		No	1,33075	1,35702	0,30529	1,35702	1,35702			Dr.122291	wu:fj11d04
1947622	im:7154187	Im:7154187	8	504143		Dr.43950	0,01764	0,08598	1,21893	1,21893	1,09E-06	2,22E-05	No	-0,23796	0,51842	0,64513		No	1,21893	1,24443	0,21868	1,24443	1,24443			Dr.43950	im:7154187
1955161	ltv1	LTV1 homolog (S. cerevisiae)	1	436587	LTV1 homolog; FLJ14909-like	Dr.84279	0,05043	0,24574	1,76092	1,76092	1,10E-06	2,23E-05	No	-1,6032	0,01867	0,03382		No	1,76092	1,81135	0,59407	1,81135	1,81135			Dr.84279	ltv1
1938543	im:6895697	Im:6895697	19	503888		Dr.108770	0,41071	2	100	100	1,12E-06	2,27E-05	No	-2,88995	0,00083	0,00214		No	100	2,5688	0,94344	2,5688	2,5688			Dr.108770	im:6895697
1954018	zgc:63554	Zgc:63554	20	57998	hypothetical protein LOC406794	Dr.82326	0,02612	0,12711	1,34002	1,34002	1,14E-06	2,31E-05	No	-0,80343	0,14308	0,17281		No	1,34002	1,20775	0,18876	1,20775	1,20775			Dr.82326	zgc:63554
1954139	or9.4	Odorant receptor, family 9, member 4	21	80360	odorant receptor, family F, subfamily 115, member 1; Dr3OR5.1; odorant receptor, family 9, member 4	Dr.82514	0,41123	2	100	100	1,15E-06	2,33E-05	No	-3,02902	0,00091	0,00096		No	100	1,04851	0,04737	1,04851	1,04851			Dr.82514	or9.4
1941185	wu:fj15c09	Wu:fj15c09	13	335468		Dr.122302	0,02419	0,11761	1,31103	1,31103	1,16E-06	2,34E-05	No	-0,79565	0,13843	0,18551		No	1,31103	1,34012	0,29276	1,34012	1,34012			Dr.122302	wu:fj15c09
1946086	LOC554528	Similar to B-cell CLL/lymphoma 6 (zinc finger protein 51)	6	554528		Dr.28218	0,02633	0,12804	1,34288	1,34288	1,16E-06	2,34E-05	No	-1,51476	0,02614	0,03585		No	1,34288	1,37107	0,31559	1,37107	1,37107			Dr.28218	LOC554528
1953365	cbln1	Cerebellin 1 precursor	18	436793	cerebellin 1 precursor	Dr.81250	0,0199	-0,09675	0,80029	-1,24954	1,16E-06	2,34E-05	No	0,49464	3,4581	2,82342		No	1,24954	0,81647	-0,20277	-1,22479	1,22479			Dr.81250	cbln1
1938253	LOC556438	Hypothetical LOC556438	2	556438		Dr.107274	0,01409	-0,06841	0,85426	-1,1706	1,20E-06	2,42E-05	No	-0,48773	0,34801	0,30406		No	1,1706	0,8737	-0,13502	-1,14456	1,14456			Dr.107274	LOC556438
1955550	zgc:92620	Zgc:92620	4	436975	hypothetical protein LOC436975	Dr.84907	0,0296	-0,14372	0,71826	-1,39226	1,20E-06	2,42E-05	No	0,31628	2,4239	1,77922		No	1,39226	0,73403	-0,3092	-1,36234	1,36234			Dr.84907	zgc:92620
1955494	Dr.84828	Transcribed locus	14			Dr.84828	0,03508	0,17025	1,47997	1,47997	1,21E-06	2,43E-05	No	-0,37048	0,34613	0,52806		No	1,47997	1,52562	0,4224	1,52562	1,52562			Dr.84828
1957200	zgc:77727	Zgc:77727	2	393830	hypothetical protein LOC393830	Dr.89530	0,0252	-0,12236	0,75447	-1,32543	1,21E-06	2,43E-05	No	-1,7917	0,01842	0,01419		No	1,32543	0,7702	-0,2611	-1,29836	1,29836			Dr.89530	zgc:77727
1938736	LOC567537	Similar to interleukin-8	5	567537		Dr.111760	0,02117	-0,10274	0,78933	-1,26689	1,22E-06	2,45E-05	No	-1,18537	0,07164	0,05944		No	1,26689	0,82977	-0,18661	-1,20516	1,20516			Dr.111760	LOC567537
1957353	zgc:103507	Zgc:103507	16	447872	hypothetical protein LOC447872	Dr.90256	0,04114	-0,19953	0,63164	-1,58319	1,23E-06	2,47E-05	No	-2,18265	0,0084	0,00513		No	1,58319	0,61104	-0,4926	-1,63656	1,63656			Dr.90256	zgc:103507
1945088	zgc:66026	Zgc:66026	1	393549	N-acylsphingosine amidohydrolase	Dr.18349	0,03754	-0,18204	0,6576	-1,52067	1,24E-06	2,48E-05	No	-0,29687	0,62143	0,41319		No	1,52067	0,6649	-0,40812	-1,50399	1,50399			Dr.18349	zgc:66026
1947339	LOC571357	Hypothetical LOC571357	Un	571357		Dr.40424	0,01658	0,08043	1,20345	1,20345	1,24E-06	2,48E-05	No	-1,67579	0,01903	0,02338		No	1,20345	1,22851	0,2058	1,22851	1,22851			Dr.40424	LOC571357
1940841	rhcg	Rhesus blood group, C glycoprotein	Un	404614	Rhesus blood group, C glycoprotein	Dr.121502	0,059	0,28595	1,93175	1,93175	1,26E-06	2,52E-05	No	-1,57525	0,01882	0,03836		No	1,93175	2,03781	0,71188	2,03781	2,03781			Dr.121502	rhcg
1945327	Dr.20556	Transcribed locus, weakly similar to XP_001104248.1 similar to PDZ domain protein GIPC2 [Macaca mulatta]	24			Dr.20556	0,03694	0,17899	1,51006	1,51006	1,26E-06	2,52E-05	No	-1,78891	0,01312	0,02029		No	1,51006	1,54684	0,43621	1,54684	1,54684			Dr.20556
1946155	wu:fb08e07	Wu:fb08e07	3	336366		Dr.2877	0,06465	-0,31308	0,48632	-2,05625	1,28E-06	2,55E-05	No	-1,56909	0,03892	0,01869		No	2,05625	0,4803	-0,73335	-2,08204	2,08204			Dr.2877	wu:fb08e07
1947655	wu:fa12h11	Wu:fa12h11	2	335072		Dr.448	0,04711	0,22819	1,69119	1,69119	1,28E-06	2,55E-05	No	-2,15219	0,00539	0,0092		No	1,69119	1,70621	0,53427	1,70621	1,70621			Dr.448	wu:fa12h11
1944801	zgc:56429	Zgc:56429	9	393247	hypothetical protein LOC393247	Dr.16405	0,03652	-0,1768	0,66557	-1,50247	1,29E-06	2,57E-05	No	-0,88983	0,15717	0,10567		No	1,50247	0,67233	-0,39701	-1,48737	1,48737			Dr.16405	zgc:56429
1945389	si:ch211-233a1.1	Si:ch211-233a1.1	21	323148		Dr.21171	0,0687	-0,33238	0,46518	-2,14973	1,31E-06	2,60E-05	No	-1,9206	0,01791	0,0083		No	2,14973	0,46322	-0,76955	-2,15879	2,15879			Dr.21171	si:ch211-233a1.1
1955434	LOC563801	Hypothetical LOC563801	12	563801		Dr.84745	0,02399	-0,11603	0,76554	-1,30626	1,32E-06	2,62E-05	No	-1,551	0,03194	0,02476		No	1,30626	0,77511	-0,25475	-1,29014	1,29014			Dr.84745	LOC563801
1939160	si:ch211-15l13.1	Si:ch211-15l13.1	4	556715		Dr.114706	0,02889	0,13972	1,37948	1,37948	1,33E-06	2,64E-05	No	-1,46712	0,02878	0,04054		No	1,37948	1,40863	0,34262	1,40863	1,40863			Dr.114706	si:ch211-15l13.1
1952917	wu:fi27c11	Wu:fi27c11	15	334024		Dr.80587	0,06437	-0,31106	0,48859	-2,04671	1,35E-06	2,68E-05	No	-2,10031	0,01174	0,00537		No	2,04671	0,45697	-0,78314	-2,18834	2,18834			Dr.80587	wu:fi27c11
1942499	Dr.129999	Transcribed locus, moderately similar to XP_001105150.1 similar to solute carrier family 25 (mitochondrial carrier; adenine nucleotide translocator), member 31 isoform 2 [Macaca mulatta]	10			Dr.129999	0,01049	-0,05067	0,88988	-1,12374	1,37E-06	2,71E-05	No	0,9492	9,35099	8,46319		No	1,12374	0,90506	-0,09976	-1,1049	1,1049			Dr.129999
1946830	ns:zf-a329	Ns:zf-a329	15	335765		Dr.34415	0,41418	-2	0,01	-100	1,37E-06	2,71E-05	No	-3,06768	0,00085	0,00086		No	100	1,01782	0,01767	1,01782	1,01782			Dr.34415	ns:zf-a329
1953263	wu:fj49c03	Wu:fj49c03	10	336117		Dr.81095	0,02648	0,12788	1,34239	1,34239	1,37E-06	2,71E-05	No	0,18538	1,30908	1,79865		No	1,34239	1,37397	0,31771	1,37397	1,37397			Dr.81095	wu:fj49c03
1947929	zgc:165377	Zgc:165377	Un	569454	cytokine receptor family member B1	Dr.51034	0,03078	0,14859	1,40796	1,40796	1,38E-06	2,72E-05	No	-0,86226	0,11458	0,1652		No	1,40796	1,44181	0,3659	1,44181	1,44181			Dr.51034	zgc:165377
1953061	zgc:92902	Zgc:92902	17	436735	hypothetical protein LOC436735	Dr.80794	0,02312	0,11163	1,2931	1,2931	1,38E-06	2,72E-05	No	-0,21577	0,533	0,6946		No	1,2931	1,30319	0,26482	1,30319	1,30319			Dr.80794	zgc:92902
1943314	Dr.133156	Transcribed locus	21			Dr.133156	0,02801	0,13516	1,36507	1,36507	1,40E-06	2,76E-05	No	-1,22054	0,051	0,07124		No	1,36507	1,3967	0,33411	1,3967	1,3967			Dr.133156
1944461	si:ch211-214p16.1	Si:ch211-214p16.1	17	368901	hypothetical protein LOC368901	Dr.14186	0,02599	-0,12525	0,74946	-1,3343	1,44E-06	2,83E-05	No	-0,27204	0,60647	0,4711		No	1,3343	0,77678	-0,25259	-1,28736	1,28736			Dr.14186	si:ch211-214p16.1
1947535	mid1ip1	MID1 interacting protein 1	14	322977	MID1 interacting protein 1; gastrulation specific protein-like	Dr.428	0,0161	-0,07762	0,83634	-1,19569	1,44E-06	2,83E-05	No	0,578	4,07067	3,51838		No	1,19569	0,86432	-0,14581	-1,15697	1,15697			Dr.428	mid1ip1
1945755	zgc:65780	Zgc:65780	7	393506	hypothetical protein LOC393506	Dr.24325	0,01135	-0,05458	0,88189	-1,13392	1,50E-06	2,95E-05	No	-0,09198	0,8432	0,77645		No	1,13392	0,92085	-0,08246	-1,08596	1,08596			Dr.24325	zgc:65780
1944538	camsap1l1	Calmodulin regulated spectrin-associated protein 1-like 1	22	324296		Dr.14595	0,02496	0,12002	1,31831	1,31831	1,52E-06	2,98E-05	No	-0,27173	0,46133	0,62019		No	1,31831	1,34435	0,29591	1,34435	1,34435			Dr.14595	camsap1l1
1948584	ndpkz4	Nucleoside diphosphate kinase-Z4	6	30086	nucleoside diphosphate kinase-Z4	Dr.73782	0,01115	-0,05357	0,88396	-1,13127	1,55E-06	3,03E-05	No	-0,16846	0,71479	0,64404		No	1,13127	0,90102	-0,10423	-1,10986	1,10986			Dr.73782	ndpkz4
1950157	calm3b	Calmodulin 3b (phosphorylase kinase, delta)	21	321808	calmodulin; CaM Gamma 2	Dr.76748	0,01048	0,05035	1,12293	1,12293	1,55E-06	3,03E-05	No	1,47724	28,02564	32,13136		No	1,12293	1,1465	0,13671	1,1465	1,1465			Dr.76748	calm3b
1938783	Dr.112959	Transcribed locus	14			Dr.112959	0,41661	-2	0,01	-100	1,58E-06	3,09E-05	No	-3,08653	0,00081	0,00083		No	100	1,01886	0,01869	1,01886	1,01886			Dr.112959
1943654	Dr.133731	Transcribed locus	7			Dr.133731	0,03505	0,16823	1,4731	1,4731	1,58E-06	3,09E-05	No	-0,6518	0,18191	0,27485		No	1,4731	1,51092	0,41272	1,51092	1,51092			Dr.133731
1942895	wu:fc48h10	Wu:fc48h10	2	324941		Dr.132505	0,04932	0,23661	1,72427	1,72427	1,61E-06	3,14E-05	No	-1,49316	0,02434	0,04305		No	1,72427	1,76891	0,57036	1,76891	1,76891			Dr.132505	wu:fc48h10
1937398	chmp1a	Chromatin modifying protein 1A	6	393535	chromatin modifying protein 1A; procollagen (type III) N-endopeptidase	Dr.10291	0,01344	-0,06444	0,86211	-1,15995	1,62E-06	3,15E-05	No	-0,15761	0,7428	0,65148		No	1,15995	0,87706	-0,13118	-1,14017	1,14017			Dr.10291	chmp1a
1947440	Dr.41572	Transcribed locus	25			Dr.41572	0,01904	0,0913	1,23397	1,23397	1,62E-06	3,15E-05	No	-0,15505	0,62358	0,78565		No	1,23397	1,25991	0,23104	1,25991	1,25991			Dr.41572
1941093	wu:fd60b07	Wu:fd60b07	16	326059		Dr.122088	0,41779	2	100	100	1,69E-06	3,29E-05	No	-2,87479	0,00091	0,00195		No	100	2,13375	0,75788	2,13375	2,13375			Dr.122088	wu:fd60b07
1952050	Hrc	Hrc protein	12	553296		Dr.79314	0,23922	1,14454	13,94902	13,94902	1,71E-06	3,32E-05	No	-2,69605	0,00146	0,00962		No	13,94902	6,5883	1,8853	6,5883	6,5883			Dr.79314	Hrc
1957096	nudt4	Nudix (nucleoside diphosphate linked moiety X)-type motif 4	18	378990	nudix-type motif 4	Dr.89113	0,02545	0,12166	1,32332	1,32332	1,75E-06	3,40E-05	No	-0,57538	0,22878	0,30963		No	1,32332	1,35336	0,30259	1,35336	1,35336			Dr.89113	nudt4
1947385	zgc:63514	Zgc:63514	19	336412	hypothetical protein LOC336412	Dr.4097	0,0232	0,11088	1,29085	1,29085	1,76E-06	3,41E-05	No	-0,64883	0,19166	0,26291		No	1,29085	1,37179	0,31611	1,37179	1,37179			Dr.4097	zgc:63514
1953104	mxa	Myxovirus (influenza) resistance A	1	360142	myxovirus (influenza) resistance A	Dr.80859	0,03557	0,16997	1,479	1,479	1,76E-06	3,41E-05	No	-1,52348	0,02448	0,03692		No	1,479	1,50835	0,41102	1,50835	1,50835			Dr.80859	mxa
1952276	Dr.79644	Transcribed locus	14			Dr.79644	0,02136	0,10208	1,26496	1,26496	1,77E-06	3,43E-05	No	-1,45769	0,03078	0,03948		No	1,26496	1,28265	0,24893	1,28265	1,28265			Dr.79644
1953811	wu:fk54a10	Wu:fk54a10	Un	335663		Dr.81960	0,1634	0,78055	6,03323	6,03323	1,78E-06	3,44E-05	No	-0,84018	0,05315	0,46564		No	6,03323	8,76158	2,17038	8,76158	8,76158			Dr.81960	wu:fk54a10
1946219	pbx3a	Pre-B-cell leukemia transcription factor 3	5	387532	pre-B-cell leukemia transcription factor 3; pre-B-cell leukemia homeobox 3a	Dr.29385	0,0826	0,39451	2,48035	2,48035	1,79E-06	3,46E-05	No	-2,38806	0,0026	0,00655		No	2,48035	2,51827	0,92357	2,51827	2,51827			Dr.29385	pbx3a
1938771	CH211-119C20.3	Similar to cask-interacting protein 2	20	564179		Dr.112790	0,0276	0,13177	1,35447	1,35447	1,80E-06	3,47E-05	No	-1,4377	0,03098	0,043		No	1,35447	1,38779	0,32771	1,38779	1,38779			Dr.112790	CH211-119C20.3
1946886	bactin1	Bactin1	1	57934	bactin1; actine; beta-actin	Dr.35143	0,00908	-0,04331	0,90509	-1,10486	1,83E-06	3,53E-05	No	1,15483	14,96729	13,6304		No	1,10486	0,91068	-0,09356	-1,09808	1,09808			Dr.35143	bactin1
1951745	si:dkey-78l4.14	Si:dkey-78l4.14	22	558738	hypothetical protein LOC558738	Dr.78872	0,02289	0,10916	1,28575	1,28575	1,85E-06	3,56E-05	No	-0,90688	0,10821	0,14208		No	1,28575	1,31296	0,27228	1,31296	1,31296			Dr.78872	si:dkey-78l4.14
1947671	wu:fc41e03	Wu:fc41e03	15	324760		Dr.45332	0,02327	-0,11096	0,77452	-1,29111	1,86E-06	3,58E-05	No	-0,87869	0,14894	0,1176		No	1,29111	0,7896	-0,23623	-1,26647	1,26647			Dr.45332	wu:fc41e03
1945435	wu:fc25d07	Wu:fc25d07	13	324315		Dr.21603	0,01616	0,07705	1,19413	1,19413	1,87E-06	3,59E-05	No	-1,0092	0,08867	0,10809		No	1,19413	1,21898	0,19801	1,21898	1,21898			Dr.21603	wu:fc25d07
1940712	zgc:65845	Zgc:65845	25	368341	meiosis-specific nuclear structural protein 1	Dr.120811	0,03031	0,14447	1,39466	1,39466	1,88E-06	3,61E-05	No	-0,68631	0,17275	0,24643		No	1,39466	1,42647	0,3552	1,42647	1,42647			Dr.120811	zgc:65845
1951157	zgc:77831	Zgc:77831	11	393874	hypothetical protein LOC393874	Dr.78107	0,03064	-0,14587	0,71471	-1,39917	1,93E-06	3,70E-05	No	-0,22078	0,70911	0,51018		No	1,39917	0,71948	-0,32923	-1,3899	1,3899			Dr.78107	zgc:77831
1952863	zgc:110285	Zgc:110285	8	550266	hypothetical protein LOC550266	Dr.80506	0,14648	-0,69699	0,20091	-4,97724	1,95E-06	3,74E-05	No	-2,29363	0,01199	0,00243		No	4,97724	0,20259	-1,59658	-4,93614	4,93614			Dr.80506	zgc:110285
1957778	LOC555931	Hypothetical LOC555931	22	555931		Dr.92637	0,1412	-0,67162	0,213	-4,69481	1,97E-06	3,77E-05	No	-1,28631	0,13155	0,02375		No	4,69481	0,18053	-1,71185	-5,5392	5,5392			Dr.92637	LOC555931
1951597	wu:fd18g01	Wu:fd18g01	9	327228		Dr.78692	0,01952	-0,09279	0,80763	-1,23819	2,00E-06	3,82E-05	No	-0,76665	0,1864	0,15713		No	1,23819	0,843	-0,17079	-1,18624	1,18624			Dr.78692	wu:fd18g01
1953032	LOC567262	Similar to cytoplasmic polyadenylation element binding protein CPEB2b	23	567262		Dr.80742	0,03244	0,15418	1,4262	1,4262	2,00E-06	3,82E-05	No	-1,06224	0,07175	0,10513		No	1,4262	1,4652	0,38199	1,4652	1,4652			Dr.80742	LOC567262
1955035	gadd45bl	Growth arrest and DNA-damage-inducible, beta like	2	497646	growth arrest and DNA-damage-inducible, beta like	Dr.83988	0,01593	0,0757	1,19041	1,19041	2,02E-06	3,85E-05	No	-0,86079	0,1245	0,15249		No	1,19041	1,22484	0,20281	1,22484	1,22484			Dr.83988	gadd45bl
1948931	Dr.75246	Transcribed locus	19			Dr.75246	0,02381	0,11308	1,29743	1,29743	2,05E-06	3,91E-05	No	-1,74681	0,01558	0,02063		No	1,29743	1,32418	0,28079	1,32418	1,32418			Dr.75246
1938967	lrrc6l	Leucine-rich repeat-containing 6 like	2	432388	leucine-rich repeat-containing 6 like; seahorse	Dr.114006	0,42135	2	100	100	2,07E-06	3,94E-05	No	-3,05323	0,00087	0,00091		No	100	1,04467	0,0437	1,04467	1,04467			Dr.114006	lrrc6l
1953887	Dr.82093	Transcribed locus, weakly similar to XP_001093874.1 similar to myeloid/lymphoid or mixed-lineage leukemia (trithorax homolog, Drosophila) [Macaca mulatta]	15			Dr.82093	0,03936	0,18677	1,53734	1,53734	2,09E-06	3,98E-05	No	-2,22833	0,00477	0,00733		No	1,53734	1,53795	0,43045	1,53795	1,53795			Dr.82093
1946302	rtn4rl2b	Reticulon 4 receptor-like 2b	14	403309	reticulon 4 receptor-like 2b; Nogo receptor homolog 1b	Dr.30165	0,02241	0,10631	1,27734	1,27734	2,11E-06	4,01E-05	No	-1,21068	0,05397	0,07032		No	1,27734	1,30295	0,26463	1,30295	1,30295			Dr.30165	rtn4rl2b
1952223	psmb8	Proteasome (prosome, macropain) subunit, beta type, 8	19	30666	proteasome (prosome, macropain) subunit, beta type, 8; large multifunctional protease 7; proteosome (prosome, macropain) subunit, beta type 8	Dr.7957	0,05192	-0,24621	0,56727	-1,76284	2,11E-06	4,01E-05	No	-1,09195	0,10701	0,06119		No	1,76284	0,57176	-0,55903	-1,74898	1,74898			Dr.7957	psmb8
1937469	Dr.104322	Transcribed locus	15			Dr.104322	0,42177	2	100	100	2,12E-06	4,02E-05	No	-3,08508	0,00082	0,00082		No	100	1,00359	0,00358	1,00359	1,00359			Dr.104322
1953668	si:ch211-147d7.3	Si:ch211-147d7.3	20	562522	hypothetical protein LOC562522	Dr.81742	0,42182	2	100	100	2,12E-06	4,02E-05	No	-3,02902	0,00091	0,00096		No	100	1,04851	0,04737	1,04851	1,04851			Dr.81742	si:ch211-147d7.3
1951989	atp1a1a.2	ATPase, Na+/K+ transporting, alpha 1a.2 polypeptide	1	64613	ATPase, Na+/K+ transporting, alpha 1a.2 polypeptide; ATPase, Na+/K+ transporting, alpha 1 polypeptide like 2	Dr.79219	0,03859	-0,18291	0,65628	-1,52375	2,13E-06	4,03E-05	No	-1,71677	0,02254	0,01635		No	1,52375	0,72563	-0,32072	-1,37812	1,37812			Dr.79219	atp1a1a.2
1947892	wu:fb75c03	Wu:fb75c03	23	322859		Dr.4909	0,03838	0,1818	1,51985	1,51985	2,16E-06	4,08E-05	No	-0,27249	0,42839	0,67039		No	1,51985	1,5649	0,44782	1,5649	1,5649			Dr.4909	wu:fb75c03
1956191	Dr.86139	Transcribed locus	23			Dr.86139	0,05846	0,27694	1,89209	1,89209	2,16E-06	4,08E-05	No	-1,4546	0,02643	0,04663		No	1,89209	1,76396	0,56756	1,76396	1,76396			Dr.86139
1953922	pvalb8	Parvalbumin 8	3	360208	parvalbumin 8; oncomodulin A	Dr.82157	0,01805	-0,0855	0,8213	-1,21759	2,18E-06	4,11E-05	No	-0,99357	0,11284	0,09128		No	1,21759	0,80896	-0,21201	-1,23616	1,23616			Dr.82157	pvalb8
1942026	Dr.124568	Transcribed locus, weakly similar to NP_005609.2 1 [Homo sapiens]	25			Dr.124568	0,01648	-0,078	0,83559	-1,19675	2,20E-06	4,15E-05	No	0,0455	1,20457	1,02367		No	1,19675	0,84982	-0,16273	-1,17672	1,17672			Dr.124568
1941786	Dr.123581	Transcribed locus	1			Dr.123581	0,04404	0,20843	1,61596	1,61596	2,22E-06	4,18E-05	No	-1,8143	0,01195	0,01986		No	1,61596	1,66173	0,50786	1,66173	1,66173			Dr.123581
1956098	nr1d1	Nuclear receptor subfamily 1, group d, member 1	3	494487	nuclear receptor subfamily 1, group D, member 1	Dr.85991	0,04565	0,21601	1,6444	1,6444	2,22E-06	4,18E-05	No	-1,4053	0,03027	0,05109		No	1,6444	1,68768	0,52335	1,68768	1,68768			Dr.85991	nr1d1
1938662	zgc:77752	Zgc:77752	18	393862	hypothetical protein LOC393862	Dr.11069	0,02256	0,10675	1,27864	1,27864	2,23E-06	4,19E-05	No	-1,33381	0,04012	0,05358		No	1,27864	1,33543	0,28925	1,33543	1,33543			Dr.11069	zgc:77752
1937805	zgc:162917	Zgc:162917	24	327298	hypothetical protein LOC327298	Dr.105485	0,42302	-2	0,01	-100	2,27E-06	4,26E-05	No	-3,08542	0,00081	0,00084		No	100	1,02923	0,02881	1,02923	1,02923			Dr.105485	zgc:162917
1954718	zgc:153918	Zgc:153918	24	563742	hypothetical protein LOC563742	Dr.83457	0,01987	0,0939	1,24138	1,24138	2,29E-06	4,30E-05	No	-0,7793	0,14705	0,1879		No	1,24138	1,27779	0,24513	1,27779	1,27779			Dr.83457	zgc:153918
1950360	phpt1	Phosphohistidine phosphatase 1	21	445172	phosphohistidine phosphatase 1	Dr.77008	0,0344	0,16247	1,45368	1,45368	2,33E-06	4,37E-05	No	-1,65822	0,01842	0,0262		No	1,45368	1,42299	0,35276	1,42299	1,42299			Dr.77008	phpt1
1937442	zgc:109906	Zgc:109906	22	449687	calpain 2, (m/II) large subunit b	Dr.103989	0,02573	-0,12147	0,75601	-1,32273	2,34E-06	4,38E-05	No	-0,97128	0,12186	0,09387		No	1,32273	0,7703	-0,26098	-1,2982	1,2982			Dr.103989	zgc:109906
1940465	zw10	ZW10 homolog, centromere/kinetochore protein (Drosophila)	21	393110	ZW10 homolog, centromere/kinetochore protein	Dr.119861	0,01764	-0,08325	0,82557	-1,21129	2,37E-06	4,43E-05	No	-0,50157	0,34046	0,2916		No	1,21129	0,8565	-0,1549	-1,16754	1,16754			Dr.119861	zw10
1952826	alg8	Asparagine-linked glycosylation 8 homolog (yeast, alpha-1,3-glucosyltransferase)	21	327601	asparagine-linked glycosylation 8 homolog (yeast, alpha-1,3-glucosyltransferase)	Dr.80448	0,01474	0,06955	1,17369	1,17369	2,38E-06	4,45E-05	No	-0,96493	0,09893	0,1188		No	1,17369	1,20092	0,18308	1,20092	1,20092			Dr.80448	alg8
1937583	wu:fj08a11	Wu:fj08a11	10	335381		Dr.104700	0,03729	0,17576	1,49884	1,49884	2,44E-06	4,55E-05	No	-0,01561	0,78271	1,1987		No	1,49884	1,53147	0,42623	1,53147	1,53147			Dr.104700	wu:fj08a11
1947415	csk	C-src tyrosine kinase	25	556454	c-src tyrosine kinase	Dr.41289	0,42447	2	100	100	2,46E-06	4,59E-05	No	-3,05849	0,00084	0,00093		No	100	1,10517	0,1	1,10517	1,10517			Dr.41289	csk
1937853	Dr.105658	Transcribed locus	9			Dr.105658	0,03599	0,16951	1,47744	1,47744	2,48E-06	4,62E-05	No	0,07004	0,95773	1,45032		No	1,47744	1,51432	0,41497	1,51432	1,51432			Dr.105658
1942900	zgc:158474	Zgc:158474	3	558152		Dr.132512	0,01194	0,05623	1,13824	1,13824	2,48E-06	4,62E-05	No	0,04158	1,01291	1,19561		No	1,13824	1,18037	0,16583	1,18037	1,18037			Dr.132512	zgc:158474
1951218	zgc:92063	Zgc:92063	4	436653	hypothetical protein LOC436653	Dr.78178	0,01636	-0,07696	0,8376	-1,19388	2,54E-06	4,72E-05	No	0,03788	1,18299	1,00642		No	1,19388	0,85075	-0,16164	-1,17544	1,17544			Dr.78178	zgc:92063
1955590	LOC565859	Similar to differentiation enhancing factor 1	24	565859		Dr.84962	0,05951	0,27992	1,90511	1,90511	2,56E-06	4,76E-05	No	-1,2979	0,03709	0,06838		No	1,90511	1,84336	0,61159	1,84336	1,84336			Dr.84962	LOC565859
1952508	wu:fe11c03	Wu:fe11c03	24	326726		Dr.79983	0,06441	-0,30279	0,49798	-2,00813	2,59E-06	4,81E-05	No	-1,81094	0,02165	0,01103		No	2,00813	0,5096	-0,67413	-1,96232	1,96232			Dr.79983	wu:fe11c03
1940221	zgc:63958	Zgc:63958	17	393320	hypothetical protein LOC393320	Dr.118849	0,02738	0,1287	1,34494	1,34494	2,60E-06	4,82E-05	No	-0,73218	0,15923	0,21558		No	1,34494	1,35388	0,30297	1,35388	1,35388			Dr.118849	zgc:63958
1946336	zgc:113944	Zgc:113944	17	407686	hypothetical protein LOC407686	Dr.30371	0,03004	0,14105	1,38374	1,38374	2,65E-06	4,91E-05	No	-1,15712	0,05876	0,08289		No	1,38374	1,41066	0,34406	1,41066	1,41066			Dr.30371	zgc:113944
1949273	zgc:66438	Zgc:66438	7	327328	hypothetical protein LOC327328	Dr.75667	0,02229	-0,10467	0,78584	-1,27252	2,66E-06	4,92E-05	No	-1,54161	0,03182	0,02595		No	1,27252	0,81564	-0,20378	-1,22603	1,22603			Dr.75667	zgc:66438
1938626	zgc:109984	Zgc:109984	23	568055	hypothetical protein LOC568055	Dr.109976	0,06927	0,32466	2,11185	2,11185	2,77E-06	5,12E-05	No	-1,42205	0,02561	0,05788		No	2,11185	2,26025	0,81548	2,26025	2,26025			Dr.109976	zgc:109984
1940251	esrrg	Estrogen-related receptor gamma	17	405890	estrogen-related receptor gamma	Dr.118937	0,00867	0,04063	1,09807	1,09807	2,77E-06	5,12E-05	No	-0,73075	0,17611	0,1962		No	1,09807	1,11409	0,10804	1,11409	1,11409			Dr.118937	esrrg
1942559	Dr.131043	Transcribed locus	12			Dr.131043	0,42683	-2	0,01	-100	2,79E-06	5,15E-05	No	-3,0498	0,00095	0,00084		No	100	0,87564	-0,1328	-1,14203	1,14203			Dr.131043
1943216	Dr.132997	Transcribed locus	8			Dr.132997	0,02717	0,12727	1,34052	1,34052	2,82E-06	5,20E-05	No	-0,53633	0,24866	0,34099		No	1,34052	1,3713	0,31576	1,3713	1,3713			Dr.132997
1949023	zgc:65774	Zgc:65774	18	334752	hypothetical protein LOC334752	Dr.75357	0,01939	-0,09068	0,81156	-1,23219	2,91E-06	5,36E-05	No	0,49687	3,401	2,89826		No	1,23219	0,85218	-0,15996	-1,17346	1,17346			Dr.75357	zgc:65774
1948509	LOC556551	Hypothetical LOC556551	11	556551		Dr.72082	0,02842	-0,13291	0,73635	-1,35804	2,92E-06	5,37E-05	No	-0,86066	0,15941	0,11964		No	1,35804	0,75055	-0,28694	-1,33235	1,33235			Dr.72082	LOC556551
1952586	rab28	RAB28, member RAS oncogene family	*	326923	RAB28, member RAS oncogene family	Dr.80105	0,01157	-0,05411	0,88286	-1,13268	2,94E-06	5,40E-05	No	0,55536	3,77752	3,41592		No	1,13268	0,90427	-0,10062	-1,10586	1,10586			Dr.80105	rab28
1951040	LOC100004206	Hypothetical protein LOC100004206	3	100004206		Dr.77951	0,07776	0,36325	2,30809	2,30809	2,99E-06	5,49E-05	No	-2,42775	0,00251	0,00555		No	2,30809	2,20909	0,79258	2,20909	2,20909			Dr.77951	LOC100004206
1944231	Dr.14055	Transcribed locus	18			Dr.14055	0,0241	0,1125	1,29567	1,29567	3,04E-06	5,58E-05	No	-0,04424	0,78522	1,04127		No	1,29567	1,32607	0,28222	1,32607	1,32607			Dr.14055
1943031	rnf13	Ring finger protein 13	5	394019	ring finger protein 13	Dr.132709	0,01917	0,08945	1,22871	1,22871	3,08E-06	5,64E-05	No	-0,03971	0,81503	1,02296		No	1,22871	1,25512	0,22723	1,25512	1,25512			Dr.132709	rnf13
1952831	klhl26	Kelch-like 26 (Drosophila)	11	558035	hypothetical protein LOC558035	Dr.80453	0,02855	-0,13295	0,73629	-1,35816	3,21E-06	5,88E-05	No	-1,22489	0,06991	0,05078		No	1,35816	0,72629	-0,31981	-1,37686	1,37686			Dr.80453	klhl26
1947092	zgc:92080	Zgc:92080	3	492334	hypothetical protein LOC492334	Dr.37067	0,03363	0,15658	1,4341	1,4341	3,22E-06	5,89E-05	No	-0,85049	0,1165	0,17088		No	1,4341	1,46681	0,38309	1,46681	1,46681			Dr.37067	zgc:92080
1956460	zgc:123218	Zgc:123218	17	641321	hypothetical protein LOC641321	Dr.86778	0,04085	-0,19018	0,64538	-1,54947	3,23E-06	5,90E-05	No	-1,38007	0,05175	0,03385		No	1,54947	0,65418	-0,42437	-1,52862	1,52862			Dr.86778	zgc:123218
1937589	wu:fe14g02	Wu:fe14g02	16	326757		Dr.104713	0,02528	-0,11761	0,76277	-1,31101	3,27E-06	5,97E-05	No	0,54066	3,93792	3,06479		No	1,31101	0,77827	-0,25068	-1,28489	1,28489			Dr.104713	wu:fe14g02
1948295	eva1	Epithelial V-like antigen 1	5	336830	myelin protein zero-like 2; epithelial V-like antigen 1	Dr.6507	0,02674	-0,12443	0,75088	-1,33176	3,28E-06	5,98E-05	No	-1,16418	0,07956	0,05901		No	1,33176	0,74172	-0,29878	-1,34821	1,34821			Dr.6507	eva1
1937845	olfm2	Olfactomedin 2	10	334035	olfactomedin 2	Dr.10562	0,01413	-0,06565	0,8597	-1,16319	3,37E-06	6,14E-05	No	0,31443	2,21668	1,91932		No	1,16319	0,86585	-0,14404	-1,15493	1,15493			Dr.10562	olfm2
1940606	LOC796251	Similar to prodynorphin	23	796251		Dr.120444	0,02837	-0,13178	0,73827	-1,35451	3,39E-06	6,16E-05	No	0,19253	1,79711	1,35656		No	1,35451	0,75485	-0,28123	-1,32476	1,32476			Dr.120444	LOC796251
1940718	LOC100002364	Similar to Poly (ADP-ribose) polymerase family, member 6	25	100002364		Dr.120837	0,01746	-0,08109	0,82967	-1,20529	3,39E-06	6,16E-05	No	-1,1837	0,07122	0,06031		No	1,20529	0,84687	-0,16621	-1,18082	1,18082			Dr.120837	LOC100002364
1955064	ntn4	Netrin 4	7	561440	netrin 4	Dr.84045	0,02156	0,10012	1,25927	1,25927	3,43E-06	6,23E-05	No	-0,63246	0,20645	0,26319		No	1,25927	1,27483	0,24281	1,27483	1,27483			Dr.84045	ntn4
1947495	LOC561538	Hypothetical LOC561538	13	561538		Dr.42253	0,02606	0,12088	1,32094	1,32094	3,52E-06	6,39E-05	No	-1,0868	0,07062	0,09519		No	1,32094	1,34801	0,29863	1,34801	1,34801			Dr.42253	LOC561538
1954370	aanat1	Arylalkylamine N-acetyltransferase 1	6	393677	arylalkylamine N-acetyltransferase 1	Dr.82882	0,01708	0,07923	1,20013	1,20013	3,53E-06	6,40E-05	No	-1,43213	0,03327	0,04109		No	1,20013	1,23504	0,2111	1,23504	1,23504			Dr.82882	aanat1
1944494	exoc6	Exocyst complex component 6	12	406591	exocyst complex component 6	Dr.14385	0,05985	0,27748	1,89442	1,89442	3,54E-06	6,41E-05	No	-1,77205	0,01299	0,022		No	1,89442	1,69354	0,52682	1,69354	1,69354			Dr.14385	exoc6
1946027	src	V-src sarcoma (Schmidt-Ruppin A-2) viral oncogene homolog (avian)	23	325084	protein-tyrosine kinase	Dr.2731	0,02684	0,12442	1,33173	1,33173	3,56E-06	6,44E-05	No	-1,33795	0,03844	0,05487		No	1,33173	1,4275	0,35592	1,4275	1,4275			Dr.2731	src
1937544	Dr.104581	Transcribed locus	12			Dr.104581	0,05717	0,26497	1,84066	1,84066	3,57E-06	6,45E-05	No	-2,40887	0,0032	0,00475		No	1,84066	1,48523	0,39557	1,48523	1,48523			Dr.104581
1945637	Dr.23231	Transcribed locus	23			Dr.23231	0,0413	0,19133	1,55355	1,55355	3,62E-06	6,54E-05	No	-0,50714	0,24735	0,39471		No	1,55355	1,59575	0,46734	1,59575	1,59575			Dr.23231
1942131	Dr.124983	Transcribed locus	22			Dr.124983	0,02746	0,12714	1,34012	1,34012	3,66E-06	6,60E-05	No	0,32242	1,78805	2,46864		No	1,34012	1,38063	0,32254	1,38063	1,38063			Dr.124983
1950494	sb:cb26	Sb:cb26	1	321046	complement component 3	Dr.77174	0,10713	0,49594	3,13282	3,13282	3,67E-06	6,62E-05	No	-2,33343	0,00258	0,00835		No	3,13282	3,23949	1,17542	3,23949	3,23949			Dr.77174	sb:cb26
1953944	wu:fl05f04	Wu:fl05f04	8	335278	mannose-6-phosphate receptor binding protein 1	Dr.82190	0,02025	-0,09371	0,80591	-1,24083	3,69E-06	6,65E-05	No	-0,40454	0,43464	0,35748		No	1,24083	0,82248	-0,19543	-1,21583	1,21583			Dr.82190	wu:fl05f04
1939802	wu:fe37g01	Wu:fe37g01	12	326875	leucine-rich protein; chibby	Dr.117200	0,0163	0,07543	1,18968	1,18968	3,70E-06	6,66E-05	No	-1,05528	0,07999	0,09692		No	1,18968	1,21166	0,19199	1,21166	1,21166			Dr.117200	wu:fe37g01
1954221	efnb3	Ephrin B3	7	114378	ephrin B3	Dr.82653	0,02251	0,10414	1,27098	1,27098	3,71E-06	6,67E-05	No	-1,42756	0,03294	0,04237		No	1,27098	1,28626	0,25174	1,28626	1,28626			Dr.82653	efnb3
1948363	LOC793904	Hypothetical protein LOC793904	19	793904		Dr.67169	0,01977	-0,09148	0,81006	-1,23448	3,72E-06	6,68E-05	No	1,10788	14,10367	11,65647		No	1,23448	0,82648	-0,19057	-1,20994	1,20994			Dr.67169	LOC793904
1953763	Dr.81888	Transcribed locus, weakly similar to NP_065646.1 receptor P2Y, G-protein coupled, 4 [Mus musculus]	10			Dr.81888	0,05064	-0,23425	0,5831	-1,71496	3,73E-06	6,68E-05	No	-1,84571	0,01872	0,01104		No	1,71496	0,58989	-0,52782	-1,69524	1,69524			Dr.81888
1955987	Dr.85737	Transcribed locus	21			Dr.85737	0,02986	0,13814	1,37448	1,37448	3,73E-06	6,68E-05	No	-0,93117	0,09888	0,13929		No	1,37448	1,40873	0,34269	1,40873	1,40873			Dr.85737
1957812	Dr.92820	Transcribed locus	5			Dr.92820	0,02276	0,10527	1,27428	1,27428	3,73E-06	6,68E-05	No	-0,53934	0,25349	0,32969		No	1,27428	1,30056	0,2628	1,30056	1,30056			Dr.92820
1954968	Dr.83855	Transcribed locus	16			Dr.83855	0,05012	0,23176	1,70513	1,70513	3,77E-06	6,74E-05	No	-1,47055	0,02561	0,0454		No	1,70513	1,77246	0,57237	1,77246	1,77246			Dr.83855
1954518	Dr.83144	Transcribed locus	10			Dr.83144	0,03643	-0,16844	0,67852	-1,47379	3,78E-06	6,75E-05	No	-0,75721	0,21068	0,14605		No	1,47379	0,69322	-0,3664	-1,44253	1,44253			Dr.83144
1954647	Dr.83349	Transcribed locus	21			Dr.83349	0,02027	0,09373	1,24088	1,24088	3,78E-06	6,75E-05	No	0,4362	2,42677	3,0781		No	1,24088	1,26839	0,23775	1,26839	1,26839			Dr.83349
1942296	im:7137994	Im:7137994	7	553329		Dr.126342	0,06714	-0,31039	0,48934	-2,04359	3,79E-06	6,76E-05	No	-1,89183	0,01855	0,00914		No	2,04359	0,49268	-0,7079	-2,02972	2,02972			Dr.126342	im:7137994
1950009	wu:fc96f12	Wu:fc96f12	15	561840	hypothetical protein LOC561840	Dr.76563	0,01418	-0,06548	0,86004	-1,16273	3,86E-06	6,88E-05	No	0,05971	1,21392	1,08453		No	1,16273	0,89341	-0,11271	-1,11931	1,11931			Dr.76563	wu:fc96f12
1946376	decr2	2,4-dienoyl CoA reductase 2, peroxisomal	24	406623	2,4-dienoyl CoA reductase 2, peroxisomal	Dr.30642	0,01134	0,05237	1,12815	1,12815	3,89E-06	6,93E-05	No	-0,88752	0,1206	0,13919		No	1,12815	1,15419	0,1434	1,15419	1,15419			Dr.30642	decr2
1954971	im:7160157	Im:7160157	21	606645		Dr.83859	0,03466	0,15996	1,4453	1,4453	3,93E-06	6,99E-05	No	-1,72093	0,01574	0,02297		No	1,4453	1,45912	0,37783	1,45912	1,45912			Dr.83859	im:7160157
1943566	zgc:56376	Zgc:56376	9	394070	hypothetical protein LOC394070	Dr.133568	0,06595	-0,30425	0,49631	-2,01486	3,96E-06	7,04E-05	No	-1,49166	0,0474	0,02267		No	2,01486	0,47828	-0,73756	-2,09083	2,09083			Dr.133568	zgc:56376
1948987	nucb2a	Nucleobindin 2a	7	373078	nucleobindin 2a	Dr.75316	0,01574	-0,0726	0,84606	-1,18195	3,97E-06	7,05E-05	No	0,0537	1,22231	1,04765		No	1,18195	0,85711	-0,15419	-1,16672	1,16672			Dr.75316	nucb2a
1947023	zgc:123337	Zgc:123337	21	335646	olfactory receptor Olr441; odorant receptor	Dr.36528	0,05874	0,27084	1,86567	1,86567	4,01E-06	7,11E-05	No	-1,69151	0,0147	0,02816		No	1,86567	1,91547	0,64996	1,91547	1,91547			Dr.36528	zgc:123337
1952652	wu:fj01a12	Wu:fj01a12	21	554089		Dr.80190	0,03278	-0,15116	0,70605	-1,41633	4,01E-06	7,11E-05	No	-1,06011	0,09717	0,07803		No	1,41633	0,80307	-0,21932	-1,24523	1,24523			Dr.80190	wu:fj01a12
1941287	tnc	Tenascin C	5	30037	tenascin C; etID309720.5	Dr.122483	0,0258	0,11894	1,31504	1,31504	4,04E-06	7,15E-05	No	-0,33995	0,38858	0,53781		No	1,31504	1,38406	0,32502	1,38406	1,38406			Dr.122483	tnc
1956606	zgc:92113	Zgc:92113	23	445054	hypothetical protein LOC445054	Dr.87085	0,06217	-0,28638	0,51716	-1,93364	4,10E-06	7,25E-05	No	-1,51463	0,04296	0,02176		No	1,93364	0,50655	-0,68014	-1,97415	1,97415			Dr.87085	zgc:92113
1945453	Dr.21722	Transcribed locus	14			Dr.21722	0,04876	0,22456	1,67709	1,67709	4,12E-06	7,28E-05	No	-0,94535	0,08629	0,15102		No	1,67709	1,75019	0,55972	1,75019	1,75019			Dr.21722
1939315	LOC568724	Hypothetical LOC568724	6	568724		Dr.115345	0,19558	-0,90029	0,12581	-7,94863	4,16E-06	7,35E-05	No	-2,29083	0,01554	0,00192		No	7,94863	0,12364	-2,09039	-8,0881	8,0881			Dr.115345	LOC568724
1946085	LOC559970	Hypothetical LOC559970	23	559970		Dr.28205	0,03369	0,15496	1,42877	1,42877	4,22E-06	7,44E-05	No	0,03692	0,89501	1,3244		No	1,42877	1,47976	0,39188	1,47976	1,47976			Dr.28205	LOC559970
1951758	hoxb3a	Homeo box B3a	3	30339	homeo box B3a; homeobox gene B-3	Dr.78889	0,43475	2	100	100	4,22E-06	7,44E-05	No	-3,05276	0,00077	0,00103		No	100	1,34182	0,29403	1,34182	1,34182			Dr.78889	hoxb3a
1952105	Dr.79399	Transcribed locus	19			Dr.79399	0,0351	0,16143	1,4502	1,4502	4,25E-06	7,48E-05	No	-1,33825	0,0379	0,05595		No	1,4502	1,47651	0,38968	1,47651	1,47651			Dr.79399
1955322	zgc:154068	Zgc:154068	7	751755	hypothetical protein LOC751755	Dr.84540	0,03013	-0,13853	0,7269	-1,37571	4,27E-06	7,51E-05	No	-1,51916	0,03525	0,02606		No	1,37571	0,73912	-0,30229	-1,35295	1,35295			Dr.84540	zgc:154068
1952155	LOC794145	Hypothetical protein LOC794145	5	794145		Dr.79465	0,02383	0,10953	1,28685	1,28685	4,29E-06	7,54E-05	No	-1,73993	0,01591	0,02082		No	1,28685	1,30806	0,26854	1,30806	1,30806			Dr.79465	LOC794145
1958059	LOC100001942	Hypothetical protein LOC100001942	20	100001942		Dr.98425	0,02184	0,10038	1,26004	1,26004	4,32E-06	7,59E-05	No	-0,88069	0,11609	0,14939		No	1,26004	1,28685	0,2522	1,28685	1,28685			Dr.98425	LOC100001942
1948548	zgc:153103	Zgc:153103	14	767686	hypothetical protein LOC767686	Dr.72465	0,01929	0,08859	1,22627	1,22627	4,40E-06	7,72E-05	No	-0,28479	0,45922	0,58669		No	1,22627	1,27757	0,24496	1,27757	1,27757			Dr.72465	zgc:153103
1941976	Dr.124163	Transcribed locus	20			Dr.124163	0,43561	2	100	100	4,41E-06	7,73E-05	No	-3,11389	0,00077	0,00077		No	100	1,01099	0,01093	1,01099	1,01099			Dr.124163
1954745	Dr.83487	Transcribed locus	3			Dr.83487	0,43594	-2	0,01	-100	4,48E-06	7,84E-05	No	-3,05492	0,00087	0,0009		No	100	1,02865	0,02824	1,02865	1,02865			Dr.83487
1952326	zgc:110565	Zgc:110565	2	553785	hypothetical protein LOC553785	Dr.79725	0,01566	0,07179	1,17976	1,17976	4,55E-06	7,96E-05	No	-0,23759	0,53289	0,62832		No	1,17976	1,17908	0,16473	1,17908	1,17908			Dr.79725	zgc:110565
1940865	Sep 09	Septin 9	3	337243	septin 9; MLL septin-like fusion	Dr.121586	0,02561	-0,11734	0,76324	-1,3102	4,60E-06	8,04E-05	No	-0,99451	0,11479	0,08935		No	1,3102	0,77837	-0,25056	-1,28474	1,28474			Dr.121586	Sep 09
1948941	c2orf24	Chromosome 2 open reading frame 24	1	334868	hypothetical protein LOC334868	Dr.75260	0,03445	-0,15772	0,69547	-1,43788	4,68E-06	8,17E-05	No	-0,51009	0,35757	0,26696		No	1,43788	0,74659	-0,29224	-1,33943	1,33943			Dr.75260	c2orf24
1940847	LOC795513	Similar to centrin	Un	795513		Dr.121545	0,02847	-0,13024	0,7409	-1,34971	4,76E-06	8,30E-05	No	0,17496	1,72631	1,29661		No	1,34971	0,75109	-0,28623	-1,3314	1,3314			Dr.121545	LOC795513
1948923	dusp22	Dual specificity phosphatase 22	18	436787	dual specificity phosphatase 22	Dr.75237	0,01274	0,05825	1,14353	1,14353	4,84E-06	8,44E-05	No	-0,65536	0,20479	0,23876		No	1,14353	1,16583	0,15343	1,16583	1,16583			Dr.75237	dusp22
1953123	ndrg1l	N-myc downstream regulated gene 1, like	16	393665	N-myc downstream regulated gene 1, like	Dr.8090	0,04086	0,18668	1,53701	1,53701	4,90E-06	8,53E-05	No	-1,01973	0,0737	0,1239		No	1,53701	1,68108	0,51943	1,68108	1,68108			Dr.8090	ndrg1l
1955009	LOC562750	Hypothetical LOC562750	5	562750		Dr.83941	0,43792	-2	0,01	-100	4,95E-06	8,61E-05	No	-3,05492	0,00087	0,0009		No	100	1,02865	0,02824	1,02865	1,02865			Dr.83941	LOC562750
1951695	sb:cb231	Sb:cb231	8	321164		Dr.78806	0,02922	0,13336	1,35943	1,35943	5,00E-06	8,69E-05	No	-0,54992	0,23953	0,33287		No	1,35943	1,38966	0,32906	1,38966	1,38966			Dr.78806	sb:cb231
1939544	zgc:136784	Zgc:136784	8	692280	hypothetical protein LOC692280	Dr.116127	0,01457	-0,06649	0,85804	-1,16545	5,02E-06	8,71E-05	No	-0,90791	0,13228	0,11553		No	1,16545	0,87336	-0,1354	-1,145	1,145			Dr.116127	zgc:136784
1942245	Dr.125878	Transcribed locus	4			Dr.125878	0,0313	0,14284	1,38945	1,38945	5,02E-06	8,71E-05	No	-0,1726	0,56383	0,80503		No	1,38945	1,42778	0,35612	1,42778	1,42778			Dr.125878
1956965	tcra-v54	T-cell receptor alpha variable region TCRa-V54	5	407629		Dr.88586	0,37961	-1,73139	0,01856	-53,87566	5,09E-06	8,82E-05	No	-2,77405	0,00205	0,00138		No	53,87566	0,67454	-0,39372	-1,48249	1,48249			Dr.88586	tcra-v54
1945214	efna5b	Ephrin A5b	Un	30223	ephrin A5b; tyrosine kinase ligand AL-1	Dr.19377	0,05216	0,23779	1,72899	1,72899	5,13E-06	8,88E-05	No	-1,89557	0,0094	0,0172		No	1,72899	1,82927	0,60392	1,82927	1,82927			Dr.19377	efna5b
1947257	zgc:77495	Zgc:77495	21	406633	hypothetical protein LOC406633	Dr.39283	0,0489	-0,22291	0,59853	-1,67075	5,14E-06	8,89E-05	No	-1,70654	0,02589	0,01492		No	1,67075	0,57617	-0,55135	-1,73559	1,73559			Dr.39283	zgc:77495
1937429	crat	Carnitine acetyltransferase	19	447855	carnitine acetyltransferase	Dr.103692	0,01739	-0,07926	0,83319	-1,20021	5,20E-06	8,99E-05	No	-0,90166	0,13905	0,11311		No	1,20021	0,81342	-0,2065	-1,22937	1,22937			Dr.103692	crat
1941634	Dr.123216	Transcribed locus	7			Dr.123216	0,03612	0,16441	1,46018	1,46018	5,31E-06	9,17E-05	No	-1,14443	0,05867	0,08765		No	1,46018	1,49408	0,40151	1,49408	1,49408			Dr.123216
1953605	zgc:92109	Zgc:92109	17	492328	hypothetical protein LOC492328	Dr.81623	0,02558	-0,11636	0,76496	-1,30727	5,38E-06	9,28E-05	No	-1,24913	0,06386	0,04972		No	1,30727	0,77858	-0,25028	-1,28438	1,28438			Dr.81623	zgc:92109
1941679	Dr.123312	Transcribed locus	2			Dr.123312	0,0235	0,10689	1,27904	1,27904	5,39E-06	9,29E-05	No	-0,83904	0,12682	0,1657		No	1,27904	1,30662	0,26744	1,30662	1,30662			Dr.123312
1955476	Dr.84800	Transcribed locus	3			Dr.84800	0,05598	0,25465	1,79742	1,79742	5,40E-06	9,30E-05	No	-1,06163	0,06364	0,12039		No	1,79742	1,89163	0,63744	1,89163	1,89163			Dr.84800
1948792	pou50	POU domain gene 50	16	30398	POU domain gene 50; Oct-6	Dr.75088	0,01875	0,08527	1,21693	1,21693	5,46E-06	9,40E-05	No	-0,37111	0,38187	0,47409		No	1,21693	1,24149	0,21631	1,24149	1,24149			Dr.75088	pou50
1940489	zgc:103566	Zgc:103566	21	403071	interferon regulatory factor 1	Dr.119956	0,02119	-0,09632	0,80108	-1,24831	5,48E-06	9,42E-05	No	0,13181	1,50449	1,21966		No	1,24831	0,81067	-0,20989	-1,23354	1,23354			Dr.119956	zgc:103566
1951957	zgc:152901	Zgc:152901	4	566352	AT rich interactive domain 2	Dr.79170	0,02418	0,10988	1,28789	1,28789	5,50E-06	9,45E-05	No	-0,77241	0,14872	0,19178		No	1,28789	1,28952	0,25427	1,28952	1,28952			Dr.79170	zgc:152901
1949718	gsnl2	Gelsolin, like 2	5	336623	gelsolin, like 2	Dr.76196	0,20592	-0,93529	0,11607	-8,61572	5,57E-06	9,56E-05	No	-1,9456	0,03573	0,0036		No	8,61572	0,10065	-2,29615	-9,93586	9,93586			Dr.76196	gsnl2
1946397	wu:fj81f10	Wu:fj81f10	6	337534		Dr.30882	0,01262	-0,05731	0,87638	-1,14105	5,59E-06	9,58E-05	No	-0,54373	0,30221	0,27054		No	1,14105	0,8952	-0,1107	-1,11706	1,11706			Dr.30882	wu:fj81f10
1946500	zgc:86599	Zgc:86599	17	321396	hypothetical protein LOC415253	Dr.31823	0,00738	-0,03349	0,92579	-1,08016	5,73E-06	9,82E-05	No	0,9711	9,63664	9,08377		No	1,08016	0,94263	-0,05908	-1,06086	1,06086			Dr.31823	zgc:86599
1948805	dld	DeltaD	13	30138	deltaD; aei; after eight; deltaD protein	Dr.75102	0,0208	0,09432	1,24258	1,24258	5,76E-06	9,86E-05	No	-1,62583	0,02092	0,02678		No	1,24258	1,28035	0,24714	1,28035	1,28035			Dr.75102	dld
1945292	api5	Apoptosis inhibitor 5	25	321676	apoptosis inhibitor 5	Dr.20106	0,01693	0,07675	1,19329	1,19329	5,78E-06	9,88E-05	No	0,22098	1,49338	1,85265		No	1,19329	1,24057	0,21557	1,24057	1,24057			Dr.20106	api5
1948793	ihhb	Indian hedgehog homolog b	6	30299	Indian hedgehog homolog b; echidna hedgehog	Dr.75090	0,03095	0,14031	1,38137	1,38137	5,79E-06	9,89E-05	No	-1,67161	0,018	0,0252		No	1,38137	1,3997	0,33626	1,3997	1,3997			Dr.75090	ihhb
1952600	wu:fj78b06	Wu:fj78b06	23	337484		Dr.80123	0,06148	0,27859	1,89929	1,89929	5,86E-06	0,000100016	No	-2,23108	0,00424	0,00825		No	1,89929	1,94688	0,66623	1,94688	1,94688			Dr.80123	wu:fj78b06
1941775	Dr.123540	Transcribed locus	15			Dr.123540	0,10694	-0,4843	0,32787	-3,04999	5,93E-06	0,00010112	No	-0,95749	0,21561	0,06231		No	3,04999	0,28898	-1,24141	-3,46048	3,46048			Dr.123540
1946560	hspb1	Heat shock protein 1	16	368243	heat shock protein 1; 25 kDa heat shock protein; heat shock 27kDa protein 1	Dr.32244	0,02779	-0,12581	0,74849	-1,33602	5,98E-06	0,000101881	No	-0,33728	0,53653	0,39432		No	1,33602	0,73494	-0,30796	-1,36065	1,36065			Dr.32244	hspb1
1948064	LOC561189	Similar to zygote arrest 1	10	561189		Dr.53289	0,12181	-0,55137	0,28095	-3,55938	6,00E-06	0,000102129	No	-1,97033	0,02311	0,00582		No	3,55938	0,25208	-1,37801	-3,96701	3,96701			Dr.53289	LOC561189
1945895	prph	Peripherin	11	30259	peripherin	Dr.263	0,0185	-0,08365	0,8248	-1,21242	6,15E-06	0,000104589	No	-0,32729	0,51269	0,43209		No	1,21242	0,84279	-0,17104	-1,18653	1,18653			Dr.263	prph
1953482	Dr.81399	Transcribed locus	21			Dr.81399	0,02186	0,09883	1,25553	1,25553	6,16E-06	0,000104665	No	-0,31829	0,42467	0,54441		No	1,25553	1,28198	0,24841	1,28198	1,28198			Dr.81399
1945041	si:ch211-264e16.1	Si:ch211-264e16.1	18	563278		Dr.18002	0,44253	2	100	100	6,20E-06	0,00010525	No	-3,05705	0,00087	0,00089		No	100	1,02725	0,02689	1,02725	1,02725			Dr.18002	si:ch211-264e16.1
1942995	Dr.132663	Transcribed locus	3			Dr.132663	0,036	0,16264	1,45426	1,45426	6,24E-06	0,000105739	No	-0,93812	0,09473	0,14124		No	1,45426	1,49098	0,39943	1,49098	1,49098			Dr.132663
1943196	hoxb6a	Homeo box B6a	3	30341	homeo box B6a; homeobox b6a; homeobox gene B-6	Dr.132967	0,03422	-0,1546	0,70049	-1,42756	6,24E-06	0,000105739	No	-1,50681	0,03664	0,02645		No	1,42756	0,72176	-0,32606	-1,3855	1,3855			Dr.132967	hoxb6a
1951821	LOC557059	Similar to prolyl 4-hydroxylase, alpha I subunit isoform 1 precursor	2	767717	hypothetical protein LOC767717	Dr.78982	0,03453	-0,15596	0,6983	-1,43204	6,29E-06	0,000106491	No	-1,37112	0,04919	0,03681		No	1,43204	0,74831	-0,28993	-1,33634	1,33634			Dr.78982	LOC557059
1939343	LOC562857	Hypothetical LOC562857	6	562857		Dr.115423	0,04376	0,19762	1,57622	1,57622	6,32E-06	0,000106903	No	-1,30791	0,03871	0,06325		No	1,57622	1,63381	0,49092	1,63381	1,63381			Dr.115423	LOC562857
1952035	f5	Coagulation factor V	9	327320	coagulation factor V; factor V; coagulation factor V (proaccelerin, labile factor)	Dr.79290	0,02595	0,11708	1,30942	1,30942	6,41E-06	0,000108305	No	-0,9701	0,09736	0,11787		No	1,30942	1,21065	0,19116	1,21065	1,21065			Dr.79290	f5
1945763	zgc:162272	Zgc:162272	11	799058	hypothetical protein LOC799058	Dr.2446	0,01864	0,08409	1,21363	1,21363	6,42E-06	0,000108305	No	0,13506	1,20718	1,5429		No	1,21363	1,2781	0,24538	1,2781	1,2781			Dr.2446	zgc:162272
1957383	Dr.90442	Transcribed locus	24			Dr.90442	0,36419	1,64324	43,97824	43,97824	6,42E-06	0,000108305	No	-2,71281	0,00084	0,0081		No	43,97824	9,59733	2,26149	9,59733	9,59733			Dr.90442
1957629	LOC557408	Hypothetical LOC557408	15	557408		Dr.91613	0,02797	0,1262	1,33721	1,33721	6,44E-06	0,000108545	No	-1,73532	0,01576	0,02152		No	1,33721	1,36525	0,31134	1,36525	1,36525			Dr.91613	LOC557408
1955994	zgc:153948	Zgc:153948	6	768130	hypothetical protein LOC768130	Dr.85758	0,36221	-1,63338	0,02326	-42,99086	6,50E-06	0,000109459	No	-2,50851	0,00417	0,00231		No	42,99086	0,55331	-0,59184	-1,80732	1,80732			Dr.85758	zgc:153948
1944051	LOC570060	Hypothetical LOC570060	14	570060		Dr.135659	0,06466	0,29143	1,95628	1,95628	6,57E-06	0,00011054	No	-1,8399	0,01023	0,02087		No	1,95628	2,04089	0,71339	2,04089	2,04089			Dr.135659	LOC570060
1955876	zgc:153846	Zgc:153846	9	767711	hypothetical protein LOC767711	Dr.85522	0,37907	1,70778	51,0247	51,0247	6,63E-06	0,000111321	No	-2,8437	0,00093	0,0022		No	51,0247	2,35465	0,85639	2,35465	2,35465			Dr.85522	zgc:153846
1956978	zgc:92332	Zgc:92332	13	30624	hypothetical protein LOC494168	Dr.88608	0,02688	-0,12108	0,75669	-1,32154	6,63E-06	0,000111321	No	-1,51122	0,03792	0,02505		No	1,32154	0,66059	-0,41462	-1,51379	1,51379			Dr.88608	zgc:92332
1938079	wu:fe11d05	Wu:fe11d05	16	326730		Dr.106465	0,10925	-0,49215	0,322	-3,10562	6,64E-06	0,000111321	No	-1,79368	0,03078	0,00919		No	3,10562	0,2985	-1,20899	-3,3501	3,3501			Dr.106465	wu:fe11d05
1944803	diras1	DIRAS family, GTP-binding RAS-like 1	22	327577	DIRAS family, GTP-binding RAS-like 1; small GTP-binding tumor suppressor 1	Dr.16422	0,02628	0,11837	1,31331	1,31331	6,64E-06	0,000111321	No	0,56667	3,10255	4,38157		No	1,31331	1,41224	0,34518	1,41224	1,41224			Dr.16422	diras1
1956616	Dr.87146	Transcribed locus, strongly similar to XP_706103.2 hypothetical protein [Danio rerio]	20			Dr.87146	0,05036	0,22673	1,68549	1,68549	6,72E-06	0,000112563	No	0,10632	0,97252	1,70588		No	1,68549	1,75408	0,56195	1,75408	1,75408			Dr.87146
1937716	wu:fj66a01	Wu:fj66a01	24	337392		Dr.105175	0,04078	0,18353	1,52591	1,52591	6,77E-06	0,0001133	No	-0,11978	0,60839	0,94679		No	1,52591	1,55623	0,44227	1,55623	1,55623			Dr.105175	wu:fj66a01
1954044	zgc:55815	Zgc:55815	Un	393145	hypothetical protein LOC393145	Dr.82370	0,01714	-0,07715	0,83724	-1,1944	6,79E-06	0,000113535	No	-0,34107	0,4922	0,42239		No	1,1944	0,85818	-0,15295	-1,16526	1,16526			Dr.82370	zgc:55815
1952191	zgc:153372	Zgc:153372	14	767695	hypothetical protein LOC767695	Dr.79513	0,01726	0,07766	1,19581	1,19581	6,84E-06	0,00011427	No	-1,66293	0,01957	0,02413		No	1,19581	1,23342	0,20979	1,23342	1,23342			Dr.79513	zgc:153372
1944718	cx27.5	Connexin 27.5	5	114405	connexin 27.5; connexin 29	Dr.15721	0,03041	-0,1367	0,72996	-1,36995	6,95E-06	0,000115903	No	-0,51246	0,3614	0,26128		No	1,36995	0,72296	-0,3244	-1,3832	1,3832			Dr.15721	cx27.5
1945226	med18	Mediator of RNA polymerase II transcription, subunit 18 homolog (yeast)	16	393306	mediator of RNA polymerase II transcription, subunit 18 homolog	Dr.19506	0,02887	-0,12979	0,74168	-1,3483	6,95E-06	0,000115903	No	-0,37239	0,48832	0,3696		No	1,3483	0,75687	-0,27856	-1,32122	1,32122			Dr.19506	med18
1954915	Dr.83759	Transcribed locus	22			Dr.83759	0,0345	0,15508	1,42914	1,42914	6,97E-06	0,000116134	No	-1,15297	0,05814	0,08546		No	1,42914	1,46984	0,38515	1,46984	1,46984			Dr.83759
1940857	tm9sf1	Transmembrane 9 superfamily member 1	Un	445156	transmembrane 9 superfamily member 1	Dr.121562	0,02928	0,13153	1,35373	1,35373	7,06E-06	0,00011753	No	-0,58342	0,22147	0,30751		No	1,35373	1,3885	0,32822	1,3885	1,3885			Dr.121562	tm9sf1
1949279	tctp	Translationally controlled tumor protein	23	30723	translationally controlled tumor protein	Dr.75674	0,01413	-0,06345	0,86407	-1,15732	7,10E-06	0,000118092	No	1,1467	14,72374	13,34697		No	1,15732	0,90649	-0,09817	-1,10315	1,10315			Dr.75674	tctp
1955712	park7	Parkinson disease (autosomal recessive, early onset) 7	11	449674	DJ-1 protein; zDJ-1	Dr.85181	0,02817	-0,12647	0,74735	-1,33805	7,12E-06	0,000118321	No	0,10227	1,41209	1,13414		No	1,33805	0,80317	-0,21919	-1,24507	1,24507			Dr.85181	park7
1941865	Dr.123771	Transcribed locus	5			Dr.123771	0,44547	2	100	100	7,13E-06	0,000118383	No	-3,11389	0,00077	0,00077		No	100	1,01099	0,01093	1,01099	1,01099			Dr.123771
1941340	Dr.122611	Transcribed locus	13			Dr.122611	0,01447	0,06494	1,16129	1,16129	7,17E-06	0,000118943	No	1,09593	11,5592	13,45678		No	1,16129	1,16416	0,152	1,16416	1,16416			Dr.122611
1941173	usp24	Ubiquitin specific peptidase 24	20	325631		Dr.122281	0,03359	0,15068	1,41477	1,41477	7,27E-06	0,000120496	No	-0,72381	0,15705	0,22831		No	1,41477	1,45369	0,37411	1,45369	1,45369			Dr.122281	usp24
1949324	mpx	Myeloid-specific peroxidase	10	337514	myeloid-specific peroxidase	Dr.75725	0,04187	-0,1878	0,64894	-1,54098	7,29E-06	0,000120722	No	-2,00425	0,01189	0,00825		No	1,54098	0,69414	-0,36509	-1,44064	1,44064			Dr.75725	mpx
1946132	zgc:85685	Zgc:85685	5	405863	methylcrotonoyl-Coenzyme A carboxylase 2 (beta)	Dr.28547	0,01215	-0,0545	0,88206	-1,13371	7,32E-06	0,000121113	No	0,40615	2,68663	2,41602		No	1,13371	0,89928	-0,10617	-1,11201	1,11201			Dr.28547	zgc:85685
1955747	csrp3	Cysteine and glycine-rich protein 3 (cardiac LIM protein)	7	450005	cysteine and glycine-rich protein 3 (cardiac LIM protein)	Dr.85255	0,41331	-1,85236	0,01405	-71,18082	7,40E-06	0,000122329	No	-2,9503	0,00148	0,00085		No	71,18082	0,57759	-0,54889	-1,73133	1,73133			Dr.85255	csrp3
1956619	LOC556737	Similar to protein tyrosine phosphatase, receptor-type, Z polypeptide 1	25	556737		Dr.87164	0,0726	0,32528	2,11483	2,11483	7,44E-06	0,000122883	No	-1,85249	0,00959	0,02126		No	2,11483	2,21818	0,79669	2,21818	2,21818			Dr.87164	LOC556737
1939292	dytn	Dystrotelin	6	563097	dystrotelin; dyt	Dr.115266	0,44652	2	100	100	7,50E-06	0,000123766	No	-3,00899	0,00091	0,00105		No	100	1,15252	0,14195	1,15252	1,15252			Dr.115266	dytn
1952934	hdac3	Histone deacetylase 3	14	393965	histone deacetylase 3	Dr.80607	0,01575	0,07056	1,17642	1,17642	7,51E-06	0,000123823	No	-0,19378	0,59245	0,69149		No	1,17642	1,16719	0,1546	1,16719	1,16719			Dr.80607	hdac3
1949596	pgk1	Phosphoglycerate kinase 1	21	406696	phosphoglycerate kinase 1	Dr.76033	0,01444	-0,06468	0,86163	-1,16059	7,54E-06	0,00012421	No	1,06557	12,152	11,12986		No	1,16059	0,91589	-0,08786	-1,09184	1,09184			Dr.76033	pgk1
1953757	pvalb9	Parvalbumin 9	12	360209	parvalbumin 9; oncomodulin B	Dr.81882	0,07628	0,34135	2,19459	2,19459	7,63E-06	0,000125583	No	-1,26886	0,0347	0,08356		No	2,19459	2,40828	0,87891	2,40828	2,40828			Dr.81882	pvalb9
1955215	Dr.84376	Transcribed locus	12			Dr.84376	0,03123	0,13973	1,37953	1,37953	7,68E-06	0,000126296	No	-1,55505	0,02252	0,03445		No	1,37953	1,52958	0,425	1,52958	1,52958			Dr.84376
1948769	her6	Hairy-related 6	7	30288	hairy-related 6	Dr.75065	0,01553	-0,06948	0,85215	-1,1735	7,71E-06	0,00012668	No	0,16939	1,58113	1,37981		No	1,1735	0,87268	-0,13619	-1,1459	1,1459			Dr.75065	her6
1951800	zgc:56218	Zgc:56218	14	324944	hypothetical protein LOC324944	Dr.78952	0,02214	-0,09889	0,79636	-1,25571	7,91E-06	0,000129853	No	-0,50011	0,35127	0,28454		No	1,25571	0,81002	-0,2107	-1,23454	1,23454			Dr.78952	zgc:56218
1954241	tpi1a	Triosephosphate isomerase 1a	19	192309	triosephosphate isomerase 1a	Dr.82679	0,01618	-0,07228	0,84668	-1,18109	7,92E-06	0,000129904	No	0,28222	2,0754	1,76743		No	1,18109	0,85161	-0,16063	-1,17425	1,17425			Dr.82679	tpi1a
1948489	mthfd1	Methylenetetrahydrofolate dehydrogenase (NADP+ dependent)	20	260441	methylenetetrahydrofolate dehydrogenase (NADP+ dependent), methenyltetrahydrofolate cyclohydrolase, formyltetrahydrofolate synthetase; formyltetrahydrofolate synthetase; methenyltetrahydrofolate cyclohydrolase	Dr.7124	0,01896	-0,08471	0,8228	-1,21537	7,95E-06	0,000130058	No	-0,99774	0,11201	0,09021		No	1,21537	0,80542	-0,21639	-1,24159	1,24159			Dr.7124	mthfd1
1949764	wu:fa94h05	Wu:fa94h05	12	386789		Dr.76256	0,03613	-0,16139	0,68962	-1,45007	7,95E-06	0,000130058	No	-0,73954	0,21685	0,15303		No	1,45007	0,70569	-0,34858	-1,41705	1,41705			Dr.76256	wu:fa94h05
1956969	Dr.88593	Isolate 3746 T-cell receptor alpha variable region	2			Dr.88593	0,38212	1,70671	50,89956	50,89956	7,95E-06	0,000130058	No	-2,85816	0,00103	0,00186		No	50,89956	1,80573	0,59097	1,80573	1,80573			Dr.88593
1946300	postn	Periostin, osteoblast specific factor	1	337176	periostin	Dr.30157	0,03243	-0,14486	0,71638	-1,39591	7,96E-06	0,00013011	No	-0,86826	0,15813	0,11601		No	1,39591	0,73364	-0,30974	-1,36307	1,36307			Dr.30157	postn
1937597	jup	Junction plakoglobin	11	30415	junction plakoglobin; plakoglobin; gama-catenin	Dr.104748	0,02796	-0,12485	0,75016	-1,33305	8,02E-06	0,000130977	No	-0,35754	0,51941	0,37104		No	1,33305	0,71434	-0,33639	-1,39989	1,39989			Dr.104748	jup
1942297	pcdh2g10	Protocadherin 2 gamma 10	14	554058	protocadherin 2 gamma 10; protocadherin cluster 2 gamma 10	Dr.126352	0,05302	0,23668	1,72455	1,72455	8,05E-06	0,000131354	No	-0,98575	0,0774	0,1407		No	1,72455	1,81775	0,5976	1,81775	1,81775			Dr.126352	pcdh2g10
1949857	caspa	Caspase a	16	57933	caspase a	Dr.76374	0,02243	-0,10012	0,79412	-1,25926	8,10E-06	0,000132056	No	-1,71358	0,02237	0,01672		No	1,25926	0,74737	-0,2912	-1,33803	1,33803			Dr.76374	caspa
1952908	cry1b	Cryptochrome 1b	18	554836	cryptochrome 1b	Dr.80577	0,01406	0,06273	1,15538	1,15538	8,11E-06	0,000132105	No	-0,86663	0,12505	0,14779		No	1,15538	1,18187	0,1671	1,18187	1,18187			Dr.80577	cry1b
1949796	igf1rb	Insulin-like growth factor 1b receptor	7	245702	insulin-like growth factor 1b receptor	Dr.76293	0,05906	0,26337	1,83387	1,83387	8,21E-06	0,000133619	No	-1,25237	0,04436	0,07051		No	1,83387	1,58939	0,46335	1,58939	1,58939			Dr.76293	igf1rb
1942169	Dr.125316	Transcribed locus	11			Dr.125316	0,02984	0,13298	1,35826	1,35826	8,33E-06	0,000135456	No	0,66048	3,88829	5,41671		No	1,35826	1,39308	0,33152	1,39308	1,39308			Dr.125316
1947933	zgc:153296	Zgc:153296	7	767692	hypothetical protein LOC767692	Dr.51134	0,03565	-0,15887	0,69363	-1,44169	8,34E-06	0,000135502	No	-0,69707	0,23997	0,16929		No	1,44169	0,70543	-0,34894	-1,41757	1,41757			Dr.51134	zgc:153296
1945291	col1a1	Collagen, type I, alpha 1	3	337158	collagen, type I, alpha 1; chi; chihuahua	Dr.20097	0,05556	-0,24751	0,56558	-1,7681	8,41E-06	0,000136522	No	-0,89355	0,17625	0,09263		No	1,7681	0,52558	-0,64326	-1,90267	1,90267			Dr.20097	col1a1
1952768	zgc:66439	Zgc:66439	17	327325	hypothetical protein LOC327325; crl; complement receptor C1qR-like	Dr.80363	0,01565	-0,06971	0,85171	-1,17411	8,43E-06	0,000136729	No	-0,31797	0,52947	0,43674		No	1,17411	0,82485	-0,19255	-1,21234	1,21234			Dr.80363	zgc:66439
1955018	thyn1	Thymocyte nuclear protein 1	15	393630	thymocyte nuclear protein 1	Dr.83954	0,02668	0,11883	1,31472	1,31472	8,44E-06	0,000136774	No	-1,17387	0,05903	0,07607		No	1,31472	1,28872	0,25365	1,28872	1,28872			Dr.83954	thyn1
1952422	wu:fd36d06	Wu:fd36d06	2	325869		Dr.79870	0,02786	-0,12404	0,75156	-1,33057	8,48E-06	0,000137305	No	-0,58469	0,29409	0,23021		No	1,33057	0,7828	-0,24488	-1,27747	1,27747			Dr.79870	wu:fd36d06
1956742	LOC402785	Bicaudal-C	Un	402785	bicaudal-C	Dr.87655	0,02695	-0,1199	0,75875	-1,31796	8,60E-06	0,000139129	No	-1,32339	0,05409	0,04184		No	1,31796	0,77343	-0,25692	-1,29295	1,29295			Dr.87655	LOC402785
1951490	zgc:110759	Zgc:110759	9	503738	hypothetical protein LOC503738	Dr.78557	0,02546	0,11329	1,29804	1,29804	8,63E-06	0,000139495	No	-0,98202	0,09058	0,12028		No	1,29804	1,328	0,28367	1,328	1,328			Dr.78557	zgc:110759
1952564	zgc:77825	Zgc:77825	16	402940	hypothetical protein LOC402940	Dr.80068	0,05165	0,22972	1,69715	1,69715	8,69E-06	0,000140345	No	-1,94847	0,00857	0,01479		No	1,69715	1,72554	0,54554	1,72554	1,72554			Dr.80068	zgc:77825
1955212	Dr.84373	Transcribed locus	3			Dr.84373	0,04786	0,21279	1,63228	1,63228	8,72E-06	0,000140709	No	-0,17492	0,51941	0,87126		No	1,63228	1,6774	0,51725	1,6774	1,6774			Dr.84373
1950225	eif2s1	Eukaryotic translation initiation factor 2, subunit 1 alpha	20	321564	eukaryotic translation initiation factor 2, subunit 1 alpha; eIF2 alpha subunit	Dr.76835	0,02378	-0,1057	0,78398	-1,27554	8,81E-06	0,000142041	No	0,17063	1,6483	1,33113		No	1,27554	0,80758	-0,21371	-1,23827	1,23827			Dr.76835	eif2s1
1938002	si:busm1-60j23.1	Si:busm1-60j23.1	14	541515	myosin IB	Dr.106173	0,03383	0,15023	1,4133	1,4133	8,95E-06	0,000144175	No	-1,3093	0,04194	0,05738		No	1,4133	1,36832	0,31358	1,36832	1,36832			Dr.106173	si:busm1-60j23.1
1954596	si:ch211-276e8.3	Si:ch211-276e8.3	17	570478	novel protein similar to mouse thymidylate kinase family LPS-inducible member (Tyki)	Dr.83270	0,04444	0,19725	1,57488	1,57488	9,05E-06	0,000145662	No	-2,06215	0,00679	0,01107		No	1,57488	1,63054	0,48891	1,63054	1,63054			Dr.83270	si:ch211-276e8.3
1954331	reverbb2	Rev erb beta 2	19	30271	rev erb beta 2; rev-erb-beta; Rev-Erb beta 2	Dr.82830	0,02089	-0,09264	0,8079	-1,23777	9,20E-06	0,00014795	No	0,06943	1,29036	1,06696		No	1,23777	0,82687	-0,19011	-1,20938	1,20938			Dr.82830	reverbb2
1946422	zgc:86932	Zgc:86932	23	415175	hypothetical protein LOC415175	Dr.31101	0,11528	-0,51118	0,30819	-3,24473	9,24E-06	0,000148468	No	-1,55778	0,05429	0,01564		No	3,24473	0,28808	-1,24452	-3,47127	3,47127			Dr.31101	zgc:86932
1950008	ahcy	S-adenosylhomocysteine hydrolase	6	387530	S-adenosylhomocysteine hydrolase; zeh1173	Dr.76562	0,01841	-0,08156	0,82878	-1,20659	9,41E-06	0,000151071	No	-0,33442	0,53004	0,40444		No	1,20659	0,76304	-0,27044	-1,31054	1,31054			Dr.76562	ahcy
1943769	Dr.134019	Transcribed locus	6			Dr.134019	0,45149	2	100	100	9,43E-06	0,000151264	No	-3,02902	0,00091	0,00096		No	100	1,04851	0,04737	1,04851	1,04851			Dr.134019
1947373	smyd1b	SET and MYND domain containing 1b	8	569027	SET and MYND domain containing 1b; histone methyltransferase SmyD1	Dr.40834	0,05009	-0,22166	0,60026	-1,66596	9,64E-06	0,000152399	No	-1,62825	0,03046	0,01846		No	1,66596	0,60617	-0,5006	-1,64971	1,64971			Dr.40834	smyd1b
1953446	skap2	Src kinase associated phosphoprotein 2	16	368564	src kinase associated phosphoprotein 2; SKAP55 homolog; src family associated phosphoprotein 2	Dr.81342	0,02847	-0,12596	0,74824	-1,33647	9,68E-06	0,000152399	No	-1,01348	0,11301	0,08316		No	1,33647	0,73583	-0,30676	-1,35901	1,35901			Dr.81342	skap2
1937652	wu:fc33h04	Wu:fc33h04	3	324596		Dr.104956	0,03999	0,176	1,49968	1,49968	0,00001	0,000152399	No	-1,62269	0,01931	0,02963		No	1,49968	1,53401	0,42788	1,53401	1,53401			Dr.104956	wu:fc33h04
1940059	LOC567650	Hypothetical LOC567650	15	567650		Dr.118238	0,06563	0,28912	1,9459	1,9459	0,00001	0,000152399	No	-2,129	0,0053	0,01066		No	1,9459	2,01204	0,69915	2,01204	2,01204			Dr.118238	LOC567650
1940439	zgc:100989	Zgc:100989	24	445318	hypothetical protein LOC445318	Dr.11977	0,03293	-0,14377	0,71818	-1,39241	0,00001	0,000152399	No	-1,46408	0,03849	0,03066		No	1,39241	0,79655	-0,22746	-1,25541	1,25541			Dr.11977	zgc:100989
1940618	LOC569863	Hypothetical LOC569863	23	569863		Dr.120498	0,02936	0,12778	1,34208	1,34208	0,00001	0,000152399	No	-1,19734	0,05436	0,07414		No	1,34208	1,36397	0,3104	1,36397	1,36397			Dr.120498	LOC569863
1940888	Dr.121646	Transcribed locus	2			Dr.121646	0,04929	0,21637	1,64575	1,64575	0,00001	0,000152399	No	-1,17507	0,05136	0,0882		No	1,64575	1,7175	0,54087	1,7175	1,7175			Dr.121646
1940986	Dr.121845	Transcribed locus	16			Dr.121845	0,04384	0,1923	1,55704	1,55704	0,00001	0,000152399	No	-1,61226	0,01944	0,03098		No	1,55704	1,59353	0,46595	1,59353	1,59353			Dr.121845
1941856	Dr.123755	Transcribed locus	5			Dr.123755	0,01609	0,07088	1,17728	1,17728	0,00001	0,000152399	No	0,06402	1,04736	1,28217		No	1,17728	1,2242	0,20229	1,2242	1,2242			Dr.123755
1942158	Dr.125163	Transcribed locus	9			Dr.125163	0,03161	0,13771	1,37313	1,37313	0,00001	0,000152399	No	-0,48697	0,27499	0,38799		No	1,37313	1,4109	0,34423	1,4109	1,4109			Dr.125163
1943134	si:xx-51f19.2	Si:xx-51f19.2	9	334415	hypothetical protein LOC368481; signal transduction; activator of transcription; signal transducer and activator of transcription 1, 91kDa	Dr.132875	0,05038	0,22139	1,6649	1,6649	0,00001	0,000152399	No	-2,02411	0,0073	0,01225		No	1,6649	1,67785	0,51751	1,67785	1,67785			Dr.132875	si:xx-51f19.2
1943182	LOC570305	Hypothetical LOC570305	8	570305		Dr.132940	0,02367	0,10446	1,27191	1,27191	0,00001	0,000152399	No	0,57712	3,31708	4,3062		No	1,27191	1,29819	0,26097	1,29819	1,29819			Dr.132940	LOC570305
1943501	Dr.133441	Transcribed locus, weakly similar to XP_001343546.1 hypothetical protein [Danio rerio]	20			Dr.133441	0,02317	0,10083	1,26133	1,26133	0,00001	0,000152399	No	-0,93945	0,10134	0,13056		No	1,26133	1,28833	0,25334	1,28833	1,28833			Dr.133441
1943507	LOC100007692	Hypothetical protein LOC100007692	1	100007692		Dr.133450	0,2395	-1,03739	0,09175	-10,89913	0,00001	0,000152399	No	-2,19644	0,02249	0,00215		No	10,89913	0,09537	-2,34995	-10,48506	10,48506			Dr.133450	LOC100007692
1943557	zgc:112054	Zgc:112054	24	550357	hypothetical protein LOC550357	Dr.133553	0,46145	2	100	100	0,00001	0,000152399	No	-3,02902	0,00091	0,00096		No	100	1,04851	0,04737	1,04851	1,04851			Dr.133553	zgc:112054
1943777	ankrd10b	Ankyrin repeat domain 10b	9	559527	ankyrin repeat domain 10b	Dr.134050	0,01419	0,06212	1,15376	1,15376	0,00001	0,000152399	No	-0,71418	0,17805	0,20946		No	1,15376	1,17644	0,16249	1,17644	1,17644			Dr.134050	ankrd10b
1943960	Dr.134773	Transcribed locus	16			Dr.134773	0,01865	0,08217	1,20829	1,20829	0,00001	0,000152399	No	-1,5439	0,02575	0,03176		No	1,20829	1,23342	0,20979	1,23342	1,23342			Dr.134773
1945192	wu:fb13f09	Wu:fb13f09	14	336559		Dr.1903	0,01391	0,06055	1,1496	1,1496	0,00001	0,000152399	No	-0,03593	0,84994	0,99734		No	1,1496	1,17341	0,15992	1,17341	1,17341			Dr.1903	wu:fb13f09
1945229	zgc:92440	Zgc:92440	3	436947	hypothetical protein LOC436947	Dr.19519	0,28518	1,25369	17,93434	17,93434	0,00001	0,000152399	No	-2,9074	0,00083	0,00228		No	17,93434	2,73617	1,00656	2,73617	2,73617			Dr.19519	zgc:92440
1945362	fgf8b	Fibroblast growth factor 8 b	1	65089	fibroblast growth factor 8 b; fibroblast growth factor 17 a	Dr.20979	0,02462	0,10734	1,28038	1,28038	0,00001	0,000152399	No	-1,51316	0,02686	0,03511		No	1,28038	1,30734	0,268	1,30734	1,30734			Dr.20979	fgf8b
1945674	Dr.23571	Transcribed locus	8			Dr.23571	0,09525	-0,41389	0,38558	-2,59352	0,00001	0,000152399	No	-2,36994	0,00699	0,00268		No	2,59352	0,38335	-0,95881	-2,60859	2,60859			Dr.23571
1945953	appbp1	Amyloid beta precursor protein binding protein 1	7	393471	amyloid beta precursor protein binding protein 1	Dr.26720	0,01494	-0,06501	0,86097	-1,16148	0,00001	0,000152399	No	0,3087	2,17479	1,90542		No	1,16148	0,87614	-0,13223	-1,14137	1,14137			Dr.26720	appbp1
1946443	aldh6a1	Aldehyde dehydrogenase 6 family, member A1	17	436647	hypothetical protein LOC436647	Dr.31390	0,02193	-0,09628	0,80116	-1,2482	0,00001	0,000152399	No	-0,06231	0,94329	0,79568		No	1,2482	0,84352	-0,17017	-1,18551	1,18551			Dr.31390	aldh6a1
1946486	hdac1	Histone deacetylase 1	19	192302	histone deacetylase 1	Dr.31752	0,00742	-0,03213	0,9287	-1,07678	0,00001	0,000152399	No	0,53704	3,49631	3,39213		No	1,07678	0,9702	-0,03025	-1,03071	1,03071			Dr.31752	hdac1
1946722	wu:fc94e11	Wu:fc94e11	14	492495	hypothetical protein LOC492495; fc94e11	Dr.3350	0,01647	0,07143	1,17878	1,17878	0,00001	0,000152399	No	-0,20996	0,56149	0,67724		No	1,17878	1,20615	0,18743	1,20615	1,20615			Dr.3350	wu:fc94e11
1946978	myod	Myogenic differentiation	25	30513	myogenic differentiation; myogenic factor 1; myoblast determination 1	Dr.36017	0,06909	-0,30432	0,49623	-2,0152	0,00001	0,000152399	No	-2,18618	0,00906	0,00468		No	2,0152	0,51701	-0,65969	-1,9342	1,9342			Dr.36017	myod
1947743	zgc:158564	Zgc:158564	7	324821	hypothetical protein LOC553264	Dr.46561	0,01475	0,06503	1,16153	1,16153	0,00001	0,000152399	No	-0,22196	0,55195	0,6519		No	1,16153	1,18109	0,16644	1,18109	1,18109			Dr.46561	zgc:158564
1948219	aldoaa	Aldolase a, fructose-bisphosphate, a	3	336425	aldolase a, fructose-bisphosphate	Dr.61171	0,02455	-0,1065	0,78253	-1,2779	0,00001	0,000152399	No	0,70505	5,5802	4,60737		No	1,2779	0,82566	-0,19157	-1,21115	1,21115			Dr.61171	aldoaa
1948274	zgc:65893	Zgc:65893	19	406389	hypothetical protein LOC406389	Dr.6427	0,01112	0,04814	1,11724	1,11724	0,00001	0,000152399	No	-0,12378	0,70338	0,80398		No	1,11724	1,14303	0,13368	1,14303	1,14303			Dr.6427	zgc:65893
1948471	LOC100007015	Hypothetical protein LOC100007015	16	100007015		Dr.70352	0,02978	0,12951	1,34743	1,34743	0,00001	0,000152399	No	-1,59653	0,02167	0,02969		No	1,34743	1,36984	0,3147	1,36984	1,36984			Dr.70352	LOC100007015
1949124	wu:fa07a08	Wu:fa07a08	2	334880		Dr.75488	0,02567	0,11216	1,29469	1,29469	0,00001	0,000152399	No	0,09223	1,07504	1,42245		No	1,29469	1,32316	0,28002	1,32316	1,32316			Dr.75488	wu:fa07a08
1949194	copg2	Coatomer protein complex, subunit gamma 2	4	30187	coatomer protein complex, subunit gamma 2; gamma-cop; gamma2-cop	Dr.75573	0,00804	-0,03489	0,92281	-1,08364	0,00001	0,000152399	No	0,22143	1,71839	1,61337		No	1,08364	0,93888	-0,06306	-1,06509	1,06509			Dr.75573	copg2
1949641	LOC799492	Similar to Creatine kinase, mitochondrial 2 (sarcomeric)	15	799492		Dr.76092	0,24473	-1,06209	0,08668	-11,53687	0,00001	0,000152399	No	-2,11392	0,03087	0,00246		No	11,53687	0,07961	-2,53057	-12,56065	12,56065			Dr.76092	LOC799492
1949990	dlg5	Discs, large homolog 5 (Drosophila)	13	324429		Dr.76541	0,02094	0,0909	1,23281	1,23281	0,00001	0,000152399	No	-1,25509	0,04946	0,06246		No	1,23281	1,26279	0,23333	1,26279	1,26279			Dr.76541	dlg5
1950045	pfkfb4	6-phosphofructo-2-kinase/fructose-2,6-biphosphatase 4	Un	386663	6-phosphofructo-2-kinase/fructose-2,6-biphosphatase 4	Dr.76606	0,01504	0,06624	1,16476	1,16476	0,00001	0,000152399	No	0,06162	1,051	1,26369		No	1,16476	1,20237	0,1843	1,20237	1,20237			Dr.76606	pfkfb4
1950263	hn1l	Hematological and neurological expressed 1-like	3	321880	hematological and neurological expressed 1-like	Dr.76885	0,01763	-0,0765	0,83848	-1,19263	0,00001	0,000152399	No	-0,09513	0,8883	0,72642		No	1,19263	0,81776	-0,20118	-1,22285	1,22285			Dr.76885	hn1l
1950495	fgg	Fibrinogen, gamma polypeptide	1	406327	fibrinogen gamma polypeptide	Dr.77175	0,10887	0,4726	2,9689	2,9689	0,00001	0,000152399	No	-2,04513	0,00552	0,01473		No	2,9689	2,67075	0,98236	2,67075	2,67075			Dr.77175	fgg
1950644	wu:fb80e10	Wu:fb80e10	13	323065		Dr.77379	0,01737	0,07643	1,19242	1,19242	0,00001	0,000152399	No	0,17547	1,36186	1,64743		No	1,19242	1,20969	0,19036	1,20969	1,20969			Dr.77379	wu:fb80e10
1951037	zgc:158360	Zgc:158360	9	323702	hypothetical protein LOC323702	Dr.77946	0,03219	0,14096	1,38343	1,38343	0,00001	0,000152399	No	-0,40629	0,34844	0,44188		No	1,38343	1,26816	0,23757	1,26816	1,26816			Dr.77946	zgc:158360
1951108	wu:fc12g12	Wu:fc12g12	6	323880		Dr.78041	0,05042	-0,22031	0,60213	-1,66077	0,00001	0,000152399	No	-1,10363	0,10801	0,05745		No	1,66077	0,53183	-0,63143	-1,8803	1,8803			Dr.78041	wu:fc12g12
1951170	LOC100000403	Similar to Si:dkey-220f10.6	20	100000403		Dr.78122	0,01585	0,06879	1,17163	1,17163	0,00001	0,000152399	No	-0,83773	0,13284	0,15893		No	1,17163	1,19643	0,17934	1,19643	1,19643			Dr.78122	LOC100000403
1951216	zgc:73262	Zgc:73262	16	393738	hypothetical protein LOC393738	Dr.78175	0,01817	0,07952	1,20094	1,20094	0,00001	0,000152399	No	1,0216	9,40397	11,74595		No	1,20094	1,24904	0,22238	1,24904	1,24904			Dr.78175	zgc:73262
1952019	egfl6	EGF-like-domain, multiple 6	9	436730	EGF-like-domain, multiple 6; cb3	Dr.79266	0,02847	0,12498	1,33347	1,33347	0,00001	0,000152399	No	-0,95133	0,09581	0,1306		No	1,33347	1,36316	0,30981	1,36316	1,36316			Dr.79266	egfl6
1952029	zgc:86661	Zgc:86661	4	415149	hypothetical protein LOC415149	Dr.79279	0,06567	-0,28584	0,51779	-1,93127	0,00001	0,000152399	No	-1,99104	0,01442	0,00723		No	1,93127	0,50119	-0,69078	-1,99526	1,99526			Dr.79279	zgc:86661
1952605	zgc:158435	Zgc:158435	21	326803	hypothetical protein LOC791185	Dr.80128	0,01844	0,08144	1,20626	1,20626	0,00001	0,000152399	No	-1,41531	0,03473	0,04253		No	1,20626	1,22439	0,20244	1,22439	1,22439			Dr.80128	zgc:158435
1952709	wu:fj36c08	Wu:fj36c08	2	335897		Dr.80277	0,0215	0,09357	1,24043	1,24043	0,00001	0,000152399	No	-0,52356	0,26633	0,33728		No	1,24043	1,26639	0,23617	1,26639	1,26639			Dr.80277	wu:fj36c08
1952972	lrrc40	Leucine rich repeat containing 40	6	334130	leucine rich repeat containing 40	Dr.80656	0,027	0,11782	1,31166	1,31166	0,00001	0,000152399	No	-0,89735	0,10833	0,1481		No	1,31166	1,36704	0,31265	1,36704	1,36704			Dr.80656	lrrc40
1953046	zgc:110823	Zgc:110823	1	548343	hypothetical protein LOC548343	Dr.80770	0,05562	0,24265	1,74845	1,74845	0,00001	0,000152399	No	-1,8121	0,01147	0,02072		No	1,74845	1,80665	0,59147	1,80665	1,80665			Dr.80770	zgc:110823
1953273	si:dkey-235h8.3	Si:dkey-235h8.3	16	336145		Dr.81105	0,03561	-0,15569	0,69872	-1,43118	0,00001	0,000152399	No	-0,79374	0,19135	0,13605		No	1,43118	0,71098	-0,34111	-1,40651	1,40651			Dr.81105	si:dkey-235h8.3
1954197	zgc:73377	Zgc:73377	15	393783	hypothetical protein LOC393783	Dr.82617	0,02802	0,12148	1,32276	1,32276	0,00001	0,000152399	No	-0,35647	0,381	0,50831		No	1,32276	1,33413	0,28828	1,33413	1,33413			Dr.82617	zgc:73377
1954466	hoxb1b	Homeo box B1b	12	30374	homeo box B1b; homeobox b1b; homeobox gene A-1	Dr.83048	0,03184	-0,1383	0,72727	-1,375	0,00001	0,000152399	No	-1,85489	0,01616	0,01207		No	1,375	0,74712	-0,29153	-1,33848	1,33848			Dr.83048	hoxb1b
1954493	Dr.83104	Transcribed locus	24			Dr.83104	0,06055	0,26745	1,85119	1,85119	0,00001	0,000152399	No	-1,6608	0,01586	0,03072		No	1,85119	1,93689	0,66108	1,93689	1,93689			Dr.83104
1955432	zgc:113085	Zgc:113085	1	552924	hypothetical protein LOC552924	Dr.84741	0,02902	-0,12602	0,74813	-1,33667	0,00001	0,000152399	No	-2,19061	0,00738	0,00563		No	1,33667	0,76314	-0,27032	-1,31038	1,31038			Dr.84741	zgc:113085
1956084	zgc:103539	Zgc:103539	6	449815	hypothetical protein LOC449815	Dr.85970	0,02588	-0,11258	0,77166	-1,29591	0,00001	0,000152399	No	-1,15364	0,07875	0,06258		No	1,29591	0,79474	-0,22974	-1,25828	1,25828			Dr.85970	zgc:103539
1956192	Dr.86140	Transcribed locus	16			Dr.86140	0,04945	0,21605	1,64458	1,64458	0,00001	0,000152399	No	-1,90375	0,00966	0,01613		No	1,64458	1,66923	0,51236	1,66923	1,66923			Dr.86140
1956418	Dr.86604	CDNA clone IMAGE:7890044	24			Dr.86604	0,06078	0,26599	1,84499	1,84499	0,00001	0,000152399	No	-1,15376	0,05078	0,09942		No	1,84499	1,95799	0,67192	1,95799	1,95799			Dr.86604
1957134	LOC555433	Hypothetical protein LOC555433	20	555433		Dr.89273	0,03441	-0,15072	0,70677	-1,41489	0,00001	0,000152399	No	-1,45168	0,04172	0,03015		No	1,41489	0,72274	-0,3247	-1,38362	1,38362			Dr.89273	LOC555433
1957306	Dr.90025	Transcribed locus	2			Dr.90025	0,45705	2	100	100	0,00001	0,000152399	No	-3,02902	0,00091	0,00096		No	100	1,04851	0,04737	1,04851	1,04851			Dr.90025
1957312	prnprs1	Prion protein, related sequence 1	10	503701	prion protein, related sequence 1; PrP-1; prion protein 1	Dr.90045	0,05282	-0,23063	0,58799	-1,70072	0,00001	0,000152399	No	-1,90698	0,01616	0,00963		No	1,70072	0,59586	-0,51775	-1,67825	1,67825			Dr.90045	prnprs1
1957747	Dr.92368	Transcribed locus	3			Dr.92368	0,07389	0,32228	2,10031	2,10031	0,00001	0,000152399	No	-1,59452	0,01738	0,03849		No	2,10031	2,21481	0,79517	2,21481	2,21481			Dr.92368
1957821	zgc:153041	Zgc:153041	11	768161	hypothetical protein LOC768161	Dr.92885	0,03007	-0,13211	0,73772	-1,35553	0,00001	0,000152399	No	-0,37175	0,49071	0,36954		No	1,35553	0,75307	-0,2836	-1,3279	1,3279			Dr.92885	zgc:153041
1958089	wu:fk63e10	Wu:fk63e10	6	335737		Dr.9920	0,02841	0,12407	1,33066	1,33066	0,00001	0,000152399	No	0,50998	2,67946	3,90761		No	1,33066	1,45836	0,37731	1,45836	1,45836			Dr.9920	wu:fk63e10
1937506	mapk12	Mitogen-activated protein kinase 12	18	30681	mitogen-activated protein kinase 12; p38-gamma; stress-activated protein kinase 3; extracellular signal-regulated kinase 6	Dr.104488	0,02879	-0,12435	0,75102	-1,33152	0,00002	0,00028766	No	-1,91782	0,01437	0,01016		No	1,33152	0,70711	-0,34657	-1,41421	1,41421			Dr.104488	mapk12
1937826	wu:fc13g02	Wu:fc13g02	7	569582	hypothetical protein LOC569582	Dr.105567	0,02783	0,11872	1,31438	1,31438	0,00002	0,00028766	No	0,06168	0,99755	1,33175		No	1,31438	1,33502	0,28895	1,33502	1,33502			Dr.105567	wu:fc13g02
1938961	zgc:85939	Zgc:85939	6	405874	hypothetical protein LOC405874	Dr.11399	0,02071	-0,08755	0,81743	-1,22334	0,00002	0,00028766	No	-0,06027	0,96932	0,78163		No	1,22334	0,80638	-0,21521	-1,24012	1,24012			Dr.11399	zgc:85939
1939774	eif3s8	Eukaryotic translation initiation factor 3, subunit 8	12	334234	eukaryotic translation initiation factor 3, subunit C; eukaryotic translation initiation factor 3, subunit 8, 110kDa	Dr.117110	0,02223	-0,09614	0,80142	-1,24779	0,00002	0,00028766	No	0,9548	9,96142	8,15211		No	1,24779	0,81837	-0,20044	-1,22194	1,22194			Dr.117110	eif3s8
1940112	psmb6	Proteasome (prosome, macropain) subunit, beta type, 6	23	30388	proteasome (prosome, macropain) subunit, beta type, 6; proteasome subunit Y	Dr.11843	0,01789	-0,07638	0,83872	-1,19229	0,00002	0,00028766	No	0,48374	3,25297	2,85236		No	1,19229	0,87685	-0,13142	-1,14045	1,14045			Dr.11843	psmb6
1940400	si:dkey-72g4.2	Si:dkey-72g4.2	20	553263		Dr.119628	0,2493	-1,0623	0,08664	-11,54256	0,00002	0,00028766	No	-2,32792	0,01869	0,00159		No	11,54256	0,08529	-2,46169	-11,72461	11,72461			Dr.119628	si:dkey-72g4.2
1940534	LOC559122	Hypothetical LOC559122	22	559122		Dr.120143	0,07499	0,31843	2,08178	2,08178	0,00002	0,00028766	No	-1,60083	0,01716	0,0381		No	2,08178	2,22052	0,79774	2,22052	2,22052			Dr.120143	LOC559122
1940999	Dr.121884	Transcribed locus	1			Dr.121884	0,03787	0,15973	1,44455	1,44455	0,00002	0,00028766	No	-1,0814	0,06819	0,10156		No	1,44455	1,48942	0,39839	1,48942	1,48942			Dr.121884
1941112	Dr.122128	Transcribed locus, weakly similar to XP_687898.2 similar to pim-3 oncogene [Danio rerio]	3			Dr.122128	0,02718	-0,1176	0,76278	-1,311	0,00002	0,00028766	No	1,4694	33,48629	26,10544		No	1,311	0,77959	-0,24899	-1,28273	1,28273			Dr.122128
1942009	zgc:65831	Zgc:65831	14	393541	hypothetical protein LOC393541	Dr.12437	0,02077	0,08939	1,22854	1,22854	0,00002	0,00028766	No	-0,00619	0,91478	1,06246		No	1,22854	1,16144	0,14966	1,16144	1,16144			Dr.12437	zgc:65831
1942264	ncam3	Neural cell adhesion molecule 3	15	114442	neural cell adhesion molecule 3	Dr.12600	0,03124	0,13215	1,35567	1,35567	0,00002	0,00028766	No	-1,61093	0,02071	0,02897		No	1,35567	1,39918	0,33589	1,39918	1,39918			Dr.12600	ncam3
1942319	Dr.126648	Transcribed locus	20			Dr.126648	0,04154	0,17561	1,49835	1,49835	0,00002	0,00028766	No	-0,96716	0,08701	0,13495		No	1,49835	1,55098	0,43889	1,55098	1,55098			Dr.126648
1942983	tegt	Testis enhanced gene transcript (BAX inhibitor 1)	11	373123		Dr.132638	0,01759	-0,07417	0,84301	-1,18622	0,00002	0,00028766	No	1,02947	11,57946	9,89143		No	1,18622	0,85422	-0,15756	-1,17066	1,17066			Dr.132638	tegt
1943114	zgc:91814	Zgc:91814	10	445085	RasGEF domain family-like	Dr.13285	0,01541	-0,06653	0,85797	-1,16554	0,00002	0,00028766	No	-0,30264	0,52525	0,47245		No	1,16554	0,89949	-0,10593	-1,11174	1,11174			Dr.13285	zgc:91814
1943488	Dr.133426	Transcribed locus	22			Dr.133426	0,05646	0,24158	1,74414	1,74414	0,00002	0,00028766	No	-0,96722	0,08082	0,1465		No	1,74414	1,81257	0,59474	1,81257	1,81257			Dr.133426
1943490	Dr.133428	Transcribed locus	6			Dr.133428	0,0593	0,25441	1,79641	1,79641	0,00002	0,00028766	No	-1,97697	0,00783	0,01445		No	1,79641	1,84593	0,61299	1,84593	1,84593			Dr.133428
1943519	gtpbpl	GTP binding protein like	13	386703	GTP binding protein like	Dr.133472	0,01107	-0,04701	0,8974	-1,11433	0,00002	0,00028766	No	-0,61274	0,25526	0,2331		No	1,11433	0,91321	-0,09079	-1,09504	1,09504			Dr.133472	gtpbpl
1943956	Dr.134768	Transcribed locus	Un			Dr.134768	0,07203	0,30689	2,02717	2,02717	0,00002	0,00028766	No	-0,77864	0,115	0,24888		No	2,02717	2,16419	0,77205	2,16419	2,16419			Dr.134768
1944187	Dr.140302	Transcribed locus	19			Dr.140302	0,02097	0,09042	1,23147	1,23147	0,00002	0,00028766	No	-1,16976	0,06016	0,07606		No	1,23147	1,26436	0,23456	1,26436	1,26436			Dr.140302
1944403	zgc:152886	Zgc:152886	25	767805	hypothetical protein LOC767805	Dr.141091	0,05316	0,22936	1,69576	1,69576	0,00002	0,00028766	No	-1,49628	0,02434	0,04258		No	1,69576	1,74923	0,55918	1,74923	1,74923			Dr.141091	zgc:152886
1944847	Dr.16738	Transcribed locus	7			Dr.16738	0,03564	0,1527	1,42133	1,42133	0,00002	0,00028766	No	-1,17588	0,05546	0,08074		No	1,42133	1,45574	0,37552	1,45574	1,45574			Dr.16738
1945124	traf3ip1	TNF receptor-associated factor 3 interacting protein 1	9	393572	TNF receptor-associated factor 3 interacting protein 1	Dr.18537	0,04112	0,17632	1,50079	1,50079	0,00002	0,00028766	No	-1,23881	0,04661	0,07201		No	1,50079	1,54496	0,435	1,54496	1,54496			Dr.18537	traf3ip1
1945326	LOC407677	Hypothetical protein LOC407677	9	407677		Dr.20533	0,01557	-0,06737	0,85631	-1,1678	0,00002	0,00028766	No	-1,27649	0,0566	0,04946		No	1,1678	0,87384	-0,13486	-1,14437	1,14437			Dr.20533	LOC407677
1945398	wu:fb95g02	Wu:fb95g02	4	323344		Dr.21242	0,02419	0,10464	1,27246	1,27246	0,00002	0,00028766	No	-0,07379	0,74015	0,9629		No	1,27246	1,30095	0,26309	1,30095	1,30095			Dr.21242	wu:fb95g02
1945559	wu:fj42g08	Wu:fj42g08	13	336004		Dr.22698	0,02708	0,11552	1,30473	1,30473	0,00002	0,00028766	No	0,16384	1,26318	1,68914		No	1,30473	1,33721	0,29059	1,33721	1,33721			Dr.22698	wu:fj42g08
1945611	wu:fj85d05	Wu:fj85d05	22	337593		Dr.23008	0,03729	0,15983	1,44489	1,44489	0,00002	0,00028766	No	-0,17382	0,55094	0,82046		No	1,44489	1,4892	0,39824	1,4892	1,4892			Dr.23008	wu:fj85d05
1945678	wu:fb11b01	Wu:fb11b01	1	336456		Dr.23593	0,01077	0,04582	1,11127	1,11127	0,00002	0,00028766	No	-0,55931	0,25912	0,29368		No	1,11127	1,13337	0,1252	1,13337	1,13337			Dr.23593	wu:fb11b01
1946094	zgc:65956	Zgc:65956	9	321928	phosphoglycerate dehydrogenase	Dr.28276	0,02136	-0,09195	0,80918	-1,23582	0,00002	0,00028766	No	-0,11175	0,84939	0,7037		No	1,23582	0,82847	-0,18817	-1,20704	1,20704			Dr.28276	zgc:65956
1946494	zgc:92052	Zgc:92052	5	436658	hypothetical protein LOC436658	Dr.31778	0,02088	-0,08887	0,81494	-1,22708	0,00002	0,00028766	No	0,18797	1,71853	1,38287		No	1,22708	0,80468	-0,21731	-1,24272	1,24272			Dr.31778	zgc:92052
1946588	wu:fa95h12	Wu:fa95h12	15	335850		Dr.32511	0,02697	0,11652	1,30772	1,30772	0,00002	0,00028766	No	-0,57712	0,22909	0,30701		No	1,30772	1,34012	0,29276	1,34012	1,34012			Dr.32511	wu:fa95h12
1946594	wu:fb19g02	Wu:fb19g02	5	321570		Dr.32560	0,02683	-0,11518	0,76705	-1,3037	0,00002	0,00028766	No	-0,41584	0,44481	0,33124		No	1,3037	0,74469	-0,29479	-1,34284	1,34284			Dr.32560	wu:fb19g02
1946656	hsp47	Heat shock protein 47	15	30449	heat shock protein 47; fc56b02	Dr.32911	0,02512	-0,10642	0,78267	-1,27767	0,00002	0,00028766	No	-1,233	0,06403	0,05341		No	1,27767	0,83417	-0,18132	-1,1988	1,1988			Dr.32911	hsp47
1946779	st3gal2	ST3 beta-galactoside alpha-2,3-sialyltransferase 2	18	445562	ST3 beta-galactoside alpha-2,3-sialyltransferase 2; st3Gal II.2; alpha-2,3-sialyltransferase; alpha 2,3-sialyltransferase ST3Gal II	Dr.34022	0,0491	0,21102	1,62562	1,62562	0,00002	0,00028766	No	-1,5277	0,02294	0,0389		No	1,62562	1,69553	0,528	1,69553	1,69553			Dr.34022	st3gal2
1946894	flh	Floating head	13	30260	floating head	Dr.352	0,02529	-0,10692	0,78177	-1,27914	0,00002	0,00028766	No	-1,85766	0,01544	0,01247		No	1,27914	0,8075	-0,21381	-1,23838	1,23838			Dr.352	flh
1947126	ywhae2	Tyrosine 3-monooxygenase/tryptophan 5-monooxygenase activation protein, epsilon polypeptide 2	7	503763	tyrosine 3-monooxygenase/tryptophan 5-monooxygenase activation protein, epsilon polypeptide 2	Dr.37497	0,0103	0,04428	1,10735	1,10735	0,00002	0,00028766	No	-0,5129	0,28875	0,32634		No	1,10735	1,13018	0,12237	1,13018	1,13018			Dr.37497	ywhae2
1947211	wu:fc80f07	Wu:fc80f07	9	325477		Dr.38804	0,01429	0,06077	1,15018	1,15018	0,00002	0,00028766	No	-0,85582	0,12797	0,15179		No	1,15018	1,18608	0,17065	1,18608	1,18608			Dr.38804	wu:fc80f07
1947724	LOC792966	Similar to cathepsin A	7	792966		Dr.45962	0,02609	-0,11272	0,77141	-1,29634	0,00002	0,00028766	No	-1,22821	0,06674	0,05255		No	1,29634	0,78738	-0,23904	-1,27003	1,27003			Dr.45962	LOC792966
1948162	wu:fc32g11	Wu:fc32g11	19	324558		Dr.57833	0,02482	0,10546	1,27485	1,27485	0,00002	0,00028766	No	-0,11767	0,66849	0,87008		No	1,27485	1,30155	0,26356	1,30155	1,30155			Dr.57833	wu:fc32g11
1948174	foxb1.1	Forkhead box B1.1	7	30540	forkhead box B1.1; fork head domain protein 5	Dr.589	0,02521	0,10899	1,28525	1,28525	0,00002	0,00028766	No	-1,06293	0,07498	0,09982		No	1,28525	1,33137	0,28621	1,33137	1,33137			Dr.589	foxb1.1
1948437	LOC554818	Hypothetical LOC554818	17	554818		Dr.6902	0,02989	0,12701	1,33972	1,33972	0,00002	0,00028766	No	-0,92359	0,102	0,13985		No	1,33972	1,371	0,31554	1,371	1,371			Dr.6902	LOC554818
1948518	npepl1	Aminopeptidase-like 1	6	550383	aminopeptidase-like 1	Dr.72232	0,01784	-0,07536	0,84069	-1,1895	0,00002	0,00028766	No	-0,39747	0,43258	0,37067		No	1,1895	0,85689	-0,15445	-1,16702	1,16702			Dr.72232	npepl1
1948588	col1a3	Collagen, type I, alpha 3	12	325675	collagen, type I, alpha 3; fj59a10	Dr.73918	0,06032	-0,2599	0,54967	-1,81927	0,00002	0,00028766	No	-1,05055	0,12993	0,06098		No	1,81927	0,46935	-0,7564	-2,13059	2,13059			Dr.73918	col1a3
1948636	wu:fc15c03	Wu:fc15c03	5	768128	hypothetical protein LOC768128	Dr.74454	0,06037	-0,25984	0,54974	-1,81903	0,00002	0,00028766	No	-1,13678	0,09931	0,05363		No	1,81903	0,54007	-0,61606	-1,85162	1,85162			Dr.74454	wu:fc15c03
1948761	col2a1a	Collagen type II, alpha-1a	8	30550	collagen type II, alpha-1; fc10c01; collagen type II, alpha 1	Dr.75057	0,02934	0,12669	1,33872	1,33872	0,00002	0,00028766	No	-1,41802	0,03273	0,04457		No	1,33872	1,36193	0,3089	1,36193	1,36193			Dr.75057	col2a1a
1948780	pax2a	Paired box gene 2a	13	30425	paired box gene 2a; no isthmus; paired box gene 2.1; paired box homeotic gene 2a	Dr.75076	0,00887	0,03817	1,09187	1,09187	0,00002	0,00028766	No	-0,66446	0,20402	0,22983		No	1,09187	1,12647	0,11909	1,12647	1,12647			Dr.75076	pax2a
1948804	gefiltin	Gefiltin	1	30230	gefiltin; etID309796.1	Dr.75101	0,01333	-0,05671	0,87759	-1,13948	0,00002	0,00028766	No	-0,60742	0,26085	0,23376		No	1,13948	0,89615	-0,10965	-1,11589	1,11589			Dr.75101	gefiltin
1948963	LOC792908	Similar to conserved hypothetical protein	14	792908		Dr.75290	0,02447	0,10397	1,2705	1,2705	0,00002	0,00028766	No	-1,70279	0,0173	0,02272		No	1,2705	1,31391	0,27301	1,31391	1,31391			Dr.75290	LOC792908
1949005	zgc:162040	Zgc:162040	16	321236		Dr.75336	0,01831	-0,07804	0,83553	-1,19684	0,00002	0,00028766	No	-1,02828	0,10083	0,08707		No	1,19684	0,86352	-0,14674	-1,15805	1,15805			Dr.75336	zgc:162040
1949258	cd99l2	CD99 antigen-like 2	7	323266	CD99 antigen-like 2	Dr.75649	0,00945	0,04078	1,09846	1,09846	0,00002	0,00028766	No	-0,57204	0,25164	0,2852		No	1,09846	1,13334	0,12517	1,13334	1,13334			Dr.75649	cd99l2
1949549	zgc:63792	Zgc:63792	23	337333	eosinophil chemotactic cytokine	Dr.75976	0,04249	-0,18127	0,65876	-1,51801	0,00002	0,00028766	No	-2,27753	0,00637	0,00438		No	1,51801	0,68729	-0,375	-1,455	1,455			Dr.75976	zgc:63792
1949700	jam3	Junctional adhesion molecule 3	21	321722		Dr.76178	0,04487	-0,19284	0,64144	-1,55899	0,00002	0,00028766	No	-1,25853	0,06868	0,04427		No	1,55899	0,64466	-0,43904	-1,55121	1,55121			Dr.76178	jam3
1949745	wu:fa92g05	Wu:fa92g05	Un	336691		Dr.76235	0,01397	-0,05949	0,87199	-1,14681	0,00002	0,00028766	No	0,70295	5,45255	4,66985		No	1,14681	0,85645	-0,15496	-1,16761	1,16761			Dr.76235	wu:fa92g05
1949849	wu:fb11f04	Wu:fb11f04	11	336482		Dr.76364	0,09001	-0,38706	0,41015	-2,43813	0,00002	0,00028766	No	-1,94638	0,01861	0,00688		No	2,43813	0,36954	-0,99551	-2,7061	2,7061			Dr.76364	wu:fb11f04
1949872	wu:fa99f01	Wu:fa99f01	15	337166		Dr.76388	0,07414	0,31648	2,07245	2,07245	0,00002	0,00028766	No	-1,51201	0,02117	0,04658		No	2,07245	2,2007	0,78877	2,2007	2,2007			Dr.76388	wu:fa99f01
1950154	zgc:101136	Zgc:101136	8	445157	hypothetical protein LOC445157	Dr.76743	0,02043	0,08688	1,22145	1,22145	0,00002	0,00028766	No	-0,35826	0,39896	0,48145		No	1,22145	1,20675	0,18793	1,20675	1,20675			Dr.76743	zgc:101136
1950849	slc7a3	Solute carrier family 7 (cationic amino acid transporter, y+ system), member 3	21	492363	solute carrier family 7 (cationic amino acid transporter, y+ system), member 3	Dr.77674	0,02428	0,10267	1,26669	1,26669	0,00002	0,00028766	No	-0,19698	0,55846	0,72283		No	1,26669	1,29432	0,25798	1,29432	1,29432			Dr.77674	slc7a3
1950875	zgc:110188	Zgc:110188	14	550529	hypothetical protein LOC550529	Dr.77711	0,0219	-0,09295	0,80734	-1,23864	0,00002	0,00028766	No	-0,42822	0,41292	0,33705		No	1,23864	0,81627	-0,203	-1,22508	1,22508			Dr.77711	zgc:110188
1951001	wu:fc10b02	Wu:fc10b02	7	323787		Dr.77899	0,06457	0,27222	1,87162	1,87162	0,00002	0,00028766	No	-2,2437	0,00421	0,00773		No	1,87162	1,8372	0,60824	1,8372	1,8372			Dr.77899	wu:fc10b02
1951344	gata6	GATA-binding protein 6	4	58076	GATA-binding protein 6	Dr.78356	0,04558	0,19402	1,56321	1,56321	0,00002	0,00028766	No	-1,99119	0,00814	0,0128		No	1,56321	1,57327	0,45316	1,57327	1,57327			Dr.78356	gata6
1951502	zgc:56454	Zgc:56454	18	393259	hypothetical protein LOC393259	Dr.78570	0,04066	-0,17578	0,66715	-1,49891	0,00002	0,00028766	No	-0,40478	0,47983	0,32312		No	1,49891	0,67341	-0,39541	-1,48499	1,48499			Dr.78570	zgc:56454
1951513	wu:fc38b05	Wu:fc38b05	23	324684		Dr.78588	0,47064	2	100	100	0,00002	0,00028766	No	-3,04027	0,00077	0,00109		No	100	1,42083	0,35124	1,42083	1,42083			Dr.78588	wu:fc38b05
1951550	bub3	BUB3 budding uninhibited by benzimidazoles 3 homolog (yeast)	12	403012	BUB3 budding uninhibited by benzimidazoles 3-like protein	Dr.78635	0,0084	-0,03597	0,92052	-1,08635	0,00002	0,00028766	No	-0,36261	0,44889	0,4194		No	1,08635	0,9343	-0,06796	-1,07032	1,07032			Dr.78635	bub3
1953052	eif2b5	Eukaryotic translation initiation factor 2B, subunit 5 epsilon	2	327153		Dr.80779	0,01706	-0,07265	0,84596	-1,18209	0,00002	0,00028766	No	-0,50264	0,33403	0,29576		No	1,18209	0,88544	-0,12167	-1,12938	1,12938			Dr.80779	eif2b5
1953150	efhc1	EF-hand domain (C-terminal) containing 1	5	393942	EF-hand domain (C-terminal) containing 1	Dr.80941	0,02302	-0,09894	0,79626	-1,25586	0,00002	0,00028766	No	-1,26821	0,05963	0,04876		No	1,25586	0,81776	-0,20119	-1,22285	1,22285			Dr.80941	efhc1
1953345	si:dkey-71l10.2	Si:dkey-71l10.2	8	336243		Dr.81228	0,01364	-0,05894	0,87308	-1,14536	0,00002	0,00028766	No	0,64021	4,55635	4,18609		No	1,14536	0,91874	-0,08476	-1,08845	1,08845			Dr.81228	si:dkey-71l10.2
1953814	Dr.81967	Transcribed locus	3			Dr.81967	0,05638	0,24209	1,74618	1,74618	0,00002	0,00028766	No	-1,51458	0,02284	0,04169		No	1,74618	1,82511	0,60164	1,82511	1,82511			Dr.81967
1953968	wu:fl04h02	Wu:fl04h02	23	335276		Dr.82243	0,4727	2	100	100	0,00002	0,00028766	No	-3,06105	0,00084	0,00092		No	100	1,09023	0,08638	1,09023	1,09023			Dr.82243	wu:fl04h02
1954201	zgc:92353	Zgc:92353	14	447834	hypothetical protein LOC447834	Dr.82622	0,03141	0,13322	1,35901	1,35901	0,00002	0,00028766	No	-0,64844	0,18913	0,26692		No	1,35901	1,41132	0,34453	1,41132	1,41132			Dr.82622	zgc:92353
1954248	calb2	Calbindin 2, (calretinin)	7	393684	calbindin 2, (calretinin)	Dr.82690	0,01745	-0,07417	0,84301	-1,18623	0,00002	0,00028766	No	0,30558	2,17949	1,87415		No	1,18623	0,8599	-0,15094	-1,16292	1,16292			Dr.82690	calb2
1954650	zgc:73275	Zgc:73275	2	393746	hypothetical protein LOC393746	Dr.83353	0,02013	-0,08693	0,81859	-1,22162	0,00002	0,00028766	No	-0,26893	0,60327	0,48043		No	1,22162	0,79637	-0,22769	-1,2557	1,2557			Dr.83353	zgc:73275
1954892	slc8a4b	Solute carrier family 8 (sodium/calcium exchanger), member 4b	7	606557	ncx4b; solute carrier family 8 (sodium/calcium exchanger), member 1b	Dr.83726	0,05477	0,23581	1,7211	1,7211	0,00002	0,00028766	No	-2,28354	0,00392	0,00691		No	1,7211	1,76378	0,56746	1,76378	1,76378			Dr.83726	slc8a4b
1955181	LOC799716	Hypothetical protein LOC799716	8	799716		Dr.84320	0,01767	-0,07565	0,84014	-1,19028	0,00002	0,00028766	No	0,04663	1,20286	1,03115		No	1,19028	0,85725	-0,15403	-1,16652	1,16652			Dr.84320	LOC799716
1956482	LOC567420	Hypothetical LOC567420	7	567420		Dr.86822	0,03925	-0,16832	0,6787	-1,4734	0,00002	0,00028766	No	-1,75552	0,02121	0,01465		No	1,4734	0,69062	-0,37017	-1,44798	1,44798			Dr.86822	LOC567420
1956999	LOC560181	Similar to KIAA1607 protein	13	560181		Dr.88654	0,0202	-0,08718	0,81813	-1,22231	0,00002	0,00028766	No	-1,08973	0,08907	0,07438		No	1,22231	0,83513	-0,18016	-1,19741	1,19741			Dr.88654	LOC560181
1937549	wu:fb01a11	Wu:fb01a11	15	572235		Dr.104591	0,08898	-0,36927	0,4273	-2,34027	0,00003	0,000416305	No	-0,54558	0,46278	0,18644		No	2,34027	0,40286	-0,90917	-2,48227	2,48227			Dr.104591	wu:fb01a11
1938489	im:7138144	Im:7138144	1	449877		Dr.108417	0,02322	0,09633	1,24833	1,24833	0,00003	0,000416305	No	-0,82522	0,13256	0,16898		No	1,24833	1,27469	0,2427	1,27469	1,27469			Dr.108417	im:7138144
1938691	si:dkey-18f7.1	Si:dkey-18f7.1	19	322879		Dr.110897	0,07104	0,29594	1,97671	1,97671	0,00003	0,000416305	No	-1,44143	0,02553	0,05316		No	1,97671	2,08262	0,73363	2,08262	2,08262			Dr.110897	si:dkey-18f7.1
1939125	LOC100003936	Hypothetical protein LOC100003936	4	100003936		Dr.114594	0,2236	0,92659	8,44473	8,44473	0,00003	0,000416305	No	-2,74761	0,00103	0,00445		No	8,44473	4,31956	1,46315	4,31956	4,31956			Dr.114594	LOC100003936
1939580	prnp	Prion protein	8	494129	prion protein; PrP-rel-2	Dr.116262	0,05517	0,23086	1,70162	1,70162	0,00003	0,000416305	No	-2,22194	0,00456	0,00792		No	1,70162	1,73582	0,55148	1,73582	1,73582			Dr.116262	prnp
1941767	Dr.123514	Transcribed locus	7			Dr.123514	0,02753	-0,11478	0,76775	-1,3025	0,00003	0,000416305	No	-0,19559	0,72333	0,56168		No	1,3025	0,77652	-0,25294	-1,2878	1,2878			Dr.123514
1942226	Dr.125802	Transcribed locus, weakly similar to XP_001108659.1 protein phosphatase 3 (formerly 2B), catalytic subunit, alpha isoform (calcineurin A alpha) isoform 5 [Macaca mulatta]	3			Dr.125802	0,034	0,14233	1,38781	1,38781	0,00003	0,000416305	No	-1,37178	0,03572	0,05082		No	1,38781	1,42277	0,35261	1,42277	1,42277			Dr.125802
1942430	Dr.128876	Transcribed locus	4			Dr.128876	0,08815	0,36821	2,33459	2,33459	0,00003	0,000416305	No	-0,65045	0,14138	0,37512		No	2,33459	2,65323	0,97578	2,65323	2,65323			Dr.128876
1942458	Dr.129203	Transcribed locus	11			Dr.129203	0,04274	0,17748	1,50481	1,50481	0,00003	0,000416305	No	-0,93676	0,09324	0,14499		No	1,50481	1,55504	0,4415	1,55504	1,55504			Dr.129203
1942762	wu:fb61a09	Wu:fb61a09	15	322437		Dr.132322	0,04232	0,17615	1,50019	1,50019	0,00003	0,000416305	No	-0,55419	0,22549	0,3496		No	1,50019	1,55045	0,43854	1,55045	1,55045			Dr.132322	wu:fb61a09
1943239	b4galt6	UDP-Gal:betaGlcNAc beta 1,4- galactosyltransferase, polypeptide 6	13	393912	UDP-Gal:betaGlcNAc beta 1,4- galactosyltransferase, polypeptide 6; GalT	Dr.133034	0,01753	0,07293	1,18286	1,18286	0,00003	0,000416305	No	0,51599	2,95899	3,6377		No	1,18286	1,22937	0,2065	1,22937	1,22937			Dr.133034	b4galt6
1943307	id:ibd1128	Id:ibd1128	15	57995		Dr.133148	0,02771	0,11591	1,3059	1,3059	0,00003	0,000416305	No	0,55632	3,07657	4,21272		No	1,3059	1,36929	0,31429	1,36929	1,36929			Dr.133148	id:ibd1128
1943497	Dr.133437	Transcribed locus	11			Dr.133437	0,04121	0,17129	1,48349	1,48349	0,00003	0,000416305	No	-0,99797	0,08193	0,12418		No	1,48349	1,51565	0,41584	1,51565	1,51565			Dr.133437
1943841	paqr7	Progestin and adipoQ receptor family member VII	16	368256	progestin and adipoQ receptor family member VII; membrane progestin receptor alpha	Dr.134334	0,0156	0,06505	1,16158	1,16158	0,00003	0,000416305	No	-1,71446	0,01767	0,02108		No	1,16158	1,19344	0,17684	1,19344	1,19344			Dr.134334	paqr7
1943945	Dr.134747	Transcribed locus	11			Dr.134747	0,05982	0,24818	1,77086	1,77086	0,00003	0,000416305	No	-0,97437	0,07836	0,14667		No	1,77086	1,87185	0,62693	1,87185	1,87185			Dr.134747
1944353	Dr.140827	Transcribed locus	Un			Dr.140827	0,01929	0,07998	1,2022	1,2022	0,00003	0,000416305	No	0,70222	4,54956	5,5907		No	1,2022	1,22884	0,20607	1,22884	1,22884			Dr.140827
1944455	Dr.14164	Transcribed locus	5			Dr.14164	0,04899	0,2047	1,60215	1,60215	0,00003	0,000416305	No	-1,48078	0,02544	0,04294		No	1,60215	1,68795	0,52351	1,68795	1,68795			Dr.14164
1946084	dzip1	DAZ interacting protein 1	6	402875	DAZ interacting protein 1; Iguana; zin finger protein igu/dzip1	Dr.28200	0,02732	0,11328	1,29803	1,29803	0,00003	0,000416305	No	-0,68781	0,17847	0,23658		No	1,29803	1,32562	0,28188	1,32562	1,32562			Dr.28200	dzip1
1946088	bcl7a	B-cell CLL/lymphoma 7A	5	57952	B-cell CLL/lymphoma 7A	Dr.28229	0,01742	0,07312	1,18336	1,18336	0,00003	0,000416305	No	-0,36638	0,40229	0,45993		No	1,18336	1,14328	0,1339	1,14328	1,14328			Dr.28229	bcl7a
1946273	zgc:101748	Zgc:101748	21	447888	hypothetical protein LOC447888	Dr.29901	0,02752	-0,11529	0,76686	-1,30403	0,00003	0,000416305	No	-1,41087	0,0441	0,03419		No	1,30403	0,77526	-0,25455	-1,28988	1,28988			Dr.29901	zgc:101748
1946282	LOC799395	Hypothetical protein LOC799395	20	799395		Dr.29970	0,02901	0,12155	1,32297	1,32297	0,00003	0,000416305	No	0,19385	1,34472	1,82332		No	1,32297	1,35591	0,30447	1,35591	1,35591			Dr.29970	LOC799395
1946463	wu:fb73f11	Wu:fb73f11	11	322803		Dr.31540	0,01973	-0,08209	0,82777	-1,20806	0,00003	0,000416305	No	-0,02552	1,02726	0,86553		No	1,20806	0,84256	-0,17131	-1,18686	1,18686			Dr.31540	wu:fb73f11
1946668	wu:fc17c08	Wu:fc17c08	12	324032		Dr.33005	0,029	0,12021	1,3189	1,3189	0,00003	0,000416305	No	-0,5724	0,2306	0,31159		No	1,3189	1,35121	0,301	1,35121	1,35121			Dr.33005	wu:fc17c08
1946882	wu:fa55f09	Wu:fa55f09	8	337329		Dr.35107	0,03741	-0,15663	0,69722	-1,43427	0,00003	0,000416305	No	-0,15955	0,82433	0,58547		No	1,43427	0,71024	-0,34215	-1,40797	1,40797			Dr.35107	wu:fa55f09
1947000	lhx1a	LIM homeobox 1a	15	30463	LIM homeobox 1a; LIM homeobox protein 1	Dr.364	0,01538	0,06415	1,15918	1,15918	0,00003	0,000416305	No	-0,08711	0,74346	0,90058		No	1,15918	1,21133	0,19172	1,21133	1,21133			Dr.364	lhx1a
1947070	zgc:162265	Zgc:162265	7	323089	hypothetical protein LOC323089	Dr.36861	0,02988	-0,12518	0,74958	-1,33408	0,00003	0,000416305	No	-1,35263	0,05074	0,03885		No	1,33408	0,76559	-0,26711	-1,30619	1,30619			Dr.36861	zgc:162265
1947228	wu:fi12h07	Wu:fi12h07	19	550326	hypothetical protein LOC550326	Dr.39081	0,02303	-0,09593	0,8018	-1,24719	0,00003	0,000416305	No	-0,13453	0,81002	0,66442		No	1,24719	0,82025	-0,19815	-1,21914	1,21914			Dr.39081	wu:fi12h07
1947519	wu:fb80e07	Wu:fb80e07	8	323064		Dr.4257	0,02864	0,11936	1,31632	1,31632	0,00003	0,000416305	No	1,12419	11,48121	15,52854		No	1,31632	1,35252	0,30197	1,35252	1,35252			Dr.4257	wu:fb80e07
1947959	wu:fb08g12	Wu:fb08g12	1	336378		Dr.51536	0,01863	0,07802	1,19679	1,19679	0,00003	0,000416305	No	-1,28146	0,04722	0,05794		No	1,19679	1,22704	0,2046	1,22704	1,22704			Dr.51536	wu:fb08g12
1949098	wu:fa04f03	Wu:fa04f03	8	334828		Dr.75453	0,02227	0,09247	1,23728	1,23728	0,00003	0,000416305	No	-0,32425	0,41973	0,53521		No	1,23728	1,27512	0,24304	1,27512	1,27512			Dr.75453	wu:fa04f03
1949181	sparc	Secreted acidic cysteine rich glycoprotein	14	321357	secreted acidic cysteine rich glycoprotein	Dr.75554	0,02206	-0,09152	0,80999	-1,23458	0,00003	0,000416305	No	-0,16175	0,77122	0,61563		No	1,23458	0,79826	-0,22532	-1,25272	1,25272			Dr.75554	sparc
1949188	rac2	Ras-related C3 botulinum toxin substrate 2 (rho family, small GTP binding protein Rac2)	3	415151	ras-related C3 botulinum toxin substrate 2 (rho family, small GTP binding protein Rac2)	Dr.75565	0,03099	-0,12973	0,74176	-1,34814	0,00003	0,000416305	No	-0,57505	0,31593	0,22403		No	1,34814	0,70912	-0,34372	-1,41019	1,41019			Dr.75565	rac2
1949544	tsc22d2	TSC22 domain family 2	22	378875		Dr.75971	0,01841	0,07691	1,19375	1,19375	0,00003	0,000416305	No	-0,21232	0,55616	0,67634		No	1,19375	1,2161	0,19565	1,2161	1,2161			Dr.75971	tsc22d2
1949741	wu:fk89a06	Wu:fk89a06	13	335205		Dr.76229	0,14204	-0,59511	0,25403	-3,9365	0,00003	0,000416305	No	-2,08834	0,01607	0,00414		No	3,9365	0,25779	-1,35562	-3,87916	3,87916			Dr.76229	wu:fk89a06
1949825	wu:fa94e11	Wu:fa94e11	1	336749		Dr.76333	0,42242	1,77938	60,16998	60,16998	0,00003	0,000416305	No	-2,89311	0,00082	0,00248		No	60,16998	3,01799	1,10459	3,01799	3,01799			Dr.76333	wu:fa94e11
1950046	zgc:66475	Zgc:66475	Un	394039	hypothetical protein LOC394039; DNA photolyase	Dr.76607	0,02555	-0,10723	0,78122	-1,28005	0,00003	0,000416305	No	-0,78354	0,19309	0,14033		No	1,28005	0,72676	-0,31915	-1,37596	1,37596			Dr.76607	zgc:66475
1950752	zgc:55958	Zgc:55958	16	393208	hypothetical protein LOC393208	Dr.77518	0,01649	0,06886	1,17181	1,17181	0,00003	0,000416305	No	-1,22251	0,05476	0,06554		No	1,17181	1,197	0,17982	1,197	1,197			Dr.77518	zgc:55958
1952209	zgc:152659	Zgc:152659	9	751596	hypothetical protein LOC751596	Dr.79547	0,01622	-0,0674	0,85625	-1,16789	0,00003	0,000416305	No	-0,40195	0,41808	0,3757		No	1,16789	0,89862	-0,10689	-1,11282	1,11282			Dr.79547	zgc:152659
1952654	Dr.80192	Transcribed locus	Un			Dr.80192	0,03942	0,16422	1,45954	1,45954	0,00003	0,000416305	No	-0,10768	0,63898	0,96216		No	1,45954	1,50578	0,40931	1,50578	1,50578			Dr.80192
1953501	Dr.8144	Transcribed locus	21			Dr.8144	0,04145	0,17315	1,48988	1,48988	0,00003	0,000416305	No	-0,27945	0,42724	0,65255		No	1,48988	1,52735	0,42354	1,52735	1,52735			Dr.8144
1953764	Dr.81889	Transcribed locus	23			Dr.81889	0,04229	0,17563	1,49839	1,49839	0,00003	0,000416305	No	-1,0795	0,06721	0,10405		No	1,49839	1,54823	0,43711	1,54823	1,54823			Dr.81889
1953989	ptgisl	Prostaglandin I2 (prostacyclin) synthase like	6	559148	prostacyclin synthase; prostaglandin I2 synthase	Dr.82271	0,01463	-0,06112	0,86872	-1,15112	0,00003	0,000416305	No	-1,46889	0,03714	0,03107		No	1,15112	0,83642	-0,17863	-1,19557	1,19557			Dr.82271	ptgisl
1954119	tlr3	Toll-like receptor 3	1	403126	toll-like receptor 3	Dr.82491	0,01253	0,05221	1,12775	1,12775	0,00003	0,000416305	No	-1,71496	0,01819	0,02043		No	1,12775	1,12284	0,11587	1,12284	1,12284			Dr.82491	tlr3
1954207	zgc:73277	Zgc:73277	14	393747	hypothetical protein LOC393747	Dr.82631	0,00992	-0,04132	0,90925	-1,0998	0,00003	0,000416305	No	0,0923	1,28248	1,19275		No	1,0998	0,93003	-0,07254	-1,07523	1,07523			Dr.82631	zgc:73277
1956181	drd3	Dopamine receptor D3	24	282554	dopamine receptor D3	Dr.86123	0,03768	0,15793	1,43858	1,43858	0,00003	0,000416305	No	-0,79827	0,12858	0,19691		No	1,43858	1,53139	0,42618	1,53139	1,53139			Dr.86123	drd3
1956327	egr2a	Early growth response 2a	12	368241	early growth response 2a; krox-20	Dr.86414	0,04114	0,1704	1,48046	1,48046	0,00003	0,000416305	No	-0,21834	0,49153	0,75141		No	1,48046	1,52872	0,42443	1,52872	1,52872			Dr.86414	egr2a
1957363	Dr.90366	Transcribed locus, moderately similar to XP_001105377.1 similar to zinc finger, DHHC domain containing 21 [Macaca mulatta]	*			Dr.90366	0,05431	0,22666	1,68522	1,68522	0,00003	0,000416305	No	-2,04181	0,00693	0,01203		No	1,68522	1,73619	0,5517	1,73619	1,73619			Dr.90366
1958076	ets1a	V-ets erythroblastosis virus E26 oncogene homolog 1a	Un	280651	v-ets erythroblastosis virus E26 oncogene homolog 1	Dr.98888	0,02259	-0,09477	0,80396	-1,24384	0,00003	0,000416305	No	-0,99422	0,11502	0,08929		No	1,24384	0,77631	-0,2532	-1,28814	1,28814			Dr.98888	ets1a
1937516	wu:fb07a10	Wu:fb07a10	2	336828		Dr.104504	0,01884	0,07705	1,19411	1,19411	0,00004	0,000535824	No	-0,79259	0,14582	0,17823		No	1,19411	1,22225	0,20069	1,22225	1,22225			Dr.104504	wu:fb07a10
1938072	cyp2j25	Cytochrome P450, family 2, subfamily J, polypeptide 25	20	393108	cytochrome P450, family 2, subfamily J, polypeptide 25; cyp2j1	Dr.106442	0,02371	-0,09801	0,79797	-1,25318	0,00004	0,000535824	No	-0,86859	0,15021	0,12216		No	1,25318	0,81328	-0,20669	-1,2296	1,2296			Dr.106442	cyp2j25
1938104	zgc:77284	Zgc:77284	13	406515	sprouty-related protein 2 with EVH-1 domain; fb93f08	Dr.106535	0,01977	0,0818	1,20725	1,20725	0,00004	0,000535824	No	-1,6782	0,01894	0,02324		No	1,20725	1,22718	0,20472	1,22718	1,22718			Dr.106535	zgc:77284
1939611	zgc:91819	Zgc:91819	9	402886	hypothetical protein LOC402886	Dr.116409	0,02139	-0,08768	0,81718	-1,22372	0,00004	0,000535824	No	-0,55769	0,30156	0,25424		No	1,22372	0,8431	-0,17067	-1,1861	1,1861			Dr.116409	zgc:91819
1939825	zgc:92814	Zgc:92814	12	436788	hypothetical protein LOC436788; cyclin-dependent kinase 5 regulatory subunit	Dr.117267	0,48841	-2	0,01	-100	0,00004	0,000535824	No	-3,03024	0,00104	0,00084		No	100	0,80027	-0,2228	-1,24957	1,24957			Dr.117267	zgc:92814
1939926	LOC797958	Similar to blackjack	14	797958		Dr.117697	0,04675	0,19195	1,55578	1,55578	0,00004	0,000535824	No	-1,05936	0,06906	0,11162		No	1,55578	1,61629	0,48013	1,61629	1,61629			Dr.117697	LOC797958
1940174	LOC795587	Similar to ORF1-encoded protein	16	795587		Dr.118665	0,48752	2	100	100	0,00004	0,000535824	No	-3,02731	0,00082	0,00108		No	100	1,3099	0,26995	1,3099	1,3099			Dr.118665	LOC795587
1940936	Dr.121747	Transcribed locus	3			Dr.121747	0,03841	0,15764	1,43761	1,43761	0,00004	0,000535824	No	-1,09369	0,06649	0,09842		No	1,43761	1,48031	0,39225	1,48031	1,48031			Dr.121747
1941044	wu:fc44h10	Wu:fc44h10	18	324839		Dr.121982	0,03394	0,13856	1,37582	1,37582	0,00004	0,000535824	No	-1,33646	0,03899	0,05472		No	1,37582	1,40337	0,33888	1,40337	1,40337			Dr.121982	wu:fc44h10
1941293	Dr.122506	Transcribed locus, moderately similar to XP_001087189.1 similar to acidic ribosomal phosphoprotein P0 [Macaca mulatta]	7			Dr.122506	0,04111	0,16982	1,4785	1,4785	0,00004	0,000535824	No	-0,53883	0,23498	0,35889		No	1,4785	1,52733	0,42352	1,52733	1,52733			Dr.122506
1941304	Dr.122536	Transcribed locus	10			Dr.122536	0,03942	0,16307	1,45568	1,45568	0,00004	0,000535824	No	-0,50465	0,25641	0,38502		No	1,45568	1,50156	0,4065	1,50156	1,50156			Dr.122536
1941404	Dr.122726	Transcribed locus	2			Dr.122726	0,03083	-0,12621	0,74781	-1,33724	0,00004	0,000535824	No	-1,59893	0,02891	0,02203		No	1,33724	0,76186	-0,27199	-1,31257	1,31257			Dr.122726
1942747	rbm4	RNA binding motif protein 4	7	325177	RNA binding motif protein 4	Dr.132298	0,00895	0,03661	1,08796	1,08796	0,00004	0,000535824	No	0,08333	1,14893	1,27753		No	1,08796	1,11192	0,10609	1,11192	1,11192			Dr.132298	rbm4
1942810	cpvl	Carboxypeptidase, vitellogenic-like	16	387531	carboxypeptidase, vitellogenic-like	Dr.132380	0,01169	-0,04834	0,89467	-1,11773	0,00004	0,000535824	No	-0,08108	0,86777	0,79329		No	1,11773	0,91417	-0,08974	-1,09389	1,09389			Dr.132380	cpvl
1943902	Dr.134564	Transcribed locus, weakly similar to XP_001090753.1 protein phosphatase 1, regulatory subunit 3D [Macaca mulatta]	23			Dr.134564	0,48478	2	100	100	0,00004	0,000535824	No	-3,02902	0,00091	0,00096		No	100	1,04851	0,04737	1,04851	1,04851			Dr.134564
1943957	Dr.134769	Transcribed locus	Un			Dr.134769	0,02001	-0,08259	0,82682	-1,20945	0,00004	0,000535824	No	0,48953	3,36224	2,83894		No	1,20945	0,84436	-0,16918	-1,18433	1,18433			Dr.134769
1944407	Dr.141161	Transcribed locus, weakly similar to XP_001112288.1 similar to actin-related protein M2 isoform 2 [Macaca mulatta]	3			Dr.141161	0,02491	-0,10264	0,78951	-1,2666	0,00004	0,000535824	No	0,19029	1,68345	1,42683		No	1,2666	0,84756	-0,16539	-1,17985	1,17985			Dr.141161
1944584	Dr.14832	Transcribed locus	10			Dr.14832	0,03461	0,14233	1,3878	1,3878	0,00004	0,000535824	No	-0,41645	0,3226	0,45792		No	1,3878	1,41945	0,35027	1,41945	1,41945			Dr.14832
1944978	LOC569547	Hypothetical LOC569547	17	569547		Dr.17586	0,02512	-0,1036	0,78777	-1,26941	0,00004	0,000535824	No	-0,82779	0,166	0,13314		No	1,26941	0,80207	-0,22056	-1,24677	1,24677			Dr.17586	LOC569547
1945068	wu:fa08a03	Wu:fa08a03	10	334901		Dr.18206	0,01231	0,05025	1,12267	1,12267	0,00004	0,000535824	No	0,22671	1,57294	1,80593		No	1,12267	1,14812	0,13813	1,14812	1,14812			Dr.18206	wu:fa08a03
1945725	bckdhb	Branched chain ketoacid dehydrogenase E1, beta polypeptide	16	317766		Dr.2410	0,02225	-0,09079	0,81136	-1,2325	0,00004	0,000535824	No	-0,17838	0,72894	0,60444		No	1,2325	0,8292	-0,18729	-1,20598	1,20598			Dr.2410	bckdhb
1945727	dusp1	Dual specificity phosphatase 1	14	406340	dual specificity phosphatase 1	Dr.2413	0,02759	0,11292	1,29694	1,29694	0,00004	0,000535824	No	-0,75521	0,15514	0,19901		No	1,29694	1,28283	0,24907	1,28283	1,28283			Dr.2413	dusp1
1946038	wu:fc32b07	Wu:fc32b07	20	324543		Dr.27493	0,03998	-0,1637	0,68597	-1,4578	0,00004	0,000535824	No	-1,78324	0,01979	0,01381		No	1,4578	0,69766	-0,36002	-1,43335	1,43335			Dr.27493	wu:fc32b07
1946046	six1	Sine oculis homeobox homolog 1 (Drosophila)	20	404627	sine oculis homeobox homolog 1; homeodomain transcription factor six1	Dr.27681	0,04986	-0,20353	0,62585	-1,59783	0,00004	0,000535824	No	-1,11644	0,09962	0,05872		No	1,59783	0,5894	-0,52865	-1,69664	1,69664			Dr.27681	six1
1946316	wu:fc23c11	Wu:fc23c11	15	405845	hypothetical protein LOC405845	Dr.30247	0,03896	0,16027	1,44635	1,44635	0,00004	0,000535824	No	-1,77553	0,01402	0,02005		No	1,44635	1,43	0,35768	1,43	1,43			Dr.30247	wu:fc23c11
1947049	mfng	Manic fringe homolog	22	493633	O-fucosylpeptide 3-beta-N-acetylglucosaminyltransferase; glycosyltransferase	Dr.36704	0,02535	-0,10472	0,78574	-1,27269	0,00004	0,000535824	No	-1,20805	0,06888	0,05569		No	1,27269	0,80848	-0,21259	-1,23688	1,23688			Dr.36704	mfng
1947176	fbln2	Fibulin 2	11	553503		Dr.38135	0,06078	-0,24954	0,56294	-1,77639	0,00004	0,000535824	No	-1,73493	0,02435	0,01392		No	1,77639	0,57179	-0,55898	-1,74888	1,74888			Dr.38135	fbln2
1947538	LOC560054	Similar to B-cell lymphoma/leukaemia 11B	17	336006		Dr.42859	0,02674	0,11016	1,28873	1,28873	0,00004	0,000535824	No	-0,64254	0,19851	0,2621		No	1,28873	1,32029	0,27785	1,32029	1,32029			Dr.42859	LOC560054
1947640	thnsl2	Threonine synthase-like 2 (S. cerevisiae)	5	641568	threonine synthase-like 2	Dr.44238	0,02588	-0,1069	0,78181	-1,27908	0,00004	0,000535824	No	-1,30538	0,05545	0,04431		No	1,27908	0,79914	-0,22423	-1,25135	1,25135			Dr.44238	thnsl2
1949748	wu:fa92h06	Wu:fa92h06	1	407680		Dr.76238	0,07357	-0,30314	0,49758	-2,00972	0,00004	0,000535824	No	-1,37917	0,06012	0,03012		No	2,00972	0,50108	-0,69098	-1,99568	1,99568			Dr.76238	wu:fa92h06
1949855	wu:fb99a08	Wu:fb99a08	5	323459		Dr.76371	0,01726	0,07084	1,17717	1,17717	0,00004	0,000535824	No	-1,44807	0,03211	0,03956		No	1,17717	1,23228	0,20886	1,23228	1,23228			Dr.76371	wu:fb99a08
1949948	zgc:92763	Zgc:92763	16	436833	hypothetical protein LOC436833	Dr.76489	0,0114	-0,04675	0,89794	-1,11366	0,00004	0,000535824	No	0,1758	1,5612	1,43927		No	1,11366	0,9219	-0,08131	-1,08471	1,08471			Dr.76489	zgc:92763
1950125	wu:fb14d09	Wu:fb14d09	5	336592		Dr.76704	0,03285	-0,13493	0,73295	-1,36435	0,00004	0,000535824	No	-0,19083	0,7461	0,55965		No	1,36435	0,7501	-0,28755	-1,33316	1,33316			Dr.76704	wu:fb14d09
1950153	wu:fc44a11	Wu:fc44a11	16	324811		Dr.76739	0,06195	-0,25556	0,55518	-1,80121	0,00004	0,000535824	No	-1,89468	0,01781	0,00912		No	1,80121	0,5119	-0,66962	-1,95349	1,95349			Dr.76739	wu:fc44a11
1950159	wu:fb16b10	Wu:fb16b10	17	321462		Dr.76750	0,00746	-0,03059	0,93198	-1,07299	0,00004	0,000535824	No	0,74673	5,72696	5,43929		No	1,07299	0,94977	-0,05154	-1,05289	1,05289			Dr.76750	wu:fb16b10
1950488	nots	Nothepsin	13	114367	nothepsin; aspartic proteinase	Dr.77168	0,03629	0,14993	1,41231	1,41231	0,00004	0,000535824	No	-1,3239	0,03947	0,057		No	1,41231	1,44419	0,36755	1,44419	1,44419			Dr.77168	nots
1951753	slc25a16	Solute carrier family 25, member 16	13	324578	solute carrier family 25, member 16	Dr.78884	0,01264	0,05207	1,12737	1,12737	0,00004	0,000535824	No	-0,99205	0,09504	0,10914		No	1,12737	1,14831	0,13829	1,14831	1,14831			Dr.78884	slc25a16
1952742	si:dkey-60a16.2	Si:dkey-60a16.2	20	569432		Dr.80329	0,02254	0,09277	1,23813	1,23813	0,00004	0,000535824	No	-0,54238	0,25533	0,32283		No	1,23813	1,26434	0,23455	1,26434	1,26434			Dr.80329	si:dkey-60a16.2
1952956	suv39h1	Suppressor of variegation 3-9 homolog 1	8	445198	suppressor of variegation 3-9 homolog 1	Dr.80633	0,43789	-1,80475	0,01568	-63,78897	0,00004	0,000535824	No	-2,92924	0,00164	0,00085		No	63,78897	0,52106	-0,65188	-1,91915	1,91915			Dr.80633	suv39h1
1953862	Dr.82046	Transcribed locus	3			Dr.82046	0,10064	-0,41278	0,38656	-2,58691	0,00004	0,000535824	No	-2,22872	0,00933	0,00374		No	2,58691	0,40033	-0,91547	-2,49795	2,49795			Dr.82046
1953976	zgc:153186	Zgc:153186	15	751758	hypothetical protein LOC751758	Dr.82256	0,0309	-0,12701	0,74644	-1,33969	0,00004	0,000535824	No	-0,71448	0,21969	0,16952		No	1,33969	0,77161	-0,25927	-1,29598	1,29598			Dr.82256	zgc:153186
1954387	Dr.82906	Transcribed locus	19			Dr.82906	0,03384	-0,13962	0,72506	-1,37919	0,00004	0,000535824	No	-1,41523	0,04461	0,03312		No	1,37919	0,74233	-0,29796	-1,34711	1,34711			Dr.82906
1954425	LOC553360	Hypothetical protein LOC553360	6	553360		Dr.82962	0,48894	2	100	100	0,00004	0,000535824	No	-3,08792	0,00077	0,00087		No	100	1,14234	0,13308	1,14234	1,14234			Dr.82962	LOC553360
1954899	LOC553504	Hypothetical protein LOC553504	8	553504		Dr.83737	0,02897	0,11909	1,3155	1,3155	0,00004	0,000535824	No	-1,32632	0,0407	0,05467		No	1,3155	1,34322	0,29507	1,34322	1,34322			Dr.83737	LOC553504
1955245	Dr.84426	Transcribed locus	6			Dr.84426	0,48388	1,99391	98,60723	98,60723	0,00004	0,000535824	No	-2,89498	0,00083	0,00307		No	98,60723	3,67978	1,30285	3,67978	3,67978			Dr.84426
1956643	wu:fc90d11	Wu:fc90d11	13	325595		Dr.87259	0,03001	0,1238	1,32986	1,32986	0,00004	0,000535824	No	-0,97637	0,09059	0,12355		No	1,32986	1,36379	0,31027	1,36379	1,36379			Dr.87259	wu:fc90d11
1957532	zgc:100950	Zgc:100950	10	445325	hypothetical protein LOC445325	Dr.91020	0,03926	0,16244	1,45357	1,45357	0,00004	0,000535824	No	-0,50021	0,26086	0,386		No	1,45357	1,47972	0,39185	1,47972	1,47972			Dr.91020	zgc:100950
1957864	vapb	Vesicle-associated membrane protein, associated protein B and C	6	323628	vesicle-associated membrane protein, associated protein B and C	Dr.935	0,02583	0,10553	1,27505	1,27505	0,00004	0,000535824	No	-1,70903	0,01714	0,02232		No	1,27505	1,30259	0,26435	1,30259	1,30259			Dr.935	vapb
1957974	msi2	Musashi homolog 2 (Drosophila)	10	373098	musashi homolog 2; fi47b09	Dr.96259	0,01466	0,0598	1,14764	1,14764	0,00004	0,000535824	No	0,38887	2,25602	2,65699		No	1,14764	1,17773	0,16359	1,17773	1,17773			Dr.96259	msi2
1937309	zgc:92851	Zgc:92851	20	436766	hypothetical protein LOC436766	Dr.10032	0,01397	0,05667	1,13939	1,13939	0,00005	0,000645126	No	-0,26807	0,50047	0,58141		No	1,13939	1,16173	0,14991	1,16173	1,16173			Dr.10032	zgc:92851
1937753	wu:fk45g03	Wu:fk45g03	11	334652		Dr.105281	0,01835	-0,07433	0,84269	-1,18668	0,00005	0,000645126	No	-0,43817	0,39327	0,33824		No	1,18668	0,86005	-0,15076	-1,16272	1,16272			Dr.105281	wu:fk45g03
1937862	epha4b	Eph receptor A4b	2	64270	epha4b; eph-like receptor tyrosine kinase 2	Dr.105697	0,01458	0,05946	1,14672	1,14672	0,00005	0,000645126	No	-0,04183	0,83639	0,98612		No	1,14672	1,17901	0,16468	1,17901	1,17901			Dr.105697	epha4b
1938615	im:7142583	Im:7142583	15	492587		Dr.109745	0,39225	1,59804	39,6315	39,6315	0,00005	0,000645126	No	-2,98634	0,00083	0,00148		No	39,6315	1,78066	0,57698	1,78066	1,78066			Dr.109745	im:7142583
1939047	gdpd3	Glycerophosphodiester phosphodiesterase domain containing 3	3	406482	glycerophosphodiester phosphodiesterase domain containing 1 like	Dr.114304	0,04366	-0,17641	0,66618	-1,50111	0,00005	0,000645126	No	-0,84683	0,17368	0,11781		No	1,50111	0,67831	-0,38815	-1,47426	1,47426			Dr.114304	gdpd3
1939818	LOC564251	Similar to Ankyrin repeat and SOCS box-containing 3	12	564251		Dr.117251	0,01918	-0,07792	0,83575	-1,19653	0,00005	0,000645126	No	-0,62361	0,25777	0,21981		No	1,19653	0,85272	-0,15932	-1,17272	1,17272			Dr.117251	LOC564251
1940079	LOC796094	Hypothetical protein LOC796094	15	796094		Dr.118313	0,49359	-2	0,01	-100	0,00005	0,000645126	No	-3,08653	0,00081	0,00083		No	100	1,01886	0,01869	1,01886	1,01886			Dr.118313	LOC796094
1940109	LOC798569	Similar to Catenin (cadherin-associated protein), beta 1	16	798569		Dr.118407	0,28533	-1,16103	0,06902	-14,4887	0,00005	0,000645126	No	-2,40209	0,01498	0,00126		No	14,4887	0,08441	-2,47205	-11,84671	11,84671			Dr.118407	LOC798569
1940511	LOC567374	Similar to Retinal homeobox gene 1	22	567374		Dr.120035	0,49555	-2	0,01	-100	0,00005	0,000645126	No	-3,04803	0,00093	0,00087		No	100	0,92892	-0,07374	-1,07652	1,07652			Dr.120035	LOC567374
1940581	LOC560315	Hypothetical LOC560315	23	560315		Dr.120365	0,0492	0,20065	1,58726	1,58726	0,00005	0,000645126	No	-1,70591	0,01548	0,02533		No	1,58726	1,63597	0,49224	1,63597	1,63597			Dr.120365	LOC560315
1940631	LOC566883	Similar to delayed rectifier potassium channel Kv2	24	566883		Dr.120550	0,03131	-0,12739	0,74577	-1,34089	0,00005	0,000645126	No	-0,85466	0,16067	0,12215		No	1,34089	0,76025	-0,27411	-1,31535	1,31535			Dr.120550	LOC566883
1940910	Dr.121690	Transcribed locus	13			Dr.121690	0,49133	2	100	100	0,00005	0,000645126	No	-3,08508	0,00082	0,00082		No	100	1,00359	0,00358	1,00359	1,00359			Dr.121690
1940991	zgc:92147	Zgc:92147	5	550627	collagen, type IV, alpha 3 (Goodpasture antigen) binding protein	Dr.121862	0,49356	-2	0,01	-100	0,00005	0,000645126	No	-3,0462	0,00097	0,00084		No	100	0,86126	-0,14936	-1,1611	1,1611			Dr.121862	zgc:92147
1941250	wu:fc17a02	Wu:fc17a02	13	324020		Dr.122418	0,01988	0,08064	1,20404	1,20404	0,00005	0,000645126	No	-1,61123	0,02202	0,02721		No	1,20404	1,23563	0,21158	1,23563	1,23563			Dr.122418	wu:fc17a02
1941252	wu:fc17h04	Wu:fc17h04	16	324068		Dr.122420	0,04499	0,18213	1,521	1,521	0,00005	0,000645126	No	0,72709	4,27168	6,76116		No	1,521	1,58279	0,45919	1,58279	1,58279			Dr.122420	wu:fc17h04
1941571	Dr.123086	Transcribed locus, strongly similar to XP_683970.2 similar to LOC553461 protein [Danio rerio]	14			Dr.123086	0,03878	0,15732	1,43654	1,43654	0,00005	0,000645126	No	-0,19338	0,52805	0,78425		No	1,43654	1,48517	0,39553	1,48517	1,48517			Dr.123086
1941811	Dr.123654	Transcribed locus, strongly similar to XP_702143.2 hypothetical protein [Danio rerio]	3			Dr.123654	0,02669	0,1079	1,28202	1,28202	0,00005	0,000645126	No	-1,26909	0,04704	0,06169		No	1,28202	1,31124	0,27097	1,31124	1,31124			Dr.123654
1941822	Dr.123674	Transcribed locus	22			Dr.123674	0,01925	-0,07768	0,83623	-1,19585	0,00005	0,000645126	No	0,10028	1,36872	1,15942		No	1,19585	0,84708	-0,16596	-1,18053	1,18053			Dr.123674
1942515	zgc:63831	Zgc:63831	3	336746	hypothetical protein LOC336746	Dr.1302	0,022	-0,08908	0,81456	-1,22766	0,00005	0,000645126	No	-0,41758	0,42611	0,34302		No	1,22766	0,80502	-0,21689	-1,2422	1,2422			Dr.1302	zgc:63831
1943363	RBM12	Swan	11	445379	swan	Dr.133225	0,0305	0,12354	1,32904	1,32904	0,00005	0,000645126	No	-1,22426	0,0508	0,07009		No	1,32904	1,37981	0,32195	1,37981	1,37981			Dr.133225	RBM12
1943861	LOC567150	Hypothetical LOC567150	15	567150		Dr.134437	0,49386	2	100	100	0,00005	0,000645126	No	-3,02577	0,00077	0,00116		No	100	1,51851	0,41773	1,51851	1,51851			Dr.134437	LOC567150
1944234	slit2	Slit (Drosophila) homolog 2	1	80353	slit (Drosophila) homolog 2	Dr.140555	0,02204	0,08907	1,22764	1,22764	0,00005	0,000645126	No	-0,93684	0,10283	0,13007		No	1,22764	1,2649	0,23499	1,2649	1,2649			Dr.140555	slit2
1944409	cd2bp2	CD2 antigen (cytoplasmic tail) binding protein 2	3	393936	CD2 antigen (cytoplasmic tail) binding protein 2	Dr.14117	0,01569	-0,06358	0,86382	-1,15765	0,00005	0,000645126	No	0,23307	1,82061	1,60668		No	1,15765	0,8825	-0,125	-1,13315	1,13315			Dr.14117	cd2bp2
1944524	zgc:100971	Zgc:100971	11	437014	hypothetical protein LOC437014	Dr.14523	0,02872	0,11696	1,30907	1,30907	0,00005	0,000645126	No	-0,72176	0,16168	0,22275		No	1,30907	1,37771	0,32042	1,37771	1,37771			Dr.14523	zgc:100971
1944712	ptprf	Protein tyrosine phosphatase, receptor type, F	6	140819		Dr.15672	0,02054	0,08298	1,21055	1,21055	0,00005	0,000645126	No	-0,77382	0,14862	0,19067		No	1,21055	1,28297	0,24918	1,28297	1,28297			Dr.15672	ptprf
1944751	Dr.1604	Transcribed locus	20			Dr.1604	0,49511	2	100	100	0,00005	0,000645126	No	-3,02902	0,00091	0,00096		No	100	1,04851	0,04737	1,04851	1,04851			Dr.1604
1945762	LOC798227	Hypothetical protein LOC798227	13	798227		Dr.24441	0,01027	-0,04177	0,9083	-1,10096	0,00005	0,000645126	No	-0,1167	0,79248	0,73725		No	1,10096	0,93031	-0,07224	-1,07491	1,07491			Dr.24441	LOC798227
1945853	pou5f1	POU domain, class 5, transcription factor 1	21	30333	POU domain, class 5, transcription factor 1; spg; etID49452.21; POU domain gene 2; spiel ohne grenzen; spiel-ohne-grenzen; spiel ohne grenzen/pou2; spiel-ohne-grenzen/pou2	Dr.258	0,03948	-0,15962	0,69244	-1,44417	0,00005	0,000645126	No	-1,91531	0,01398	0,01057		No	1,44417	0,756	-0,27971	-1,32274	1,32274			Dr.258	pou5f1
1946405	ift20	Intraflagellar transport protein 20	15	414930	intraflagellar transport protein 20	Dr.31003	0,02241	0,09039	1,23139	1,23139	0,00005	0,000645126	No	-0,85251	0,12546	0,15751		No	1,23139	1,25549	0,22752	1,25549	1,25549			Dr.31003	ift20
1946538	zgc:92314	Zgc:92314	11	436868	hypothetical protein LOC436868	Dr.32117	0,01694	-0,06908	0,85293	-1,17242	0,00005	0,000645126	No	-0,06639	0,92333	0,79773		No	1,17242	0,86398	-0,14621	-1,15744	1,15744			Dr.32117	zgc:92314
1946558	sepm	Selenoprotein M	5	352913	selenoprotein M	Dr.32210	0,01778	-0,07253	0,84619	-1,18177	0,00005	0,000645126	No	0,2762	2,00519	1,77932		No	1,18177	0,88736	-0,11951	-1,12694	1,12694			Dr.32210	sepm
1946704	angptl3	Angiopoietin-like 3	6	114421	angiopoietin-like 3; fb66h02	Dr.3332	0,01733	0,07062	1,17658	1,17658	0,00005	0,000645126	No	-1,05798	0,07938	0,09646		No	1,17658	1,21511	0,19484	1,21511	1,21511			Dr.3332	angptl3
1946913	rho	Rhodopsin	8	30295	rhodopsin; rod opsin; opsin-like	Dr.354	0,14666	0,59295	3,91701	3,91701	0,00005	0,000645126	No	-0,81212	0,07109	0,38983		No	3,91701	5,48333	1,70171	5,48333	5,48333			Dr.354	rho
1946996	wu:fb81b05	Wu:fb81b05	19	324060		Dr.3633	0,03333	0,13541	1,36588	1,36588	0,00005	0,000645126	No	-1,07653	0,07102	0,09947		No	1,36588	1,40051	0,33684	1,40051	1,40051			Dr.3633	wu:fb81b05
1947101	zgc:110079	Zgc:110079	10	560764	hypothetical protein LOC560764	Dr.37134	0,4921	2	100	100	0,00005	0,000645126	No	-3,08508	0,00082	0,00082		No	100	1,00359	0,00358	1,00359	1,00359			Dr.37134	zgc:110079
1948238	wu:fd16d01	Wu:fd16d01	6	327195		Dr.6236	0,05321	-0,21701	0,60673	-1,64818	0,00005	0,000645126	No	-1,99327	0,01293	0,00809		No	1,64818	0,62555	-0,46912	-1,59859	1,59859			Dr.6236	wu:fd16d01
1948519	Dr.72235	Transcribed locus	6			Dr.72235	0,03568	0,14555	1,39814	1,39814	0,00005	0,000645126	No	-1,92187	0,01003	0,01436		No	1,39814	1,43207	0,35912	1,43207	1,43207			Dr.72235
1948998	sb:cb366	Sb:cb366	17	321222		Dr.75327	0,02689	-0,10933	0,77744	-1,28627	0,00005	0,000645126	No	-2,06773	0,00958	0,00764		No	1,28627	0,79809	-0,22553	-1,25299	1,25299			Dr.75327	sb:cb366
1949213	marcks	Myristoylated alanine rich protein kinase C substrate	17	323201	myristoylated alanine rich protein kinase C substrate	Dr.75599	0,01976	0,07991	1,20203	1,20203	0,00005	0,000645126	No	0,37981	2,2118	2,59941		No	1,20203	1,17525	0,16148	1,17525	1,17525			Dr.75599	marcks
1949576	psmb9a	Proteasome (prosome, macropain) subunit, beta type, 9a	19	30665	proteasome (prosome, macropain) subunit, beta type, 9a; large multifunctional protease 2; proteosome (prosome, macropain) subunit, beta type 9	Dr.76004	0,04655	-0,1878	0,64893	-1,54101	0,00005	0,000645126	No	-0,4778	0,41381	0,26767		No	1,54101	0,64684	-0,43566	-1,54599	1,54599			Dr.76004	psmb9a
1949635	zgc:73198	Zgc:73198	2	393720	hypothetical protein LOC393720	Dr.76085	0,01172	-0,04781	0,89576	-1,11637	0,00005	0,000645126	No	0,36833	2,42309	2,25055		No	1,11637	0,92879	-0,07387	-1,07667	1,07667			Dr.76085	zgc:73198
1949938	Dr.76477	Transcribed locus	3			Dr.76477	0,01715	0,06956	1,17372	1,17372	0,00005	0,000645126	No	-0,70517	0,18017	0,21593		No	1,17372	1,19851	0,18108	1,19851	1,19851			Dr.76477
1950273	nol5a	Nucleolar protein 5A	21	394196	nucleolar protein 5A; nucleolar protein 5A (56kDa with KKE/D repeat)	Dr.76899	0,01291	-0,05239	0,88636	-1,12821	0,00005	0,000645126	No	0,38306	2,52809	2,30845		No	1,12821	0,91312	-0,09089	-1,09515	1,09515			Dr.76899	nol5a
1950450	LOC557409	Hypothetical LOC557409	16	557409	hypothetical protein LOC557409	Dr.77120	0,49082	-2	0,01	-100	0,00005	0,000645126	No	-3,08542	0,00081	0,00084		No	100	1,02923	0,02881	1,02923	1,02923			Dr.77120	LOC557409
1950482	cyp3a65	Cytochrome P450, family 3, subfamily A, polypeptide 65	1	553969	cytochrome P450, family 3, subfamily A, polypeptide 65; cytochrome P450 3A65	Dr.77160	0,22796	-0,92847	0,1179	-8,48146	0,00005	0,000645126	No	-2,51112	0,0089	0,00125		No	8,48146	0,14033	-1,96376	-7,12606	7,12606			Dr.77160	cyp3a65
1950487	zgc:77218	Zgc:77218	4	323528	hypothetical protein LOC323528	Dr.77167	0,01582	0,06407	1,15897	1,15897	0,00005	0,000645126	No	0,195	1,40141	1,75158		No	1,15897	1,24987	0,22304	1,24987	1,24987			Dr.77167	zgc:77218
1950984	gopc	Golgi associated PDZ and coiled-coil motif containing	20	326887	golgi associated PDZ and coiled-coil motif containing; PDZ/coiled-coil domain binding partner for the rho-family GTPase TC10	Dr.77875	0,0135	0,05495	1,13489	1,13489	0,00005	0,000645126	No	-0,90455	0,11514	0,1348		No	1,13489	1,17076	0,15765	1,17076	1,17076			Dr.77875	gopc
1951149	ttc35	Tetratricopeptide repeat domain 35	1	407073	tetratricopeptide repeat domain 35	Dr.78095	0,01596	-0,06449	0,862	-1,16009	0,00005	0,000645126	No	0,47486	3,16329	2,81565		No	1,16009	0,8901	-0,11642	-1,12347	1,12347			Dr.78095	ttc35
1952161	wu:fc83c09	Wu:fc83c09	8	325489		Dr.79475	0,0256	0,10342	1,26888	1,26888	0,00005	0,000645126	No	-0,20611	0,54699	0,70884		No	1,26888	1,29589	0,2592	1,29589	1,29589			Dr.79475	wu:fc83c09
1952536	zgc:136597	Zgc:136597	5	692315	hypothetical protein LOC692315	Dr.80027	0,03027	0,12282	1,32683	1,32683	0,00005	0,000645126	No	-0,0723	0,72714	0,99013		No	1,32683	1,36169	0,30872	1,36169	1,36169			Dr.80027	zgc:136597
1953707	wu:fk36e01	Wu:fk36e01	24	336970		Dr.81801	0,03384	0,13781	1,37343	1,37343	0,00005	0,000645126	No	-1,06426	0,07284	0,1026		No	1,37343	1,40855	0,34256	1,40855	1,40855			Dr.81801	wu:fk36e01
1955251	Dr.84442	Transcribed locus	18			Dr.84442	0,05143	0,2093	1,6192	1,6192	0,00005	0,000645126	No	-0,56528	0,21244	0,35376		No	1,6192	1,66519	0,50994	1,66519	1,66519			Dr.84442
1955424	chmp7	CHMP family, member 7	8	393754	CHMP family, member 7	Dr.84727	0,02204	-0,08949	0,81379	-1,22882	0,00005	0,000645126	No	0,09738	1,34721	1,1623		No	1,22882	0,86274	-0,14764	-1,15909	1,15909			Dr.84727	chmp7
1956130	Dr.86040	Transcribed locus	14			Dr.86040	0,4904	2	100	100	0,00005	0,000645126	No	-3,01009	0,00091	0,00105		No	100	1,1467	0,13689	1,1467	1,1467			Dr.86040
1937557	cyp19a1b	Cytochrome P450, family 19, subfamily A, polypeptide 1b	25	60640	cytochrome P450, family 19, subfamily A, polypeptide 1b; aromatase B; brain aromatase; cytochrome P450, 19b; cytochrome P450 aromatase	Dr.10461	0,02321	-0,09323	0,80681	-1,23945	0,00006	0,000755609	No	1,39778	27,58719	22,63903		No	1,23945	0,82064	-0,19768	-1,21857	1,21857			Dr.10461	cyp19a1b
1937702	wu:fb93g11	Wu:fb93g11	13	323268		Dr.105122	0,02009	0,08065	1,20408	1,20408	0,00006	0,000755609	No	-0,16363	0,61289	0,76801		No	1,20408	1,2531	0,22562	1,2531	1,2531			Dr.105122	wu:fb93g11
1940768	LOC563809	Hypothetical LOC563809	Un	563809		Dr.121124	0,40594	-1,63681	0,02308	-43,33238	0,00006	0,000755609	No	-2,88567	0,00315	0,00085		No	43,33238	0,27114	-1,30511	-3,68809	3,68809			Dr.121124	LOC563809
1941351	Dr.122627	Transcribed locus	4			Dr.122627	0,03417	0,13756	1,37265	1,37265	0,00006	0,000755609	No	-1,09052	0,06875	0,09644		No	1,37265	1,4029	0,33854	1,4029	1,4029			Dr.122627
1942007	Dr.124303	Transcribed locus	11			Dr.124303	0,07694	0,30862	2,03526	2,03526	0,00006	0,000755609	No	-1,20542	0,04394	0,09249		No	2,03526	2,10499	0,74431	2,10499	2,10499			Dr.124303
1942185	Dr.125460	Transcribed locus	15			Dr.125460	0,03253	0,13086	1,35163	1,35163	0,00006	0,000755609	No	-1,31663	0,04105	0,05696		No	1,35163	1,38766	0,32762	1,38766	1,38766			Dr.125460
1942508	Dr.130105	Transcribed locus, weakly similar to NP_065704.1 finger protein 287 [Homo sapiens]	14			Dr.130105	0,02688	-0,10755	0,78064	-1,281	0,00006	0,000755609	No	-1,27174	0,06004	0,04778		No	1,281	0,79581	-0,2284	-1,25659	1,25659			Dr.130105
1942571	Dr.131209	Transcribed locus	13			Dr.131209	0,07257	0,29146	1,95643	1,95643	0,00006	0,000755609	No	-2,17079	0,00485	0,00956		No	1,95643	1,97086	0,67847	1,97086	1,97086			Dr.131209
1942945	hdlbp	High density lipoprotein-binding protein (vigilin)	6	323312	high density lipoprotein-binding protein (vigilin)	Dr.132578	0,01701	-0,06852	0,85405	-1,17089	0,00006	0,000755609	No	0,50782	3,44988	3,00633		No	1,17089	0,87143	-0,13762	-1,14754	1,14754			Dr.132578	hdlbp
1943459	LOC798653	Hypothetical protein LOC798653	21	798653		Dr.133381	0,02663	0,10659	1,27817	1,27817	0,00006	0,000755609	No	-0,61835	0,2108	0,27588		No	1,27817	1,30877	0,26908	1,30877	1,30877			Dr.133381	LOC798653
1943670	Dr.133758	Transcribed locus	24			Dr.133758	0,06032	0,24109	1,74218	1,74218	0,00006	0,000755609	No	-1,35574	0,03287	0,06056		No	1,74218	1,84246	0,6111	1,84246	1,84246			Dr.133758
1943950	Dr.134756	Transcribed locus	22			Dr.134756	0,05511	0,22168	1,66602	1,66602	0,00006	0,000755609	No	-1,19012	0,04944	0,08567		No	1,66602	1,7329	0,5498	1,7329	1,7329			Dr.134756
1944807	mtmr6	Myotubularin related protein 6	24	327346	myotubularin related protein 6	Dr.16456	0,01243	-0,04984	0,89159	-1,12159	0,00006	0,000755609	No	0,07208	1,23576	1,12781		No	1,12159	0,91265	-0,0914	-1,09571	1,09571			Dr.16456	mtmr6
1945541	sb:cb444	Sb:cb444	17	321258		Dr.22514	0,02969	-0,11901	0,76031	-1,31526	0,00006	0,000755609	No	-0,92124	0,1361	0,1056		No	1,31526	0,77587	-0,25376	-1,28887	1,28887			Dr.22514	sb:cb444
1945607	zgc:85763	Zgc:85763	20	338247	hypothetical protein LOC338247	Dr.2298	0,03397	-0,13681	0,72977	-1,37029	0,00006	0,000755609	No	-1,00861	0,1146	0,08387		No	1,37029	0,73182	-0,31222	-1,36645	1,36645			Dr.2298	zgc:85763
1945919	erh	Enhancer of rudimentary homolog (Drosophila)	20	30475	enhancer of rudimentary homolog	Dr.265	0,01308	0,05234	1,12809	1,12809	0,00006	0,000755609	No	0,58248	3,57803	4,0862		No	1,12809	1,14203	0,1328	1,14203	1,14203			Dr.265	erh
1946436	Dr.31311	Transcribed locus	14			Dr.31311	0,04088	0,16434	1,45996	1,45996	0,00006	0,000755609	No	-0,92742	0,09686	0,1455		No	1,45996	1,50226	0,40697	1,50226	1,50226			Dr.31311
1947013	zgc:92159	Zgc:92159	11	447851	hypothetical protein LOC447851	Dr.36469	0,13412	0,53959	3,4641	3,4641	0,00006	0,000755609	No	-2,53606	0,00169	0,00502		No	3,4641	2,97601	1,09058	2,97601	2,97601			Dr.36469	zgc:92159
1948011	keap1	Kelch-like ECH-associated protein 1	2	321837	kelch-like ECH-associated protein 1	Dr.52260	0,01496	-0,06012	0,87072	-1,14848	0,00006	0,000755609	No	-0,65934	0,23754	0,20211		No	1,14848	0,85085	-0,16152	-1,17529	1,17529			Dr.52260	keap1
1948028	tnnt3b	Troponin T3b, skeletal, fast	7	353249	troponin T3b, skeletal, fast	Dr.52554	0,33413	-1,34754	0,04492	-22,26063	0,00006	0,000755609	No	-0,12052	6,338	0,09058		No	22,26063	0,01429	-4,24813	-69,97475	69,97475			Dr.52554	tnnt3b
1948125	rplp0	Ribosomal protein, large, P0	7	58101	ribosomal protein, large, P0; acidic ribosomal phophoprotein	Dr.55617	0,00914	-0,03673	0,91891	-1,08825	0,00006	0,000755609	No	1,15912	14,8008	14,05921		No	1,08825	0,9499	-0,0514	-1,05275	1,05275			Dr.55617	rplp0
1948184	LOC557823	Hypothetical LOC557823	15	557823		Dr.59637	0,036	0,14416	1,39368	1,39368	0,00006	0,000755609	No	-1,2922	0,04323	0,06023		No	1,39368	1,39306	0,3315	1,39306	1,39306			Dr.59637	LOC557823
1948220	wu:fi09g03	Wu:fi09g03	14	777716	hypothetical protein LOC777716	Dr.61271	0,03723	0,14912	1,40969	1,40969	0,00006	0,000755609	No	-1,35567	0,03669	0,05337		No	1,40969	1,45469	0,37479	1,45469	1,45469			Dr.61271	wu:fi09g03
1949016	zgc:56317	Zgc:56317	10	406681	ARP1 actin-related protein 1 homolog B	Dr.75348	0,01108	0,04439	1,10761	1,10761	0,00006	0,000755609	No	0,66245	4,31183	4,9005		No	1,10761	1,13652	0,12797	1,13652	1,13652			Dr.75348	zgc:56317
1949020	xpnpep1	X-prolyl aminopeptidase (aminopeptidase P) 1, soluble	22	406253	X-prolyl aminopeptidase (aminopeptidase P) 1, soluble	Dr.75352	0,01387	-0,05584	0,87935	-1,13721	0,00006	0,000755609	No	-0,67422	0,22196	0,20197		No	1,13721	0,90993	-0,09439	-1,09899	1,09899			Dr.75352	xpnpep1
1949080	tada3l	Transcriptional adaptor 3 (NGG1 homolog, yeast)-like	11	334785	transcriptional adaptor 3 (NGG1 homolog, yeast)-like	Dr.75433	0,0193	0,07747	1,19529	1,19529	0,00006	0,000755609	No	-0,20871	0,55899	0,6842		No	1,19529	1,22401	0,20213	1,22401	1,22401			Dr.75433	tada3l
1949333	h1m	Linker histone H1M	Un	327403	linker histone H1M	Dr.75735	0,14778	-0,593	0,25527	-3,91742	0,00006	0,000755609	No	-1,57729	0,06172	0,01334		No	3,91742	0,21609	-1,53207	-4,62776	4,62776			Dr.75735	h1m
1949712	cfl1	Cofilin 1 (non-muscle)	13	406738	non-muscle cofilin 1	Dr.76190	0,12857	-0,51457	0,30579	-3,27018	0,00006	0,000755609	No	-0,42416	0,7862	0,20698		No	3,27018	0,26326	-1,3346	-3,79849	3,79849			Dr.76190	cfl1
1950151	Dr.76737	Transcribed locus	8			Dr.76737	0,0495	0,19864	1,57993	1,57993	0,00006	0,000755609	No	-1,71829	0,01516	0,02444		No	1,57993	1,61207	0,47752	1,61207	1,61207			Dr.76737
1950602	thoc2	THO complex 2	14	368417	Tho2	Dr.77325	0,01322	0,05325	1,13045	1,13045	0,00006	0,000755609	No	-0,40179	0,36941	0,42552		No	1,13045	1,15188	0,1414	1,15188	1,15188			Dr.77325	thoc2
1953305	si:dkey-270i2.3	Si:dkey-270i2.3	18	336190		Dr.81174	0,03567	0,14373	1,3923	1,3923	0,00006	0,000755609	No	-0,06611	0,68739	1,07295		No	1,3923	1,5609	0,44526	1,5609	1,5609			Dr.81174	si:dkey-270i2.3
1953932	psma6b	Proteasome (prosome, macropain) subunit, alpha type, 6b	15	83917	proteasome (prosome, macropain) subunit, alpha type, 6b	Dr.82172	0,04802	-0,19235	0,64217	-1,55721	0,00006	0,000755609	No	-0,7235	0,23531	0,15401		No	1,55721	0,65451	-0,42387	-1,52786	1,52786			Dr.82172	psma6b
1954954	cyfip2	Cytoplasmic FMR1 interacting protein 2	14	100002872	cytoplasmic FMR1 interacting protein 2	Dr.83830	0,01572	-0,06291	0,86515	-1,15587	0,00006	0,000755609	No	-0,48707	0,34761	0,30533		No	1,15587	0,87837	-0,12968	-1,13847	1,13847			Dr.83830	cyfip2
1955243	Dr.84423	Transcribed locus	Un			Dr.84423	0,0227	0,09087	1,23274	1,23274	0,00006	0,000755609	No	-1,20655	0,05545	0,06966		No	1,23274	1,25633	0,22819	1,25633	1,25633			Dr.84423
1957202	cx47.1	Connexin 47.1	2	447835	connexin 47.1	Dr.89540	0,0603	-0,24104	0,57407	-1,74195	0,00006	0,000755609	No	-1,11227	0,09941	0,05998		No	1,74195	0,60335	-0,50526	-1,65741	1,65741			Dr.89540	cx47.1
1957249	Dr.89718	Transcribed locus	14			Dr.89718	0,04691	0,18895	1,54508	1,54508	0,00006	0,000755609	No	-1,37596	0,03346	0,05348		No	1,54508	1,5981	0,46882	1,5981	1,5981			Dr.89718
1938868	wu:fj85a06	Wu:fj85a06	1	337584		Dr.113601	0,04631	0,18406	1,52777	1,52777	0,00007	0,000863729	No	-2,32961	0,00376	0,00585		No	1,52777	1,55811	0,44347	1,55811	1,55811			Dr.113601	wu:fj85a06
1939040	LOC555585	Hypothetical LOC555585	3	555585		Dr.114283	0,39919	-1,58122	0,02623	-38,12565	0,00007	0,000863729	No	-2,68563	0,00508	0,00085		No	38,12565	0,16773	-1,78539	-5,9619	5,9619			Dr.114283	LOC555585
1939227	rhobtb2a	Rho-related BTB domain containing 2a	5	553415	Rho-related BTB domain containing 2a; ras-like protein Rhobtb2a	Dr.115039	0,01421	0,05665	1,13932	1,13932	0,00007	0,000863729	No	-1,39168	0,03719	0,04428		No	1,13932	1,19055	0,17441	1,19055	1,19055			Dr.115039	rhobtb2a
1939960	LOC100006137	Hypothetical protein LOC100006137	14	100006137		Dr.117882	0,05172	0,20648	1,60873	1,60873	0,00007	0,000863729	No	-1,76684	0,01339	0,02215		No	1,60873	1,65428	0,50336	1,65428	1,65428			Dr.117882	LOC100006137
1940097	LOC566890	Similar to Bromodomain containing 7	15	566890		Dr.118374	0,41472	-1,65112	0,02233	-44,78372	0,00007	0,000863729	No	-2,91028	0,00167	0,0009		No	44,78372	0,54	-0,61618	-1,85185	1,85185			Dr.118374	LOC566890
1940499	LOC560079	Hypothetical LOC560079	21	560079		Dr.119986	0,01432	-0,05701	0,87699	-1,14027	0,00007	0,000863729	No	-0,23333	0,61753	0,55294		No	1,14027	0,8954	-0,11048	-1,11681	1,11681			Dr.119986	LOC560079
1941606	Dr.123167	Transcribed locus	20			Dr.123167	0,01506	0,05997	1,14808	1,14808	0,00007	0,000863729	No	0,0285	0,98547	1,15707		No	1,14808	1,17412	0,16052	1,17412	1,17412			Dr.123167
1941936	Dr.123993	Transcribed locus	2			Dr.123993	0,50411	2	100	100	0,00007	0,000863729	No	-2,99627	0,00091	0,00112		No	100	1,22175	0,20029	1,22175	1,22175			Dr.123993
1942831	LOC798277	Hypothetical protein LOC798277	1	798277		Dr.132406	0,02605	-0,10405	0,78696	-1,27072	0,00007	0,000863729	No	-0,16172	0,76972	0,61871		No	1,27072	0,80381	-0,21839	-1,24407	1,24407			Dr.132406	LOC798277
1942847	zgc:56494	Zgc:56494	16	323918	hypothetical protein LOC323918; Oligosaccharyl transferase 3	Dr.132440	0,04435	0,17602	1,49976	1,49976	0,00007	0,000863729	No	-0,58803	0,22023	0,30274		No	1,49976	1,37468	0,31822	1,37468	1,37468			Dr.132440	zgc:56494
1943142	hsf1	Heat shock transcription factor 1	19	58123	heat shock transcription factor 1	Dr.132884	0,02834	0,11271	1,29632	1,29632	0,00007	0,000863729	No	-0,56702	0,22431	0,32742		No	1,29632	1,45971	0,37824	1,45971	1,45971			Dr.132884	hsf1
1943389	Dr.133256	Transcribed locus	1			Dr.133256	0,07625	0,30364	2,01204	2,01204	0,00007	0,000863729	No	-2,21743	0,00441	0,00834		No	2,01204	1,892	0,63763	1,892	1,892			Dr.133256
1943666	Dr.133750	Transcribed locus	12			Dr.133750	0,50235	-2	0,01	-100	0,00007	0,000863729	No	-3,08542	0,00081	0,00084		No	100	1,02923	0,02881	1,02923	1,02923			Dr.133750
1943825	hoxa5a	Homeo box A5a	19	58055	homeo box A5a; homeobox a5a	Dr.134275	0,03929	-0,1556	0,69888	-1,43087	0,00007	0,000863729	No	-1,60636	0,02837	0,0216		No	1,43087	0,76127	-0,27276	-1,31359	1,31359			Dr.134275	hoxa5a
1944591	Dr.14870	Transcribed locus	3			Dr.14870	0,06826	0,27057	1,86454	1,86454	0,00007	0,000863729	No	-0,65692	0,15943	0,31398		No	1,86454	1,96937	0,67771	1,96937	1,96937			Dr.14870
1944595	zgc:136963	Zgc:136963	13	664694	hypothetical protein LOC664694; fb11g08	Dr.1489	0,16213	-0,64646	0,2257	-4,43062	0,00007	0,000863729	No	-2,27016	0,01038	0,00278		No	4,43062	0,26728	-1,31947	-3,74145	3,74145			Dr.1489	zgc:136963
1944616	Dr.15033	CDNA clone IMAGE:6034066	Un			Dr.15033	0,01993	-0,07931	0,83308	-1,20036	0,00007	0,000863729	No	0,43614	2,96307	2,51733		No	1,20036	0,84957	-0,16303	-1,17707	1,17707			Dr.15033
1945696	LOC558776	Hypothetical LOC558776	1	558776		Dr.23673	0,03584	0,14215	1,38722	1,38722	0,00007	0,000863729	No	-0,63172	0,19695	0,27845		No	1,38722	1,41377	0,34626	1,41377	1,41377			Dr.23673	LOC558776
1946156	Dr.28772	Transcribed locus	16			Dr.28772	0,03143	0,1253	1,33445	1,33445	0,00007	0,000863729	No	-0,50686	0,26433	0,36654		No	1,33445	1,38669	0,32692	1,38669	1,38669			Dr.28772
1948478	arl8	ADP-ribosylation factor-like 8	7	327551	ADP-ribosylation factor-like 8	Dr.70549	0,02102	0,08364	1,21238	1,21238	0,00007	0,000863729	No	-0,58021	0,23943	0,28868		No	1,21238	1,2057	0,18706	1,2057	1,2057			Dr.70549	arl8
1949252	ptprs	Protein tyrosine phosphatase, receptor type, S	22	140820		Dr.75642	0,04174	0,16576	1,46473	1,46473	0,00007	0,000863729	No	-0,43243	0,30176	0,45651		No	1,46473	1,51281	0,41397	1,51281	1,51281			Dr.75642	ptprs
1950789	zgc:92476	Zgc:92476	19	436916	hypothetical protein LOC436916	Dr.77577	0,01466	0,0585	1,1442	1,1442	0,00007	0,000863729	No	0,66371	4,23447	5,01898		No	1,1442	1,18527	0,16997	1,18527	1,18527			Dr.77577	zgc:92476
1952761	zgc:63700	Zgc:63700	21	334529	hypothetical protein LOC334529	Dr.80354	0,03245	0,1286	1,34463	1,34463	0,00007	0,000863729	No	-2,1116	0,00662	0,00903		No	1,34463	1,36344	0,31001	1,36344	1,36344			Dr.80354	zgc:63700
1954003	st6gal2	ST6 beta-galactosamide alpha-2,6-sialyltranferase 2	14	403116	beta-galactosamide alpha-2,6-sialyltransferase II	Dr.82299	0,06509	-0,25966	0,54997	-1,81827	0,00007	0,000863729	No	-0,35644	0,62427	0,31027		No	1,81827	0,49702	-0,69913	-2,012	2,012			Dr.82299	st6gal2
1954456	mafl	V-maf musculoaponeurotic fibrosarcoma (avian) oncogene family, protein L	10	114468	v-maf musculoaponeurotic fibrosarcoma (avian) oncogene family, protein L	Dr.83037	0,03003	0,11978	1,3176	1,3176	0,00007	0,000863729	No	-1,11139	0,06531	0,09168		No	1,3176	1,40376	0,33915	1,40376	1,40376			Dr.83037	mafl
1954951	Dr.83826	Transcribed locus	9			Dr.83826	0,01497	0,0596	1,14711	1,14711	0,00007	0,000863729	No	-0,84984	0,13063	0,15291		No	1,14711	1,17051	0,15744	1,17051	1,17051			Dr.83826
1955530	Dr.84873	Transcribed locus	7			Dr.84873	0,01947	-0,07721	0,83712	-1,19458	0,00007	0,000863729	No	-1,28863	0,05554	0,04766		No	1,19458	0,85804	-0,15311	-1,16545	1,16545			Dr.84873
1956176	Dr.86115	Transcribed locus	18			Dr.86115	0,01962	0,07831	1,19759	1,19759	0,00007	0,000863729	No	-0,79259	0,14578	0,17829		No	1,19759	1,22298	0,20129	1,22298	1,22298			Dr.86115
1956228	Dr.86201	Transcribed locus	11			Dr.86201	0,04147	0,16431	1,45987	1,45987	0,00007	0,000863729	No	-1,51884	0,02486	0,03688		No	1,45987	1,48336	0,39431	1,48336	1,48336			Dr.86201
1956638	LOC570418	Hypothetical LOC570418	3	570418		Dr.87241	0,04098	-0,16266	0,6876	-1,45433	0,00007	0,000863729	No	-0,18963	0,76664	0,54469		No	1,45433	0,71049	-0,34181	-1,40749	1,40749			Dr.87241	LOC570418
1957696	Dr.92144	Transcribed locus	4			Dr.92144	0,02018	0,08024	1,20294	1,20294	0,00007	0,000863729	No	1,35868	20,61404	25,36878		No	1,20294	1,23066	0,20755	1,23066	1,23066			Dr.92144
1937614	im:7140652	Im:7140652	13	492543		Dr.104798	0,11171	0,44179	2,76559	2,76559	0,00008	0,000970667	No	-2,25768	0,00339	0,0096		No	2,76559	2,83438	1,04182	2,83438	2,83438			Dr.104798	im:7140652
1939022	Dr.114244	Transcribed locus, weakly similar to XP_001170933.1 similar to drug resistance-related protein LRP, partial [Pan troglodytes]	3			Dr.114244	0,04001	-0,15793	0,69513	-1,43857	0,00008	0,000970667	No	-0,17056	0,80446	0,57112		No	1,43857	0,70994	-0,34258	-1,40857	1,40857			Dr.114244
1939177	zgc:56488	Zgc:56488	5	393263	hypothetical protein LOC393263	Dr.114803	0,0132	-0,05206	0,88704	-1,12735	0,00008	0,000970667	No	-0,2299	0,6177	0,5616		No	1,12735	0,90918	-0,09522	-1,0999	1,0999			Dr.114803	zgc:56488
1939339	LOC797140	Similar to Bridging integrator 2, like	6	797140		Dr.115412	0,02678	-0,10577	0,78384	-1,27577	0,00008	0,000970667	No	-0,49896	0,35468	0,28414		No	1,27577	0,80112	-0,22175	-1,24826	1,24826			Dr.115412	LOC797140
1939442	spi1	Spi1	7	30117	spi1; transcription factor spi1	Dr.115782	0,02791	-0,11044	0,77545	-1,28957	0,00008	0,000970667	No	-0,57152	0,30176	0,23839		No	1,28957	0,79001	-0,23571	-1,2658	1,2658			Dr.115782	spi1
1940217	LOC566639	Similar to AHNAK nucleoprotein	17	566639		Dr.118834	0,11224	-0,44281	0,36074	-2,7721	0,00008	0,000970667	No	-2,10887	0,01368	0,00475		No	2,7721	0,34755	-1,05685	-2,87731	2,87731			Dr.118834	LOC566639
1940307	LOC100000890	Hypothetical protein LOC100000890	18	100000890		Dr.119196	0,0525	0,20637	1,6083	1,6083	0,00008	0,000970667	No	-1,68178	0,01609	0,0269		No	1,6083	1,67158	0,51377	1,67158	1,67158			Dr.119196	LOC100000890
1940432	LOC796696	Similar to novel lectin C-type domain containing protein	21	796696		Dr.119746	0,02453	-0,09681	0,80018	-1,24972	0,00008	0,000970667	No	-1,72211	0,02053	0,01752		No	1,24972	0,8532	-0,15876	-1,17205	1,17205			Dr.119746	LOC796696
1940928	Dr.121726	Transcribed locus	11			Dr.121726	0,21085	0,83329	6,8122	6,8122	0,00008	0,000970667	No	-2,39501	0,00168	0,01159		No	6,8122	6,88351	1,92913	6,88351	6,88351			Dr.121726
1941208	Dr.122355	Transcribed locus, weakly similar to XP_001096972.1 similar to RAB3 GTPase-activating protein [Macaca mulatta]	9			Dr.122355	0,02074	-0,08156	0,82879	-1,20658	0,00008	0,000970667	No	0,25302	2,07218	1,5474		No	1,20658	0,74675	-0,29202	-1,33913	1,33913			Dr.122355
1942673	zgc:92533	Zgc:92533	19	445051	keratin 12; fa97a07; krtt1c19a; cytokeratin; type I keratin	Dr.132195	0,09494	-0,37555	0,42117	-2,37436	0,00008	0,000970667	No	0,36537	3,47236	1,54922		No	2,37436	0,44616	-0,80709	-2,24137	2,24137			Dr.132195	zgc:92533
1942807	pls3	Plastin 3 (T isoform)	14	436598	plastin 3 (T isoform)	Dr.132378	0,03167	-0,12485	0,75016	-1,33305	0,00008	0,000970667	No	-1,23142	0,06335	0,05437		No	1,33305	0,85826	-0,15285	-1,16515	1,16515			Dr.132378	pls3
1944143	LOC797299	Similar to SERTA domain containing 4	13	797299		Dr.139141	0,50807	-2	0,01	-100	0,00008	0,000970667	No	-3,01378	0,00113	0,00084		No	100	0,74188	-0,29857	-1,34793	1,34793			Dr.139141	LOC797299
1945023	LOC556362	Hypothetical LOC556362	16	556362		Dr.17847	0,05443	0,21457	1,63897	1,63897	0,00008	0,000970667	No	-1,57597	0,02168	0,0325		No	1,63897	1,49903	0,40482	1,49903	1,49903			Dr.17847	LOC556362
1945297	chga	Chromogranin A	20	450039	chromogranin A	Dr.20148	0,02834	-0,11161	0,77338	-1,29303	0,00008	0,000970667	No	0,84126	7,97736	6,03469		No	1,29303	0,75648	-0,27908	-1,32192	1,32192			Dr.20148	chga
1947473	serpinc1	Serine (or cysteine) proteinase inhibitor, clade C (antithrombin), member 1	22	321545	serine (or cysteine) proteinase inhibitor, clade C (antithrombin), member 1	Dr.4199	0,06475	0,25591	1,80264	1,80264	0,00008	0,000970667	No	-2,46806	0,00251	0,00462		No	1,80264	1,84308	0,61144	1,84308	1,84308			Dr.4199	serpinc1
1948610	tgfbi	Transforming growth factor, beta-induced	14	321421	transforming growth factor, beta-induced; etID38199.14	Dr.742	0,01494	0,05914	1,14587	1,14587	0,00008	0,000970667	No	-0,50699	0,2885	0,33564		No	1,14587	1,16339	0,15134	1,16339	1,16339			Dr.742	tgfbi
1948938	wu:fa11d03	Wu:fa11d03	7	334985	fj67e09	Dr.75255	0,02774	-0,10939	0,77733	-1,28645	0,00008	0,000970667	No	-0,47242	0,37901	0,30048		No	1,28645	0,79281	-0,23218	-1,26134	1,26134			Dr.75255	wu:fa11d03
1948957	si:dkey-149j18.2	Si:dkey-149j18.2	18	561142	hypothetical protein LOC561142	Dr.75278	0,01923	-0,07591	0,83963	-1,191	0,00008	0,000970667	No	-0,77483	0,18293	0,1542		No	1,191	0,84294	-0,17086	-1,18633	1,18633			Dr.75278	si:dkey-149j18.2
1952556	dhdds	Dehydrodolichyl diphosphate synthase	16	406468	dehydrodolichyl diphosphate synthase	Dr.80056	0,01382	-0,05435	0,88237	-1,13331	0,00008	0,000970667	No	-0,34893	0,47332	0,42363		No	1,13331	0,89501	-0,11092	-1,11731	1,11731			Dr.80056	dhdds
1953664	gnpda1	Glucosamine-6-phosphate deaminase 1	14	550565	glucosamine-6-phosphate deaminase 1	Dr.81730	0,02181	-0,0861	0,82017	-1,21926	0,00008	0,000970667	No	-1,33331	0,0511	0,04216		No	1,21926	0,82503	-0,19234	-1,21208	1,21208			Dr.81730	gnpda1
1954188	trac	T cell receptor alpha constant	2	368967		Dr.82600	0,03117	-0,12317	0,75306	-1,32792	0,00008	0,000970667	No	-0,92487	0,13757	0,10274		No	1,32792	0,74677	-0,292	-1,33911	1,33911			Dr.82600	trac
1954533	zgc:101630	Zgc:101630	7	447900	hypothetical protein LOC447900	Dr.83166	0,01547	-0,06096	0,86904	-1,15069	0,00008	0,000970667	No	-0,61276	0,25741	0,23113		No	1,15069	0,89791	-0,10769	-1,1137	1,1137			Dr.83166	zgc:101630
1956675	wu:fc59c03	Wu:fc59c03	10	325201		Dr.8738	0,02529	0,09958	1,2577	1,2577	0,00008	0,000970667	No	-0,27127	0,47356	0,60547		No	1,2577	1,27855	0,24572	1,27855	1,27855			Dr.8738	wu:fc59c03
1957195	p2rx4b	Purinergic receptor P2X, ligand-gated ion channel, 4b	8	387301	purinergic receptor P2X, ligand-gated ion channel, 4b	Dr.89523	0,50722	-2	0,01	-100	0,00008	0,000970667	No	-3,05492	0,00087	0,0009		No	100	1,02865	0,02824	1,02865	1,02865			Dr.89523	p2rx4b
1957758	hel_dr5	Helentron 5 helitron-like transposon replicase/helicase/endonuclease	25	386718	helentron 5 helitron-like transposon replicase/helicase/endonuclease	Dr.92476	0,07548	0,29843	1,98807	1,98807	0,00008	0,000970667	No	-2,05187	0,00627	0,01299		No	1,98807	2,07153	0,72829	2,07153	2,07153			Dr.92476	hel_dr5
1938043	wu:fj88e10	Wu:fj88e10	12	337630		Dr.106320	0,01823	0,07126	1,17831	1,17831	0,00009	0,001071396	No	0,22335	1,52829	1,83015		No	1,17831	1,19751	0,18025	1,19751	1,19751			Dr.106320	wu:fj88e10
1939535	zgc:63744	Zgc:63744	8	334304	chymotrypsin C (caldecrin); caldecrin; chymotrypsin C	Dr.116102	0,07808	0,30499	2,0183	2,0183	0,00009	0,001071396	No	-1,66758	0,01488	0,03233		No	2,0183	2,17278	0,77601	2,17278	2,17278			Dr.116102	zgc:63744
1944142	LOC566410	Similar to CUB and Sushi multiple domains 3	19	566410		Dr.139118	0,0426	0,16703	1,46902	1,46902	0,00009	0,001071396	No	-1,62615	0,01935	0,02914		No	1,46902	1,50599	0,40945	1,50599	1,50599			Dr.139118	LOC566410
1944315	Dr.140723	Transcribed locus	22			Dr.140723	0,01704	-0,06667	0,8577	-1,16591	0,00009	0,001071396	No	0,70717	5,44802	4,77025		No	1,16591	0,87559	-0,13285	-1,14208	1,14208			Dr.140723
1944877	Dr.16919	Transcribed locus	Un			Dr.16919	0,01648	0,06456	1,16026	1,16026	0,00009	0,001071396	No	-0,40629	0,36095	0,42656		No	1,16026	1,18178	0,16702	1,18178	1,18178			Dr.16919
1945312	znf533	Zinc finger protein 533	9	368405	zinc finger protein 533	Dr.20282	0,02633	0,10313	1,26804	1,26804	0,00009	0,001071396	No	-0,53356	0,25487	0,33618		No	1,26804	1,31903	0,2769	1,31903	1,31903			Dr.20282	znf533
1945383	wu:fb62f11	Wu:fb62f11	16	322488		Dr.21119	0,02691	0,10535	1,27453	1,27453	0,00009	0,001071396	No	-1,19027	0,05664	0,07368		No	1,27453	1,30072	0,26292	1,30072	1,30072			Dr.21119	wu:fb62f11
1945410	ccng2	Cyclin G2	21	266794	cyclin G2	Dr.21399	0,01362	0,05349	1,13107	1,13107	0,00009	0,001071396	No	-0,17978	0,60501	0,72224		No	1,13107	1,19377	0,17711	1,19377	1,19377			Dr.21399	ccng2
1945574	wu:fj49b04	Wu:fj49b04	5	336114		Dr.22757	0,03224	0,12594	1,33641	1,33641	0,00009	0,001071396	No	-0,22659	0,50942	0,69141		No	1,33641	1,35724	0,30546	1,35724	1,35724			Dr.22757	wu:fj49b04
1946528	pqbp1l	Polyglutamine binding protein 1-like	8	368734	polyglutamine binding protein 1-like	Dr.32075	0,01382	0,05421	1,13295	1,13295	0,00009	0,001071396	No	0,28852	1,79883	2,09913		No	1,13295	1,16694	0,15439	1,16694	1,16694			Dr.32075	pqbp1l
1948799	cfb	Complement factor B	21	30604	complement factor B; complement component factor B	Dr.75096	0,14113	0,55339	3,5759	3,5759	0,00009	0,001071396	No	-1,82426	0,00762	0,0295		No	3,5759	3,87294	1,35401	3,87294	3,87294			Dr.75096	cfb
1949579	wu:fa66a08	Wu:fa66a08	4	336999		Dr.76007	0,01486	-0,05805	0,87489	-1,143	0,00009	0,001071396	No	-0,62139	0,25886	0,22088		No	1,143	0,85328	-0,15866	-1,17194	1,17194			Dr.76007	wu:fa66a08
1949904	LOC558659	Similar to CDK5 regulatory subunit associated protein 1 isoform a	11	558659		Dr.76434	0,03756	-0,14718	0,71256	-1,40339	0,00009	0,001071396	No	-1,07531	0,09894	0,07205		No	1,40339	0,72817	-0,31721	-1,3733	1,3733			Dr.76434	LOC558659
1950327	si:dkey-222f8.3	Si:dkey-222f8.3	4	561722	hypothetical protein LOC561722	Dr.76969	0,01981	-0,07784	0,83591	-1,1963	0,00009	0,001071396	No	-1,51092	0,03394	0,02802		No	1,1963	0,82548	-0,19179	-1,21142	1,21142			Dr.76969	si:dkey-222f8.3
1950461	dnajc3	DnaJ (Hsp40) homolog, subfamily C, member 3	9	322544	DnaJ (Hsp40) homolog, subfamily C, member 3	Dr.77134	0,01834	-0,07183	0,84755	-1,17986	0,00009	0,001071396	No	-0,34515	0,49351	0,41344		No	1,17986	0,83774	-0,17705	-1,19369	1,19369			Dr.77134	dnajc3
1950500	cyp2j28	Ccytochrome P450, family 2, subfamily J, polypeptide 28	20	259306	ccytochrome P450, family 2, subfamily J, polypeptide 28; cytochrome P450, subfamily IIJ (arachidonic acid epoxygenase) polypeptide a	Dr.77181	0,05297	-0,20786	0,61963	-1,61386	0,00009	0,001071396	No	-1,23768	0,06999	0,04782		No	1,61386	0,68317	-0,38101	-1,46377	1,46377			Dr.77181	cyp2j28
1950580	ssr1	Signal sequence receptor, alpha	24	373100	signal sequence receptor, alpha	Dr.77292	0,01337	-0,0523	0,88655	-1,12797	0,00009	0,001071396	No	0,81966	6,9437	6,27668		No	1,12797	0,90394	-0,10099	-1,10627	1,10627			Dr.77292	ssr1
1952134	zgc:92447	Zgc:92447	2	436940	hypothetical protein LOC436940	Dr.79436	0,02019	0,07926	1,20022	1,20022	0,00009	0,001071396	No	0,20732	1,44361	1,79963		No	1,20022	1,24661	0,22043	1,24661	1,24661			Dr.79436	zgc:92447
1952190	wu:fc85f10	Wu:fc85f10	13	325543		Dr.79512	0,04039	0,15785	1,4383	1,4383	0,00009	0,001071396	No	-0,71622	0,15843	0,23522		No	1,4383	1,48465	0,39518	1,48465	1,48465			Dr.79512	wu:fc85f10
1952699	Dr.80259	Transcribed locus	1			Dr.80259	0,06979	0,27319	1,87582	1,87582	0,00009	0,001071396	No	-0,57081	0,19064	0,39492		No	1,87582	2,07157	0,72831	2,07157	2,07157			Dr.80259
1953140	Dr.80928	Transcribed locus	25			Dr.80928	0,02779	0,1085	1,28381	1,28381	0,00009	0,001071396	No	-0,66786	0,18776	0,24642		No	1,28381	1,31243	0,27188	1,31243	1,31243			Dr.80928
1953388	mtmr2	Myotubularin related protein 2	5	30644	myotubularin related protein 2	Dr.81275	0,021	-0,082	0,82794	-1,20782	0,00009	0,001071396	No	-0,8415	0,15819	0,13117		No	1,20782	0,82923	-0,18725	-1,20593	1,20593			Dr.81275	mtmr2
1953425	vdr	Vitamin D receptor	23	30076	vitamin D receptor	Dr.81313	0,03808	0,14894	1,40909	1,40909	0,00009	0,001071396	No	-1,58984	0,02143	0,03085		No	1,40909	1,43913	0,36404	1,43913	1,43913			Dr.81313	vdr
1953517	cbx8	Chromobox homolog 8 (Pc class homolog, Drosophila)	3	404038	chromobox homolog 8; polycomb 3	Dr.81470	0,02517	0,09864	1,255	1,255	0,00009	0,001071396	No	-0,65921	0,19497	0,24639		No	1,255	1,26375	0,23409	1,26375	1,26375			Dr.81470	cbx8
1954997	Dr.83921	Transcribed locus	15			Dr.83921	0,51094	-2	0,01	-100	0,00009	0,001071396	No	-3,06267	0,0009	0,00084		No	100	0,92925	-0,07337	-1,07613	1,07613			Dr.83921
1955115	LOC568321	Hypothetical LOC568321	22	568321		Dr.84163	0,15204	0,59381	3,92471	3,92471	0,00009	0,001071396	No	-2,19681	0,00397	0,01347		No	3,92471	3,39549	1,22245	3,39549	3,39549			Dr.84163	LOC568321
1955443	gpr143	G protein-coupled receptor 143	9	393795	G protein-coupled receptor 143	Dr.84759	0,02417	-0,09493	0,80366	-1,24431	0,00009	0,001071396	No	-0,42698	0,40846	0,34268		No	1,24431	0,83895	-0,1756	-1,19197	1,19197			Dr.84759	gpr143
1956208	Dr.86166	Transcribed locus	18			Dr.86166	0,03661	0,14329	1,39087	1,39087	0,00009	0,001071396	No	-0,89796	0,10625	0,15057		No	1,39087	1,41707	0,34859	1,41707	1,41707			Dr.86166
1957174	trpn1	Transient receptor potential cation channel, subfamily N, member 1	19	368273	transient receptor potential cation channel, subfamily N, member 1	Dr.89462	0,05068	0,19913	1,58171	1,58171	0,00009	0,001071396	No	-1,63111	0,01823	0,02999		No	1,58171	1,64541	0,49799	1,64541	1,64541			Dr.89462	trpn1
1957774	zgc:123207	Zgc:123207	23	641419	hypothetical protein LOC641419	Dr.92616	0,51106	-2	0,01	-100	0,00009	0,001071396	No	-3,08542	0,00081	0,00084		No	100	1,02923	0,02881	1,02923	1,02923			Dr.92616	zgc:123207
1938865	LOC100004501	Similar to Fibrinogen, gamma polypeptide	1	100004501		Dr.113590	0,12435	0,48391	3,04729	3,04729	0,0001	0,001174922	No	-2,12777	0,00442	0,01374		No	3,04729	3,10514	1,13306	3,10514	3,10514			Dr.113590	LOC100004501
1941566	Dr.123068	Transcribed locus, strongly similar to XP_706559.1 hypothetical protein XP_701467 [Danio rerio]	21			Dr.123068	0,03665	0,14272	1,38905	1,38905	0,0001	0,001174922	No	-0,96662	0,09073	0,12938		No	1,38905	1,4259	0,3548	1,4259	1,4259			Dr.123068
1942033	Dr.124648	Transcribed locus	Un			Dr.124648	0,05323	-0,20646	0,62164	-1,60864	0,0001	0,001174922	No	-2,26531	0,00683	0,00434		No	1,60864	0,63623	-0,4522	-1,57177	1,57177			Dr.124648
1942729	wu:fb33a11	Wu:fb33a11	23	321728		Dr.132276	0,06953	0,27	1,86208	1,86208	0,0001	0,001174922	No	-2,07479	0,00616	0,01175		No	1,86208	1,90891	0,64653	1,90891	1,90891			Dr.132276	wu:fb33a11
1942892	hoxb3a	Homeo box B3a	3	30339	homeo box B3a; homeobox gene B-3	Dr.132502	0,02268	-0,08851	0,81563	-1,22604	0,0001	0,001174922	No	-1,27965	0,05874	0,04696		No	1,22604	0,79951	-0,22376	-1,25077	1,25077			Dr.132502	hoxb3a
1943222	LOC100001846	Hypothetical protein LOC100001846	8	100001846		Dr.133005	0,15591	-0,60579	0,24786	-4,03447	0,0001	0,001174922	No	-2,37906	0,00873	0,00226		No	4,03447	0,25836	-1,35338	-3,8705	3,8705			Dr.133005	LOC100001846
1945012	sdcbp	Syndecan binding protein (syntenin)	23	325004	syndecan binding protein	Dr.1778	0,01867	-0,07258	0,84611	-1,18189	0,0001	0,001174922	No	0,1863	1,67856	1,40497		No	1,18189	0,83701	-0,17791	-1,19472	1,19472			Dr.1778	sdcbp
1946026	wu:fb57f06	Wu:fb57f06	24	322317		Dr.27305	0,0293	-0,11393	0,76925	-1,29997	0,0001	0,001174922	No	-1,53541	0,03238	0,02624		No	1,29997	0,81021	-0,21046	-1,23425	1,23425			Dr.27305	wu:fb57f06
1946317	zgc:85923	Zgc:85923	15	406448	myelin protein zero-like 3	Dr.30256	0,09481	-0,36774	0,42881	-2,33205	0,0001	0,001174922	No	-2,12157	0,01147	0,00498		No	2,33205	0,43407	-0,83455	-2,30377	2,30377			Dr.30256	zgc:85923
1947223	zgc:113457	Zgc:113457	22	541360	hypothetical protein LOC541360	Dr.39065	0,51422	2	100	100	0,0001	0,001174922	No	-3,06481	0,00082	0,00091		No	100	1,10256	0,09763	1,10256	1,10256			Dr.39065	zgc:113457
1950507	wu:fc48a01	Wu:fc48a01	8	324916		Dr.77190	0,0184	0,07145	1,17883	1,17883	0,0001	0,001174922	No	0,3023	1,82889	2,20215		No	1,17883	1,20409	0,18572	1,20409	1,20409			Dr.77190	wu:fc48a01
1951306	wu:fc06f06	Wu:fc06f06	10	323670		Dr.78305	0,05587	0,21708	1,64846	1,64846	0,0001	0,001174922	No	-1,10785	0,05977	0,10383		No	1,64846	1,7372	0,55228	1,7372	1,7372			Dr.78305	wu:fc06f06
1952350	zgc:77112	Zgc:77112	8	406459	hypothetical protein LOC406459	Dr.79757	0,05349	-0,2087	0,61844	-1,61696	0,0001	0,001174922	No	-1,83134	0,01839	0,01182		No	1,61696	0,6431	-0,44145	-1,55497	1,55497			Dr.79757	zgc:77112
1952423	dgat1	Diacylglycerol O-acyltransferase homolog 1 (mouse)	19	325875	diacylglycerol O-acyltransferase homolog 1	Dr.79871	0,03601	0,13998	1,38032	1,38032	0,0001	0,001174922	No	-0,19821	0,53631	0,74845		No	1,38032	1,39557	0,3333	1,39557	1,39557			Dr.79871	dgat1
1953191	zgc:92252	Zgc:92252	18	436895	hypothetical protein LOC436895	Dr.81006	0,03589	-0,13996	0,72449	-1,38027	0,0001	0,001174922	No	-0,34439	0,5281	0,39032		No	1,38027	0,7391	-0,30233	-1,353	1,353			Dr.81006	zgc:92252
1955109	zgc:91974	Zgc:91974	10	436929	hypothetical protein LOC436929	Dr.84148	0,03372	0,13138	1,35325	1,35325	0,0001	0,001174922	No	-0,83367	0,12439	0,17294		No	1,35325	1,39032	0,32953	1,39032	1,39032			Dr.84148	zgc:91974
1955738	LOC793361	Hypothetical protein LOC793361	15	793361		Dr.85225	0,04206	-0,16373	0,68592	-1,45789	0,0001	0,001174922	No	-0,66858	0,25963	0,17892		No	1,45789	0,68913	-0,37233	-1,45111	1,45111			Dr.85225	LOC793361
1956000	Dr.85774	Transcribed locus	16			Dr.85774	0,51424	-2	0,01	-100	0,0001	0,001174922	No	-3,03257	0,00096	0,0009		No	100	0,93028	-0,07227	-1,07495	1,07495			Dr.85774
1956289	zgc:64051	Zgc:64051	2	393342	hypothetical protein LOC393342	Dr.86328	0,03557	-0,13862	0,72674	-1,376	0,0001	0,001174922	No	-0,30802	0,57261	0,42532		No	1,376	0,74277	-0,29736	-1,34631	1,34631			Dr.86328	zgc:64051
1956455	LOC793374	Hypothetical protein LOC793374	7	793374		Dr.86757	0,04709	0,18333	1,52522	1,52522	0,0001	0,001174922	No	-1,59638	0,02031	0,03197		No	1,52522	1,57469	0,45406	1,57469	1,57469			Dr.86757	LOC793374
1957773	Dr.92610	Transcribed locus	15			Dr.92610	0,51541	2	100	100	0,0001	0,001174922	No	-3,08464	0,00082	0,00083		No	100	1,00561	0,00559	1,00561	1,00561			Dr.92610
1937943	wu:fc49e10	Wu:fc49e10	11	324960		Dr.105956	0,0247	0,09561	1,24626	1,24626	0,00011	0,001282069	No	-0,50037	0,27902	0,35779		No	1,24626	1,2823	0,24866	1,2823	1,2823			Dr.105956	wu:fc49e10
1939025	psat1	Phosphoserine aminotransferase 1	5	327512	phosphoserine aminotransferase 1 isoform 1	Dr.11425	0,00926	-0,03576	0,92096	-1,08583	0,00011	0,001282069	No	-0,06285	0,89297	0,83841		No	1,08583	0,9389	-0,06305	-1,06508	1,06508			Dr.11425	psat1
1941615	Dr.123185	Transcribed locus	11			Dr.123185	0,03818	0,14762	1,40482	1,40482	0,00011	0,001282069	No	-0,29307	0,42492	0,6143		No	1,40482	1,44568	0,36858	1,44568	1,44568			Dr.123185
1943663	Dr.133747	Transcribed locus	3			Dr.133747	0,07558	0,29212	1,95937	1,95937	0,00011	0,001282069	No	-2,06463	0,00614	0,01248		No	1,95937	2,03307	0,70955	2,03307	2,03307			Dr.133747
1948258	zgc:153295	Zgc:153295	17	751667	hypothetical protein LOC751667	Dr.63305	0,04575	0,17655	1,50158	1,50158	0,00011	0,001282069	No	-0,8415	0,11695	0,17941		No	1,50158	1,53408	0,42793	1,53408	1,53408			Dr.63305	zgc:153295
1950642	sb:cb552	Sb:cb552	17	321302		Dr.77377	0,03265	0,12622	1,33728	1,33728	0,00011	0,001282069	No	-1,48234	0,02824	0,03858		No	1,33728	1,36601	0,31189	1,36601	1,36601			Dr.77377	sb:cb552
1952083	elovl6l	ELOVL family member 6, elongation of long chain fatty acids like	13	386713	ELOVL family member 6, elongation of long chain fatty acids like	Dr.79367	0,51693	-2	0,01	-100	0,00011	0,001282069	No	-3,05492	0,00087	0,0009		No	100	1,02865	0,02824	1,02865	1,02865			Dr.79367	elovl6l
1952342	wu:fd13g05	Wu:fd13g05	12	325845		Dr.79748	0,37952	-1,4674	0,03409	-29,33562	0,00011	0,001282069	No	-2,72058	0,00676	0,00092		No	29,33562	0,13602	-1,99498	-7,35207	7,35207			Dr.79748	wu:fd13g05
1953657	LOC794083	Hypothetical protein LOC794083	12	794083		Dr.81713	0,02954	0,11459	1,30194	1,30194	0,00011	0,001282069	No	-1,09891	0,06905	0,09213		No	1,30194	1,33428	0,28839	1,33428	1,33428			Dr.81713	LOC794083
1953681	Dr.81762	Transcribed locus	23			Dr.81762	0,02951	0,11395	1,30002	1,30002	0,00011	0,001282069	No	-0,56999	0,2336	0,31137		No	1,30002	1,33292	0,28737	1,33292	1,33292			Dr.81762
1953733	si:dkey-223n17.3	Si:dkey-223n17.3	18	556852	hypothetical protein LOC556852	Dr.81848	0,01543	0,05977	1,14754	1,14754	0,00011	0,001282069	No	-0,42788	0,34758	0,40105		No	1,14754	1,15384	0,1431	1,15384	1,15384			Dr.81848	si:dkey-223n17.3
1954203	LOC798923	Similar to LOC562002 protein	1	798923		Dr.82625	0,51695	2	100	100	0,00011	0,001282069	No	-3,02902	0,00091	0,00096		No	100	1,04851	0,04737	1,04851	1,04851			Dr.82625	LOC798923
1958090	Dr.99274	Transcribed locus	4			Dr.99274	0,02827	-0,10926	0,77757	-1,28606	0,00011	0,001282069	No	-0,36813	0,48216	0,38198		No	1,28606	0,79224	-0,23289	-1,26224	1,26224			Dr.99274
1938717	Dr.111478	CDNA clone IMAGE:7401251	21			Dr.111478	0,03236	-0,12465	0,75049	-1,33246	0,00012	0,001379927	No	0,58373	4,39718	3,36503		No	1,33246	0,76527	-0,26753	-1,30673	1,30673			Dr.111478
1938993	zgc:63569	Zgc:63569	3	321056	choline transporter-like protein 2	Dr.114174	0,05088	-0,1959	0,63694	-1,57002	0,00012	0,001379927	No	-0,82775	0,18827	0,11935		No	1,57002	0,63395	-0,45578	-1,5774	1,5774			Dr.114174	zgc:63569
1940977	Dr.121825	Transcribed locus, weakly similar to XP_001118301.1 similar to Mitochondrial-processing peptidase beta subunit, mitochondrial precursor (Beta-MPP) (P-52) [Macaca mulatta]	6			Dr.121825	0,02511	-0,09665	0,80049	-1,24924	0,00012	0,001379927	No	0,6181	4,59641	3,76222		No	1,24924	0,81851	-0,20027	-1,22173	1,22173			Dr.121825
1941639	Dr.123223	Transcribed locus	25			Dr.123223	0,51973	-2	0,01	-100	0,00012	0,001379927	No	-3,08542	0,00081	0,00084		No	100	1,02923	0,02881	1,02923	1,02923			Dr.123223
1943983	rtn4rl1	Reticulon 4 receptor-like 1	15	403308	reticulon 4 receptor-like 1; Nogo receptor homolog 2a	Dr.134948	0,03597	0,13801	1,37407	1,37407	0,00012	0,001379927	No	-0,40904	0,32882	0,46516		No	1,37407	1,41464	0,34688	1,41464	1,41464			Dr.134948	rtn4rl1
1944241	ptenb	Phosphatase and tensin homolog B (mutated in multiple advanced cancers 1)	12	368415	phosphatase and tensin homolog (mutated in multiple advanced cancers 1)	Dr.140568	0,02156	0,083	1,2106	1,2106	0,00012	0,001379927	No	-0,13367	0,66756	0,80941		No	1,2106	1,2125	0,19268	1,2125	1,2125			Dr.140568	ptenb
1946356	LOC407633	Bat2-like protein	20	407633		Dr.30461	0,02881	0,11074	1,29045	1,29045	0,00012	0,001379927	No	-0,57889	0,22546	0,30843		No	1,29045	1,36797	0,31333	1,36797	1,36797			Dr.30461	LOC407633
1947466	nqo1	NAD(P)H dehydrogenase, quinone 1	7	322506	NAD(P)H dehydrogenase, quinone 1	Dr.4189	0,0133	-0,05103	0,88914	-1,12468	0,00012	0,001379927	No	-0,71531	0,20991	0,17674		No	1,12468	0,84197	-0,17201	-1,18769	1,18769			Dr.4189	nqo1
1947791	tpma	Alpha-tropomyosin	7	30324	alpha-tropomyosin; tropomyosin alpha chain	Dr.47559	0,2193	-0,84129	0,14411	-6,93894	0,00012	0,001379927	No	-0,62737	1,39197	0,03996		No	6,93894	0,02871	-3,5506	-34,83407	34,83407			Dr.47559	tpma
1948079	zgc:55687	Zgc:55687	23	321636	hypothetical protein LOC321636; unm hi3400; un-named hi3400	Dr.5380	0,01922	-0,07395	0,84342	-1,18565	0,00012	0,001379927	No	-0,05841	0,94798	0,80608		No	1,18565	0,85031	-0,16215	-1,17604	1,17604			Dr.5380	zgc:55687
1948531	Dr.72342	Transcribed locus	4			Dr.72342	0,133	0,51059	3,24033	3,24033	0,00012	0,001379927	No	-2,22479	0,00338	0,01142		No	3,24033	3,38469	1,21926	3,38469	3,38469			Dr.72342
1949003	sb:cb364	Sb:cb364	15	321221		Dr.75333	0,51998	-2	0,01	-100	0,00012	0,001379927	No	-3,08542	0,00081	0,00084		No	100	1,02923	0,02881	1,02923	1,02923			Dr.75333	sb:cb364
1949405	hd	Huntingtin	1	30214	huntingtin; etID309952.1	Dr.75813	0,02147	0,08246	1,20909	1,20909	0,00012	0,001379927	No	0,23379	1,55384	1,88879		No	1,20909	1,21556	0,1952	1,21556	1,21556			Dr.75813	hd
1950950	zgc:56630	Zgc:56630	11	406714	hypothetical protein LOC406714	Dr.77820	0,02599	0,09984	1,25847	1,25847	0,00012	0,001379927	No	-0,65967	0,18876	0,25395		No	1,25847	1,3454	0,29669	1,3454	1,3454			Dr.77820	zgc:56630
1951363	LOC556395	Hypothetical LOC556395	14	334287		Dr.78388	0,05127	0,19746	1,57567	1,57567	0,00012	0,001379927	No	-1,65896	0,0173	0,02822		No	1,57567	1,63111	0,48926	1,63111	1,63111			Dr.78388	LOC556395
1951522	hcfc1	Host cell factor C1	11	564853	hypothetical protein LOC564853	Dr.78600	0,01728	0,06655	1,16561	1,16561	0,00012	0,001379927	No	0,35437	2,06301	2,47874		No	1,16561	1,20151	0,18358	1,20151	1,20151			Dr.78600	hcfc1
1952016	wu:fc65g02	Wu:fc65g02	16	325299		Dr.79260	0,06872	0,26367	1,83513	1,83513	0,00012	0,001379927	No	-1,11654	0,05518	0,10999		No	1,83513	1,99317	0,68973	1,99317	1,99317			Dr.79260	wu:fc65g02
1952850	ppp1r10	Protein phosphatase 1, regulatory subunit 10	19	192329	protein phosphatase 1, regulatory subunit 10	Dr.80488	0,01464	0,05621	1,13818	1,13818	0,00012	0,001379927	No	-0,42172	0,35064	0,40898		No	1,13818	1,16639	0,15391	1,16639	1,16639			Dr.80488	ppp1r10
1953268	Dr.8110	Transcribed locus	11			Dr.8110	0,06029	-0,23152	0,58679	-1,7042	0,00012	0,001379927	No	-2,09503	0,01046	0,00625		No	1,7042	0,59708	-0,5157	-1,67482	1,67482			Dr.8110
1954665	st3gal3	ST3 beta-galactoside alpha-2,3-sialyltransferase 3	6	393326	ST3 beta-galactoside alpha-2,3-sialyltransferase 3; sialyltransferase 6 (N-acetyllacosaminide alpha 2,3-sialyltransferase)	Dr.83376	0,01371	-0,05269	0,88576	-1,12898	0,00012	0,001379927	No	-0,66641	0,2257	0,2059		No	1,12898	0,91226	-0,09183	-1,09618	1,09618			Dr.83376	st3gal3
1954953	Dr.83828	Transcribed locus	24			Dr.83828	0,0226	0,08705	1,22193	1,22193	0,00012	0,001379927	No	-0,25676	0,49577	0,61941		No	1,22193	1,2494	0,22266	1,2494	1,2494			Dr.83828
1957805	Dr.92784	Transcribed locus	20			Dr.92784	0,03068	0,11803	1,3123	1,3123	0,00012	0,001379927	No	-1,54217	0,02484	0,03326		No	1,3123	1,33897	0,2919	1,33897	1,33897			Dr.92784
1937838	tnrc6b	Trinucleotide repeat containing 6B	12	321362		Dr.10560	0,02475	0,09477	1,24387	1,24387	0,00013	0,001471675	No	0,15929	1,28039	1,63179		No	1,24387	1,27445	0,24252	1,27445	1,27445			Dr.10560	tnrc6b
1937994	wu:fi31c04	Wu:fi31c04	15	334096		Dr.106143	0,02722	0,10436	1,27162	1,27162	0,00013	0,001471675	No	-1,25148	0,04918	0,064		No	1,27162	1,30121	0,2633	1,30121	1,30121			Dr.106143	wu:fi31c04
1938039	wu:fc21a03	Wu:fc21a03	21	324170		Dr.106313	0,02595	-0,09917	0,79585	-1,25652	0,00013	0,001471675	No	-1,69028	0,02223	0,01873		No	1,25652	0,84282	-0,171	-1,1865	1,1865			Dr.106313	wu:fc21a03
1938316	Dr.107610	Transcribed locus, weakly similar to XP_706569.2 hypothetical protein [Danio rerio]	Un			Dr.107610	0,16241	-0,62138	0,23912	-4,18194	0,00013	0,001471675	No	-2,0363	0,02189	0,00474		No	4,18194	0,21632	-1,531	-4,6228	4,6228			Dr.107610
1938432	zgc:66337	Zgc:66337	13	393492	hypothetical protein LOC393492	Dr.108160	0,02613	-0,10021	0,79394	-1,25954	0,00013	0,001471675	No	0,07078	1,30855	1,06091		No	1,25954	0,81075	-0,20979	-1,23342	1,23342			Dr.108160	zgc:66337
1938945	epha4a	Eph receptor A4a	2	64271	epha4a; cb246; etID309926.2; eph receptor A3; eph-like kinase 2; eph-like receptor tyrosine kinase 1	Dr.113940	0,02646	0,10136	1,26287	1,26287	0,00013	0,001471675	No	-0,23286	0,49693	0,68862		No	1,26287	1,38576	0,32625	1,38576	1,38576			Dr.113940	epha4a
1939822	casp3	Caspase 3, apoptosis-related cysteine protease	1	140621	caspase 3, apoptosis-related cysteine protease	Dr.11726	0,01443	0,05519	1,13551	1,13551	0,00013	0,001471675	No	-0,50896	0,29109	0,32966		No	1,13551	1,13251	0,12443	1,13251	1,13251			Dr.11726	casp3
1941310	wu:fk78h11	Wu:fk78h11	3	335148		Dr.122543	0,03766	0,14399	1,39311	1,39311	0,00013	0,001471675	No	-1,18749	0,05431	0,07765		No	1,39311	1,42993	0,35763	1,42993	1,42993			Dr.122543	wu:fk78h11
1941316	Dr.122562	Transcribed locus	21			Dr.122562	0,52371	-2	0,01	-100	0,00013	0,001471675	No	-3,07017	0,00084	0,00087		No	100	1,02893	0,02852	1,02893	1,02893			Dr.122562
1942063	wu:fj78g01	Wu:fj78g01	16	337495		Dr.124763	0,02872	-0,10967	0,77683	-1,28728	0,00013	0,001471675	No	-1,85378	0,01575	0,01248		No	1,28728	0,79268	-0,23233	-1,26154	1,26154			Dr.124763	wu:fj78g01
1942266	Dr.126003	Transcribed locus, weakly similar to XP_001083060.1 similar to phospholysine phosphohistidine inorganic pyrophosphate phosphatase [Macaca mulatta]	10			Dr.126003	0,5227	2	100	100	0,00013	0,001471675	No	-3,08508	0,00082	0,00082		No	100	1,00359	0,00358	1,00359	1,00359			Dr.126003
1943943	Dr.134741	Transcribed locus	11			Dr.134741	0,30147	1,15387	14,2518	14,2518	0,00013	0,001471675	No	-2,54709	0,00102	0,00934		No	14,2518	9,18786	2,21788	9,18786	9,18786			Dr.134741
1945109	zgc:63942	Zgc:63942	17	393318	hypothetical protein LOC393318	Dr.18449	0,02154	-0,08256	0,82687	-1,20938	0,00013	0,001471675	No	-1,4865	0,03498	0,03043		No	1,20938	0,86992	-0,13935	-1,14953	1,14953			Dr.18449	zgc:63942
1945856	lcp1	Lymphocyte cytosolic plastin 1	9	30583	lymphocyte cytosolic plastin 1; leucocyte-specific plastin 1	Dr.25823	0,03534	-0,13514	0,73258	-1,36504	0,00013	0,001471675	No	0,33885	2,52619	1,88464		No	1,36504	0,74604	-0,29297	-1,34041	1,34041			Dr.25823	lcp1
1946491	wu:fj01a11	Wu:fj01a11	3	335317		Dr.31771	0,03431	-0,13136	0,73899	-1,3532	0,00013	0,001471675	No	0,48855	3,63563	2,60931		No	1,3532	0,7177	-0,3317	-1,39333	1,39333			Dr.31771	wu:fj01a11
1946638	btaf1	BTAF1 RNA polymerase II, B-TFIID transcription factor-associated	13	326836	BTAF1 RNA polymerase II, B-TFIID transcription factor-associated, 170kDa	Dr.32777	0,01424	0,05438	1,13339	1,13339	0,00013	0,001471675	No	-0,45949	0,31872	0,3781		No	1,13339	1,1863	0,17084	1,1863	1,1863			Dr.32777	btaf1
1947204	sec23b	Sec23 homolog B (S. cerevisiae)	6	327268	SEC23B; fl08h02	Dr.3854	0,0263	0,10057	1,26057	1,26057	0,00013	0,001471675	No	-0,48178	0,29071	0,37409		No	1,26057	1,28682	0,25217	1,28682	1,28682			Dr.3854	sec23b
1947505	cx32.3	Connexin 32.3	20	322617	connexin 32.3; gap junction protein, alpha b; novel connexin family protein (zgc:63997)	Dr.4243	0,47339	1,81482	65,28545	65,28545	0,00013	0,001471675	No	-3,01435	0,00082	0,00114		No	65,28545	1,39063	0,32975	1,39063	1,39063			Dr.4243	cx32.3
1950343	ambpl	Alpha-1-microglobulin/bikunin precursor, like	10	394093	alpha-1-microglobulin/bikunin precursor, like precursor	Dr.76990	0,05747	0,21948	1,65761	1,65761	0,00013	0,001471675	No	-1,67446	0,01712	0,02616		No	1,65761	1,52866	0,42439	1,52866	1,52866			Dr.76990	ambpl
1951411	zgc:77836	Zgc:77836	23	406477	UDP-N-acetyl-alpha-D-galactosamine:polypeptide N-acetylgalactosaminyltransferase 6	Dr.78447	0,02474	-0,09453	0,8044	-1,24317	0,00013	0,001471675	No	-0,64843	0,24742	0,20403		No	1,24317	0,82464	-0,19281	-1,21265	1,21265			Dr.78447	zgc:77836
1952795	hk2	Hexokinase 2	5	406339	hexokinase 2	Dr.80401	0,04187	-0,16041	0,69118	-1,4468	0,00013	0,001471675	No	-1,31919	0,05714	0,04024		No	1,4468	0,70435	-0,35048	-1,41975	1,41975			Dr.80401	hk2
1952851	zgc:92278	Zgc:92278	20	436883	splicing factor arginine/serine-rich 5	Dr.80489	0,01154	0,04417	1,10706	1,10706	0,00013	0,001471675	No	0,4792	2,84598	3,19273		No	1,10706	1,12184	0,11497	1,12184	1,12184			Dr.80489	zgc:92278
1953541	wu:fj81h04	Wu:fj81h04	25	337539		Dr.81511	0,01629	-0,06244	0,86609	-1,15461	0,00013	0,001471675	No	-0,18523	0,69169	0,61608		No	1,15461	0,89069	-0,11576	-1,12272	1,12272			Dr.81511	wu:fj81h04
1955647	Dr.85078	Transcribed locus	12			Dr.85078	0,02535	0,09708	1,2505	1,2505	0,00013	0,001471675	No	0,64963	3,95301	5,05753		No	1,2505	1,27941	0,2464	1,27941	1,27941			Dr.85078
1957387	Dr.90454	Transcribed locus	25			Dr.90454	0,05086	0,19452	1,56503	1,56503	0,00013	0,001471675	No	-0,75931	0,13706	0,22496		No	1,56503	1,64137	0,49553	1,64137	1,64137			Dr.90454
1957549	LOC797163	Similar to PC-3 secreted microprotein	19	797163		Dr.91148	0,22634	-0,86568	0,13624	-7,33979	0,00013	0,001471675	No	-2,74187	0,00425	0,00085		No	7,33979	0,20098	-1,60456	-4,97565	4,97565			Dr.91148	LOC797163
1940737	LOC795885	Hypothetical protein LOC795885	Un	795885		Dr.120946	0,5251	-2	0,01	-100	0,00014	0,001570788	No	-3,08765	0,00082	0,00082		No	100	1,00855	0,00851	1,00855	1,00855			Dr.120946	LOC795885
1942974	sumo1	SMT3 suppressor of mif two 3 homolog 1 (yeast)	6	406438	SMT3 suppressor of mif two 3 homolog 1; fd12c02	Dr.132626	0,52421	2	100	100	0,00014	0,001570788	No	-3,02902	0,00091	0,00096		No	100	1,04851	0,04737	1,04851	1,04851			Dr.132626	sumo1
1943418	zgc:153171	Zgc:153171	13	777607	hypothetical protein LOC777607	Dr.133316	0,02301	0,08764	1,2236	1,2236	0,00014	0,001570788	No	-0,98119	0,09354	0,11677		No	1,2236	1,24838	0,22185	1,24838	1,24838			Dr.133316	zgc:153171
1947087	LOC562614	Hypothetical LOC562614	7	562614		Dr.37010	0,52515	-2	0,01	-100	0,00014	0,001570788	No	-3,07247	0,00085	0,00085		No	100	1,00544	0,00543	1,00544	1,00544			Dr.37010	LOC562614
1947969	wu:fc20c02	Wu:fc20c02	14	324147		Dr.5169	0,02132	-0,08123	0,82942	-1,20567	0,00014	0,001570788	No	-0,17051	0,73235	0,62269		No	1,20567	0,85026	-0,16221	-1,17611	1,17611			Dr.5169	wu:fc20c02
1948336	LOC570147	Hypothetical LOC570147	5	570147		Dr.66658	0,02104	0,08025	1,20294	1,20294	0,00014	0,001570788	No	-1,42111	0,03424	0,04204		No	1,20294	1,22785	0,20527	1,22785	1,22785			Dr.66658	LOC570147
1948416	sb:cb379	Sb:cb379	10	321231		Dr.67781	0,02316	-0,08816	0,81629	-1,22506	0,00014	0,001570788	No	-0,94724	0,12313	0,10355		No	1,22506	0,84096	-0,17321	-1,18911	1,18911			Dr.67781	sb:cb379
1949533	kars	Lysyl-tRNA synthetase	7	280647	lysyl-tRNA synthetase	Dr.75960	0,01341	-0,05105	0,88911	-1,12472	0,00014	0,001570788	No	0,2313	1,78283	1,62735		No	1,12472	0,91279	-0,09125	-1,09555	1,09555			Dr.75960	kars
1949917	wu:fc10a02	Wu:fc10a02	13	323780		Dr.76450	0,01713	0,06523	1,16207	1,16207	0,00014	0,001570788	No	0,13494	1,24409	1,4963		No	1,16207	1,20272	0,18459	1,20272	1,20272			Dr.76450	wu:fc10a02
1950302	wu:fe15a01	Wu:fe15a01	11	324551		Dr.76938	0,01516	0,05763	1,1419	1,1419	0,00014	0,001570788	No	-0,2771	0,49001	0,56964		No	1,1419	1,1625	0,15057	1,1625	1,1625			Dr.76938	wu:fe15a01
1950702	brd9	Bromodomain containing 9	Un	393245	bromodomain containing 9	Dr.77449	0,01782	0,06789	1,1692	1,1692	0,00014	0,001570788	No	-0,20334	0,57153	0,68593		No	1,1692	1,20015	0,18245	1,20015	1,20015			Dr.77449	brd9
1951445	wu:fc22a10	Wu:fc22a10	1	324222		Dr.78495	0,03489	0,13264	1,3572	1,3572	0,00014	0,001570788	No	-1,34506	0,03834	0,05357		No	1,3572	1,39737	0,33459	1,39737	1,39737			Dr.78495	wu:fc22a10
1953530	wu:fj63c06	Wu:fj63c06	5	336317		Dr.81491	0,02641	0,10073	1,26103	1,26103	0,00014	0,001570788	No	0,45746	2,527	3,26521		No	1,26103	1,29213	0,25629	1,29213	1,29213			Dr.81491	wu:fj63c06
1956372	Dr.86482	Transcribed locus	10			Dr.86482	0,5247	2	100	100	0,00014	0,001570788	No	-3,05705	0,00087	0,00089		No	100	1,02725	0,02689	1,02725	1,02725			Dr.86482
1956937	zgc:91855	Zgc:91855	10	431742	hypothetical protein LOC431742	Dr.88522	0,04173	-0,15884	0,69367	-1,4416	0,00014	0,001570788	No	-1,38369	0,04941	0,03495		No	1,4416	0,7073	-0,34631	-1,41384	1,41384			Dr.88522	zgc:91855
1937391	Dr.102803	Transcribed locus	21			Dr.102803	0,03524	0,13366	1,36038	1,36038	0,00015	0,001666197	No	-0,69629	0,1715	0,23753		No	1,36038	1,38501	0,32571	1,38501	1,38501			Dr.102803
1937919	wu:fd19a12	Wu:fd19a12	15	327238		Dr.105859	0,04419	0,16724	1,46975	1,46975	0,00015	0,001666197	No	-1,0355	0,07579	0,11352		No	1,46975	1,49783	0,40401	1,49783	1,49783			Dr.105859	wu:fd19a12
1939796	l3mbtl2	L(3)mbt-like 2 (Drosophila)	12	336769	l(3)mbt-like 2	Dr.117179	0,03032	0,11471	1,30229	1,30229	0,00015	0,001666197	No	-0,85341	0,12184	0,16121		No	1,30229	1,32307	0,27995	1,32307	1,32307			Dr.117179	l3mbtl2
1941209	Dr.122357	Transcribed locus	5			Dr.122357	0,04107	0,15566	1,43106	1,43106	0,00015	0,001666197	No	-0,35459	0,36385	0,53692		No	1,43106	1,47565	0,3891	1,47565	1,47565			Dr.122357
1941376	Dr.122675	Transcribed locus	17			Dr.122675	0,0242	0,09158	1,23475	1,23475	0,00015	0,001666197	No	0,41205	2,30054	2,90977		No	1,23475	1,26482	0,23493	1,26482	1,26482			Dr.122675
1941846	Dr.123743	Transcribed locus	3			Dr.123743	0,04177	-0,15822	0,69467	-1,43952	0,00015	0,001666197	No	-0,1511	0,85561	0,5828		No	1,43952	0,68115	-0,38397	-1,46811	1,46811			Dr.123743
1943209	wu:fk66c02	Wu:fk66c02	15	494053	hypothetical protein LOC494053	Dr.132987	0,02298	-0,08706	0,81835	-1,22197	0,00015	0,001666197	No	-0,26768	0,59402	0,49072		No	1,22197	0,8261	-0,19104	-1,2105	1,2105			Dr.132987	wu:fk66c02
1946005	kcnip3l	Kv channel interacting protein 3, calsenilin, like	8	393792	Kv channel interacting protein 3, calsenilin, like; calsenilin, presenilin binding protein, EF hand transcription factor, like	Dr.27151	0,03166	-0,11986	0,75883	-1,31782	0,00015	0,001666197	No	-0,07022	0,95755	0,75579		No	1,31782	0,78929	-0,23662	-1,26696	1,26696			Dr.27151	kcnip3l
1946285	wu:fd52d02	Wu:fd52d02	20	325970		Dr.29994	0,52803	2	100	100	0,00015	0,001666197	No	-2,94659	0,00084	0,00163		No	100	1,94047	0,66293	1,94047	1,94047			Dr.29994	wu:fd52d02
1946346	zgc:76966	Zgc:76966	11	405805	hypothetical protein LOC405805	Dr.30396	0,01627	0,06165	1,15251	1,15251	0,00015	0,001666197	No	-0,81732	0,13973	0,16598		No	1,15251	1,18784	0,17214	1,18784	1,18784			Dr.30396	zgc:76966
1948932	tkt	Transketolase	23	378713	transketolase	Dr.75247	0,01534	-0,05815	0,87469	-1,14327	0,00015	0,001666197	No	0,6595	4,8498	4,29818		No	1,14327	0,88626	-0,12075	-1,12834	1,12834			Dr.75247	tkt
1950014	im:6908766	Im:6908766	9	641475	hypothetical protein LOC641475	Dr.76568	0,01399	-0,05306	0,88499	-1,12996	0,00015	0,001666197	No	-0,63995	0,2401	0,21862		No	1,12996	0,91054	-0,09372	-1,09825	1,09825			Dr.76568	im:6908766
1951653	wu:fc29f08	Wu:fc29f08	17	324453		Dr.78751	0,03438	0,13061	1,35086	1,35086	0,00015	0,001666197	No	-1,42629	0,03198	0,0441		No	1,35086	1,37901	0,32136	1,37901	1,37901			Dr.78751	wu:fc29f08
1951901	wu:fc22b02	Wu:fc22b02	8	324224		Dr.79080	0,01914	0,07257	1,18188	1,18188	0,00015	0,001666197	No	-0,80895	0,14153	0,17031		No	1,18188	1,20332	0,18509	1,20332	1,20332			Dr.79080	wu:fc22b02
1954513	LOC569798	Similar to LOC495387 protein	11	569798		Dr.83132	0,04874	0,18491	1,53076	1,53076	0,00015	0,001666197	No	-1,61887	0,01922	0,03049		No	1,53076	1,58609	0,46127	1,58609	1,58609			Dr.83132	LOC569798
1955366	Dr.84630	Transcribed locus	15			Dr.84630	0,0157	-0,05956	0,87184	-1,147	0,00015	0,001666197	No	0,0576	1,21024	1,07727		No	1,147	0,89013	-0,11639	-1,12343	1,12343			Dr.84630
1955974	Dr.85718	Transcribed locus	12			Dr.85718	0,01978	0,07489	1,18821	1,18821	0,00015	0,001666197	No	-1,3614	0,03939	0,04806		No	1,18821	1,22014	0,19897	1,22014	1,22014			Dr.85718
1937698	wu:fb21f05	Wu:fb21f05	3	321586		Dr.105104	0,03395	-0,12803	0,74468	-1,34286	0,00016	0,001763821	No	-2,10932	0,00888	0,00681		No	1,34286	0,76659	-0,2658	-1,30448	1,30448			Dr.105104	wu:fb21f05
1941617	Dr.123187	Transcribed locus	21			Dr.123187	0,3744	-1,41501	0,03846	-26,00243	0,00016	0,001763821	No	-2,83426	0,00472	0,00087		No	26,00243	0,18495	-1,68769	-5,40698	5,40698			Dr.123187
1942624	ogt	O-linked N-acetylglucosamine (GlcNAc) transferase (UDP-N-acetylglucosamine:polypeptide-N-acetylglucosaminyl transferase)	14	337685	O-linked N-acetylglucosamine transferase isoform 1	Dr.131962	0,03024	0,11395	1,30002	1,30002	0,00016	0,001763821	No	-0,86888	0,1177	0,1554		No	1,30002	1,32026	0,27783	1,32026	1,32026			Dr.131962	ogt
1944629	thex1	Three prime histone mRNA exonuclease 1	21	553641	three prime histone mRNA exonuclease 1	Dr.15106	0,53042	2	100	100	0,00016	0,001763821	No	-3,08508	0,00082	0,00082		No	100	1,00359	0,00358	1,00359	1,00359			Dr.15106	thex1
1944995	LOC792884	Hypothetical protein LOC792884	10	792884		Dr.17695	0,04816	0,18173	1,51962	1,51962	0,00016	0,001763821	No	-0,45677	0,27905	0,44462		No	1,51962	1,59335	0,46584	1,59335	1,59335			Dr.17695	LOC792884
1947780	zgc:110422	Zgc:110422	22	573993	hypothetical protein LOC573993	Dr.47433	0,02739	0,10347	1,26903	1,26903	0,00016	0,001763821	No	-1,7419	0,01594	0,02064		No	1,26903	1,29497	0,25849	1,29497	1,29497			Dr.47433	zgc:110422
1949291	serpina1	Serine (or cysteine) proteinase inhibitor, clade A (alpha-1 antiproteinase, antitrypsin), member 1	20	322701	serine (or cysteine) proteinase inhibitor, clade A (alpha-1 antiproteinase, antitrypsin), member 1	Dr.75688	0,08395	0,31747	2,07715	2,07715	0,00016	0,001763821	No	-0,78341	0,13429	0,20189		No	2,07715	1,50336	0,4077	1,50336	1,50336			Dr.75688	serpina1
1952217	si:dkey-2n12.1	Si:dkey-2n12.1	5	325699		Dr.79563	0,07882	-0,29783	0,5037	-1,9853	0,00016	0,001763821	No	-2,5317	0,00412	0,00211		No	1,9853	0,51265	-0,66816	-1,95064	1,95064			Dr.79563	si:dkey-2n12.1
1952670	Dr.80218	Transcribed locus, weakly similar to XP_001085222.1 similar to cell division cycle 37 homolog (S. cerevisiae)-like 1 [Macaca mulatta]	Un			Dr.80218	0,02534	-0,09546	0,80267	-1,24584	0,00016	0,001763821	No	0,25551	1,99316	1,6325		No	1,24584	0,81905	-0,19961	-1,22093	1,22093			Dr.80218
1953133	sepw2b	Selenoprotein W, 2b	3	378438	selenoprotein W, 2b	Dr.80915	0,07472	-0,28206	0,52232	-1,91454	0,00016	0,001763821	No	-1,95726	0,01532	0,00795		No	1,91454	0,51879	-0,65626	-1,92758	1,92758			Dr.80915	sepw2b
1953617	zgc:114101	Zgc:114101	1	559198	hypothetical protein LOC559198	Dr.81643	0,03122	0,11778	1,31152	1,31152	0,00016	0,001763821	No	-1,64679	0,01954	0,02614		No	1,31152	1,33781	0,29103	1,33781	1,33781			Dr.81643	zgc:114101
1953701	wu:fk30h11	Wu:fk30h11	20	336936		Dr.81791	0,03676	-0,13855	0,72686	-1,37579	0,00016	0,001763821	No	-0,62192	0,27858	0,206		No	1,37579	0,73947	-0,30183	-1,35233	1,35233			Dr.81791	wu:fk30h11
1954312	zgc:77115	Zgc:77115	21	406455	RCC1-like	Dr.828	0,02641	-0,09982	0,79465	-1,25841	0,00016	0,001763821	No	-0,41181	0,49545	0,30295		No	1,25841	0,61147	-0,49189	-1,63541	1,63541			Dr.828	zgc:77115
1941413	Dr.122745	Transcribed locus	4			Dr.122745	0,02559	0,09641	1,24856	1,24856	0,00017	0,001850351	No	-1,58667	0,02296	0,02928		No	1,24856	1,27563	0,24344	1,27563	1,27563			Dr.122745
1941632	Dr.123214	Transcribed locus	4			Dr.123214	0,06464	0,24341	1,7515	1,7515	0,00017	0,001850351	No	-1,97805	0,00796	0,01414		No	1,7515	1,77603	0,57438	1,77603	1,77603			Dr.123214
1943158	snx14	Sorting nexin 14	20	555970	sorting nexin 14	Dr.132909	0,02162	-0,08138	0,82913	-1,20609	0,00017	0,001850351	No	-1,05763	0,09626	0,07967		No	1,20609	0,82763	-0,18919	-1,20827	1,20827			Dr.132909	snx14
1943287	Dr.133119	Transcribed locus	8			Dr.133119	0,09851	0,37002	2,34435	2,34435	0,00017	0,001850351	No	-2,44014	0,00238	0,00567		No	2,34435	2,38018	0,86718	2,38018	2,38018			Dr.133119
1943634	Dr.133699	Transcribed locus	1			Dr.133699	0,03362	0,12653	1,33824	1,33824	0,00017	0,001850351	No	-1,29438	0,04351	0,05952		No	1,33824	1,36791	0,31328	1,36791	1,36791			Dr.133699
1943720	Dr.133869	Transcribed locus	10			Dr.133869	0,02055	0,07729	1,19478	1,19478	0,00017	0,001850351	No	-0,70044	0,17616	0,22553		No	1,19478	1,28029	0,24709	1,28029	1,28029			Dr.133869
1943838	igiv1s6	Immunoglobulin light iota variable 1, s6	25	619526		Dr.134331	0,08608	0,32413	2,10928	2,10928	0,00017	0,001850351	No	-2,0941	0,00555	0,01222		No	2,10928	2,20264	0,78966	2,20264	2,20264			Dr.134331	igiv1s6
1944042	Dr.135405	Transcribed locus	25			Dr.135405	0,02028	0,07629	1,19205	1,19205	0,00017	0,001850351	No	-0,02084	0,8728	1,04089		No	1,19205	1,19259	0,17613	1,19259	1,19259			Dr.135405
1945884	zgc:153935	Zgc:153935	25	777611	hypothetical protein LOC777611	Dr.2613	0,02711	0,10208	1,26498	1,26498	0,00017	0,001850351	No	-0,31036	0,43096	0,55732		No	1,26498	1,29321	0,25713	1,29321	1,29321			Dr.2613	zgc:153935
1946031	wu:fb92b08	Wu:fb92b08	20	323190		Dr.27337	0,02479	0,09315	1,23923	1,23923	0,00017	0,001850351	No	-0,45388	0,31044	0,39834		No	1,23923	1,28317	0,24933	1,28317	1,28317			Dr.27337	wu:fb92b08
1946721	plk1	Polo-like kinase 1 (Drosophila)	1	280649	polo-like kinase 1	Dr.33492	0,0197	-0,07407	0,84319	-1,18597	0,00017	0,001850351	No	-1,30224	0,05395	0,04608		No	1,18597	0,85416	-0,15764	-1,17074	1,17074			Dr.33492	plk1
1948764	elavl3	ELAV (embryonic lethal, abnormal vision, Drosophila)-like 3 (Hu antigen C)	3	30732	ELAV-like protein 3; etID309927.3; elav-related C; elav/huc homolog; embryonic lethal, abnormal vision-related C; ELAV (embryonic lethal. abnormal vision, Drosophila)-like 3 (Hu antigen C)	Dr.75060	0,02526	0,09479	1,24391	1,24391	0,00017	0,001850351	No	0,63468	3,77478	4,92562		No	1,24391	1,30488	0,26611	1,30488	1,30488			Dr.75060	elavl3
1949728	Dr.76209	Transcribed locus	Un			Dr.76209	0,03866	0,14506	1,39658	1,39658	0,00017	0,001850351	No	-1,62486	0,01986	0,02852		No	1,39658	1,43583	0,36174	1,43583	1,43583			Dr.76209
1949940	wu:fb96a05	Wu:fb96a05	19	323353		Dr.76479	0,01942	0,0731	1,18331	1,18331	0,00017	0,001850351	No	0,21156	1,48486	1,78419		No	1,18331	1,20159	0,18364	1,20159	1,20159			Dr.76479	wu:fb96a05
1950939	hiat1b	Hippocampus abundant transcript 1b	22	406848	hippocampus abundant transcript 1	Dr.77800	0,03407	0,12793	1,34255	1,34255	0,00017	0,001850351	No	-0,09542	0,68509	0,94611		No	1,34255	1,38101	0,32282	1,38101	1,38101			Dr.77800	hiat1b
1952830	phactr4	Phosphatase and actin regulator 4	16	393643	phosphatase and actin regulator 4	Dr.80452	0,0208	0,07827	1,19749	1,19749	0,00017	0,001850351	No	0,08123	1,08899	1,33484		No	1,19749	1,22576	0,20356	1,22576	1,22576			Dr.80452	phactr4
1952912	ccnb2	Cyclin B2	7	368316	cyclin B2	Dr.80580	0,06198	-0,2327	0,5852	-1,70882	0,00017	0,001850351	No	-1,67341	0,02798	0,01608		No	1,70882	0,57482	-0,5537	-1,73968	1,73968			Dr.80580	ccnb2
1953883	im:6906574	Im:6906574	2	553027		Dr.82084	0,02049	-0,07707	0,83739	-1,19419	0,00017	0,001850351	No	-0,57063	0,2909	0,24832		No	1,19419	0,85363	-0,15826	-1,17147	1,17147			Dr.82084	im:6906574
1954495	Dr.83108	Transcribed locus	3			Dr.83108	0,04425	0,16633	1,46666	1,46666	0,00017	0,001850351	No	-1,20217	0,0511	0,07714		No	1,46666	1,50958	0,41183	1,50958	1,50958			Dr.83108
1955126	sb:cb663	Sb:cb663	22	368310		Dr.84197	0,49035	-1,84271	0,01436	-69,616	0,00017	0,001850351	No	-2,9008	0,00272	0,00086		No	69,616	0,31464	-1,15634	-3,17827	3,17827			Dr.84197	sb:cb663
1956302	ero1l	ERO1-like (S. cerevisiae)	17	393321	ERO1-like	Dr.86356	0,02508	-0,09434	0,80474	-1,24264	0,00017	0,001850351	No	-0,71496	0,21296	0,17499		No	1,24264	0,82173	-0,19634	-1,21694	1,21694			Dr.86356	ero1l
1956452	Dr.8674	Transcribed locus	6			Dr.8674	0,02323	0,08732	1,2227	1,2227	0,00017	0,001850351	No	-0,35122	0,39878	0,49825		No	1,2227	1,24945	0,2227	1,24945	1,24945			Dr.8674
1937921	mthfd2	Methylenetetrahydrofolate dehydrogenase (NADP+ dependent) 2, methenyltetrahydrofolate cyclohydrolase	5	431728	methylenetetrahydrofolate dehydrogenase (NADP+ dependent) 2, methenyltetrahydrofolate cyclohydrolase	Dr.105864	0,01638	0,06144	1,15198	1,15198	0,00018	0,001941333	No	-0,36609	0,39773	0,46583		No	1,15198	1,1712	0,15803	1,1712	1,1712			Dr.105864	mthfd2
1939347	LOC796641	Hypothetical protein LOC796641	6	796641		Dr.115437	0,53327	2	100	100	0,00018	0,001941333	No	-2,92234	0,00091	0,00157		No	100	1,71512	0,53948	1,71512	1,71512			Dr.115437	LOC796641
1939620	etv5	Ets variant gene 5 (ets-related molecule)	9	337626	ets variant gene 5 (ets-related molecule)	Dr.116431	0,04963	0,18598	1,53453	1,53453	0,00018	0,001941333	No	-0,17215	0,50524	0,89576		No	1,53453	1,77294	0,57264	1,77294	1,77294			Dr.116431	etv5
1940387	LOC797310	Similar to MCM3 minichromosome maintenance deficient 3 (S. cerevisiae)	20	797310		Dr.119587	0,01236	0,04628	1,11245	1,11245	0,00018	0,001941333	No	-1,14491	0,06724	0,07631		No	1,11245	1,13488	0,12653	1,13488	1,13488			Dr.119587	LOC797310
1940577	LOC797351	Similar to Krt5 protein	23	797351		Dr.120340	0,11786	-0,44154	0,36179	-2,76403	0,00018	0,001941333	No	0,64493	8,26802	2,66584		No	2,76403	0,32243	-1,13188	-3,10147	3,10147			Dr.120340	LOC797351
1941064	wu:fc95a03	Wu:fc95a03	14	325639		Dr.122021	0,02038	0,07644	1,19244	1,19244	0,00018	0,001941333	No	-0,4104	0,35246	0,42912		No	1,19244	1,21748	0,19678	1,21748	1,21748			Dr.122021	wu:fc95a03
1942233	Dr.125816	Transcribed locus	11			Dr.125816	0,5344	2	100	100	0,00018	0,001941333	No	-3,02902	0,00091	0,00096		No	100	1,04851	0,04737	1,04851	1,04851			Dr.125816
1942556	Dr.131005	Transcribed locus	19			Dr.131005	0,04395	0,16449	1,46045	1,46045	0,00018	0,001941333	No	-0,37642	0,34408	0,51959		No	1,46045	1,51009	0,41217	1,51009	1,51009			Dr.131005
1942662	tuba1	Tubulin, alpha 1	23	373080	tubulin, alpha 1	Dr.132177	0,01197	-0,04491	0,90176	-1,10894	0,00018	0,001941333	No	-0,09157	0,84138	0,77961		No	1,10894	0,92659	-0,07624	-1,07922	1,07922			Dr.132177	tuba1
1943224	Dr.133008	Transcribed locus	10			Dr.133008	0,03662	0,13728	1,37178	1,37178	0,00018	0,001941333	No	-1,11304	0,06537	0,09143		No	1,37178	1,39858	0,33546	1,39858	1,39858			Dr.133008
1945867	wu:fj68e06	Wu:fj68e06	21	337464		Dr.25979	0,53341	2	100	100	0,00018	0,001941333	No	-2,96222	0,00091	0,00131		No	100	1,42836	0,35652	1,42836	1,42836			Dr.25979	wu:fj68e06
1946773	zgc:100903	Zgc:100903	6	445125	hypothetical protein LOC445125	Dr.33963	0,03009	-0,11274	0,77137	-1,2964	0,00018	0,001941333	No	-0,33187	0,5339	0,40624		No	1,2964	0,76089	-0,27326	-1,31424	1,31424			Dr.33963	zgc:100903
1951112	zgc:112424	Zgc:112424	10	550496	hypothetical protein LOC550496	Dr.78047	0,03242	-0,12133	0,75625	-1,32231	0,00018	0,001941333	No	-1,8069	0,01779	0,01373		No	1,32231	0,772	-0,25876	-1,29533	1,29533			Dr.78047	zgc:112424
1953385	fgd	Faciogenital dysplasia	8	58075	faciogenital dysplasia	Dr.81271	0,01811	-0,06788	0,85531	-1,16916	0,00018	0,001941333	No	0,12928	1,46123	1,24117		No	1,16916	0,8494	-0,16322	-1,1773	1,1773			Dr.81271	fgd
1955341	Dr.84577	Transcribed locus	6			Dr.84577	0,07086	0,26534	1,84222	1,84222	0,00018	0,001941333	No	-1,91888	0,00873	0,01664		No	1,84222	1,90458	0,64426	1,90458	1,90458			Dr.84577
1957505	cnr2	Cannabinoid receptor 2	16	405900	cannabinoid receptor 2; cannabinoid receptor 2 type A; cannabinoid receptor-like cb2-zf	Dr.90869	0,35339	-1,32524	0,04729	-21,14642	0,00018	0,001941333	No	-2,87416	0,00296	0,00083		No	21,14642	0,28166	-1,26707	-3,55044	3,55044			Dr.90869	cnr2
1937606	wu:fb08f07	Wu:fb08f07	3	336369		Dr.104781	0,02642	0,0986	1,25489	1,25489	0,00019	0,002027238	No	0,43843	2,43359	3,0946		No	1,25489	1,27162	0,24029	1,27162	1,27162			Dr.104781	wu:fb08f07
1937669	wu:fb57e09	Wu:fb57e09	13	550549	hypothetical protein LOC550549; fb57e09	Dr.105011	0,0216	0,08058	1,20388	1,20388	0,00019	0,002027238	No	0,3712	2,12155	2,60932		No	1,20388	1,22991	0,20694	1,22991	1,22991			Dr.105011	wu:fb57e09
1938202	wu:fj32a12	Wu:fj32a12	17	335636		Dr.107005	0,05423	0,20263	1,59452	1,59452	0,00019	0,002027238	No	-0,9669	0,08393	0,14167		No	1,59452	1,68797	0,52353	1,68797	1,68797			Dr.107005	wu:fj32a12
1941117	atp1a3b	ATPase, Na+/K+ transporting, alpha 3b polypeptide	16	64611	ATPase, Na+/K+ transporting, alpha 3b polypeptide	Dr.122142	0,01178	-0,04398	0,9037	-1,10656	0,00019	0,002027238	No	0,33818	2,27515	2,08618		No	1,10656	0,91694	-0,08671	-1,09058	1,09058			Dr.122142	atp1a3b
1942364	Dr.12781	Transcribed locus	22			Dr.12781	0,02614	0,09765	1,25214	1,25214	0,00019	0,002027238	No	-0,57882	0,23331	0,29896		No	1,25214	1,28137	0,24793	1,28137	1,28137			Dr.12781
1943118	Dr.132854	Transcribed locus	6			Dr.132854	0,02784	0,10392	1,27034	1,27034	0,00019	0,002027238	No	0,10139	1,11652	1,42887		No	1,27034	1,27975	0,24667	1,27975	1,27975			Dr.132854
1944457	Dr.14171	Transcribed locus	2			Dr.14171	0,04019	0,14976	1,41174	1,41174	0,00019	0,002027238	No	-0,61218	0,20392	0,29488		No	1,41174	1,44608	0,36885	1,44608	1,44608			Dr.14171
1946414	rps13	Ribosomal protein S13	7	415169	ribosomal protein S13	Dr.31075	0,00982	0,0366	1,08794	1,08794	0,00019	0,002027238	No	1,18012	14,1652	16,18173		No	1,08794	1,14236	0,13309	1,14236	1,14236			Dr.31075	rps13
1947181	zgc:112958	Zgc:112958	22	541369	hypothetical protein LOC541369	Dr.38203	0,53618	-2	0,01	-100	0,00019	0,002027238	No	-3,05492	0,00087	0,0009		No	100	1,02865	0,02824	1,02865	1,02865			Dr.38203	zgc:112958
1949041	LOC100001780	Similar to pyruvate carboxylase	7	386813		Dr.75378	0,02423	0,09042	1,23145	1,23145	0,00019	0,002027238	No	-0,89796	0,11304	0,14153		No	1,23145	1,25205	0,22478	1,25205	1,25205			Dr.75378	LOC100001780
1949772	cbr1l	Carbonyl reductase 1-like	21	337696	carbonyl reductase 1-like; CR/20beta-HSD	Dr.76268	0,01786	-0,06673	0,85758	-1,16608	0,00019	0,002027238	No	-0,17895	0,73553	0,59636		No	1,16608	0,81078	-0,20975	-1,23338	1,23338			Dr.76268	cbr1l
1949946	rgs6	Regulator of G-protein signalling 6	20	562667	si:ch211-268e23.2; novel protein similar to vertebrate regulator of G-protein signalling family	Dr.76486	0,02049	0,07638	1,19228	1,19228	0,00019	0,002027238	No	-0,68618	0,18725	0,22657		No	1,19228	1,20996	0,19058	1,20996	1,20996			Dr.76486	rgs6
1950083	wu:fi26c04	Wu:fi26c04	5	334003	unm hi43; un-named hi43	Dr.76646	0,02951	0,11002	1,2883	1,2883	0,00019	0,002027238	No	-0,52071	0,26084	0,3485		No	1,2883	1,33608	0,28974	1,33608	1,33608			Dr.76646	wu:fi26c04
1950127	elf3	E74-like factor 3 (ets domain transcription factor, epithelial-specific )	22	336816		Dr.76707	0,07373	-0,27549	0,53028	-1,88579	0,00019	0,002027238	No	-1,83158	0,01996	0,01088		No	1,88579	0,54531	-0,60641	-1,83383	1,83383			Dr.76707	elf3
1950927	wu:fb99f11	Wu:fb99f11	23	323489		Dr.77788	0,01818	-0,06795	0,85517	-1,16936	0,00019	0,002027238	No	-0,77189	0,181	0,15795		No	1,16936	0,87267	-0,1362	-1,14591	1,14591			Dr.77788	wu:fb99f11
1951974	lap3	Leucine aminopeptidase 3	1	562854		Dr.79192	0,01512	-0,05633	0,87834	-1,13851	0,00019	0,002027238	No	-1,10768	0,08346	0,07297		No	1,13851	0,87435	-0,13427	-1,14371	1,14371			Dr.79192	lap3
1952236	map4k5	Mitogen-activated protein kinase kinase kinase kinase 5	13	334565	mitogen-activated protein kinase kinase kinase kinase 5	Dr.79588	0,01979	-0,0738	0,84371	-1,18524	0,00019	0,002027238	No	-0,37238	0,46182	0,38973		No	1,18524	0,8439	-0,16973	-1,18498	1,18498			Dr.79588	map4k5
1952245	extl3	Exostoses (multiple)-like 3	20	493783	exostoses (multiple)-like 3; box; boxer	Dr.79599	0,05461	0,20367	1,59833	1,59833	0,00019	0,002027238	No	-1,68111	0,01762	0,02465		No	1,59833	1,39858	0,33546	1,39858	1,39858			Dr.79599	extl3
1957851	im:7138247	Im:7138247	15	497367		Dr.93140	0,02753	0,10287	1,26728	1,26728	0,00019	0,002027238	No	-0,9899	0,09003	0,11637		No	1,26728	1,29257	0,25663	1,29257	1,29257			Dr.93140	im:7138247
1940939	Dr.121757	Transcribed locus	4			Dr.121757	0,02167	0,08063	1,20402	1,20402	0,0002	0,002117226	No	0,25435	1,61153	2,00195		No	1,20402	1,24227	0,21694	1,24227	1,24227			Dr.121757
1942861	wu:fc41e12	Wu:fc41e12	14	324763		Dr.132457	0,02367	0,08797	1,22453	1,22453	0,0002	0,002117226	No	0,3041	1,79703	2,25759		No	1,22453	1,25629	0,22816	1,25629	1,25629			Dr.132457	wu:fc41e12
1943227	rtn3	Reticulon 3	7	394047	reticulon 3	Dr.133011	0,03197	-0,11889	0,76052	-1,31488	0,0002	0,002117226	No	-1,0607	0,09885	0,07649		No	1,31488	0,77377	-0,25647	-1,29237	1,29237			Dr.133011	rtn3
1945243	wu:fj35h06	Wu:fj35h06	4	335883		Dr.19677	0,02071	0,07697	1,1939	1,1939	0,0002	0,002117226	No	-0,70361	0,17797	0,22		No	1,1939	1,23616	0,21201	1,23616	1,23616			Dr.19677	wu:fj35h06
1945405	zgc:110804	Zgc:110804	2	563147	hypothetical protein LOC563147	Dr.21332	0,03112	0,11561	1,305	1,305	0,0002	0,002117226	No	-1,65923	0,01897	0,02532		No	1,305	1,33447	0,28853	1,33447	1,33447			Dr.21332	zgc:110804
1945899	gnb1l	Guanine nucleotide binding protein (G protein), beta polypeptide 1, like	6	406796	guanine nucleotide binding protein (G protein), beta polypeptide 1, like	Dr.26330	0,02268	0,08436	1,21439	1,21439	0,0002	0,002117226	No	0,43843	2,44749	3,0771		No	1,21439	1,25725	0,22892	1,25725	1,25725			Dr.26330	gnb1l
1948010	rnf213	Ring finger protein 213	8	503775		Dr.52232	0,53694	2	100	100	0,0002	0,002117226	No	-3,08508	0,00082	0,00082		No	100	1,00359	0,00358	1,00359	1,00359			Dr.52232	rnf213
1948373	wu:fb95h01	Wu:fb95h01	22	323347		Dr.67287	0,02898	0,10795	1,28218	1,28218	0,0002	0,002117226	No	-0,10782	0,68214	0,89226		No	1,28218	1,30802	0,26852	1,30802	1,30802			Dr.67287	wu:fb95h01
1952915	wu:fi43g04	Wu:fi43g04	2	334375		Dr.80584	0,0353	-0,13143	0,73887	-1,35341	0,0002	0,002117226	No	-1,35282	0,05126	0,03868		No	1,35341	0,7546	-0,28157	-1,32521	1,32521			Dr.80584	wu:fi43g04
1953112	Dr.80871	Transcribed locus	15			Dr.80871	0,02543	0,09463	1,24346	1,24346	0,0002	0,002117226	No	-0,69876	0,17774	0,22581		No	1,24346	1,27045	0,23937	1,27045	1,27045			Dr.80871
1954663	zgc:153177	Zgc:153177	15	767664		Dr.83373	0,5375	2	100	100	0,0002	0,002117226	No	-2,90776	0,00091	0,00168		No	100	1,83386	0,60643	1,83386	1,83386			Dr.83373	zgc:153177
1955128	LOC559141	Similar to PERQ amino acid rich with GYF domain protein 1 (Grb10-interacting GYF domain-containing protein 1)	10	559141		Dr.84200	0,05676	0,21101	1,62558	1,62558	0,0002	0,002117226	No	0,16319	1,12558	1,92501		No	1,62558	1,71023	0,53663	1,71023	1,71023			Dr.84200	LOC559141
1955592	zgc:110323	Zgc:110323	1	550507	hypothetical protein LOC550507	Dr.84969	0,01156	-0,04304	0,90565	-1,10418	0,0002	0,002117226	No	-0,93238	0,12155	0,11233		No	1,10418	0,92411	-0,07892	-1,08212	1,08212			Dr.84969	zgc:110323
[truncated: 17,142 more rows]
