# Supplementary material for: Zebrafish reward mutants reveal novel transcripts mediating the behavioral effects of amphetamine
Source: Genome Biol. 2009 Jul 31;10(7):R81. doi: 10.1186/gb-2009-10-7-r81 (PMC2728535; doi:10.1186/gb-2009-10-7-r81)
Supplement: Additional data file 4 — The 139 genes contained in the reward pool. [file gb-2009-10-7-r81-S4.xls]

## Sheet: intersection new_tableforpaper_
Unigene Code	Primary Sequence Cluster Name	Description	Wt+/Wt-	Mut+/Sib+	function;	In KARG database; other published connection to addiction/reward
Dr.17547	ahr1a	Aryl hydrocarbon receptor 1a	66.9344	95.0788	signal transduction, DNA binding	Difference in cocaine responsiveness (Tolliver et al., 2005); role in the metabolism of drugs (Ma and Lu, 2007); -
Dr.85037	chrne	Cholinergic receptor, nicotinic, epsilon	2.88628	1.5874	neurotransmission;	Downregulated with actue ethanol administration (Kerns et al., 2005); -
Dr.81958	gnat2	Guanine nucleotide binding protein (G protein), alpha transducing activity polypeptide 2	3.03867	1.76148	signal transduction
Dr.135311	hel_dr3	Helentron 3 helitron-like transposon replicase/helicase/endonuclease	100	100	DNA metabolism
Dr.80585	LOC553480	Hypothetical protein LOC553480 ('Rac GTPase activating protein 1 (Hs.650500))	39.5739	94.1718	signal transduction
Dr.120139	LOC792612	Hypothetical protein LOC792612	4.15323	2.46771	NF
Dr.119903	LOC792472	Similar to complement factor B/C2-A3	32.4977	87.6024	Cell metabolism
Dr.134229	slc6a5	Solute carrier family 6 (neurotransmitter transporter, glycine), member 5	1.64937	1.50792	neurotransmission
Dr.80814	sox9a	SRY-box containing gene 9a	66.9344	2.07743	DNA binding	Downregulated in brain tissue of chronic alcoholics (Mayfield et al., 2002); downregulated with acute alcohol in mice (Treadwell anf Singh, 2004); -
Dr.125837	Dr.125837	Transcribed locus ('aurora kinase B (Hs.442658))	100	100	Cell division
Dr.126625	Dr.126625	Transcribed locus	100	100	neurotransmission (NT ion channel)
Dr.78917	Dr.78917	Transcribed locus	100	100	NF
Dr.86502	Dr.86502	Transcribed locus	100	100	NF
Dr.85601	Dr.85601	Transcribed locus	100	58.8165	NF
Dr.133180	Dr.133180	Transcribed locus	100	28.8402	NF
Dr.83253	Dr.83253	Transcribed locus	39.8468	100	NF
Dr.90625	Dr.90625	Transcribed locus	3.18873	2.914	NF
Dr.122916	Dr.122916	Transcribed locus	1.66902	1.6005	RNA binding
Dr.122621	Dr.122621	Transcribed locus, weakly similar to NP_001038873.1 protein LOC751695 [Danio rerio]	1.83119	2.51339	NF
Dr.35866	tsc2	Tuberous sclerosis 2	85.608	55.8593	signal transduction
Dr.2496	wu:fb74h05	Wu:fb74h05	25.546	16.9632	fct unknown
Dr.94688	wu:fd58b05	Wu:fd58b05	4.67664	100	fct unknown
Dr.33952	wu:fj80e11	Wu:fj80e11 ('family with sequence similarity 38, member A (Hs.513807))	2.35698	3.21062	fct unknown
Dr.91363	zgc:123261	Zgc:123261 ('potassium voltage-gated channel, delayed-rectifier, subfamily S, member 3 (Hs.414489))	100	1.93023	ion channel
Dr.85627	anxa3	Annexin A3	12.4503	-5.71806	signal transduction
Dr.140304	Dr.140304	CDNA clone IMAGE:7402628	5.68666	-3.33825	NF
Dr.105078	cyp1a	Cytochrome P450, family 1, subfamily A	2.17987	-1.50874	signal transduction, Cell metabolism	role in the metabolism of drugs (Ma and Lu, 2007); -
Dr.158	dlx4a	Distal-less homeobox gene 4a	3.2044	-39.7812	DNA binding
Dr.76442	LOC555375	Hypothetical LOC555375 ('NK3 transcription factor related, locus 1 (Drosophila) (Hs.55999))	45.8166	-100	DNA binding
Dr.115454	LOC569609	Hypothetical LOC569609	8.55972	-3.24367	fct unknown
Dr.76583	LOC100001359	Hypothetical protein LOC100001359	36.112	-100	fct unknown
Dr.107250	LOC100002007	Hypothetical protein LOC100002007 ('ornithine decarboxylase antizyme 2 (Hs.597677))	1.52143	-2.27345	Cell metabolism
Dr.110641	LOC100002805	Hypothetical protein LOC100002805 (KCNAB1 (Hs.654519))	12.3001	-8.85411	ion channel
Dr.74844	LOC100007319	Hypothetical protein LOC100007319 (MRAP (Hs.584940))	100	-100	hormone recept
Dr.110986	LOC794934	Hypothetical protein LOC794934 ('SEC24 related gene family, member D (S. cerevisiae) (Hs.654429))	1.89216	-1.69206	Cell metabolism
Dr.115223	LOC799684	Hypothetical protein LOC799684 ('glutamine-rich 1 (Hs.297389))	5.6023	-5.12565	fct unknown
Dr.83392	im:7136115	Im:7136115 ('cordon-bleu homolog (mouse) (Hs.99141))	100	-100	cytosk dynamics
Dr.2377	krt1-19d	Keratin, type 1, gene 19d	6.13243	-2.09528	Cell structure
Dr.11010	mhc1uea	Major histocompatibility complex class I UEA gene	1.68546	-1.78694	Ag present, inflammation
Dr.76461	si:ch211-117m20.5	Si:ch211-117m20.5	2.85597	-1.62808	fct unknown
Dr.74181	si:dkeyp-38g6.2	Si:dkeyp-38g6.2 ('Mov10, Moloney leukemia virus 10, homolog (mouse) (Hs.514941))	1.78062	-100	RNA binding
Dr.40733	LOC566185	Similar to Caspase b	2.21593	-1.6049	Cell death
Dr.116272	LOC100004861	Similar to epimorphin	69.0568	-100	morphogenesis
Dr.83897	LOC567193	Similar to galectin-4	14.6289	-9.95582	Cell adhesion
Dr.94076	LOC100006598	Similar to Homeobox protein Hox-D12a (Hox-D12)	66.6306	-88.6062	DNA binding
Dr.132993	LOC559514	Similar to mKIAA1856 protein	100	-100	DNA binding
Dr.43797	LOC556502	Similar to preproadrenomedullin	1.61726	-1.55036	secreted pept, brain homepstasis	ADM downregulated in chronic alcoholics (Lewohl et al., 2004); -
Dr.7114	Dr.7114	Transcribed locus	2.23118	-1.66047	NF
Dr.85625	Dr.85625	Transcribed locus	2.55164	-3.69456	NF
Dr.110715	Dr.110715	Transcribed locus	13.629	-100	NF
Dr.121696	Dr.121696	Transcribed locus	100	-100	NF
Dr.125611	Dr.125611	Transcribed locus	100	-100	NF
Dr.14217	Dr.14217	Transcribed locus	100	-100	NF
Dr.17716	Dr.17716	Transcribed locus	100	-100	NF
Dr.83111	Dr.83111	Transcribed locus, strongly similar to NP_001038376.1 protein LOC559909 [Danio rerio] (NRG! (Hs.453951))	20.1004	-100	synapse dynamics;	-; Demonstrated link between NMDA receptor and reward
Dr.132798	Dr.132798	Transcribed locus, weakly similar to XP_001096931.1 Rho-associated, coiled-coil containing protein kinase 2 [Macaca mulatta]	100	-32.8108	signal transduction
Dr.23616	wu:fb08f10	Wu:fb08f10	32.2987	-7.49657	fct unknown
Dr.76820	wu:fb34f02	Wu:fb34f02 (drebrin-like (Hs.436500))	1.68548	-1.65125	synapse dynamics	-; alcohol alters dendritic spines in Nac
Dr.23725	wu:fb57f08	Wu:fb57f08	100	-100	fct unknown
Dr.119799	wu:fb66a01	Wu:fb66a01 ('penta-EF-hand domain containing 1 (Hs.470417))	59.7043	-100	intracellular transport / Ca binding
Dr.105880	wu:fc26b06	Wu:fc26b06 ('translin-associated factor X interacting protein 1 (Hs.632212))	100	-100	axonal dynamics
Dr.78731	wu:fc28d10	Wu:fc28d10	100	-56.2585	fct unknown
Dr.32838	wu:fd07b03	Wu:fd07b03	48.3371	-100	extra cellular matrix
Dr.6574	wu:fe26g11	Wu:fe26g11 ('excision repair cross-complementing rodent repair deficiency, complementation group 3 (xeroderma pigmentosum group B complementing) (Hs.469872))	1.52914	-40.2429	DNA repair
Dr.114266	wu:fj17a06	Wu:fj17a06 ('IKAROS family zinc finger 4 (Eos) (Hs.553221))	6.91414	-1.65082	DNA binding / Cell metabolism
Dr.34581	wu:fk28d11	Wu:fk28d11	100	-100	fct unknown
Dr.691	wu:fk89f01	Wu:fk89f01 ('dehydrogenase/reductase (SDR family) member 13 (Hs.631760))	3.9206	-3.86753	Cell metabolism (oxydation)
Dr.39071	zgc:110304	Zgc:110304 ('tumor-associated calcium signal transducer 1 (Hs.542050))	4.20681	-2.92447	chemical stimulus, signal transduction
Dr.89783	zgc:136854	Zgc:136854 ('oxoglutarate (alpha-ketoglutarate) receptor 1 (Hs.352218))	100	-100	Cell metabolism (brain)
Dr.81779	zgc:154093	Zgc:154093 (similar to Rho GTPase binding protein 3)	65.4572	-100	signal transduction
Dr.88502	zgc:158376	Zgc:158376	77.475	-100	fct unknown
Dr.85913	zgc:77486	Zgc:77486	2.02085	-2.51364	Cell metabolism
Dr.116432	zgc:92692	Zgc:92692 (CRYGD-like (Hs.546247)	100	-100	Cell structure
Dr.128	dlx1a	Distal-less homeobox gene 1a	-1.59127	1.6736	DNA binding	upregulated with acute alcohol (Kerns et al., 2005); -
Dr.82768	emx1	Empty spiracles homeobox 1	-1.60325	1.66098	DNA binding
Dr.104721	fabp10	Fatty acid binding protein 10, liver basic	-4.63007	1.93136	intracellular transport
Dr.75832	foxg1	Forkhead box G1	-1.63512	1.84456	DNA binding	downregulated with alcohol in neuroblastoma cells (Thibault et al., 2000), up-regulated in brain-stem of mice with acute and chronic amphetamine (Sokolov et al., 2003); -
Dr.85593	LOC556803	Hypothetical LOC556803	-100	100	fct unknown
Dr.86193	LOC565777	Hypothetical LOC565777	-94.3953	51.9291	fct unknown
Dr.116491	LOC566620	Hypothetical LOC566620 ('phosphoglycerate dehydrogenase (Hs.487296))	-54.1508	7.021	Cell metabolism
Dr.75802	irbp	Interphotoreceptor retinoid-binding protein	-1.64814	3.87908	Cell metabolism
Dr.82056	lhx8	LIM homeobox 8	-1.97316	1.59118	DNA binding
Dr.75974	pdzk1l	PDZ domain containing 1 like	-100	98.9566	intracellular transport, signal transduction
Dr.5454	LOC100003501 signaling	Similar to frizzled-7A	-100	100	signaling
Dr.81191	LOC793458	Similar to Peptide Y	-2.20032	1.68827	neurotransmission	- ; many papers cf Medline search "neuropeptide Y and abuse"
Dr.107962	LOC402797	Similar to synaptonemal complex protein 1	-100	53.0062	Cell division
Dr.10723	tbr1	T-box 1, brain	-1.70095	1.6281	DNA binding;	upregulated acute ethanol (Kerns et al., 2005); -
Dr.128050	Dr.128050	Transcribed locus	-1.53408	1.63686	fct unknown
Dr.125163	Dr.125163	Transcribed locus ('thioredoxin domain containing 9 (Hs.536122))	-1.62324	1.71392	Cell metabolism
Dr.83388	Dr.83388	Transcribed locus	-1.99832	1.72862	fct unknown
Dr.104693	Dr.104693	Transcribed locus	-91.8464	100	fct unknown
Dr.124796	Dr.124796	Transcribed locus ('inhibin, beta A (activin A, activin AB alpha polypeptide (Hs.583348))	-100	100	signaling (inhibits FSH) ;	- ;changes in FSH levels in addicts (cf Medline "FSH and addiction")
Dr.106926	Dr.106926	Transcribed locus	-100	100	fct unknown
Dr.123758	Dr.123758	Transcribed locus, moderately similar to NP_001038759.1 protein LOC692327 [Danio rerio]	-3.36364	2.60792	fct unkown
Dr.109977	Dr.109977	Transcribed locus, strongly similar to XP_001083731.1 similar to germinal histone H4 gene [Macaca mulatta]	-100	100	DNA dynam / structure
Dr.79613	tfr1b	Transferrin receptor 1b	-100	100	intracellular transport
Dr.32140	trim25l	Tripartite motif-containing 25-like	-10.3714	100	DNA binding, transduction (ER)
Dr.77306	upb1	Ureidopropionase, beta	-1.95476	1.79368	Cell metabolism
Dr.77895	wu:fc09h01	Wu:fc09h01	-100	100	fct unknown
Dr.81177	wu:fj55b07	Wu:fj55b07 ('nuclear receptor subfamily 2, group E, member 3 (Hs.187354))	-2.54068	1.76266	signal transduction
Dr.132976	wu:fk57d06	Wu:fk57d06 (similar to unc119)	-2.17866	2.2741	synaptic dynam
Dr.107491	wu:fk62h05	Wu:fk62h05 ('DAB2 interacting protein (Hs.522378))	-100	100	signal transduction, Cell cycle
Dr.14149	zgc:103638	Zgc:103638 (Hs.327068)	-100	100	cytoskeleton dynam
Dr.119795	zgc:153275	Zgc:153275 ('3-oxoacid CoA transferase 2 (Hs.278277))	-33.3383	100	Cell metabolism
Dr.81999	zgc:73075	Zgc:73075 ('recoverin (Hs.80539))	-2.55316	2.89624	intracellular transport
Dr.133321	zgc:86889	Zgc:86889	-100	100	Cell metabolism
Dr.10713	atp1a1a.3	ATPase, Na+/K+ transporting, alpha 1a.3 polypeptide	-1.76077	-1.63071	Cell metabolism
Dr.132267	atp1a1a.4	ATPase, Na+/K+ transporting, alpha 1a.4 polypeptide	-4.68407	-22.6299	Cell metabolism
Dr.36551	crat	Carnitine acetyltransferase	-100	-91.6813	fatty acid metabolism
Dr.85399	cx44.1	Connexin 44.1	-100	-100	Cell communication
Dr.89476	gfi1b	Growth factor independent 1	-1.79412	-1.57063	DNA binding, Cell fate
Dr.117051	hes5/her15	Hairy and enhancer of split 5 (Drosophila)	-100	-100	DNA binding	down-regulated with acute amphetamine in mice (Sokolov et al., 2003); -
Dr.81710	hm:zehl0637	Hm:zehl0637 (similar to peroxyredoxin 1)	-100	-100	redox pathway
Dr.132691	CH211-133N4.6	Hypothetical protein LOC797776	-12.7256	-1.98275	fct unknown
Dr.81804	LOC799462 signaling	Hypothetical protein LOC799462 (similar to dickkopf homolog 3)	-100	-19.3906	signaling
Dr.45761	si:busm1-180o5.3	Si:busm1-180o5.3	-59.9591	-4.5604	DNA dynam (helicase)
Dr.87002	si:ch211-240l19.7	Si:ch211-240l19.7	-69.3644	-100	fct unknown
Dr.99965	si:rp71-34g2.1	Si:rp71-34g2.1	-100	-100	Cell metabolism
Dr.53337	LOC100003662	Similar to Tandem PH Domain Containing Protein-2	-100	-7.07557	signal transduction
Dr.114121	LOC100004767	Similar to Vtn protein	-1.71399	-1.65082	ECM
Dr.92247	Dr.92247	Transcribed locus	-96.4637	-11.6413	fct unknown
Dr.132877	Dr.132877	Transcribed locus ('inhibitor of growth family, member 4 (Hs.524210))	-100	-100	Cell cycle
Dr.134049	Dr.134049	Transcribed locus	-100	-100	fct unknown
Dr.134462	Dr.134462	Transcribed locus	-100	-100	fct unknown
Dr.134525	Dr.134525	Transcribed locus	-100	-100	fct unknown
Dr.17763	Dr.17763	Transcribed locus	-100	-100	fct unknown
Dr.55183	Dr.55183	Transcribed locus	-100	-100	fct unknown
Dr.84392	Dr.84392	Transcribed locus	-100	-100	fct unknown
Dr.87922	Dr.87922	Transcribed locus	-100	-100	fct unknown
Dr.124292	Dr.124292	Transcribed locus, weakly similar to XP_001107285.1 similar to tumor protein p53 binding protein, 1 isoform 4 [Macaca mulatta]	-100	-100	Cell cycle, Cell survival
Dr.104515	wu:fa14f03	Wu:fa14f03 (similar to vacuolar protein sorting 13 C)	-17.9873	-100	Cell metabolism, Cell transport
Dr.77103	wu:fb63a08	Wu:fb63a08 ('MAM domain containing 4 (Hs.376780))	-100	-26.0133	Cell metabolism, Cell transport ?
Dr.78015	wu:fc11e11	Wu:fc11e11 ('v-maf musculoaponeurotic fibrosarcoma oncogene homolog B (avian) (Hs.169487))	-100	-100	fct unknown
Dr.1574	wu:fj66h07	Wu:fj66h07 (PNPO (Hs.631742))	-97.456	-100	neuronal plasticity
Dr.119324	zgc:110245	Zgc:110245 ('HCLS1 associated protein X-1 (Hs.199625))	-100	-100	Cell metabolism
Dr.87957	zgc:153732	Zgc:153732 ('spondin 2, extracellular matrix protein (Hs.302963)	-100	-100	ECM, neuronal differentiation and plasticity, signal transduction
Dr.108135	zgc:165461	Zgc:165461 (similar to Fgf binding protein 1)	-3.11543	-1.55526	Cell signaling
Dr.78824	zgc:55856	Zgc:55856	-100	-100	Cell metabolism
Dr.85333	zgc:73337	Zgc:73337 (similar to polyA-binding protein)	-100	-100	RNA binding?
Additional data file 4. List and manual annotation of the 139 genes contained in the reward pool. All of these transcripts were differentially regulated (p<0.01 and fold change <-1.5 or >1.5 (2.d.p)) in both mut+/sib+ and wt+/wt- but not in mut-/sib-. Colors (except in the right column) relate to the respective directions of the fold change in the mut+/sib+ versus wt+/wt- experiments and correspo…
