# Supplementary material for: Zebrafish reward mutants reveal novel transcripts mediating the behavioral effects of amphetamine
Source: Genome Biol. 2009 Jul 31;10(7):R81. doi: 10.1186/gb-2009-10-7-r81 (PMC2728535; doi:10.1186/gb-2009-10-7-r81)
Supplement: Additional data file 5 — Enriched GO terms in individual experiments. [file gb-2009-10-7-r81-S5.xls]

## Sheet: KW_WT+drug_vs_mutant+drug_go_an
A	wt+/wt-
Name	# of Entities	Common Objects	P-Value	Bonferroni
biological_process	6736	134	2.5914e-46	2.77798e-43
visual perception	236	33	2.4627e-38	2.64001e-35
regulation of transcription, DNA-dependent	2763	62	2.7869e-24	2.98756e-21
signal transduction	2377	54	1.55959e-21	1.67188e-18
phototransduction	43	13	1.02501e-20	1.09881e-17
transport	1860	45	3.55145e-19	3.80715e-16
regulation of transcription	681	29	3.96903e-19	4.2548e-16
cell-cell signaling	339	21	1.81314e-17	1.94369e-14
transcription antitermination	407	22	5.48571e-17	5.88068e-14
transcription termination	413	22	7.44264e-17	7.97851e-14
transcription	1900	42	1.26892e-16	1.36028e-13
calcium ion transport	338	20	2.53576e-16	2.71833e-13
development	913	29	8.51172e-16	9.12456e-13
protein-chromophore linkage	19	8	1.26152e-14	1.35235e-11
iron ion homeostasis	151	14	1.58232e-14	1.69625e-11
proteolysis	796	23	5.37408e-12	5.76101e-09
iron ion transport	149	12	6.38244e-12	6.84198e-09
epidermis development	98	10	3.44667e-11	3.69483e-08
cytoskeleton organization and biogenesis	182	12	6.68414e-11	7.1654e-08
metabolism	673	19	5.43215e-10	5.82326e-07
response to stimulus	725	19	1.82869e-09	1.96036e-06
calcium-independent cell-cell adhesion	27	6	2.34508e-09	2.51393e-06
zinc ion transport	504	16	2.38292e-09	2.55449e-06
heme biosynthesis	94	8	1.37669e-08	1.47581e-05
cell differentiation	505	15	1.79784e-08	1.92728e-05
sensory perception of sound	144	9	2.58457e-08	2.77066e-05
sensory perception	114	8	6.28453e-08	6.73702e-05
negative regulation of signal transduction	217	10	7.83822e-08	8.40257e-05
collagen catabolism	50	6	1.15191e-07	0.000123485
cartilage development	58	6	2.84489e-07	0.000304972
skeletal development	156	8	7.00257e-07	0.000750676
negative regulation of epithelial cell proliferation	5	3	9.25347e-07	0.000991972
oxygen transport	45	5	2.00135e-06	0.00214545
neuron differentiation	81	6	2.08767e-06	0.00223798
odontogenesis (sensu Vertebrata)	24	4	4.16547e-06	0.00446538
heart development	150	7	6.49384e-06	0.0069614
motor activity	155	7	8.04836e-06	0.00862784
lipid metabolism	297	9	1.07789e-05	0.011555
hair follicle morphogenesis	10	3	1.09173e-05	0.0117033
otic vesicle formation	10	3	1.09173e-05	0.0117033
regulation of striated muscle contraction	11	3	1.49604e-05	0.0160375
transcription from RNA polymerase II promoter	237	8	1.53459e-05	0.0164508
phosphate transport	116	6	1.66849e-05	0.0178862
regulation of guanylate cyclase activity	2	2	2.05742e-05	0.0220555
eye development	37	4	2.47041e-05	0.0264828
forebrain development	76	5	2.69455e-05	0.0288856
cell adhesion	709	13	2.94007e-05	0.0315176
response to stress	132	6	3.46248e-05	0.0371178
embryonic heart tube development	41	4	3.73381e-05	0.0400264
bone mineralization	15	3	4.06986e-05	0.0436289
otic placode formation	15	3	4.06986e-05	0.0436289
neurotransmitter secretion	42	4	4.11201e-05	0.0440807
brain development	139	6	4.62317e-05	0.0495604
B	mutt+/sib+
Name	# of Entities	Common Objects	P-Value	Bonferroni
biological_process	6736	96	2.27869e-30	2.13058e-27
transport	1860	37	1.23088e-16	1.15087e-13
regulation of transcription	681	23	1.56898e-15	1.467e-12
proteolysis	796	24	4.568e-15	4.27108e-12
calcium ion transport	338	16	1.97929e-13	1.85064e-10
regulation of transcription, DNA-dependent	2763	40	2.14624e-13	2.00673e-10
development	913	22	5.06767e-12	4.73827e-09
heme biosynthesis	94	9	7.29891e-11	6.82448e-08
immune response	585	17	7.76724e-11	7.26237e-08
iron ion transport	149	10	2.21662e-10	2.07254e-07
iron ion homeostasis	151	10	2.52719e-10	2.36292e-07
response to xenobiotic stimulus	11	5	2.60212e-10	2.43298e-07
signal transduction	2377	32	3.32779e-10	3.11148e-07
metabolism	673	17	6.49919e-10	6.07674e-07
zinc ion transport	504	15	7.25211e-10	6.78072e-07
visual perception	236	10	1.87263e-08	1.75091e-05
transcription	1900	25	4.39566e-08	4.10994e-05
carbohydrate metabolism	333	11	4.68475e-08	4.38024e-05
transcription antitermination	407	11	3.4646e-07	0.00032394
transcription termination	413	11	4.00028e-07	0.000374026
brain development	139	7	8.16965e-07	0.000763862
epidermis development	98	6	1.61924e-06	0.00151399
muscle contraction	110	6	3.17748e-06	0.00297094
inflammatory response	267	8	6.52349e-06	0.00609946
hemopoiesis	75	5	8.04827e-06	0.00752513
response to chemical stimulus	38	4	1.08194e-05	0.0101161
electron transport	600	11	1.39691e-05	0.0130611
phototransduction	43	4	1.78343e-05	0.0166751
blood coagulation	89	5	1.85748e-05	0.0173674
oxygen transport	45	4	2.14101e-05	0.0200184
regulation of small GTPase mediated signal transduction	47	4	2.54857e-05	0.0238291
embryonic pectoral fin morphogenesis	17	3	2.97327e-05	0.0278001
ion transport	557	10	4.05483e-05	0.0379127
C	mut-/sib-
Name	# of Entities	Common Objects	P-Value	Bonferroni
biological_process	6736	136	2.58781e-49	2.77413e-46
calcium ion transport	338	25	1.03266e-22	1.10701e-19
regulation of transcription, DNA-dependent	2763	51	2.95852e-17	3.17153e-14
muscle contraction	110	14	1.1455e-16	1.22798e-13
transcription antitermination	407	21	3.8479e-16	4.12495e-13
transcription termination	413	21	5.14488e-16	5.51531e-13
visual perception	236	16	1.8506e-14	1.98384e-11
transport	1860	37	7.75236e-14	8.31053e-11
zinc ion transport	504	20	2.56977e-13	2.75479e-10
phototransduction	43	9	2.93039e-13	3.14138e-10
transcription	1900	36	6.80712e-13	7.29723e-10
protein-chromophore linkage	19	7	1.50156e-12	1.60967e-09
regulation of transcription	681	21	7.67141e-12	8.22375e-09
negative regulation of signal transduction	217	13	2.45687e-11	2.63376e-08
signal transduction	2377	37	8.69619e-11	9.32232e-08
development	913	22	2.64028e-10	2.83038e-07
cytoskeleton organization and biogenesis	182	11	7.60624e-10	8.15389e-07
proteolysis	796	19	5.00974e-09	5.37044e-06
epidermis development	98	8	1.51215e-08	1.62102e-05
iron ion homeostasis	151	9	3.00316e-08	3.21939e-05
oxygen transport	45	6	5.02411e-08	5.38585e-05
glycolysis	77	7	5.74281e-08	6.15629e-05
muscle development	118	8	6.50631e-08	6.97476e-05
immune response	585	15	8.13213e-08	8.71764e-05
organ morphogenesis	250	10	2.1958e-07	0.00023539
regulation of muscle contraction	31	5	2.52146e-07	0.000270301
carbohydrate metabolism	333	11	3.70287e-07	0.000396948
somitogenesis	63	6	3.91825e-07	0.000420036
myofibril assembly	15	4	4.89191e-07	0.000524413
cell differentiation	505	13	5.61614e-07	0.00060205
generation of precursor metabolites and energy	74	6	1.02529e-06	0.00109911
response to bacterium	41	5	1.07233e-06	0.00114954
striated muscle development	42	5	1.21282e-06	0.00130014
metabolism	673	14	2.53069e-06	0.0027129
cell-cell signaling	339	10	3.41497e-06	0.00366085
sensory perception of sound	144	7	4.06594e-06	0.00435869
iron ion transport	149	7	5.09185e-06	0.00545846
gluconeogenesis	26	4	5.15532e-06	0.0055265
eye development (sensu Vertebrata)	26	4	5.15532e-06	0.0055265
protein amino acid phosphorylation	766	14	1.08604e-05	0.0116423
sensory perception	114	6	1.27156e-05	0.0136311
regulation of striated muscle contraction	11	3	1.36499e-05	0.0146327
phosphate transport	116	6	1.40424e-05	0.0150535
chitin catabolism	12	3	1.814e-05	0.0194461
complement activation, alternative pathway	12	3	1.814e-05	0.0194461
embryonic development	74	5	2.04459e-05	0.021918
eye development	37	4	2.19154e-05	0.0234933
brain development	139	6	3.90137e-05	0.0418227
pattern specification	85	5	4.00056e-05	0.042886
Additional data file 5. Enriched GO terms (of the category “biological process”) in individual microarray experiments. A. Wild-type with amphetamine compared to wild-type with saline. B. Mutants with amphetamine compared to mutants with saline. C. Mutants without treatment compared to siblings without treatment. In all tables, redundant GO terms have been removed but all genes belonging to one (o…
