# Supplementary material for: Zebrafish reward mutants reveal novel transcripts mediating the behavioral effects of amphetamine
Source: Genome Biol. 2009 Jul 31;10(7):R81. doi: 10.1186/gb-2009-10-7-r81 (PMC2728535; doi:10.1186/gb-2009-10-7-r81)
Supplement: Additional data file 7 — qPCR data for validated transcripts in conditions of chronic and acute amphetamine administration. [file gb-2009-10-7-r81-S7.xls]

## Sheet: Tabelle1
		A) Array validation: wt with amphetamine vs. Wt with saline
		Gene	Expression	Std. Error	P(H1)
		bactin2	1,019	1,004 - 1,036	1,000
		gapdh	0,982	0,933 - 1,046	0,996
		emx1	0,543	0,480 - 0,594	0,016
		foxg1	0,538	0,517 - 0,567	0,015
		her15	0,482	0,442 - 0,559	0,008
		slc6a5	2,317	2,116 - 2,516	0,000
		sox9a	2,272	2,167 - 2,408	0,000
		B) Array validation: mut with amphetamine vs. sibling with amphetamine
			Expression	Std. Error	P(H1)
		bactin2	1,090	1,045 - 1,133	0,007
		gapdh	0,917	0,890 - 0,948	0,086
		emx1	1,419	1,319 - 1,531	0,000
		foxg1	1,591	1,498 - 1,674	0,000
		her15	0,359	0,343 - 0,376	0,000
		slc6a5	1,679	0,891 - 2,644	0,030
		sox9a	1,998	1,838 - 2,187	0,000
		C) acute (1x amphetamine vs. 1x saline)
		Gene	Expression	Std. Error	P(H1)
		bactin2	0,947	0,899 - 0,992	1000
		gapdh	1056	1,001 - 1,136	0,998
		emx1	0,509	0,472 - 0,550	0,000
		foxg1	0,823	0,794 - 0,860	1000
		gfi1	0,604	0,519 - 0,693	0,022
		her15	1164	1,058 - 1,274	0,945
		lhx8	0,729	0,583 - 0,829	0,853
		slc6a5	0,999	0,882 - 1,122	1000
		sox9a	0,810	0,755 - 0,855	1000
		D) chronic (18x 1/day amphetamine vs. 18x 1/day saline)
		Gene	Expression	Std. Error	P(H1)
		bactin2	0,977	0,943 - 1,010	0,991
		gapdh	1,024	1,001 - 1,060	1,000
		emx1	0,611	0,555 - 0,666	0,019
		foxg1	0,597	0,567 - 0,622	0,010
		gfi1	0,576	0,523 - 0,646	0,009
		her15	0,313	0,282 - 0,335	0,001
		lhx8	0,562	0,479 - 0,670	0,008
		slc6a5	11,962	10,032 - 15,054	0,000
		sox9a	2,042	1,878 - 2,160	0,000
		Additional data file 7. qPCR validation of the microarray experiments further demonstrate that our results follow a chronic administration pattern. A. and B. show the qPCR results on the original material from the array. Five genes were validated for both wt+/wt- and mut+/sib+, respectively. C. For the acute experiment (1x amphetamine or 1x saline control, 30 minutes before death), emx1 and gfi1b…
